# Supplementary material for: MS2Lipid: A Lipid Subclass Prediction Program Using Machine Learning and Curated Tandem Mass Spectral Data
Source: Metabolites. 2024 Nov 7;14(11):602. doi: 10.3390/metabo14110602 (PMC11596251; doi:10.3390/metabo14110602)
Supplement: Supplementary file 1 [file metabolites-14-00602-s001.zip]

Archive with 7 entries (7 files):
- Supplementary Files/Supplementary Data S1.xlsx
- Supplementary Files/Supplementary Data S2.xlsx
- Supplementary Files/Supplementary Data S3.xlsx
- Supplementary Files/Supplementary Data S4.xlsx
- Supplementary Files/Supplementary Tables.xlsx
- Supplementary Files/Supporting Information File.pdf
- Supplementary Files/Supplementary Note S1.pdf
