# Supplementary material for: MS2Lipid: A Lipid Subclass Prediction Program Using Machine Learning and Curated Tandem Mass Spectral Data
Source: Metabolites. 2024 Nov 7;14(11):602. doi: 10.3390/metabo14110602 (PMC11596251; doi:10.3390/metabo14110602)
Supplement: Supplementary file 1 [file metabolites-14-00602-s001.zip › Supplementary Files/Supplementary Data S1.xlsx]

## Sheet: Supplementary_data1
datasetid	sampleid	MSMSspectrum	Annotationtag(VS1.0)	AverageRt(min)	AverageMz	ReferenceRT	Referencemz	Adducttype	Ontology	Metabolitename	AlignmentID	Comment	Formula	INCHIKEY	SMILES
0	1	97.01757:3 132.92628:4 213.1891:3	310	5.148	213.183	4.7	213.186	[M-H]-	FA	FA 13:0	198	x	C13H26O2	SZHOJFHSIKHZHA-UHFFFAOYSA-N	O=C(O)CCCCCCCCCCCC
0	2	227.19778:10	310	5.611	227.202	5.3	227.202	[M-H]-	FA	FA 14:0	227	ok	C14H28O2	TUNFSRHWOTWDNC-UHFFFAOYSA-N	O=C(O)CCCCCCCCCCCCC
0	3	93.02823:10 241.22066:10	310	6.008	241.216	5.96	241.217	[M-H]-	FA	FA 15:0	269	ok	C15H30O2	WQEPLUUGTLDZJY-UHFFFAOYSA-N	O=C(O)CCCCCCCCCCCCCC
0	4	267.22513:12	310	6.201	267.232	5.96	267.233	[M-H]-	FA	FA 17:1	321	ok	C17H32O2	QSBYPNXLFMSGKH-UHFFFAOYSA-N	O=C(O)CCCCCCCC=CCCCCCCC
0	5	269.24365:12	310	6.719	269.248	6.45	269.249	[M-H]-	FA	FA 17:0	323	ok	C17H34O2	KEMQGTRYUADPNZ-UHFFFAOYSA-N	O=C(O)CCCCCCCCCCCCCCCC
0	6	101.93545:10 281.24521:12 281.25461:12	410	6.952	281.248	6.41	281.249	[M-H]-	FA	FA 18:1	334	x	C18H34O2	ZQPPMHVWECSIRJ-UHFFFAOYSA-N	O=C(O)CCCCCCCC=CCCCCCCCC
0	7	283.25934:24	310	7.037	283.263	6.93	283.264	[M-H]-	FA	FA 18:0	341	ok	C18H36O2	QIQXTHQIDYTFRH-UHFFFAOYSA-N	O=C(O)CCCCCCCCCCCCCCCCC
0	8	295.26102:24	310	6.824	295.264	6.87	295.264	[M-H]-	FA	FA 19:1	371	ok	C19H36O2	YOKHLRHWEXTWJR-UHFFFAOYSA-N	O=C(O)CCCCCCCC=CCCCCCCCCC
0	9	153.09508:3 183.0065:4 237.1763:3 279.23099:8 297.23581:4	410	5.217	297.244	6.07	297.243	[M-H]-	OxFA	FA 18:1;O	379	x	C18H34O3	JEXIZLHRWZNJIX-UHFFFAOYSA-N	O=C(O)CCCCCCC(O)C=CCCCCCCCC
0	10	71.05099:10 100.95493:10 129.05222:10 130.9906:10 249.06322:10 251.23055:10 263.11047:10 264.44763:10 264.83096:10 297.27628:10	310	7.334	297.281	7.13	297.28	[M-H]-	FA	FA 19:0	380	x	C19H38O2	ISYWECDDZWTKFF-UHFFFAOYSA-N	O=C(O)CCCCCCCCCCCCCCCCCC
0	11	307.23407:12	310	6.755	307.26	6.9	307.264	[M-H]-	FA	FA 20:2	392	ok	C20H36O2	XSXIVVZCUAHUJO-UHFFFAOYSA-N	O=C(O)CCCCCCCCCC=CCC=CCCCCC
0	12	309.27432:164	310	7.118	309.279	7.13	309.28	[M-H]-	FA	FA 20:1	395	ok	C20H38O2	BITHHVVYSMSWAG-UHFFFAOYSA-N	O=C(O)CCCCCCCCCC=CCCCCCCCC
0	13	79.96027:6 119.04734:18 183.01044:328 184.02698:12 296.73825:5 325.18182:123	330	5.457	325.183	5.363	325.184	[M-H]-	Others	Dodecylbenzenesulfonic acid	426	x	C18H30O3S	KWXICGTUELOLSQ-UHFFFAOYSA-N	CCCCCCCCCCCCC1=CC=C(C=C1)S(O)(=O)=O
0	14	209.82957:10 335.2988:36	310	7.281	335.294	7.13	335.296	[M-H]-	FA	FA 22:2	448	ok	C22H40O2	HVGRZDASOHMCSK-UHFFFAOYSA-N	O=C(O)CCCCCCCCCCCC=CCC=CCCCCC
0	15	337.30417:48	310	7.65	337.308	7.69	337.311	[M-H]-	FA	FA 22:1	451	ok	C22H42O2	DPUOLQHDNGRHBS-UHFFFAOYSA-N	O=C(O)CCCCCCCCCCCC=CCCCCCCCC
0	16	119.0489:12 133.08952:3 183.01048:332 197.02557:8 225.07024:8 339.20557:93	330	5.771	339.198	5.669	339.197	[M-H]-	Others	Norethisterone acetate	453	x	C22H28O3	IMONTRJLAWHYGT-ZCPXKWAGSA-N	CC(=O)O[C@]1(CC[C@H]2[C@@H]3CCC4=CC(=O)CC[C@@H]4[C@H]3CC[C@]12C)C#C
0	17	321.32309:10 339.33163:36	310	8.104	339.326	8.13	339.327	[M-H]-	FA	FA 22:0	454	ok	C22H44O2	UKMSUNONTOPOIO-UHFFFAOYSA-N	O=C(O)CCCCCCCCCCCCCCCCCCCCC
0	18	272.00833:10 351.29504:12	310	7.891	351.326	7.86	351.327	[M-H]-	FA	FA 23:1	482	ok	C23H44O2	FDQDIODRWMXTEH-UHFFFAOYSA-N	O=C(O)CCCCCCCCCCC=CCCCCCCCCCC
0	19	163.97231:10 353.30627:12	310	8.36	353.339	8.31	353.342	[M-H]-	FA	FA 23:0	489	ok	C23H46O2	XEZVDURJDFGERA-UHFFFAOYSA-N	O=C(O)CCCCCCCCCCCCCCCCCCCCCC
0	20	74.02568:12	410	5.885	356.28	6.48	356.281	[M-H]-	NAGly	NAGly 18:0;O	495	x	C20H39NO4	PDEJWCOMIACOMR-UHFFFAOYSA-N	O=C(O)CNC(=O)CC(O)CCCCCCCCCCCCCCC
0	21	198.817:12 198.82886:12 298.22571:12 298.24268:12 299.2439:12 299.25845:12	310	6.302	358.291	6.78	358.296	[M+CH3COO]-	NAE	NAE 16:0	500	x	C18H37NO2	HXYVTAGFYLMHSO-UHFFFAOYSA-N	O=C(NCCO)CCCCCCCCCCCCCCC
0	22	363.31723:6 363.31992:12	310	7.76	363.327	7.63	363.327	[M-H]-	FA	FA 24:2	511	ok	C24H44O2	SVGHINSTYCDBLY-UHFFFAOYSA-N	O=C(O)CCCCCCCCCCCC=CCC=CCCCCCCC
0	23	239.79904:10 365.34375:232	310	8.13	365.342	8.13	365.342	[M-H]-	FA	FA 24:1	514	ok	C24H46O2	AVPORSRTKOSBPH-UHFFFAOYSA-N	O=C(O)CCCCCCCCCCCC=CCCCCCCCCCC
0	24	367.33484:12 367.34558:36	310	8.648	367.36	8.5	367.358	[M-H]-	FA	FA 24:0	518	ok	C24H48O2	QZZGJDVWLFXDLK-UHFFFAOYSA-N	O=C(O)CCCCCCCCCCCCCCCCCCCCCCC
0	25	316.2926:10 391.35492:36	310	8.204	391.36	8.17	391.358	[M-H]-	FA	FA 26:2	592	ok	C26H48O2	GDTSCBRLHLTEKO-UHFFFAOYSA-N	O=C(O)CCCCCCCCCCCCCC=CCC=CCCCCCCC
0	26	393.37265:48	310	8.667	393.372	8.72	393.374	[M-H]-	FA	FA 26:1	596	ok	C26H50O2	ALQCJXNGZHBRNR-UHFFFAOYSA-N	O=C(O)CCCCCCCCCCCCCC=CCCCCCCCCCC
0	27	78.95988:886 122.00207:48 136.99457:12 140.01031:369 150.38594:12 196.0266:36 196.03444:430 237.21758:36 239.23956:552 284.99841:10 375.24203:48 434.27518:10 436.29141:364	310	6.616	436.282	6.43	436.283	[M-H]-	EtherLPE	LPE O-16:1	699	ok	C21H44NO6P	RRTPYUGIBQLEDN-UHFFFAOYSA-N	O=P(O)(OCCN)OCC(O)COCCCCCCCCC=CCCCCCC
0	28	133.08577:3 196.02791:4 196.0338:8 241.2148:166 243.04156:4	310	6.001	438.26	5.91	438.263	[M-H]-	LPE	LPE 15:0	700	ok	C20H42NO7P	FGHPDPYCRTXYNZ-UHFFFAOYSA-N	O=C(OCC(O)COP(=O)(O)OCCN)CCCCCCCCCCCCCC
0	29	155.12514:12 155.1391:24 183.13916:12 201.14546:171 240.24683:12 258.2489:391	310	7.741	442.396	7.77	442.39	[M-H]-	Cer_BDS	Cer 26:0;3O|Cer 12:0;2O/14:0;(3OH)	714	x	C26H53NO4	XOUPJTGSBXDWGF-UHFFFAOYSA-N	O=C(NC(CO)C(O)CCCCCCCCC)CC(O)CCCCCCCCCCC
0	30	140.0134:6 196.02803:18 196.03587:30 214.02856:6 253.21758:647 388.23511:6 388.24615:12	310	5.797	450.263	5.86	450.263	[M-H]-	LPE	LPE 16:1	731	ok	C21H42NO7P	DSOWUEHXZJUNID-UHFFFAOYSA-N	O=C(OCC(O)COP(=O)(O)OCCN)CCCCCCCC=CCCCCCC
0	31	78.95656:36 87.00225:12 140.0058:12 140.01077:36 143.41524:10 196.03687:36 251.22517:12 251.2363:12 253.24561:36 266.07092:10 389.25467:12 450.30975:24	310	6.926	450.297	6.68	450.299	[M-H]-	EtherLPE	LPE O-17:1	732	x	C22H46NO6P	YGHRPIWSZYSPRF-UHFFFAOYSA-N	O=P(O)(OCCN)OCC(O)COCCCCCCCCC=CCCCCCCC
0	32	78.95659:60 140.00105:12 140.01266:36 152.99689:24 177.53683:12 196.03532:60 198.82597:10 214.04655:60 237.2251:12 255.23447:1811 390.26941:10 452.26886:24	310	6.346	452.279	6.33	452.278	[M-H]-	LPE	LPE 16:0	734	ok	C21H44NO7P	YVYMBNSKXOXSKW-UHFFFAOYSA-N	O=C(OCC(O)COP(=O)(O)OCCN)CCCCCCCCCCCCCCC
0	33	78.95624:162 140.00037:12 140.01199:117 196.00096:12 196.03827:60 265.24954:247 401.22995:12 401.24963:48 462.29605:158	310	6.705	462.295	6.6	462.299	[M-H]-	EtherLPE	LPE O-18:2	749	ok	C23H46NO6P	DBVHWKABURKXNY-UHFFFAOYSA-N	O=P(O)(OCCN)OCC(O)COCCCCCCCCC=CCC=CCCCCC
0	34	78.95752:81 121.98977:6 136.99957:6 140.01039:30 142.0993:5 171.09193:5 196.03247:92 265.28391:6 267.27057:150 403.25833:12 464.30389:80 464.35831:12	310	7.209	464.311	6.95	464.315	[M-H]-	EtherLPE	LPE O-18:1	760	ok	C23H48NO6P	CDONWGCJDDHTLP-UHFFFAOYSA-N	O=P(O)(OCCN)OCC(O)COCCCCCCCCC=CCCCCCCCC
0	35	79.96012:36 96.95651:216 256.01569:12 465.3046:157 465.36511:24	310	7.152	465.302	6.72	465.304	[M-H]-	SSulfate	ST 27:1;O;S	762	ok	C27H46O4S	BHYOQNUELFTYRT-UHFFFAOYSA-N	O=S(=O)(O)OC1CC2=CCC3C(CCC4(C)C(CCC34)C(C)CCCC(C)C)C2(C)CC1
0	36	196.01675:12 269.24841:128	310	6.667	466.292	6.5	466.294	[M-H]-	LPE	LPE 17:0	764	ok	C22H46NO7P	RVNBVQKDPQVSOY-UHFFFAOYSA-N	O=C(OCC(O)COP(=O)(O)OCCN)CCCCCCCCCCCCCCCC
0	37	101.05402:10 152.99294:10 250.06812:12 279.23398:108	310	6.032	476.282	6.13	476.278	[M-H]-	LPE	LPE 18:2	798	ok	C23H44NO7P	DBHKHNGBVGWQJE-UHFFFAOYSA-N	O=C(OCC(O)COP(=O)(O)OCCN)CCCCCCCC=CCC=CCCCCC
0	38	78.95641:48 130.99115:10 140.01717:48 150.3139:12 153.0085:24 168.99425:10 196.01691:12 196.03654:234 214.04366:24 242.99219:24 281.24356:2407 478.27988:36	310	6.459	478.293	6.41	478.294	[M-H]-	LPE	LPE 18:1	801	ok	C23H46NO7P	PYVRVRFVLRNJLY-UHFFFAOYSA-N	O=C(OCC(O)COP(=O)(O)OCCN)CCCCCCCC=CCCCCCCCC
0	39	78.95986:72 117.04769:12 140.00844:48 152.99242:24 196.04189:82 214.03897:24 282.34714:12 283.24344:46 283.25995:2528 286.37979:24 480.28088:12 480.29318:36	310	6.966	480.307	6.82	480.31	[M-H]-	LPE	LPE 18:0	806	ok	C23H48NO7P	BBYWOYAFBUOUFP-UHFFFAOYSA-N	O=C(OCC(O)COP(=O)(O)OCCN)CCCCCCCCCCCCCCCCC
0	40	168.37337:10 195.17381:24 223.20815:60 239.22932:24 240.21959:24 256.24112:10 266.24734:212 282.23306:24 432.39865:12 448.42239:12	310	8.437	480.44	8.58	480.442	[M-H]-	Cer_NS	Cer 30:1;2O|Cer 15:1;2O/15:0	809	x	C30H59NO3	VHWAYGFKLPIESY-UHFFFAOYSA-N	O=C(NC(CO)C(O)C=CCCCCCCCCCC)CCCCCCCCCCCCCC
0	41	78.95892:44 140.01385:24 196.03064:66 242.88068:6 249.0641:30 291.26938:5 295.29034:18 492.30417:6 492.34464:90 492.3602:41	310	7.694	492.348	7.48	492.346	[M-H]-	EtherLPE	LPE O-20:1	836	ok	C25H52NO6P	AVEWHMSFODPPIG-UHFFFAOYSA-N	O=P(O)(OCCN)OCC(O)COCCCCCCCCCCC=CCCCCCCCC
0	42	78.96858:12 152.98387:12 152.99602:48 409.21457:12	310	5.726	496.268	5.42	496.268	[M-H]-	LPS	LPS 16:0	853	ok	C22H44NO9P	XIVOBOJQPNEUSC-UHFFFAOYSA-N	O=C(OCC(O)COP(=O)(O)OCC(N)C(=O)O)CCCCCCCCCCCCCCC
0	43	78.95761:12 177.08405:6 196.0246:6 196.03638:24 197.87685:5 214.04758:12 241.20242:12 241.21332:18 249.0639:5 259.2464:24 303.23633:66 354.01022:5 500.26843:6	310	5.922	500.275	5.83	500.278	[M-H]-	LPE	LPE 20:4	862	ok	C25H44NO7P	JPNPIRVRGLGTRE-UHFFFAOYSA-N	O=C(OCC(O)COP(=O)(O)OCCN)CCCCCCC=CCC=CCC=CCC=CCC
0	44	187.2547:10 226.21638:12 237.21982:12 252.20621:12 252.24854:24 314.25034:10 460.45016:12 508.47217:12	310	9.038	508.468	8.95	508.474	[M-H]-	Cer_NS	Cer 32:1;2O|Cer 18:1;2O/14:0	880	x	C32H63NO3	ZKRPGPZHULJLKJ-UHFFFAOYSA-N	O=C(NC(CO)C(O)C=CCCCCCCCCCCCCC)CCCCCCCCCCCCC
0	45	78.95744:4 129.90315:3 146.02158:4 152.99258:43 212.0309:3 227.01836:4 249.07037:8 262.96088:3 265.05298:12 268.13776:4 281.24551:410 298.24744:3 315.03589:3 435.27448:3 509.28085:8	310	5.794	509.283	6.07	509.289	[M-H]-	LPG	LPG 18:1	881	ok	C24H47O9P	FQQQKGAFQIIGLQ-UHFFFAOYSA-N	O=C(OCC(O)COP(=O)(O)OCC(O)CO)CCCCCCCC=CCCCCCCCC
0	46	153.01035:10 196.03485:48 301.43018:10 323.3212:24 460.32153:12 520.37384:48	310	8.158	520.379	7.81	520.377	[M-H]-	EtherLPE	LPE O-22:1	896	x	C27H56NO6P	VETGTNFMJYPAKE-UHFFFAOYSA-N	O=P(O)(OCCN)OCC(O)COCCCCCCCCCCCCC=CCCCCCCCC
0	47	78.96133:36 152.98576:12 152.99619:152 170.99834:12 171.02219:12 302.12595:10 435.24518:36	310	5.728	522.28	5.65	522.284	[M-H]-	LPS	LPS 18:1	899	x	C24H46NO9P	JZWNYZVVZXZRRH-UHFFFAOYSA-N	O=C(OCC(O)COP(=O)(O)OCC(N)C(=O)O)CCCCCCCC=CCCCCCCCC
0	48	78.95511:12 122.007:5 140.00565:6 152.98953:6 166.02457:5 191.17928:5 196.02698:12 214.0419:6 229.18826:6 242.66035:5 283.2352:18 300.02173:5 327.22934:12 437.27698:5	310	5.913	524.278	5.69	524.278	[M-H]-	LPE	LPE 22:6	900	ok	C27H44NO7P	XEVRBOQZSXWGQO-UHFFFAOYSA-N	O=C(OCC(O)COP(=O)(O)OCCN)CCC=CCC=CCC=CCC=CCC=CCC=CCC
0	49	78.95784:48 152.99515:142 255.23447:12 258.26175:36 437.21057:12 437.27802:61	310	6.34	524.298	6.2	524.299	[M-H]-	LPS	LPS 18:0	901	x	C24H48NO9P	ZPDQFUYPBVXUKS-UHFFFAOYSA-N	O=C(OCC(O)COP(=O)(O)OCC(N)C(=O)O)CCCCCCCCCCCCCCCCC
0	50	179.10516:5 285.25101:6 285.26047:12 317.44244:5 329.24039:18 428.82507:5 526.2522:6	310	6.081	526.293	6.01	526.294	[M-H]-	LPE	LPE 22:5	903	x	C27H46NO7P	OSRWIBSZJTWIKA-UHFFFAOYSA-N	O=C(OCC(O)COP(=O)(O)OCCN)CCCCCC=CCC=CCC=CCC=CCC=CCC
0	51	224.07027:12 227.19894:288 452.27133:36	310	5.565	526.317	5.72	526.315	[M+CH3COO]-	LPC	LPC 14:0	904	ok	C22H46NO7P	VXUOFDJKYGDUJI-UHFFFAOYSA-N	O=C(OCC(O)COP(=O)([O-])OCC[N+](C)(C)C)CCCCCCCCCCCCC
0	52	197.19048:10 237.22134:117 249.05904:48 250.06721:24 253.24901:12 254.24101:24 255.23273:36 263.23358:36 268.25922:24 280.26047:314 284.38467:10 296.25687:36 488.47018:24 504.47391:24 506.48898:48 536.51752:48	410	9.89	536.501	9.38	536.505	[M-H]-	Cer_NS	Cer 34:1;2O|Cer 18:1;2O/16:0	947	x	C34H67NO3	YDNKGFDKKRUKPY-UHFFFAOYSA-N	O=C(NC(CO)C(O)C=CCCCCCCCCCCCCC)CCCCCCCCCCCCCCC
0	53	78.95905:60 124.99677:10 168.03864:149 224.06593:24 376.04715:12 377.25031:140 463.02426:10 466.34409:705	310	6.564	540.367	6.46	540.367	[M+CH3COO]-	EtherLPC	LPC O-16:0	963	ok	C24H52NO6P	RKKJZVVEVRCBJA-UHFFFAOYSA-N	O=P([O-])(OCC[N+](C)(C)C)OCC(OCCCCCCCCCCCCCCCC)CO
0	54	177.1622:10 195.17104:60 221.19379:24 223.19881:80 239.23264:12 240.23161:60 241.21307:36 266.24619:333 270.51083:10 282.23892:36 432.38504:12 432.43756:48 448.39957:48 450.4364:60 480.43491:120	310	8.437	540.459	8.58	540.463	[M+CH3COO]-	Cer_NS	Cer 30:1;2O|Cer 15:1;2O/15:0	964	x	C30H59NO3	VHWAYGFKLPIESY-UHFFFAOYSA-N	O=C(NC(CO)C(O)C=CCCCCCCCCCC)CCCCCCCCCCCCCC
0	55	152.99316:10 224.08076:24 253.21014:432 261.60583:10 379.40054:10 478.29367:60	310	5.73	552.328	5.86	552.331	[M+CH3COO]-	LPC	LPC 16:1	976	ok	C24H48NO7P	LFUDDCMNKWEORN-UHFFFAOYSA-N	O=C(OCC(O)COP(=O)([O-])OCC[N+](C)(C)C)CCCCCCCC=CCCCCCC
0	56	134.98743:10 152.9924:36 168.03418:12 168.04144:36 224.06909:300 224.09007:36 230.86143:10 242.07626:48 242.10028:24 254.44006:36 255.23045:3107 256.88458:24 480.28696:66 480.31461:381	310	6.279	554.343	6.21	554.346	[M+CH3COO]-	LPC	LPC 16:0	979	ok	C24H50NO7P	ASWBNKHCZGQVJV-UHFFFAOYSA-N	O=C(OCC(O)COP(=O)([O-])OCC[N+](C)(C)C)CCCCCCCCCCCCCCC
0	57	237.2216:36 263.24298:24 265.26083:24 282.272:24 308.29092:170 516.51031:12 534.54791:24 564.53174:24	310	11.088	564.537	10.71	564.536	[M-H]-	Cer_NS	Cer 36:1;2O|Cer 18:1;2O/18:0	995	x	C36H71NO3	VODZWWMEJITOND-UHFFFAOYSA-N	O=C(NC(CO)C(O)C=CCCCCCCCCCCCCC)CCCCCCCCCCCCCCCCC
0	58	78.96382:24 146.02534:10 168.03848:24 190.95436:10 338.9556:10 403.2424:48 492.30231:24 492.33966:352 492.41748:24	310	6.652	566.38	6.72	566.383	[M+CH3COO]-	EtherLPC	LPC O-18:1	1001	ok	C26H54NO6P	LGYDTKYITBAFRQ-UHFFFAOYSA-N	O=P([O-])(OCC[N+](C)(C)C)OCC(OCCCCCCCCC=CCCCCCCCC)CO
0	59	138.00775:10 269.24142:12 269.25061:36 405.90424:10 421.25528:12 494.3317:12 506.34763:24	310	6.627	568.366	6.4	568.362	[M+CH3COO]-	LPC	LPC 17:0	1005	x	C25H52NO7P	SRRQPVVYXBTRQK-UHFFFAOYSA-N	O=C(OCC(O)COP(=O)([O-])OCC[N+](C)(C)C)CCCCCCCCCCCCCCCC
0	60	168.03622:12 200.98244:10 341.09842:10 405.29102:24 423.31299:12 494.3595:124	310	7.161	568.393	7.19	568.398	[M+CH3COO]-	EtherLPC	LPC O-18:0	1006	ok	C26H56NO6P	GGVRMOJUHVWYBR-UHFFFAOYSA-N	O=P([O-])(OCC[N+](C)(C)C)OCC(OCCCCCCCCCCCCCCCCCC)CO
0	61	235.22121:12 237.22386:24 252.2081:12 252.23927:76 263.22717:12 266.25098:24 280.25385:12 460.45505:12 478.45422:24 508.4772:60	310	9.044	568.495	8.95	568.495	[M+CH3COO]-	Cer_NS	Cer 32:1;2O|Cer 18:1;2O/14:0	1007	ok	C32H63NO3	ZKRPGPZHULJLKJ-UHFFFAOYSA-N	O=C(NC(CO)C(O)C=CCCCCCCCCCCCCC)CCCCCCCCCCCCC
0	62	78.95866:16 91.03781:2 96.96893:1 152.99599:32 191.12434:6 204.98094:1 222.9977:5 237.05733:1 241.0127:14 249.06805:8 253.21793:75 315.03824:5 315.04572:6 333.05646:2 569.24713:12 569.27393:25 569.3241:4	310	5.039	569.268	5.13	569.273	[M-H]-	LPI	LPI 16:1	1015	ok	C25H47O12P	VPFGUPHJCAHVJV-UHFFFAOYSA-N	O=C(OCC(O)COP(=O)(O)OC1C(O)C(O)C(O)C(O)C1O)CCCCCCCC=CCCCCCC
0	63	78.95988:48 152.99614:90 223.08183:5 229.08168:12 241.01093:41 249.06407:5 255.23335:216 315.04388:30 355.11737:6 571.22815:6 571.26501:30 571.30194:97	310	5.686	571.289	5.51	571.289	[M-H]-	LPI	LPI 16:0	1022	ok	C25H49O12P	UOXRPRZMAROFPH-UHFFFAOYSA-N	O=C(OCC(O)COP(=O)(O)OC1C(O)C(O)C(O)C(O)C1O)CCCCCCCCCCCCCCC
0	64	168.03691:24 168.04782:24 194.04881:12 224.07034:108 242.07327:12 281.24677:1598 282.27328:24 353.38654:12 506.328:314	310	6.385	580.357	6.27	580.362	[M+CH3COO]-	LPC	LPC 18:1	1050	ok	C26H52NO7P	YAMUFBLWGFFICM-UHFFFAOYSA-N	O=C(OCC(O)COP(=O)([O-])OCC[N+](C)(C)C)CCCCCCCC=CCCCCCCCC
0	65	152.99104:6 168.04189:24 176.93671:12 224.06973:135 238.08905:6 242.07698:12 282.35736:6 282.37149:12 283.26312:1396 508.30435:30 508.33914:313	310	6.899	582.381	6.73	582.378	[M+CH3COO]-	LPC	LPC 18:0	1054	ok	C26H54NO7P	IHNKQIMGVNPMTC-UHFFFAOYSA-N	O=C(OCC(O)COP(=O)([O-])OCC[N+](C)(C)C)CCCCCCCCCCCCCCCCC
0	66	161.11842:10 191.12489:36 235.21092:36 237.22003:48 249.05995:24 254.24643:24 261.21994:12 266.2493:12 280.26624:126 296.26767:24 341.11246:12 486.45013:12 502.44308:12 504.43832:12 504.47928:36 534.41675:12 534.4751:301	310	9.177	594.51	8.95	594.51	[M+CH3COO]-	Cer_NS	Cer 34:2;2O|Cer 18:2;2O/16:0	1119	ok	C34H65NO3	GMWIWVUTMCBDSP-UHFFFAOYSA-N	O=C(NC(CO)C(O)C=CCCC=CCCCCCCCCC)CCCCCCCCCCCCCCC
0	67	143.81976:12 224.0295:10 235.21249:12 237.22377:490 250.24721:12 254.23911:124 254.24805:246 255.2308:220 259.32758:10 263.23621:377 266.24634:48 268.26187:86 278.23108:12 280.26086:1253 287.56342:10 296.25729:171 298.27173:36 486.95334:12 488.47733:283 502.91354:12 504.4686:177 504.48749:172 506.4931:300 518.49536:24 536.49908:1968 537.48395:24	410	9.904	596.524	9.38	596.526	[M+CH3COO]-	Cer_NS	Cer 34:1;2O|Cer 18:1;2O/16:0	1136	ok	C34H67NO3	YDNKGFDKKRUKPY-UHFFFAOYSA-N	O=C(NC(CO)C(O)C=CCCCCCCCCCCCCC)CCCCCCCCCCCCCCC
0	68	78.95868:30 96.96898:12 152.99094:491 165.11099:6 171.01302:18 222.99799:69 223.01476:18 241.00433:75 241.01086:187 259.0162:12 264.98019:5 281.24817:710 281.92368:12 315.04373:188 323.49945:5 333.05957:12 597.29071:556	310	5.704	597.301	5.61	597.304	[M-H]-	LPI	LPI 18:1	1140	ok	C27H51O12P	UGDOFRYHDCDVHD-UHFFFAOYSA-N	O=C(OCC(O)COP(=O)(O)OC1C(O)C(O)C(O)C(O)C1O)CCCCCCCC=CCCCCCCCC
0	69	74.31533:12 78.95737:36 152.99429:183 162.57585:12 209.26443:10 240.99759:12 241.01067:162 281.23383:47 281.24323:493 315.03851:48 417.24637:24 513.29633:12 597.29364:599	310	5.826	597.302	5.61	597.304	[M-H]-	LPI	LPI 18:1	1141	ok	C27H51O12P	UGDOFRYHDCDVHD-UHFFFAOYSA-N	O=C(OCC(O)COP(=O)(O)OC1C(O)C(O)C(O)C(O)C1O)CCCCCCCC=CCCCCCCCC
0	70	177.82747:10 237.21507:36 237.22156:48 239.23271:36 255.23299:24 280.26315:36 296.25:36 433.20523:10 490.52533:24 506.4646:12 506.49615:60 538.48584:24 538.51184:67	310	10.247	598.544	9.97	598.542	[M+CH3COO]-	Cer_NDS	Cer 34:0;2O|Cer 18:0;2O/16:0	1144	ok	C34H69NO3	GCGTXOVNNFGTPQ-UHFFFAOYSA-N	O=C(NC(CO)C(O)CCCCCCCCCCCCCCC)CCCCCCCCCCCCCCC
0	71	78.95257:12 78.95631:48 84.98598:10 152.9929:549 223.00043:48 241.01122:492 259.02789:12 283.26099:1391 309.97858:24 315.03674:156 419.23517:24 419.24091:48 599.32263:1264 599.61456:24	310	6.315	599.317	6.19	599.32	[M-H]-	LPI	LPI 18:0	1145	ok	C27H53O12P	MXAFDFDAIFZFET-UHFFFAOYSA-N	O=C(OCC(O)COP(=O)(O)OC1C(O)C(O)C(O)C(O)C1O)CCCCCCCCCCCCCCCCC
0	72	173.07896:10 223.20731:12 223.21779:36 241.211:10 279.26608:10 307.29187:12 321.31046:24 335.32318:24 350.33817:36 355.11136:12 364.35825:48 378.36411:12 558.54907:12 574.55353:12 606.56677:12	310	12.978	606.586	12.78	606.583	[M-H]-	Cer_NS	Cer 39:1;2O|Cer 17:1;2O/22:0	1152	x	C39H77NO3	NHEGYDMEFDPAEY-UHFFFAOYSA-N	O=C(NC(CO)C(O)C=CCCCCCCCCCCCC)CCCCCCCCCCCCCCCCCCCCC
0	73	194.06351:10 237.21275:12 237.22356:24 251.23309:24 266.24606:12 268.26617:24 294.2662:12 294.28305:48 308.29807:24 502.44727:12 520.50214:24 550.5127:60	310	10.439	610.542	10.14	610.542	[M+CH3COO]-	Cer_NS	Cer 35:1;2O|Cer 18:1;2O/17:0	1159	x	C35H69NO3	ICWGMOFDULMCFL-UHFFFAOYSA-N	O=C(NC(CO)C(O)C=CCCCCCCCCCCCCC)CCCCCCCCCCCCCCCC
0	74	184.24158:10 237.21259:12 292.70654:10 337.29553:10 362.33911:48 378.36353:12 390.36337:24 531.56781:10 570.55878:24 588.57599:12 618.57343:48 618.59088:99	310	12.702	618.579	12.35	618.583	[M-H]-	Cer_NS	Cer 40:2;2O|Cer 18:1;2O/22:1	1178	x	C40H77NO3	YHMJTZZWEXBHQK-UHFFFAOYSA-N	O=C(NC(CO)C(O)C=CCCCCCCCCCCCCC)CCCCCCCCCCCC=CCCCCCCCC
0	75	78.95752:12 96.96627:5 152.99258:133 163.0752:5 171.00369:12 205.19386:5 217.97433:2 223.00188:35 240.25768:5 241.00832:64 245.04247:7 255.21494:2 259.02032:7 259.23932:10 259.25739:10 303.23111:148 315.04065:76 617.32922:5 619.2265:5 619.27533:65 619.29279:122	310	5.277	619.288	5.06	619.289	[M-H]-	LPI	LPI 20:4	1179	ok	C29H49O12P	BAWAZBRKENFJED-UHFFFAOYSA-N	O=C(OCC(O)COP(=O)(O)OC1C(O)C(O)C(O)C(O)C1O)CCCCCCC=CCC=CCC=CCC=CCC
0	76	225.85684:24 226.47488:24 228.13275:24 237.2187:60 263.22626:12 266.24777:12 268.26099:24 321.31204:48 338.33142:48 339.31766:24 342.88208:10 364.35989:192 380.35458:24 392.38016:24 560.43872:24 572.54333:12 572.57019:48 588.55164:12 588.57886:24 590.59503:78 620.58728:60 620.59082:146	310	13.118	620.599	13.02	620.599	[M-H]-	Cer_NS	Cer 40:1;2O|Cer 18:1;2O/22:0	1184	x	C40H79NO3	KEPQASGDXIEOIL-UHFFFAOYSA-N	O=C(NC(CO)C(O)C=CCCCCCCCCCCCCC)CCCCCCCCCCCCCCCCCCCCC
0	77	235.20174:12 265.24487:12 282.28387:12 308.29352:24 328.91269:10 532.50745:10 560.75293:12 562.5213:36	310	10.086	622.539	9.95	622.542	[M+CH3COO]-	Cer_NS	Cer 36:2;2O|Cer 18:2;2O/18:0	1186	x	C36H69NO3	WNPWDGNHTKGEDS-UHFFFAOYSA-N	O=C(NC(CO)C(O)C=CCCC=CCCCCCCCCC)CCCCCCCCCCCCCCCCC
0	78	88.98858:6 146.95515:5 152.99248:74 155.15479:5 187.95357:5 206.94341:5 222.99545:18 241.01688:30 242.23563:5 295.22208:5 307.25952:106 315.02798:18 315.05536:24 469.23901:5 623.29889:57	310	5.946	623.322	5.8	623.32	[M-H]-	LPI	LPI 20:2	1188	ok	C29H53O12P	YXHJYKSYLCWEIZ-UHFFFAOYSA-N	O=C(OCC(O)COP(=O)(O)OC1C(O)C(O)C(O)C(O)C1O)CCCCCCCCCC=CCC=CCCCCC
0	79	179.04765:10 237.22437:48 263.23004:12 263.2619:12 265.25696:48 268.26022:36 282.27985:36 308.29919:170 310.32938:12 324.28247:24 516.52795:24 532.52484:24 534.5108:36 534.53021:36 564.50702:60 564.52704:271	310	11.088	624.556	10.71	624.557	[M+CH3COO]-	Cer_NS	Cer 36:1;2O|Cer 18:1;2O/18:0	1192	ok	C36H71NO3	VODZWWMEJITOND-UHFFFAOYSA-N	O=C(NC(CO)C(O)C=CCCCCCCCCCCCCC)CCCCCCCCCCCCCCCCC
0	80	237.22005:24 241.42516:10 254.24422:24 263.23688:24 333.29822:12 347.2901:12 347.32669:24 350.34714:24 376.35452:48 376.36813:60 377.35107:12 390.36246:48 584.57745:36 596.64398:10 600.54578:24 602.57544:24 632.57745:101 632.61273:60	310	12.981	632.601	12.86	632.599	[M-H]-	Cer_NS	Cer 41:2;2O|Cer 18:1;2O/23:1	1220	x	C41H79NO3	UGMJRSXYFQLPCH-UHFFFAOYSA-N	O=C(NC(CO)C(O)C=CCCCCCCCCCCCCC)CCCCCCCCCCC=CCCCCCCCCCC
0	81	133.07799:12 133.08446:36 191.11287:12 223.19693:12 235.21907:12 237.21741:36 237.24765:12 263.23862:36 335.32352:12 335.32611:24 352.34189:12 352.35507:36 353.3378:36 364.35062:12 378.37274:136 392.37061:36 394.35126:24 397.49097:10 586.58557:24 602.60516:12 604.57971:36 604.6004:24 634.5744:36 634.59558:153	310	13.229	634.61	13.16	634.614	[M-H]-	Cer_NS	Cer 41:1;2O|Cer 18:1;2O/23:0	1224	x	C41H81NO3	NAJHAHQNQCNWOP-UHFFFAOYSA-N	O=C(NC(CO)C(O)C=CCCCCCCCCCCCCC)CCCCCCCCCCCCCCCCCCCCCC
0	82	235.20206:36 261.20825:12 261.21732:24 347.32343:24 364.36673:36 365.33389:36 390.37277:165 406.36255:36 461.03348:10 596.54999:24 610.69214:12 612.57227:36 612.60004:12 614.58038:48 644.5271:12 644.59833:208	310	12.828	644.596	12.67	644.599	[M-H]-	Cer_NS	Cer 42:3;2O|Cer 18:2;2O/24:1	1251	x	C42H79NO3	RYZWCKUTHDRXFD-UHFFFAOYSA-N	O=C(NC(CO)C(O)C=CCCC=CCCCCCCCCC)CCCCCCCCCCCC=CCCCCCCCCCC
0	83	227.20045:508 255.23561:24 418.29608:12 436.27072:36 646.46637:24	410	9.657	646.476	9.14	646.482	[M-H]-	EtherPE	PE P-30:0|PE P-16:0_14:0	1253	ok	C35H70NO7P	RMKKROAVVNFRJY-UHFFFAOYSA-N	O=C(OC(COC=CCCCCCCCCCCCCCC)COP(=O)(O)OCCN)CCCCCCCCCCCCC
0	84	209.19342:12 235.21681:24 237.21947:622 239.23277:24 263.24075:282 266.23035:24 266.24866:177 266.2601:24 268.26416:48 297.07144:12 347.31796:371 349.34671:24 361.60605:24 363.35782:36 364.35577:493 365.34436:369 389.14032:36 390.33096:35 390.37253:2371 390.71347:24 392.39816:63 404.32349:12 406.36234:353 408.37509:24 572.65277:10 598.5968:298 614.53162:24 614.59424:336 616.60217:465 617.60913:48…	310	13.115	646.61	13.03	646.614	[M-H]-	Cer_NS	Cer 42:2;2O|Cer 18:1;2O/24:1	1257	x	C42H81NO3	HZPUWSUHFOTSAY-UHFFFAOYSA-N	O=C(NC(CO)C(O)C=CCCCCCCCCCCCCC)CCCCCCCCCCCC=CCCCCCCCCCC
0	85	237.2196:165 263.23178:48 268.2551:24 341.09875:12 349.34155:274 366.36926:104 367.35788:71 367.57568:10 392.38431:636 408.38361:127 587.60797:10 600.59552:48 600.60583:94 616.60547:48 618.60626:97 619.59387:24 648.63544:567	310	13.344	648.629	13.26	648.63	[M-H]-	Cer_NS	Cer 42:1;2O|Cer 18:1;2O/24:0	1261	x	C42H83NO3	ZJVVOYPTFQEGPH-UHFFFAOYSA-N	O=C(NC(CO)C(O)C=CCCCCCCCCCCCCC)CCCCCCCCCCCCCCCCCCCCCCC
0	86	237.21588:12 249.16861:36 293.27704:12 298.28723:12 328.42297:10 336.32172:48 339.33279:10 352.34546:12 560.53223:24 562.52972:24 562.55969:36 592.50262:12 592.57092:172	410	12.683	652.582	12.05	652.588	[M+CH3COO]-	Cer_NS	Cer 38:1;2O|Cer 18:1;2O/20:0	1280	ok	C38H75NO3	XWBWIAOWSABHFI-UHFFFAOYSA-N	O=C(NC(CO)C(O)C=CCCCCCCCCCCCCC)CCCCCCCCCCCCCCCCCCC
0	87	140.00737:12 196.0349:12 225.19058:24 227.19669:477 252.45171:24 253.21667:691 254.22205:24 406.22794:12 424.259:24 450.25665:24 660.46161:36	310	8.656	660.457	8.55	660.461	[M-H]-	PE	PE 30:1|PE 14:0_16:1	1314	ok	C35H68NO8P	AZKOMSGSPCBHKK-UHFFFAOYSA-N	O=C(OCC(OC(=O)CCCCCCCC=CCCCCCC)COP(=O)(O)OCCN)CCCCCCCCCCCCC
0	88	215.08525:10 237.22192:24 251.23811:24 263.22745:12 347.33408:10 378.40576:24 390.35919:12 390.37027:24 404.3804:100 451.453:10 628.65631:12 630.61316:36 660.6261:36	310	13.219	660.633	13.22	660.63	[M-H]-	Cer_NS	Cer 43:2;2O|Cer 18:1;2O/25:1	1315	x	C43H83NO3	AHNGOTQGIJOINE-UHFFFAOYSA-N	O=C(NC(CO)C(O)C=CCCCCCCCCCCCCC)CCCCCCCCCCCCC=CCCCCCCCCCC
0	89	96.97457:12 146.3558:12 227.20044:740 255.23335:444 452.26987:36 662.48389:101	310	9.213	662.481	8.91	662.477	[M-H]-	PE	PE 30:0|PE 14:0_16:0	1317	ok	C35H70NO8P	FXNACVVCWBVCGD-UHFFFAOYSA-N	O=C(OCC(OC(=O)CCCCCCCCCCCCCCC)COP(=O)(O)OCCN)CCCCCCCCCCCCC
0	90	75.04763:10 263.23849:10 277.38013:10 335.29755:12 335.32324:24 381.31644:12 406.33667:12 612.58551:10 614.6145:24 644.60834:12 662.58722:36 662.60529:85	310	13.012	662.598	12.73	662.609	[M-H]-	Cer_AS	Cer 42:2;3O|Cer 18:1;2O/24:1;(2OH)	1319	x	C42H81NO4	WLAOOCOLPLQZNK-UHFFFAOYSA-N	O=C(NC(CO)C(O)C=CCCCCCCCCCCCCC)C(O)CCCCCCCCCCC=CCCCCCCCCCC
0	91	218.06149:10 241.21979:10 266.24182:12 282.25323:10 308.24423:10 337.35284:60 351.37079:10 365.33893:24 377.25464:10 385.65073:10 408.39197:36 424.36435:12 441.18796:10 616.59827:48 626.63806:10 664.62512:243	310	13.236	664.626	12.97	664.625	[M-H]-	Cer_AS	Cer 42:1;3O|Cer 18:1;2O/24:0;(2OH)	1325	x	C42H83NO4	WAYLDHLWVYQNSQ-UHFFFAOYSA-N	O=C(NC(CO)C(O)C=CCCCCCCCCCCCCC)C(O)CCCCCCCCCCCCCCCCCCCCCC
0	92	152.99106:12 153.0032:24 253.21829:532 254.21471:48 279.2218:12 281.24341:36 389.20407:36 525.17267:10	310	13.222	671.442	12.99	671.448	[M-2H]2-	CL	CL 64:4|CL 16:1_16:1_16:1_16:1	1343	ok	C73H134O17P2	UYSHBKYVDAZLKJ-UHFFFAOYSA-N	O=C(OCC(OC(=O)CCCCCCCC=CCCCCCC)COP(=O)(O)OCC(O)COP(=O)(O)OCC(OC(=O)CCCCCCCC=CCCCCCC)COC(=O)CCCCCCCC=CCCCCCC)CCCCCCCC=CCCCCCC
0	93	134.97942:10 152.99081:24 227.19165:36 241.22183:10 253.21577:183 281.25018:230 282.25781:24	310	13.32	672.459	13.03	672.455	[M-2H]2-	CL	CL 64:3|CL 14:0_16:1_16:1_18:1	1346	ok_Mix	C73H136O17P2	UHPRTPFXOHPOLY-UHFFFAOYSA-N	O=C(OCC(OC(=O)CCCCCCCC=CCCCCCC)COP(=O)(O)OCC(O)COP(=O)(O)OCC(OC(=O)CCCCCCCCCCCCC)COC(=O)CCCCCCCC=CCCCCCC)CCCCCCCC=CCCCCCCCC
0	94	140.00351:24 140.01346:48 195.34737:12 196.03998:48 227.19998:48 239.22171:12 239.23689:60 252.41945:36 253.21339:4909 254.22545:48 255.23058:36 281.2406:60 416.95078:12 418.24631:24 418.26352:134 418.2836:117 436.28433:305 672.36365:12 672.45459:59 672.49823:666	310	9.785	672.5	9.53	672.497	[M-H]-	EtherPE	PE P-32:1|PE P-16:0_16:1	1347	ok	C37H72NO7P	QXSTVVHZCWJIBU-UHFFFAOYSA-N	O=C(OC(COC=CCCCCCCCCCCCCCC)COP(=O)(O)OCCN)CCCCCCCC=CCCCCCC
0	95	253.21617:77 255.23337:48 673.49261:24	310	8.529	673.479	8.7	673.481	[M-H]-	PEtOH	PEtOH 32:1|PEtOH 16:0_16:1	1349	ok	C37H71O8P	MLHVKKWOXVSPDG-UHFFFAOYSA-N	O=C(OCC(OC(=O)CCCCCCCC=CCCCCCC)COP(=O)(O)OCC)CCCCCCCCCCCCCCC
0	96	138.57208:10 222.05878:10 225.19659:12 227.20695:24 241.20927:24 241.22017:60 247.14876:10 253.21852:114 255.23349:24 267.22266:24 438.25916:12 674.47601:24	310	8.975	674.474	8.75	674.477	[M-H]-	PE	PE 31:1|PE 15:0_16:1	1350	ok_Mix	C36H70NO8P	YMEQXDCYZVOOFR-UHFFFAOYSA-N	O=C(OCC(OC(=O)CCCCCCCC=CCCCCCC)COP(=O)(O)OCCN)CCCCCCCCCCCCCC
0	97	196.03873:24 227.20506:48 255.22934:1179 388.24289:10 418.25107:24 436.27753:150 452.48569:10 674.49994:178	410	10.731	674.509	10.23	674.513	[M-H]-	EtherPE	PE P-32:0|PE P-16:0_16:0	1351	ok	C37H74NO7P	FDULCEKAOVWBTQ-UHFFFAOYSA-N	O=C(OC(COC=CCCCCCCCCCCCCCC)COP(=O)(O)OCCN)CCCCCCCCCCCCCCC
0	98	213.19519:12 227.21771:24 241.2226:157 255.22929:48 513.20264:10 676.46832:24	310	9.622	676.496	9.29	676.492	[M-H]-	PE	PE 31:0|PE 15:0_16:0	1355	ok	C36H72NO8P	DCIHLTIBNFDPMW-UHFFFAOYSA-N	O=C(OCC(OC(=O)CCCCCCCCCCCCCCC)COP(=O)(O)OCCN)CCCCCCCCCCCCCC
0	99	227.19781:12 249.06348:10 255.23048:98 256.23312:36 257.23993:24 273.13297:10 438.29904:24 676.48633:12 676.52283:36	310	10.833	676.524	10.48	676.529	[M-H]-	EtherPE	PE O-32:0|PE O-16:0_16:0	1356	ok	C37H76NO7P	NRMPAIZEDWJYJB-UHFFFAOYSA-N	O=C(OC(COCCCCCCCCCCCCCCCC)COP(=O)(O)OCCN)CCCCCCCCCCCCCCC
0	100	235.22095:12 237.21497:24 263.23373:36 319.29718:36 336.31009:24 336.32809:36 337.31915:24 347.32291:12 347.33337:24 362.33963:143 362.39035:12 364.3555:24 378.34769:24 388.36847:12 570.57324:24 586.55756:36 588.56348:36 618.57806:591	310	12.687	678.601	12.35	678.604	[M+CH3COO]-	Cer_NS	Cer 40:2;2O|Cer 18:1;2O/22:1	1360	ok	C40H77NO3	YHMJTZZWEXBHQK-UHFFFAOYSA-N	O=C(NC(CO)C(O)C=CCCCCCCCCCCCCC)CCCCCCCCCCCC=CCCCCCCCC
0	101	98.41477:10 235.21217:24 237.22128:665 239.23676:36 250.25574:24 263.23581:336 266.24597:24 268.26605:48 298.27853:24 321.28748:12 321.31012:337 336.29953:12 338.32944:367 339.32083:194 363.19952:24 364.33643:177 364.35519:1196 365.35986:24 367.35992:24 373.57446:10 380.34976:264 392.38919:60 572.56445:271 588.56287:318 590.5722:179 590.58923:396 590.64038:36 609.32953:10 618.64716:24 620.59888:3…	310	13.118	680.618	13.02	680.62	[M+CH3COO]-	Cer_NS	Cer 40:1;2O|Cer 18:1;2O/22:0	1366	ok	C40H79NO3	KEPQASGDXIEOIL-UHFFFAOYSA-N	O=C(NC(CO)C(O)C=CCCCCCCCCCCCCC)CCCCCCCCCCCCCCCCCCCCC
0	102	235.19781:12 237.21767:36 255.23569:10 263.24118:60 269.27176:24 321.3187:48 322.31509:36 338.34341:111 339.32968:48 340.34586:48 341.32724:36 350.34158:12 364.35638:224 365.35571:194 366.35907:88 366.3913:36 380.34009:24 408.08105:10 572.56982:24 574.57861:48 586.71533:10 588.58539:48 590.5675:48 592.62463:48 603.58411:10 620.5976:434 621.58685:65 622.60138:855 682.55841:12 682.6427:24	410	13.077	682.586	12.09	682.599	[M+CH3COO]-	Cer_AS	Cer 39:1;3O|Cer 18:1;2O/21:0;O	1371	x	C39H77NO4	GZTYLQUVVVMTDK-UHFFFAOYSA-N	O=C(NC(CO)C(O)C=CCCCCCCCCCCCCC)C(O)CCCCCCCCCCCCCCCCCCC
0	103	90.13706:10 152.99327:60 253.21268:494 254.2225:36 279.23477:129 389.21161:48 415.19971:12 415.21973:24 624.62482:24	310	13.252	684.463	13.07	684.455	[M-2H]2-	CL	CL 66:5|CL 16:1_16:1_16:1_18:2	1374	ok_Mix	C75H136O17P2	WVCOJLSQRPPOKH-UHFFFAOYSA-N	O=C(OCC(OC(=O)CCCCCCCC=CCCCCCC)COP(=O)(O)OCC(O)COP(=O)(O)OCC(OC(=O)CCCCCCCC=CCCCCCC)COC(=O)CCCCCCCC=CCCCCCC)CCCCCCCC=CCC=CCCCCC
0	104	152.99263:165 227.18118:24 253.1824:23 253.21143:1758 254.21678:98 255.23308:24 267.25204:12 279.23337:24 281.24323:419 282.24619:48 389.18457:12 389.19839:60 390.21179:24 417.23767:24	310	13.344	685.459	13.22	685.463	[M-2H]2-	CL	CL 66:4|CL 16:1_16:1_16:1_18:1	1377	ok_Mix	C75H138O17P2	RLNUSHBADPLXEA-UHFFFAOYSA-N	O=C(OCC(OC(=O)CCCCCCCC=CCCCCCC)COP(=O)(O)OCC(O)COP(=O)(O)OCC(OC(=O)CCCCCCCC=CCCCCCC)COC(=O)CCCCCCCC=CCCCCCCCC)CCCCCCCC=CCCCCCC
0	105	152.9892:12 152.99438:36 209.03117:10 227.19806:80 241.211:12 253.22028:126 254.21671:36 255.23524:36 265.72018:10 281.24313:424 282.24606:36 363.18921:36 389.2037:12 417.25174:24	310	13.475	686.467	13.31	686.471	[M-2H]2-	CL	CL 66:3|CL 14:0_16:1_18:1_18:1	1379	ok_Mix	C75H140O17P2	QWAGFVVQSRKOJS-UHFFFAOYSA-N	O=C(OCC(OC(=O)CCCCCCCC=CCCCCCCCC)COP(=O)(O)OCC(O)COP(=O)(O)OCC(OC(=O)CCCCCCCCCCCCC)COC(=O)CCCCCCCC=CCCCCCC)CCCCCCCC=CCCCCCCCC
0	106	78.95766:24 140.01054:106 171.06274:12 191.88953:10 196.03459:80 225.17967:60 252.41782:96 253.21397:8376 254.21263:72 254.92651:24 261.46454:24 281.24359:36 432.24286:36 450.25555:288 684.33588:24 686.47668:799	310	8.753	686.478	8.62	686.477	[M-H]-	PE	PE 32:2|PE 16:1_16:1	1380	ok	C37H70NO8P	PGPMCWZMPPZJML-UHFFFAOYSA-N	O=C(OCC(OC(=O)CCCCCCCC=CCCCCCC)COP(=O)(O)OCCN)CCCCCCCC=CCCCCCC
0	107	239.20711:12 241.22229:36 253.19394:12 253.21181:97 267.23413:481 281.24841:297 376.79248:10 422.25296:24 432.27835:12 436.27692:48 450.27695:12 686.44122:12 686.47797:36 686.5:127 686.52576:94	310	10.276	686.508	10.01	686.513	[M-H]-	EtherPE	PE P-33:1|PE P-16:0_17:1	1381	ok_Mix	C38H74NO7P	AUVOXOHIAIQYLU-UHFFFAOYSA-N	O=C(OC(COC=CCCCCCCCCCCCCCC)COP(=O)(O)OCCN)CCCCCCCC=CCCCCCCC
0	108	119.9397:5 152.9893:12 223.08176:5 227.194:24 241.21989:6 253.20708:18 253.22939:12 255.23543:122 256.22906:18 281.24335:156 282.2392:24 368.82446:5 389.22055:6 417.24054:12	310	13.635	687.478	13.52	687.479	[M-2H]2-	CL	CL 66:2|CL 16:0_16:0_16:1_18:1	1383	ok	C75H142O17P2	CAYORCQXEVNYLT-UHFFFAOYSA-N	O=C(OCC(OC(=O)CCCCCCCC=CCCCCCC)COP(=O)(O)OCC(O)COP(=O)(O)OCC(OC(=O)CCCCCCCCCCCCCCC)COC(=O)CCCCCCCCCCCCCCC)CCCCCCCC=CCCCCCCCC
0	109	78.95755:60 90.13822:10 98.98637:10 132.31883:24 140.01385:183 156.62625:24 157.12517:36 184.16417:24 185.02362:24 196.03665:222 214.04585:24 225.18405:36 227.2028:316 231.63013:12 244.26657:12 252.41805:78 253.21867:15736 253.4754:48 253.51338:62 253.56029:60 253.65855:62 253.99374:36 254.0787:36 254.16814:36 254.22182:189 254.43207:36 255.21349:127 255.23364:6056 256.22952:48 256.24301:36 256.3…	310	9.334	688.492	9.11	688.492	[M-H]-	PE	PE 32:1|PE 16:0_16:1	1388	ok	C37H72NO8P	CZOSTDZGCCEZTJ-UHFFFAOYSA-N	O=C(OCC(OC(=O)CCCCCCCC=CCCCCCC)COP(=O)(O)OCCN)CCCCCCCCCCCCCCC
0	110	204.98108:10 241.21542:24 255.22639:36 269.21155:12 269.24606:120 270.58719:10 419.263:10 436.27325:24 688.49573:12 688.52881:60	310	10.98	688.532	10.62	688.529	[M-H]-	EtherPE	PE O-33:1|PE O-16:1_17:0	1389	ok	C38H76NO7P	YGRACTBCKJUYKM-UHFFFAOYSA-N	O=C(OC(COC=CCCCCCCCCCCCCCC)COP(=O)(O)OCCN)CCCCCCCCCCCCCCCC
0	111	196.04272:12 227.1967:117 255.23392:1322 283.25186:12 283.26367:24 434.26733:12 452.27408:48 690.51648:181	410	10.119	690.508	9.57	690.508	[M-H]-	PE	PE 32:0|PE 16:0_16:0	1392	ok	C37H74NO8P	SLKDGVPOSSLUAI-UHFFFAOYSA-N	O=C(OCC(OC(=O)CCCCCCCCCCCCCCC)COP(=O)(O)OCCN)CCCCCCCCCCCCCCC
0	112	224.05588:12 224.07477:12 227.19925:60 255.22751:88 257.71631:10 690.49585:36	310	9.083	690.509	9.57	690.508	[M-H]-	PE	PE 32:0|PE 16:0_16:0	1393	x	C37H74NO8P	SLKDGVPOSSLUAI-UHFFFAOYSA-N	O=C(OCC(OC(=O)CCCCCCCCCCCCCCC)COP(=O)(O)OCCN)CCCCCCCCCCCCCCC
0	113	241.21472:1136 242.21564:24 249.05869:10 287.40091:24 288.28851:915 289.29678:24	410	11.503	690.587	12.42	690.604	[M-H]-	Cer_EOS	Cer 43:3;4O|Cer 28:2;3O(FA 15:0)	1394	x	C43H81NO5	HYCUGHVGBJHQCI-UHFFFAOYSA-N	O=C(OCCCCCCCCCCCCCC(=O)NC(CO)C(O)C=CCCC=CCCCCC)CCCCCCCCCCCCCC
0	114	152.99129:10 225.17775:24 225.19038:24 227.19859:36 235.99025:10 253.21419:48 255.23138:12 281.23911:12 380.09671:10 483.26862:12 691.43994:48	310	7.912	691.452	8.11	691.456	[M-H]-	PG	PG 30:1|PG 16:0_14:1	1399	ok	C36H69O10P	YWPVMVABBPAXIS-UHFFFAOYSA-N	O=C(OCC(OC(=O)CCCCCCCC=CCCCC)COP(=O)(O)OCC(O)CO)CCCCCCCCCCCCCCC
0	115	133.08595:10 152.99942:24 223.08569:12 233.10902:10 246.9939:10 249.15224:10 253.22021:189 254.22112:12 267.22668:80 281.24313:136 282.24133:12 284.23361:10 377.20831:10 389.2066:36 417.24332:12 463.18597:10 557.20447:10	310	13.416	692.468	13.29	692.471	[M-2H]2-	CL	CL 67:4|CL 16:1_16:1_17:1_18:1	1400	ok_Mix	C76H140O17P2	PODAOWACFORLRY-UHFFFAOYSA-N	O=C(OCC(OC(=O)CCCCCCCC=CCCCCCC)COP(=O)(O)OCC(O)COP(=O)(O)OCC(OC(=O)CCCCCCCC=CCCCCCCC)COC(=O)CCCCCCCC=CCCCCCCCC)CCCCCCCC=CCCCCCC
0	116	165.05885:12 213.11513:12 223.08408:24 227.20058:369 228.51537:10 255.23354:296 455.24619:24 693.48566:102	310	8.219	693.477	8.42	693.471	[M-H]-	PG	PG 30:0|PG 14:0_16:0	1406	ok	C36H71O10P	ZAXBYLHGBBMAAY-UHFFFAOYSA-N	O=C(OCC(OC(=O)CCCCCCCCCCCCCCC)COP(=O)(O)OCC(O)CO)CCCCCCCCCCCCC
0	117	191.1228:12 223.20763:24 237.22194:124 249.06189:24 263.22516:12 263.2388:48 307.19888:10 335.32877:48 349.35226:24 352.35516:124 353.34052:48 364.33197:12 378.37552:447 392.37622:36 394.35968:36 586.58875:48 602.59119:36 604.59326:94 616.71381:12 634.60944:1054 635.6239:24	310	13.336	694.636	13.16	694.635	[M+CH3COO]-	Cer_NS	Cer 41:1;2O|Cer 18:1;2O/23:0	1408	ok	C41H81NO3	NAJHAHQNQCNWOP-UHFFFAOYSA-N	O=C(NC(CO)C(O)C=CCCCCCCCCCCCCC)CCCCCCCCCCCCCCCCCCCCCC
0	118	152.98759:12 227.20036:12 253.19148:12 253.21381:215 277.20981:12 279.23819:130 280.24927:24 281.25043:36 336.34903:10 367.37137:10 389.22339:24 461.25314:10 505.31317:36 566.85736:10 635.61652:12 637.62305:24	310	13.278	697.465	13.19	697.463	[M-2H]2-	CL	CL 68:6|CL 16:1_16:1_18:2_18:2	1417	ok	C77H138O17P2	QHFYYWWFPMQGST-UHFFFAOYSA-N	O=C(OCC(OC(=O)CCCCCCCC=CCC=CCCCCC)COP(=O)(O)OCC(O)COP(=O)(O)OCC(OC(=O)CCCCCCCC=CCCCCCC)COC(=O)CCCCCCCC=CCCCCCC)CCCCCCCC=CCC=CCCCCC
0	119	98.66701:10 152.99626:120 225.17966:12 253.21399:956 254.20593:24 279.23376:512 280.24484:48 281.24597:701 282.25128:60 389.20453:60 415.21521:24 417.24405:48 506.30765:24	310	13.386	698.466	13.31	698.471	[M-2H]2-	CL	CL 68:5|CL 16:1_16:1_18:1_18:2	1420	ok	C77H140O17P2	KNQCZWORUDZLGZ-UHFFFAOYSA-N	O=C(OCC(OC(=O)CCCCCCCC=CCCCCCCCC)COP(=O)(O)OCC(O)COP(=O)(O)OCC(OC(=O)CCCCCCCC=CCCCCCC)COC(=O)CCCCCCCC=CCCCCCC)CCCCCCCC=CCC=CCCCCC
0	120	78.95863:36 139.99023:12 196.03409:24 252.44843:24 253.21562:3287 253.68901:24 265.25604:24 281.2406:36 444.26279:24 444.27759:48 462.29245:307 698.49683:591 698.56354:36	310	9.862	698.514	9.8	698.513	[M-H]-	EtherPE	PE P-34:2|PE P-18:1_16:1	1421	ok	C39H74NO7P	LALFTIIBOJSVNP-UHFFFAOYSA-N	O=C(OC(COC=CCCCCCCC=CCCCCCCCC)COP(=O)(O)OCCN)CCCCCCCC=CCCCCCC
0	121	196.03471:24 247.54604:24 253.18974:12 253.22099:134 279.2341:1384 281.24634:36 418.24518:12 418.26526:36 434.24948:12 436.28616:232 698.51489:251	310	10.069	698.515	9.8	698.513	[M-H]-	EtherPE	PE P-34:2|PE P-16:0_18:2	1422	ok	C39H74NO7P	LJVXDBWIBQQKFU-UHFFFAOYSA-N	O=C(OC(COC=CCCCCCCCCCCCCCC)COP(=O)(O)OCCN)CCCCCCCC=CCC=CCCCCC
0	122	134.98293:12 152.99631:259 223.09442:12 232.9852:24 253.21388:2225 254.22371:215 265.0784:10 267.22247:24 279.24063:48 281.25052:2436 282.25348:452 283.26529:24 389.21246:255 390.20096:36 417.21497:36 417.24075:156 463.26474:24 490.4169:12 699.51385:24	310	13.489	699.479	13.38	699.479	[M-2H]2-	CL	CL 68:4|CL 16:1_16:1_18:1_18:1	1424	ok	C77H142O17P2	UKYJZWLLPJULLU-UHFFFAOYSA-N	O=C(OCC(OC(=O)CCCCCCCC=CCCCCCC)COP(=O)(O)OCC(O)COP(=O)(O)OCC(OC(=O)CCCCCCCC=CCCCCCCCC)COC(=O)CCCCCCCC=CCCCCCCCC)CCCCCCCC=CCCCCCC
0	123	223.09583:12 253.21535:236 281.245:112 316.93018:12 367.37048:10 681.41272:10 699.50104:36	310	8.58	699.491	8.82	699.497	[M-H]-	PEtOH	PEtOH 34:2|PEtOH 16:1_18:1	1425	ok	C39H73O8P	SQEHUBDFCCVGCJ-UHFFFAOYSA-N	O=C(OCC(OC(=O)CCCCCCCC=CCCCCCCCC)COP(=O)(O)OCC)CCCCCCCC=CCCCCCC
0	124	148.16841:12 152.99091:48 216.95692:10 227.20665:60 253.21825:307 254.23479:24 255.22649:268 256.23807:36 281.24811:616 282.25577:48 389.16272:12 389.20978:48 391.21851:36 417.19791:12 417.23227:36	310	13.637	700.485	13.49	700.487	[M-2H]2-	CL	CL 68:3|CL 16:0_16:1_18:1_18:1	1430	ok	C77H144O17P2	GEJZGBPRNMAZRP-UHFFFAOYSA-N	O=C(OCC(OC(=O)CCCCCCCC=CCCCCCC)COP(=O)(O)OCC(O)COP(=O)(O)OCC(OC(=O)CCCCCCCCCCCCCCC)COC(=O)CCCCCCCC=CCCCCCCCC)CCCCCCCC=CCCCCCCCC
0	125	140.00375:12 196.03828:24 239.19814:24 253.21368:651 267.22913:750 274.44232:10 281.24326:48 450.2699:24 464.28534:48 700.48932:225	310	9.058	700.487	8.87	700.492	[M-H]-	PE	PE 33:2|PE 16:1_17:1	1431	ok	C38H72NO8P	WRAPIMBVEFZRSV-UHFFFAOYSA-N	O=C(OCC(OC(=O)CCCCCCCC=CCCCCCCC)COP(=O)(O)OCCN)CCCCCCCC=CCCCCCC
0	126	124.02615:10 222.08813:10 250.07475:10 253.22092:24 255.23364:161 281.24387:378 282.24683:24 418.27075:24 436.29175:24 507.31543:10 700.51385:243	310	10.85	700.531	10.41	700.529	[M-H]-	EtherPE	PE P-34:1|PE P-16:0_18:1	1432	ok_Mix	C39H76NO7P	ZVVYJAAMWXATNY-UHFFFAOYSA-N	O=C(OC(COC=CCCCCCCCCCCCCCC)COP(=O)(O)OCCN)CCCCCCCC=CCCCCCCCC
0	127	152.99339:84 255.2032:18 255.23233:403 256.23944:50 281.24728:405 282.25021:30 283.25729:18 380.11209:12 391.229:34 392.22559:12 413.23892:6 417.24319:63 701.47479:6 701.49707:12	310	13.828	701.496	13.71	701.495	[M-2H]2-	CL	CL 68:2|CL 16:0_16:0_18:1_18:1	1436	ok	C77H146O17P2	BEYMPTDFOUBIAH-UHFFFAOYSA-N	O=C(OCC(OC(=O)CCCCCCCC=CCCCCCCCC)COP(=O)(O)OCC(O)COP(=O)(O)OCC(OC(=O)CCCCCCCCCCCCCCC)COC(=O)CCCCCCCCCCCCCCC)CCCCCCCC=CCCCCCCCC
0	128	189.85419:12 241.21056:134 253.20866:258 255.22807:333 260.6637:10 267.23315:1570 268.23608:24 269.24088:48 281.24503:352 446.26309:12 452.28329:36 464.28149:24 466.29041:24 700.36566:12 702.50909:252 702.53137:218	310	9.754	702.508	9.66	702.508	[M-H]-	PE	PE 33:1|PE 16:0_17:1	1438	ok	C38H74NO8P	CBDUTJYWWDMHBN-UHFFFAOYSA-N	O=C(OCC(OC(=O)CCCCCCCC=CCCCCCCC)COP(=O)(O)OCCN)CCCCCCCCCCCCCCC
0	129	255.22861:462 283.24854:12 464.29767:12 464.30371:36 702.51825:48	410	12.184	702.541	11.17	702.544	[M-H]-	EtherPE	PE O-34:1|PE O-18:1_16:0	1440	ok_Mix	C39H78NO7P	HEASGCOZOMIKFU-UHFFFAOYSA-N	O=C(OC(COC=CCCCCCCCCCCCCCCCC)COP(=O)(O)OCCN)CCCCCCCCCCCCCCC
0	130	255.23354:48 269.24884:290 434.24622:12 645.51892:10 704.50287:24	310	10.412	704.526	10.24	704.524	[M-H]-	PE	PE 33:0|PE 16:0_17:0	1444	ok_Mix	C38H76NO8P	RIROVXBSDNZDBU-UHFFFAOYSA-N	O=C(OCC(OC(=O)CCCCCCCCCCCCCCCC)COP(=O)(O)OCCN)CCCCCCCCCCCCCCC
0	131	166.95071:10 255.22845:134 256.22882:24 405.26559:10 448.34299:10 466.31506:24 644.54028:10 704.57434:36	410	12.36	704.56	11.66	704.56	[M-H]-	EtherPE	PE O-34:0|PE O-18:0_16:0	1446	ok	C39H80NO7P	FENSRZKRANTRCP-UHFFFAOYSA-N	O=C(OC(COCCCCCCCCCCCCCCCCCC)COP(=O)(O)OCCN)CCCCCCCCCCCCCCC
0	132	205.07117:10 235.19286:12 235.20576:60 261.20764:12 261.21671:95 264.23355:12 347.30176:24 347.33051:78 363.32523:24 364.36328:262 365.34116:81 388.34882:24 390.37195:708 391.39523:24 406.37302:60 596.57288:48 599.14844:12 612.57458:95 614.53406:24 614.5932:185 642.51208:24 644.60071:1326 645.60181:48	310	12.828	704.62	12.67	704.62	[M+CH3COO]-	Cer_NS	Cer 42:3;2O|Cer 18:2;2O/24:1	1447	ok	C42H79NO3	RYZWCKUTHDRXFD-UHFFFAOYSA-N	O=C(NC(CO)C(O)C=CCCC=CCCCCCCCCC)CCCCCCCCCCCC=CCCCCCCCCCC
0	133	140.0106:10 152.99297:60 157.00394:12 227.20071:119 255.23364:336 303.14169:10 363.18216:24 381.20239:12 391.2135:60 392.25452:24 409.22955:60 542.28882:10 619.44519:84 645.54706:10 706.45074:24	310	8.193	706.467	8.14	706.466	[M-H]-	PS	PS 30:0|PS 14:0_16:0	1452	ok	C36H70NO10P	CMEYODOSAQTQFO-UHFFFAOYSA-N	O=C(OCC(OC(=O)CCCCCCCCCCCCCCC)COP(=O)(O)OCC(N)C(=O)O)CCCCCCCCCCCCC
0	134	152.99915:24 241.21909:10 253.20178:24 253.21516:155 254.21606:24 267.19855:12 267.23065:48 269.24756:24 279.22086:12 281.24716:176 282.25479:24 295.26752:24 389.2056:36 598.59845:10 628.53052:24 646.52423:48	310	13.571	706.484	13.44	706.487	[M-2H]2-	CL	CL 69:4|CL 16:1_17:1_18:1_18:1	1453	ok_Mix	C78H144O17P2	FRFHVALLAOTDAL-UHFFFAOYSA-N	O=C(OCC(OC(=O)CCCCCCCC=CCCCCCC)COP(=O)(O)OCC(O)COP(=O)(O)OCC(OC(=O)CCCCCCCC=CCCCCCCCC)COC(=O)CCCCCCCC=CCCCCCCCC)CCCCCCCC=CCCCCCCC
0	135	78.18568:10 95.05077:24 142.52962:10 152.3241:24 209.1777:12 226.15329:24 227.98997:10 235.20013:12 237.22432:1705 237.6436:24 239.24416:60 250.23891:36 251.24501:24 255.23137:48 260.52664:12 263.20947:35 263.2345:1845 264.23672:36 266.24234:168 268.26932:267 281.23911:36 298.27475:109 346.23984:36 347.33423:1914 348.34137:48 349.3447:48 363.36646:48 364.35373:1875 365.30746:46 365.345:1700 366.3…	310	13.118	706.633	13.03	706.635	[M+CH3COO]-	Cer_NS	Cer 42:2;2O|Cer 18:1;2O/24:1	1454	ok	C42H81NO3	HZPUWSUHFOTSAY-UHFFFAOYSA-N	O=C(NC(CO)C(O)C=CCCCCCCCCCCCCC)CCCCCCCCCCCC=CCCCCCCCCCC
0	136	139.16713:10 225.22205:24 235.20886:36 237.22227:1959 238.22139:24 239.23994:36 250.25679:48 251.23849:24 255.22256:24 263.23694:2019 264.2392:24 266.24481:166 268.25803:181 268.26492:306 269.27206:24 281.24167:36 291.27707:12 298.27258:65 348.23703:48 349.34506:2211 350.34723:24 356.77438:24 364.35678:24 365.37756:82 366.37024:2529 367.35886:1425 368.35422:36 380.4007:24 382.51553:24 390.35977:3…	310	13.341	708.651	13.26	708.651	[M+CH3COO]-	Cer_NS	Cer 42:1;2O|Cer 18:1;2O/24:0	1460	ok	C42H83NO3	ZJVVOYPTFQEGPH-UHFFFAOYSA-N	O=C(NC(CO)C(O)C=CCCCCCCCCCCCCC)CCCCCCCCCCCCCCCCCCCCCCC
0	137	196.05232:12 227.20065:73 253.43964:10 255.24255:24 303.23447:60 710.46045:36	310	8.792	710.472	8.7	710.477	[M-H]-	PE	PE 34:4|PE 14:0_20:4	1467	ok	C39H70NO8P	MNVGUNLOWKLLFC-UHFFFAOYSA-N	O=C(OCC(OC(=O)CCCCCCC=CCC=CCC=CCC=CCC)COP(=O)(O)OCCN)CCCCCCCCCCCCC
0	138	152.9931:24 253.21465:140 254.22:24 277.21313:24 279.22745:113 279.25558:48 281.24673:342 281.26321:36 282.24026:24 295.2551:10 305.23877:36 308.22092:10 367.35672:12 389.20566:36 393.3757:24 415.20786:12 417.25101:24 619.61792:12 649.61786:36 651.64996:77	310	13.417	711.476	13.33	711.479	[M-2H]2-	CL	CL 70:6|CL 16:1_18:1_18:2_18:2	1469	ok	C79H142O17P2	MEUXJRIQACZORV-UHFFFAOYSA-N	O=C(OCC(OC(=O)CCCCCCCC=CCC=CCCCCC)COP(=O)(O)OCC(O)COP(=O)(O)OCC(OC(=O)CCCCCCCC=CCCCCCC)COC(=O)CCCCCCCC=CCCCCCCCC)CCCCCCCC=CCC=CCCCCC
0	139	96.97047:12 152.99464:183 213.38567:10 253.21654:771 254.22191:48 255.22926:24 278.36758:12 279.2388:670 280.23346:93 281.24637:1600 282.25165:283 304.21982:12 383.11389:10 389.20236:60 407.24619:10 415.23019:71 417.23328:48 417.26193:24 489.26352:12 580.38361:24 712.51532:24	310	13.522	712.49	13.36	712.487	[M-2H]2-	CL	CL 70:5|CL 16:1_18:1_18:1_18:2	1472	ok	C79H144O17P2	RQDYMPBDKOFJQR-UHFFFAOYSA-N	O=C(OCC(OC(=O)CCCCCCCC=CCCCCCCCC)COP(=O)(O)OCC(O)COP(=O)(O)OCC(OC(=O)CCCCCCCC=CCCCCCC)COC(=O)CCCCCCCC=CCCCCCCCC)CCCCCCCC=CCC=CCCCCC
0	140	170.51968:12 196.036:36 253.21771:521 279.22821:782 450.23639:12 476.24698:12 476.27148:24 712.47742:129	310	8.933	712.491	8.77	712.492	[M-H]-	PE	PE 34:3|PE 16:1_18:2	1473	ok	C39H72NO8P	SSRRIJSEUKHYFB-UHFFFAOYSA-N	O=C(OCC(OC(=O)CCCCCCCC=CCC=CCCCCC)COP(=O)(O)OCCN)CCCCCCCC=CCCCCCC
0	141	267.23459:491 270.535:10 279.22964:36 281.24655:183 430.32748:10 448.29773:36 462.30081:36 712.51208:60 712.53455:95	310	10.383	712.52	10.28	712.529	[M-H]-	EtherPE	PE P-35:2|PE P-18:1_17:1	1474	ok	C40H76NO7P	FTECBJHFCPTDOC-UHFFFAOYSA-N	O=C(OC(COC=CCCCCCCC=CCCCCCCCC)COP(=O)(O)OCCN)CCCCCCCC=CCCCCCCC
0	142	255.22208:12 279.21249:12 279.22656:36 281.25052:60 293.24033:364 336.34665:10 418.26437:24 436.2764:48 519.34253:10 712.54346:36	310	10.744	712.521	10.29	712.529	[M-H]-	EtherPE	PE O-35:3|PE O-16:1_19:2	1475	ok	C40H76NO7P	ISGDYSHDAZGADQ-UHFFFAOYSA-N	O=C(OC(COC=CCCCCCCCCCCCCCC)COP(=O)(O)OCCN)CCCCCCCC=CCC=CCCCCCC
0	143	152.98393:12 152.99261:110 209.01895:12 253.21797:531 254.21887:60 255.23743:24 279.23083:36 281.24542:1924 282.24835:151 389.17868:12 389.19806:36 417.17999:12 417.2287:227 581.35455:12 713.50061:24	310	13.659	713.489	13.52	713.495	[M-2H]2-	CL	CL 70:4|CL 16:1_18:1_18:1_18:1	1476	ok_Mix	C79H146O17P2	NSHXPPPROQLOLP-UHFFFAOYSA-N	O=C(OCC(OC(=O)CCCCCCCC=CCCCCCC)COP(=O)(O)OCC(O)COP(=O)(O)OCC(OC(=O)CCCCCCCC=CCCCCCCCC)COC(=O)CCCCCCCC=CCCCCCCCC)CCCCCCCC=CCCCCCCCC
0	144	152.99602:18 181.62766:12 253.21587:12 255.23083:109 256.23569:18 281.24561:449 282.25323:30 389.18741:6 391.22385:12 409.2373:6 417.21771:18 417.23206:18 471.12878:5	310	13.833	714.498	13.62	714.502	[M-2H]2-	CL	CL 70:3|CL 16:0_18:1_18:1_18:1	1480	ok	C79H148O17P2	JUNMAHCDPSQWFI-UHFFFAOYSA-N	O=C(OCC(OC(=O)CCCCCCCC=CCCCCCCCC)COP(=O)(O)OCC(O)COP(=O)(O)OCC(OC(=O)CCCCCCCCCCCCCCC)COC(=O)CCCCCCCC=CCCCCCCCC)CCCCCCCC=CCCCCCCCC
0	145	139.97702:12 140.01187:324 141.1727:12 167.24252:24 196.03607:250 214.05135:24 251.23083:10 252.41495:101 253.2178:13395 253.46561:48 253.51474:36 253.65768:36 254.2187:395 254.25224:36 254.51173:36 254.99306:24 267.23337:60 279.26346:12 280.36618:63 281.20758:32 281.24756:8927 281.51343:24 282.24817:164 282.47205:24 420.29379:12 432.25046:224 441.31699:12 450.25436:201 460.27982:60 476.79517:12 …	310	9.425	714.519	9.19	714.508	[M-H]-	PE	PE 34:2|PE 16:1_18:1	1481	ok	C39H74NO8P	RAMNOXDFBNFSFC-UHFFFAOYSA-N	O=C(OCC(OC(=O)CCCCCCCC=CCCCCCCCC)COP(=O)(O)OCCN)CCCCCCCC=CCCCCCC
0	146	196.03081:12 253.25668:12 255.2225:24 267.22748:202 281.24161:817 295.25946:208 432.27573:12 450.26236:12 450.30106:60 714.49683:24 714.51929:185	410	11.546	714.551	10.81	714.544	[M-H]-	EtherPE	PE P-35:1|PE P-17:0_18:1	1482	ok	C40H78NO7P	FDQGSTMMGFGRFB-UHFFFAOYSA-N	O=C(OC(COC=CCCCCCCCCCCCCCCC)COP(=O)(O)OCCN)CCCCCCCC=CCCCCCCCC
0	147	253.20663:12 253.25127:24 269.28018:12 281.24521:648 389.21436:12 432.29419:24 450.27518:24 450.29303:36 714.50818:36 714.54193:138	310	11.205	714.551	10.81	714.544	[M-H]-	EtherPE	PE P-35:1|PE P-17:0_18:1	1483	ok	C40H78NO7P	FDQGSTMMGFGRFB-UHFFFAOYSA-N	O=C(OC(COC=CCCCCCCCCCCCCCCC)COP(=O)(O)OCCN)CCCCCCCC=CCCCCCCCC
0	148	152.99274:20 255.22638:151 256.229:8 281.24323:258 282.2438:12 283.26505:104 284.27158:8 307.26984:4 380.0932:39 380.10959:37 417.24612:25 419.25406:12 472.15802:8 646.27246:3 655.38971:8	310	14.082	715.519	13.82	715.51	[M-2H]2-	CL	CL 70:2|CL 16:0_18:0_18:1_18:1	1486	x	C79H150O17P2	UEHOZMDRLXJQNA-UHFFFAOYSA-N	O=C(OCC(OC(=O)CCCCCCCC=CCCCCCCCC)COP(=O)(O)OCC(O)COP(=O)(O)OCC(OC(=O)CCCCCCCCCCCCCCC)COC(=O)CCCCCCCCCCCCCCCCC)CCCCCCCC=CCCCCCCCC
0	149	168.04007:24 207.21635:10 223.09019:128 224.08221:12 227.19829:36 253.21384:452 255.23775:155 258.99139:10 281.23636:24 361.05698:10 473.15244:36 478.30112:12 716.46442:12 716.52069:60	410	9.196	716.521	9.91	716.524	[M-H]-	PE	PE 34:1|PE 16:0_18:1	1490	x	C39H76NO8P	FHQVHHIBKUMWTI-UHFFFAOYSA-N	O=C(OCC(OC(=O)CCCCCCCC=CCCCCCCCC)COP(=O)(O)OCCN)CCCCCCCCCCCCCCC
0	150	75.33579:10 78.96246:268 92.19919:12 96.97042:48 109.1538:10 137.40373:10 140.00874:797 175.17612:36 177.54543:24 196.03452:663 205.05763:10 209.07809:48 214.04567:36 223.08189:127 253.21397:4530 254.21935:70 254.42513:150 254.72725:24 255.23341:12960 255.51808:60 255.53377:36 255.67729:60 256.23154:286 259.16312:36 267.23407:48 269.2579:24 280.35989:294 280.40921:60 281.21304:51 281.24835:33624 …	310	10.249	716.525	9.91	716.524	[M-H]-	PE	PE 34:1|PE 16:0_18:1	1491	ok	C39H76NO8P	FHQVHHIBKUMWTI-UHFFFAOYSA-N	O=C(OCC(OC(=O)CCCCCCCC=CCCCCCCCC)COP(=O)(O)OCCN)CCCCCCCCCCCCCCC
0	151	223.08611:386 224.10121:24 225.18806:24 232.09123:12 249.0619:48 253.20949:250 256.86279:10 281.24356:24 381.11703:24 473.15875:110 717.46368:36	310	7.734	717.468	8.15	717.471	[M-H]-	PG	PG 32:2|PG 16:1_16:1	1501	x	C38H71O10P	GHQNERCMPIDAAU-UHFFFAOYSA-N	O=C(OCC(OC(=O)CCCCCCCC=CCCCCCC)COP(=O)(O)OCC(O)CO)CCCCCCCC=CCCCCCC
0	152	131.03923:5 222.37863:12 223.08615:368 224.08865:18 239.42845:5 249.06198:30 253.21626:554 254.22163:12 267.07364:5 313.08029:5 355.11743:5 380.10214:12 382.13113:6 463.24118:12 473.14703:12 473.16534:68 474.16049:12 481.24191:6 481.25424:18 717.45715:118 717.48346:75	310	7.979	717.476	8.15	717.471	[M-H]-	PG	PG 32:2|PG 16:1_16:1	1502	ok	C38H71O10P	GHQNERCMPIDAAU-UHFFFAOYSA-N	O=C(OCC(OC(=O)CCCCCCCC=CCCCCCC)COP(=O)(O)OCC(O)CO)CCCCCCCC=CCCCCCC
0	153	223.07385:12 223.08852:48 224.08893:24 254.41881:12 255.23381:742 264.9762:10 283.24939:48 283.26355:95 474.14301:24 480.32016:24 718.52594:36 718.55981:60	410	11.344	718.534	10.63	718.539	[M-H]-	PE	PE 34:0|PE 16:0_18:0	1504	ok	C39H78NO8P	RPJZYOHZALDGKI-UHFFFAOYSA-N	O=C(OCC(OC(=O)CCCCCCCCCCCCCCCCC)COP(=O)(O)OCCN)CCCCCCCCCCCCCCC
0	154	223.0842:113 224.0909:27 227.20068:159 243.95316:3 249.05989:16 253.21416:129 255.21567:12 255.22911:99 255.25375:12 281.24615:99 377.21451:3 465.26291:4 473.15305:23 474.14511:12 475.15964:8 719.44177:12 719.48315:26	310	8.03	719.485	8.43	719.487	[M-H]-	PG	PG 32:1|PG 16:0_16:1	1508	x	C38H73O10P	NOFOTAHTYLXZNV-UHFFFAOYSA-N	O=C(OCC(OC(=O)CCCCCCCC=CCCCCCC)COP(=O)(O)OCC(O)CO)CCCCCCCCCCCCCCC
0	155	91.04058:12 152.99432:48 223.08568:48 227.2043:214 253.2157:903 254.21883:36 255.23512:598 267.22202:12 276.09897:10 281.24771:305 417.263:12 463.26398:12 465.25558:36 717.20312:12 719.46991:366	310	8.277	719.486	8.43	719.487	[M-H]-	PG	PG 32:1|PG 16:0_16:1	1509	ok	C38H73O10P	NOFOTAHTYLXZNV-UHFFFAOYSA-N	O=C(OCC(OC(=O)CCCCCCCC=CCCCCCC)COP(=O)(O)OCC(O)CO)CCCCCCCCCCCCCCC
0	156	78.95998:24 93.06992:24 119.08862:24 140.01042:69 165.16518:24 191.7729:24 196.03847:76 203.16202:12 203.186:64 223.16574:36 231.216:10 239.23531:48 253.21625:36 257.22717:647 258.22241:24 281.25308:24 283.20883:36 300.25214:12 301.21048:2928 302.21667:60 411.07007:10 418.26471:213 419.26929:24 436.27676:810 437.27048:36 529.52179:12 718.19379:24 720.45465:235 720.49231:961	310	9.447	720.497	9.35	720.497	[M-H]-	EtherPE	PE P-36:5|PE P-16:0_20:5	1520	ok	C41H72NO7P	RLLOITCRNQRGJD-UHFFFAOYSA-N	O=C(OC(COC=CCCCCCCCCCCCCCC)COP(=O)(O)OCCN)CCCC=CCC=CCC=CCC=CCC=CCC
0	157	223.07939:12 235.19946:12 237.20853:24 263.23373:24 361.33899:24 375.37418:12 378.36392:48 379.34946:36 390.3887:36 404.38785:176 420.38025:24 423.46298:10 612.59894:36 628.58417:36 630.60077:36 660.63135:648 661.63037:36	310	13.226	720.652	13.22	720.651	[M+CH3COO]-	Cer_NS	Cer 43:2;2O|Cer 18:1;2O/25:1	1521	ok	C43H83NO3	AHNGOTQGIJOINE-UHFFFAOYSA-N	O=C(NC(CO)C(O)C=CCCCCCCCCCCCCC)CCCCCCCCCCCCC=CCCCCCCCCCC
0	158	87.01256:24 89.02454:12 131.03624:6 138.05423:12 170.03542:6 184.05402:6 287.13412:6 290.08405:143 536.51086:12 579.37738:6 581.18842:24 720.87781:12	320	7.711	720.896	7.58	720.897	[M-2H]2-	GD3	GD3 34:1;2O	1522	pos	C68H121N3O29	ABWXCUYPAJFJSZ-UHFFFAOYSA-N	O=C(O)C1(OCC(O)C(O)C2OC(OC3C(O)C(OC(CO)C3O)OC4C(O)C(O)C(OCC(NC(=O)CCCCCCCCCCCCCCCCC)C(O)C=CCCCCCCCCCCC)OC4CO)(C(=O)O)CC(O)C2NC(=O)C)OC(C(O)C(O)CO)C(NC(=O)C)C(O)C1
0	159	152.98587:12 152.99454:60 227.19193:24 255.231:1703 283.2652:36 303.23886:10 391.21274:48 465.26523:36 483.26785:48 719.19244:12 721.50757:547 721.55658:47	310	8.661	721.497	8.78	721.503	[M-H]-	PG	PG 32:0|PG 16:0_16:0	1523	ok	C38H75O10P	BIABMEZBCHDPBV-UHFFFAOYSA-N	O=C(OCC(OC(=O)CCCCCCCCCCCCCCC)COP(=O)(O)OCC(O)CO)CCCCCCCCCCCCCCC
0	160	72.34226:10 78.95639:72 86.58916:24 139.99573:12 140.01231:208 163.01839:48 166.03001:12 177.09187:36 189.6136:10 196.0368:368 205.19458:334 231.20995:36 239.24435:165 258.43246:24 259.2403:1391 268.96152:24 280.89606:10 285.21677:48 301.21579:36 302.27563:108 303.22742:14772 303.51572:48 303.71368:60 304.22964:184 304.33975:36 305.57913:24 306.0108:24 307.3175:24 308.97455:24 375.21274:12 375.23…	310	9.976	722.518	9.73	722.513	[M-H]-	EtherPE	PE P-36:4|PE P-16:0_20:4	1525	ok	C41H74NO7P	YITZQGLIICATLN-UHFFFAOYSA-N	O=C(OC(COC=CCCCCCCCCCCCCCC)COP(=O)(O)OCCN)CCCCCCC=CCC=CCC=CCC=CCC
0	161	199.16933:100 205.08766:10 254.45847:24 255.22649:24 448.34946:10 648.48181:48 648.52826:24	310	8.795	722.532	8.73	722.534	[M+CH3COO]-	EtherPC	PC O-28:0|PC O-16:0_12:0	1526	ok_Mix	C36H74NO7P	KHBYFGSOHHSLQJ-UHFFFAOYSA-N	O=C(OC(COCCCCCCCCCCCCCCCC)COP(=O)([O-])OCC[N+](C)(C)C)CCCCCCCCCCC
0	162	227.20021:10 252.23032:10 263.24075:12 268.26645:48 282.25085:10 290.2478:24 303.23135:24 335.31039:12 335.33609:48 363.29886:12 383.35416:24 392.36465:10 406.37906:36 408.37772:24 422.36142:24 596.56311:12 614.59021:101 615.57465:12 630.59064:24 634.09296:10 644.58698:24 662.53308:24 662.61249:990 663.58771:24 722.49457:12	310	13.051	722.629	12.73	722.63	[M+CH3COO]-	Cer_AS	Cer 42:2;3O|Cer 18:1;2O/24:1;(2OH)	1529	ok_Mix	C42H81NO4	WLAOOCOLPLQZNK-UHFFFAOYSA-N	O=C(NC(CO)C(O)C=CCCCCCCCCCCCCC)C(O)CCCCCCCCCCC=CCCCCCCCCCC
0	163	250.18507:10 291.26187:10 363.33102:12 371.75815:12 380.37219:24 395.37381:10 406.4046:60 407.42883:12 422.39899:24 630.61908:12 632.6319:36 632.69537:24 662.55865:12 662.64172:215 662.71753:24	310	13.441	722.663	13.39	722.667	[M+CH3COO]-	Cer_NS	Cer 43:1;2O|Cer 18:1;2O/25:0	1530	ok_Mix	C43H85NO3	QHPYSHVSWAOLHS-UHFFFAOYSA-N	O=C(NC(CO)C(O)C=CCCCCCCCCCCCCC)CCCCCCCCCCCCCCCCCCCCCCCC
0	164	152.99821:36 250.24776:12 253.20969:24 264.24356:12 279.22919:506 280.23322:48 281.24612:231 282.25143:36 287.50452:10 305.25519:24 415.21808:48 664.64081:48	310	13.461	724.485	13.36	724.487	[M-2H]2-	CL	CL 72:7|CL 18:1_18:2_18:2_18:2	1532	ok	C81H144O17P2	WSEKMBMSQDAXBT-UHFFFAOYSA-N	O=C(OCC(OC(=O)CCCCCCCC=CCC=CCCCCC)COP(=O)(O)OCC(O)COP(=O)(O)OCC(OC(=O)CCCCCCCC=CCCCCCCCC)COC(=O)CCCCCCCC=CCC=CCCCCC)CCCCCCCC=CCC=CCCCCC
0	165	182.68446:12 259.24683:36 265.25458:24 279.23157:1738 280.2356:36 281.2485:60 288.7092:10 303.23199:194 304.24155:36 438.29462:36 444.28171:48 444.35562:12 462.29666:124 724.51819:333	310	10.148	724.522	9.97	724.529	[M-H]-	EtherPE	PE O-36:4|PE O-18:2_18:2	1533	x	C41H76NO7P	ULUBTSXVFBWWEF-UHFFFAOYSA-N	O=C(OC(COC=CCCCCCCC=CCCCCCCCC)COP(=O)(O)OCCN)CCCCCCCC=CCC=CCCCCC
0	166	140.01196:36 184.18091:12 261.24414:12 277.22119:12 279.23322:132 281.24545:184 305.24466:1105 306.25021:48 418.2493:24 418.26651:36 436.26685:60 724.48254:60 724.52405:298 724.5769:48	310	10.423	724.528	10.28	724.529	[M-H]-	EtherPE	PE P-36:3|PE P-16:0_20:3	1534	ok	C41H76NO7P	FUKISTPVIDDUQU-UHFFFAOYSA-N	O=C(OC(COC=CCCCCCCCCCCCCCC)COP(=O)(O)OCCN)CCCCCCCCCC=CCC=CCC=CCC
0	167	196.03023:12 261.26001:24 277.21655:24 305.24228:1155 306.26993:24 318.38565:10 418.26678:36 436.2847:148 724.52118:250 724.5589:36	310	10.733	724.531	10.28	724.529	[M-H]-	EtherPE	PE P-36:3|PE P-16:0_20:3	1535	ok	C41H76NO7P	FUKISTPVIDDUQU-UHFFFAOYSA-N	O=C(OC(COC=CCCCCCCCCCCCCCC)COP(=O)(O)OCCN)CCCCCCCCCC=CCC=CCC=CCC
0	168	209.18742:10 237.22816:36 263.24307:12 268.24811:24 268.2688:36 279.22632:36 291.25232:24 298.27414:36 337.34512:122 363.31497:10 365.32281:36 371.80414:10 382.358:36 383.34875:48 383.36523:48 390.37518:24 408.38345:85 424.38168:48 426.38931:24 616.60175:130 632.58582:12 634.60175:36 646.56848:12 646.61847:36 662.51874:24 664.56366:46 664.61792:1794 665.62354:84 670.24896:24	310	13.232	724.65	12.97	724.646	[M+CH3COO]-	Cer_AS	Cer 42:1;3O|Cer 18:1;2O/24:0;(2OH)	1537	ok	C42H83NO4	WAYLDHLWVYQNSQ-UHFFFAOYSA-N	O=C(NC(CO)C(O)C=CCCCCCCCCCCCCC)C(O)CCCCCCCCCCCCCCCCCCCCCC
0	169	134.98949:12 152.99635:436 261.24924:12 278.35559:36 279.19867:55 279.23148:6053 280.23083:76 280.86984:24 284.56537:24 335.66046:12 381.3775:10 408.39841:12 415.22955:527 426.69431:10 433.24686:24 594.87329:24 649.61926:24 679.63708:12 695.44012:36 725.98407:36	310	13.354	725.492	13.43	725.495	[M-2H]2-	CL	CL 72:6|CL 18:0_18:2_18:2_18:2	1539	x_IS?	C81H146O17P2	JOMIEFTUWKXNST-UHFFFAOYSA-N	O=C(OCC(OC(=O)CCCCCCCC=CCC=CCCCCC)COP(=O)(O)OCC(O)COP(=O)(O)OCC(OC(=O)CCCCCCCCCCCCCCCCC)COC(=O)CCCCCCCC=CCC=CCCCCC)CCCCCCCC=CCC=CCCCCC
0	170	152.98746:12 152.99268:24 253.20702:12 253.22934:24 277.23074:12 279.23108:403 280.23044:24 281.24567:359 305.25229:24 415.21182:12 415.21753:36 417.23489:36 665.66388:36	310	13.57	725.496	13.43	725.495	[M-2H]2-	CL	CL 72:6|CL 18:1_18:1_18:2_18:2	1540	ok	C81H146O17P2	QHFWYATUNQMMPP-UHFFFAOYSA-N	O=C(OCC(OC(=O)CCCCCCCC=CCC=CCCCCC)COP(=O)(O)OCC(O)COP(=O)(O)OCC(OC(=O)CCCCCCCC=CCCCCCCCC)COC(=O)CCCCCCCC=CCCCCCCCC)CCCCCCCC=CCC=CCCCCC
0	171	146.97968:6 152.9915:18 278.44308:12 279.23001:208 279.27457:12 280.22467:18 280.24579:12 281.25165:679 282.24991:60 391.25632:5 415.21106:12 417.22842:24 417.25134:24 418.24899:12 726.51251:12	310	13.698	726.505	13.5	726.502	[M-2H]2-	CL	CL 72:5|CL 18:1_18:1_18:1_18:2	1546	ok	C81H148O17P2	HWEUSTZTLDFZJQ-UHFFFAOYSA-N	O=C(OCC(OC(=O)CCCCCCCC=CCCCCCCCC)COP(=O)(O)OCC(O)COP(=O)(O)OCC(OC(=O)CCCCCCCC=CCCCCCCCC)COC(=O)CCCCCCCC=CCCCCCCCC)CCCCCCCC=CCC=CCCCCC
0	172	78.95254:24 78.96126:60 140.0006:24 140.01056:161 143.88741:10 194.87979:12 196.0387:132 253.2166:48 265.24338:24 265.25253:113 279.22714:12 280.36032:113 281.25113:16826 281.517:60 281.56406:66 281.61349:36 281.70999:71 282.2211:36 282.25171:300 282.30356:24 283.59177:24 285.40393:24 287.83313:24 379.09164:10 401.25089:36 442.87936:12 444.27368:427 444.28845:586 444.34464:36 462.25534:58 462.291…	310	10.961	726.542	10.61	726.544	[M-H]-	EtherPE	PE P-36:2|PE P-18:1_18:1	1547	ok	C41H78NO7P	CFANDHZPOSNKNO-UHFFFAOYSA-N	O=C(OC(COC=CCCCCCCC=CCCCCCCCC)COP(=O)(O)OCCN)CCCCCCCC=CCCCCCCCC
0	173	128.0192:3 186.93272:3 253.21002:4 279.22495:4 281.2489:132 282.24478:16 283.27075:8 286.20792:3 307.25867:4 391.20859:4 417.23929:16 429.1499:4 471.25229:3 577.38733:8 633.61938:3 646.53595:4 708.63489:3 727.52502:4	310	13.85	727.512	13.58	727.51	[M-2H]2-	CL	CL 72:4|CL 18:1_18:1_18:1_18:1	1549	ok	C81H150O17P2	TWHQNHQPSCPQNY-UHFFFAOYSA-N	O=C(OCC(OC(=O)CCCCCCCC=CCCCCCCCC)COP(=O)(O)OCC(O)COP(=O)(O)OCC(OC(=O)CCCCCCCC=CCCCCCCCC)COC(=O)CCCCCCCC=CCCCCCCCC)CCCCCCCC=CCCCCCCCC
0	174	280.35464:12 281.2478:463 659.50763:10 727.52521:48	310	9.123	727.529	9.27	727.528	[M-H]-	PEtOH	PEtOH 36:2|PEtOH 18:1_18:1	1550	ok	C41H77O8P	JSNRLDUOKDFFEU-UHFFFAOYSA-N	O=C(OCC(OC(=O)CCCCCCCC=CCCCCCCCC)COP(=O)(O)OCC)CCCCCCCC=CCCCCCCCC
0	175	140.01379:48 196.03062:12 196.03848:60 242.05077:10 253.21397:148 266.37033:12 267.22946:2954 268.23239:60 274.74017:10 281.24832:1933 282.25125:24 295.25668:60 295.2832:36 437.07086:10 446.25864:24 460.2782:24 460.38354:12 464.27701:48 478.26169:12 478.28009:36 726.30505:12 728.52942:587	310	9.846	728.526	9.63	728.524	[M-H]-	PE	PE 35:2|PE 17:1_18:1	1553	ok	C40H76NO8P	MLYDZMPNTAJTBN-UHFFFAOYSA-N	O=C(OCC(OC(=O)CCCCCCCC=CCCCCCCCC)COP(=O)(O)OCCN)CCCCCCCC=CCCCCCCC
0	176	78.95375:24 140.01537:36 190.78352:10 196.03447:48 239.23738:12 253.21614:103 260.87289:24 267.27066:76 280.3551:48 281.24588:6703 282.24411:205 283.25827:24 284.96283:24 309.27728:266 403.25854:24 425.44629:10 436.28238:36 446.29419:212 464.31021:574 465.61374:24 728.49164:59 728.5484:1054	410	12.353	728.565	11.38	728.56	[M-H]-	EtherPE	PE P-36:1|PE P-18:0_18:1	1555	ok_Mix	C41H80NO7P	XVYPOHCSLJZFED-UHFFFAOYSA-N	O=C(OC(COC=CCCCCCCCCCCCCCCCC)COP(=O)(O)OCCN)CCCCCCCC=CCCCCCCCC
0	177	152.98946:12 249.07967:10 253.21179:60 255.22673:12 274.93784:10 389.2016:12 401.07019:10 532.1712:10 643.43469:48 730.45734:12	310	7.978	730.462	7.75	730.466	[M-H]-	PS	PS 32:2|PS 16:1_16:1	1558	ok	C38H70NO10P	SYAYTZJXUCQTMJ-UHFFFAOYSA-N	O=C(OCC(OC(=O)CCCCCCCC=CCCCCCC)COP(=O)(O)OCC(N)C(=O)O)CCCCCCCC=CCCCCCC
0	178	122.00382:12 140.01053:48 191.26062:10 196.03667:24 239.24634:10 255.22917:48 267.2366:840 268.24872:24 269.24664:518 280.35544:24 281.24625:1297 282.24448:36 283.26572:145 284.26987:24 295.26663:36 448.31494:24 466.29257:36 478.3114:12 730.51947:224 730.52704:419	410	10.841	730.534	10.29	730.539	[M-H]-	PE	PE 35:1|PE 17:0_18:1	1559	ok_Mix	C40H78NO8P	UAKUCJGIIYSFFK-UHFFFAOYSA-N	O=C(OCC(OC(=O)CCCCCCCC=CCCCCCCCC)COP(=O)(O)OCCN)CCCCCCCCCCCCCCCC
0	179	253.21379:24 269.24615:451 270.24594:24 277.26352:10 281.24338:402 466.27625:12 478.29791:36 730.54376:134 730.56268:48	310	10.517	730.534	10.29	730.539	[M-H]-	PE	PE 35:1|PE 17:0_18:1	1560	ok	C40H78NO8P	UAKUCJGIIYSFFK-UHFFFAOYSA-N	O=C(OCC(OC(=O)CCCCCCCC=CCCCCCCCC)COP(=O)(O)OCCN)CCCCCCCCCCCCCCCC
0	180	255.23351:139 281.25076:36 283.25842:167 492.32935:12 730.55597:48 730.57489:84	410	13.037	730.578	12.48	730.576	[M-H]-	EtherPE	PE P-36:0|PE P-20:0_16:0	1563	ok	C41H82NO7P	BAGFQORAOBZWDG-UHFFFAOYSA-N	O=C(OC(COC=CCCCCCCCCCCCCCCCCCC)COP(=O)(O)OCCN)CCCCCCCCCCCCCCC
0	181	122.98019:12 168.04012:24 270.79987:10 657.50079:366 658.47943:36	320	8.061	731.526	8.09	731.534	[M+CH3COO]-	SM	SM 32:2;2O	1564	ok	C37H73N2O6P	XMBSMKVUDNZUCW-UHFFFAOYSA-N	O=C(NC(COP(=O)([O-])OCC[N+](C)(C)C)C(O)C=CCCC=CCCCCCCC)CCCCCCCCCCCCCCC
0	182	237.07722:10 277.189:12 281.24362:48 282.25598:60 283.25125:24 284.26251:36 312.99585:10 486.14349:10 669.59344:12 731.56165:36	310	12.447	731.573	12.18	731.56	[M-H]-	PEtOH	PEtOH 36:0|PEtOH 18:0_18:0	1565	ok	C41H81O8P	IPSYLHZJPVDMHR-UHFFFAOYSA-N	O=C(OCC(OC(=O)CCCCCCCCCCCCCCCCC)COP(=O)(O)OCC)CCCCCCCCCCCCCCCCC
0	183	78.95864:366 96.96752:12 152.99596:835 166.77121:12 227.19788:74 241.22169:12 249.27611:36 253.21564:1625 254.42902:36 255.188:23 255.23058:3936 255.53766:36 258.53064:24 281.2453:60 283.26242:24 363.19705:36 380.12024:12 389.07071:12 389.2063:403 391.22336:1601 392.23383:48 401.22665:10 407.22186:60 409.23108:616 417.24585:36 430.3923:24 643.37659:12 643.45129:48 645.44879:1941 646.44336:36 646.…	310	8.263	732.476	8.02	732.482	[M-H]-	PS	PS 32:1|PS 16:0_16:1	1566	ok	C38H72NO10P	SQYNOJCBJMSMAA-UHFFFAOYSA-N	O=C(OCC(OC(=O)CCCCCCCC=CCCCCCC)COP(=O)(O)OCC(N)C(=O)O)CCCCCCCCCCCCCCC
0	184	223.07736:12 235.19524:12 253.21579:24 261.21924:24 373.33099:12 375.3663:48 389.20654:10 390.37234:24 392.38965:36 415.08008:12 416.36987:24 416.38989:36 418.39578:48 418.41586:95 579.24994:10 624.61383:12 640.573:24 642.60162:36 672.52777:12 672.63684:368 673.61578:36	310	13.147	732.654	13.11	732.651	[M+CH3COO]-	Cer_NS	Cer 44:3;2O|Cer 18:2;2O/26:1	1567	ok	C44H83NO3	HFZYSFUDERVTKP-UHFFFAOYSA-N	O=C(NC(CO)C(O)C=CCCC=CCCCCCCCCC)CCCCCCCCCCCCCC=CCCCCCCCCCC
0	185	78.95874:90 112.22153:12 168.03796:895 229.21078:10 241.21301:24 249.06136:10 254.21654:12 267.23801:24 281.24765:87 392.21985:24 427.05817:10 565.2948:10 646.43945:36 657.40869:48 659.50696:4054 660.50867:184 660.95935:24 674.4707:24 709.52704:10 733.44958:36 733.48755:101	320	8.448	733.545	8.38	733.55	[M+CH3COO]-	SM	SM 32:1;2O|SM 18:1;2O/14:0	1568	ok	C37H75N2O6P	KYICBZWZQPCUMO-UHFFFAOYSA-N	O=C(NC(COP(=O)([O-])OCC[N+](C)(C)C)C(O)C=CCCCCCCCCCCCCC)CCCCCCCCCCCCC
0	186	78.96118:24 143.20491:10 152.99963:102 168.04907:10 196.03442:24 227.19617:36 249.38066:10 255.23106:598 283.25824:60 364.19287:10 382.13367:24 391.21863:267 407.64175:10 409.24332:98 419.23172:12 437.23502:12 647.47241:306 647.50452:36 652.56464:10 685.53674:10 734.46637:36 734.49298:204	410	8.559	734.468	7.71	734.461	[M-H]-	OxPS	PS 31:1;O|PS 16:0_15:1;O	1570	ok	C37H70NO11P	GHFOCAKRGNRCLA-UHFFFAOYSA-N	O=C(OCC(OC(=O)CCCCCCC(O)C=CCCCCC)COP(=O)(O)OCC(N)C(=O)O)CCCCCCCCCCCCCCC
0	187	78.96118:24 143.20491:10 152.99963:102 168.04907:10 196.03442:24 227.19617:36 249.38066:10 255.23106:598 283.25824:60 364.19287:10 382.13367:24 391.21863:267 407.64175:10 409.24332:98 419.23172:12 437.23502:12 647.47241:306 647.50452:36 652.56464:10 685.53674:10 734.46637:36 734.49298:204	310	8.621	734.499	8.4	734.498	[M-H]-	PS	PS 32:0|PS 16:0_16:0	1571	ok	C38H74NO10P	KLFKZIQAIPDJCW-UHFFFAOYSA-N	O=C(OCC(OC(=O)CCCCCCCCCCCCCCC)COP(=O)(O)OCC(N)C(=O)O)CCCCCCCCCCCCCCC
0	188	182.16704:10 195.91472:24 221.215:10 241.2374:24 255.22656:12 255.23328:12 259.26459:12 293.13943:10 301.21021:60 303.22672:48 329.23093:12 329.24619:62 408.15417:10 422.26379:36 432.29221:24 448.32581:12 450.28506:36 498.5416:10 734.50342:60	310	9.654	734.515	9.57	734.513	[M-H]-	EtherPE	PE O-37:6|PE O-15:1_22:5	1572	x	C42H74NO7P	FIVBUODCQGBRMF-UHFFFAOYSA-N	O=C(OC(COC=CCCCCCCCCCCCCC)COP(=O)(O)OCCN)CCCCCC=CCC=CCC=CCC=CCC=CCC
0	189	235.19949:12 237.22151:123 261.22141:24 263.23605:60 268.26398:24 375.33347:12 375.36066:95 390.36935:36 392.38385:249 393.37357:60 418.40411:449 434.3938:48 617.5943:10 626.5849:24 642.51929:24 642.60461:60 644.61511:36 644.63647:162 644.66492:36 672.50531:48 674.63123:1330 675.6225:36	310	13.338	734.669	13.36	734.667	[M+CH3COO]-	Cer_NS	Cer 44:2;2O|Cer 18:1;2O/26:1	1575	ok	C44H85NO3	AQKMDEJRGNVGLA-UHFFFAOYSA-N	O=C(NC(CO)C(O)C=CCCCCCCCCCCCCC)CCCCCCCCCCCCCC=CCCCCCCCCCC
0	190	133.321:10 140.00717:36 196.03468:12 214.05202:10 253.22318:374 256.62936:10 259.23563:48 285.23083:24 303.22729:554 316.20547:10 329.23923:24 450.26242:48 736.49908:191 736.52191:48	310	8.888	736.487	8.76	736.492	[M-H]-	PE	PE 36:5|PE 16:1_20:4	1582	ok	C41H72NO8P	CXGZFWPMXPAZEA-UHFFFAOYSA-N	O=C(OCC(OC(=O)CCCCCCC=CCC=CCC=CCC=CCC)COP(=O)(O)OCCN)CCCCCCCC=CCCCCCC
0	191	137.12584:10 140.01518:24 196.03217:24 203.17957:36 215.97229:10 227.22958:12 245.15219:10 255.22832:755 257.22424:195 300.24402:12 301.20966:735 303.22614:24 434.2533:24 452.26266:60 736.48004:426 736.55994:24	310	9.066	736.49	8.82	736.492	[M-H]-	PE	PE 36:5|PE 16:0_20:5	1583	ok	C41H72NO8P	KHLRCNXJXSYNCK-UHFFFAOYSA-N	O=C(OCC(OC(=O)CCCC=CCC=CCC=CCC=CCC=CCC)COP(=O)(O)OCCN)CCCCCCCCCCCCCCC
0	192	138.04684:10 168.04669:24 199.15082:12 199.17061:89 199.18446:36 224.0625:12 227.17844:34 227.20169:2604 227.80463:24 228.12653:24 242.57159:10 255.22565:60 424.24481:12 434.26443:36 452.24417:12 452.26205:48 589.4574:36 615.46191:12 644.52502:10 662.47754:1004 663.45984:36 736.54395:24	310	8.471	736.516	8.26	736.513	[M+CH3COO]-	PC	PC 28:0|PC 14:0_14:0	1584	ok	C36H72NO8P	CITHEXJVPOWHKC-UHFFFAOYSA-N	O=C(OCC(OC(=O)CCCCCCCCCCCCC)COP(=O)([O-])OCC[N+](C)(C)C)CCCCCCCCCCCCC
0	193	191.14207:10 253.22951:36 255.23557:36 259.24203:24 281.24823:48 285.23517:12 291.23349:24 303.22928:353 307.37592:10 317.25089:24 422.26984:10 432.27792:24 450.29138:36 736.50513:132	310	10.279	736.524	10.15	736.529	[M-H]-	EtherPE	PE P-37:4|PE P-17:0_20:4	1585	ok	C42H76NO7P	SUCZWPZZJOWHRI-UHFFFAOYSA-N	O=C(OC(COC=CCCCCCCCCCCCCCCC)COP(=O)(O)OCCN)CCCCCCC=CCC=CCC=CCC=CCC
0	194	205.19826:24 259.24438:36 303.22205:507 432.28098:24 450.30045:60 736.51678:151 736.56628:24	310	10.531	736.53	10.15	736.529	[M-H]-	EtherPE	PE P-37:4|PE P-17:0_20:4	1586	ok	C42H76NO7P	SUCZWPZZJOWHRI-UHFFFAOYSA-N	O=C(OC(COC=CCCCCCCCCCCCCCCC)COP(=O)(O)OCCN)CCCCCCC=CCC=CCC=CCC=CCC
0	195	203.13208:5 263.25021:12 281.25299:12 319.07974:5 363.09085:6 377.34229:6 392.38184:12 394.39594:12 420.38687:6 420.40698:18 628.66278:6 646.62988:18 676.66315:158 677.65228:12	310	13.58	736.684	13.48	736.682	[M+CH3COO]-	Cer_NS	Cer 44:1;2O|Cer 18:1;2O/26:0	1589	ok_Mix	C44H87NO3	CJROVRTUSFQVMR-UHFFFAOYSA-N	O=C(NC(CO)C(O)C=CCCCCCCCCCCCCC)CCCCCCCCCCCCCCCCCCCCCCCCC
0	196	253.21829:24 277.21686:318 279.21948:12 279.23587:48 281.24341:131 281.26694:36 305.24503:60 664.50989:12 738.50391:79	310	9.134	738.504	9.04	738.508	[M-H]-	PE	PE 36:4|PE 18:1_18:3	1594	ok_Mix	C41H74NO8P	PCBVVHMKRNVSDR-UHFFFAOYSA-N	O=C(OCC(OC(=O)CCCCCCCC=CCC=CCC=CCC)COP(=O)(O)OCCN)CCCCCCCC=CCCCCCCCC
0	197	140.01361:97 187.96346:10 191.1032:24 196.03632:148 205.2001:97 214.04961:24 228.20564:24 254.42268:12 254.42715:24 255.23322:2520 256.24258:48 259.24194:443 260.24335:24 263.25003:10 285.20901:12 288.2919:36 302.28955:36 303.2316:6130 303.51743:24 304.23627:267 428.61993:12 434.26309:60 452.27567:478 453.28146:36 482.28207:24 500.28467:24 677.55408:12 738.42468:35 738.5047:1196 738.60382:36	310	9.527	738.512	9.16	738.508	[M-H]-	PE	PE 36:4|PE 16:0_20:4	1595	ok	C41H74NO8P	NQIMLWFRWGTTOZ-UHFFFAOYSA-N	O=C(OCC(OC(=O)CCCCCCC=CCC=CCC=CCC=CCC)COP(=O)(O)OCCN)CCCCCCCCCCCCCCC
0	198	255.2326:60 256.23969:12 277.22314:24 281.25211:24 300.12231:10 305.25897:129 452.27441:24 630.56873:10 740.52783:36	410	10.167	740.523	9.66	740.524	[M-H]-	PE	PE 36:3|PE 16:0_20:3	1601	x	C41H76NO8P	IQLKOURRKVPATH-UHFFFAOYSA-N	O=C(OCC(OC(=O)CCCCCCCCCC=CCC=CCC=CCC)COP(=O)(O)OCCN)CCCCCCCCCCCCCCC
0	199	121.99915:10 140.01047:78 196.01286:12 196.03447:142 210.70161:10 253.23392:24 278.34827:48 279.22885:4637 280.23288:236 280.36438:36 281.24811:3111 281.3681:24 282.25342:60 288.28476:36 307.26022:24 458.26682:48 460.28677:60 476.27255:60 478.26428:24 478.29495:134 654.54303:10 740.52545:1531	310	9.665	740.525	9.35	740.524	[M-H]-	PE	PE 36:3|PE 18:1_18:2	1602	ok	C41H76NO8P	GKAFCSRKMWFPSJ-UHFFFAOYSA-N	O=C(OCC(OC(=O)CCCCCCCC=CCC=CCCCCC)COP(=O)(O)OCCN)CCCCCCCC=CCCCCCCCC
0	200	78.71081:24 78.95615:226 96.96753:24 132.98891:10 150.9832:12 152.99422:2772 162.10217:24 171.00911:851 175.52681:24 186.05284:24 187.74408:24 190.85292:24 198.24171:24 209.02086:276 227.02667:519 228.03162:24 240.45552:234 240.49033:36 241.21518:21591 241.49409:68 241.71429:24 242.04803:48 242.15498:36 242.22046:529 242.91731:36 243.09879:24 244.22633:36 246.05125:24 247.10623:24 287.28021:1001 …	330	8.471	740.549	8.65	740.547	[M-H]-	PG	PG 15:0_18:1(d7)	1603	I.S.	C39H68D7O10P	CAKDJPLPYOYWLK-AHOXJELVNA-N	[H][C@](O)(CO)COP(OC[C@]([H])(OC(CCCCCCC/C=C\CCCCCC([2H])([2H])C([2H])([2H])C([2H])([2H])[2H])=O)COC(CCCCCCCCCCCCCC)=O)(=O)O
0	201	267.23129:10 279.23557:12 279.26605:12 281.2431:36 288.29874:10 295.27301:60 338.1286:10 462.28668:12 495.16779:10 738.19104:10 740.55182:36	310	11.627	740.559	11.63	740.56	[M-H]-	EtherPE	PE O-37:3|PE O-18:2_19:1	1604	ok_Mix	C42H80NO7P	XOYKZRUBRLEXDK-UHFFFAOYSA-N	O=C(OC(COC=CCCCCCCC=CCCCCCCCC)COP(=O)(O)OCCN)CCCCCCCC=CCCCCCCCCC
0	202	321.23645:12 321.27667:203 323.49283:10 436.29541:24 740.55182:48 740.58234:36	310	11.884	740.563	11.56	740.56	[M-H]-	EtherPE	PE O-37:3|PE O-16:1_21:2	1605	ok	C42H80NO7P	RZPVJDHHUTUWHY-UHFFFAOYSA-N	O=C(OC(COC=CCCCCCCCCCCCCCC)COP(=O)(O)OCCN)CCCCCCCCCC=CCC=CCCCCCC
0	203	279.22113:12 293.24435:247 293.26599:48 307.26437:24 450.32559:12 464.31165:36 740.56177:36	410	12.232	740.565	11.29	740.56	[M-H]-	EtherPE	PE O-37:3|PE O-18:1_19:2	1606	ok	C42H80NO7P	AUKJCWPPZDHXFS-UHFFFAOYSA-N	O=C(OC(COC=CCCCCCCCCCCCCCCCC)COP(=O)(O)OCCN)CCCCCCCC=CCC=CCCCCCC
0	204	78.95728:92 84.43446:10 96.96739:24 119.66293:12 122.00334:36 140.01328:747 147.60007:10 168.10497:24 170.18266:24 176.9846:24 181.26643:24 190.60278:12 196.03384:665 214.04492:48 249.34222:10 253.2086:265 255.8558:24 280.36591:566 280.40582:47 281.24728:67732 281.5155:81 281.53433:71 281.55786:130 281.67557:48 281.7085:118 281.80505:36 281.96518:62 281.99814:60 282.01935:60 282.09473:99 282.1442…	310	10.362	742.537	9.93	742.539	[M-H]-	PE	PE 36:2|PE 18:1_18:1	1609	ok	C41H78NO8P	MWRBNPKJOOWZPW-UHFFFAOYSA-N	O=C(OCC(OC(=O)CCCCCCCC=CCCCCCCCC)COP(=O)(O)OCCN)CCCCCCCC=CCCCCCCCC
0	205	165.04662:10 253.20786:12 267.22321:24 281.24661:291 283.25192:12 284.93988:10 295.26459:136 309.26572:12 309.28052:36 312.64429:10 464.28119:12 478.29971:24 638.32709:10 674.46716:10 742.54889:79 742.57562:106 742.64441:36	310	12.883	742.576	12.49	742.576	[M-H]-	EtherPE	PE P-37:1|PE P-19:0_18:1	1610	ok_Mix	C42H82NO7P	QPSOCNVKHBXCIX-UHFFFAOYSA-N	O=C(OC(COC=CCCCCCCCCCCCCCCCCC)COP(=O)(O)OCCN)CCCCCCCC=CCCCCCCCC
0	206	78.95849:60 111.08153:10 140.00822:210 142.55562:10 157.12268:60 173.29259:24 179.68356:12 194.19797:12 196.03767:286 198.86391:24 210.58684:12 214.03865:24 255.23012:24 280.3634:124 281.24478:16152 281.51535:60 281.56009:48 281.70837:90 282.20059:48 282.25952:378 283.2619:5904 284.26367:183 284.32516:24 285.68906:24 303.50171:10 309.26865:129 460.27328:48 462.27655:24 462.29465:96 478.24744:12 4…	410	11.521	744.552	10.8	744.555	[M-H]-	PE	PE 36:1|PE 18:0_18:1	1613	ok	C41H80NO8P	JQKOHRZNEOQNJE-UHFFFAOYSA-N	O=C(OCC(OC(=O)CCCCCCCC=CCCCCCCCC)COP(=O)(O)OCCN)CCCCCCCCCCCCCCCCC
0	207	89.33955:5 148.91019:6 152.99251:30 252.42386:24 253.21333:1667 254.20528:18 255.23277:18 263.01294:5 279.233:5 280.34976:12 281.24759:1984 282.24817:30 389.18951:6 409.99164:12 423.10498:5 463.20639:6 463.22452:12 481.24643:12 509.24533:6 509.25168:12 743.13708:18 745.45215:38 745.49426:661	310	8.08	745.498	8.31	745.503	[M-H]-	PG	PG 34:2|PG 16:1_18:1	1614	ok	C40H75O10P	VCYYBLIRAQBPTM-UHFFFAOYSA-N	O=C(OCC(OC(=O)CCCCCCCC=CCCCCCCCC)COP(=O)(O)OCC(O)CO)CCCCCCCC=CCCCCCC
0	208	149.00285:10 152.99449:48 171.00392:12 227.03557:24 253.21838:835 281.24826:1035 282.24649:24 389.19058:12 389.21271:36 463.29532:24 481.22324:12 481.25092:36 509.2627:12 509.27853:24 659.44769:24 671.51453:48 745.50055:765	310	8.33	745.499	8.31	745.503	[M-H]-	PG	PG 34:2|PG 16:1_18:1	1615	ok	C40H75O10P	VCYYBLIRAQBPTM-UHFFFAOYSA-N	O=C(OCC(OC(=O)CCCCCCCC=CCCCCCCCC)COP(=O)(O)OCC(O)CO)CCCCCCCC=CCCCCCC
0	209	152.97694:12 152.99255:175 227.04572:10 241.20865:48 241.22391:48 251.04642:12 253.19109:12 253.21788:79 255.23061:273 267.22427:48 269.22275:36 269.24576:235 279.23776:12 281.2547:48 288.28903:119 377.2243:12 389.20068:24 391.21771:60 392.2254:24 403.21811:24 405.23157:88 409.23099:60 409.26218:24 423.23492:24 423.24933:36 659.46735:324 746.48279:105	310	8.425	746.501	8.33	746.498	[M-H]-	PS	PS 33:1|PS 17:0_16:1	1618	ok_Mix	C39H74NO10P	PCMKRSXMRCAADT-UHFFFAOYSA-N	O=C(OCC(OC(=O)CCCCCCCC=CCCCCCC)COP(=O)(O)OCC(N)C(=O)O)CCCCCCCCCCCCCCCC
0	210	135.10959:10 191.51015:10 196.02798:48 203.18532:36 257.19925:12 257.23074:155 257.2645:24 301.20938:1041 302.22531:48 444.28006:48 444.29483:60 462.29196:540 463.73157:10 746.50928:519	310	9.51	746.509	9.51	746.513	[M-H]-	EtherPE	PE P-38:6|PE P-18:1_20:5	1619	ok	C43H74NO7P	VGXSEFHXUNWPHA-UHFFFAOYSA-N	O=C(OC(COC=CCCCCCCC=CCCCCCCCC)COP(=O)(O)OCCN)CCCC=CCC=CCC=CCC=CCC=CCC
0	211	78.95135:24 78.95882:142 87.04519:10 102.26739:10 105.0635:24 107.08153:48 123.11562:24 133.10252:24 137.13274:36 140.01054:109 146.80768:24 149.13145:36 157.10233:24 161.12195:12 163.14902:48 165.16711:24 167.12509:24 173.13835:12 177.09174:48 177.1664:91 179.04199:24 189.15599:24 191.17915:60 191.18498:60 196.03862:402 203.19017:36 207.1338:36 215.18214:12 217.19701:24 229.19447:577 231.14366:2…	310	9.826	746.516	9.52	746.513	[M-H]-	EtherPE	PE P-38:6|PE P-16:0_22:6	1620	ok	C43H74NO7P	WVGALBKSWOUIEZ-UHFFFAOYSA-N	O=C(OC(COC=CCCCCCCCCCCCCCC)COP(=O)(O)OCCN)CCC=CCC=CCC=CCC=CCC=CCC=CCC
0	212	78.95641:48 152.99286:973 158.20647:24 168.0383:199 171.00584:304 209.02333:36 227.03346:48 241.22655:12 252.41772:36 253.21165:352 254.43175:65 255.22659:6931 255.48434:24 256.22919:157 256.39761:24 257.60733:24 280.36209:48 281.24347:8903 281.49994:24 281.71176:36 282.24405:363 282.37604:24 283.25348:123 284.70239:24 309.45724:10 323.30264:10 391.1879:36 391.21286:219 392.23166:24 417.20636:12 …	310	8.714	747.516	8.76	747.518	[M-H]-	PG	PG 34:1|PG 16:0_18:1	1623	ok	C40H77O10P	PAZGBAOHGQRCBP-UHFFFAOYSA-N	O=C(OCC(OC(=O)CCCCCCCC=CCCCCCCCC)COP(=O)(O)OCC(O)CO)CCCCCCCCCCCCCCC
0	213	152.99458:36 165.99005:10 255.23128:780 256.23166:24 280.34357:12 281.24844:704 282.24902:24 283.27737:24 483.25333:12 660.48584:24 685.66205:24 747.50146:197 747.52063:314	310	8.383	747.52	8.76	747.518	[M-H]-	PG	BMP 34:1|BMP 16:0_18:1	1624	ok	C40H77O10P	PAZGBAOHGQRCBP-UHFFFAOYSA-N	O=C(OCC(OC(=O)CCCCCCCC=CCCCCCCCC)COP(=O)(O)OCC(O)CO)CCCCCCCCCCCCCCC
0	214	137.00127:12 140.0121:48 179.03053:24 191.92242:10 196.03445:60 205.19415:83 231.22009:36 239.2438:36 251.18016:12 259.2442:285 265.22678:12 273.64139:12 285.24924:134 302.27243:36 303.22665:3734 304.22885:60 316.30704:10 328.21365:24 329.24866:2077 330.25729:36 418.26407:139 436.27606:328 444.28107:182 462.25079:24 462.293:775 463.28271:36 746.18506:24 748.5202:1772	310	10.103	748.524	9.99	748.529	[M-H]-	EtherPE	PE P-38:5|PE P-16:0_22:5	1628	ok_Mix	C43H76NO7P	UIOPUEZHKHUYIV-UHFFFAOYSA-N	O=C(OC(COC=CCCCCCCC=CCCCCCCCC)COP(=O)(O)OCCN)CCCCCCC=CCC=CCC=CCC=CCC
0	215	139.99069:12 182.12367:10 193.04153:12 196.04056:36 203.17813:60 257.22495:353 267.26392:36 281.21075:12 281.24838:48 283.25131:12 285.26849:24 301.21289:1305 302.22885:36 303.2294:36 329.2261:12 329.24136:88 329.26172:48 355.05652:10 403.25293:12 446.30005:122 462.2814:12 464.31619:479 748.5401:542	310	10.431	748.531	10.05	748.529	[M-H]-	EtherPE	PE P-38:5|PE P-18:0_20:5	1629	ok	C43H76NO7P	KCNBSSYOJRUKOM-UHFFFAOYSA-N	O=C(OC(COC=CCCCCCCCCCCCCCCCC)COP(=O)(O)OCCN)CCCC=CCC=CCC=CCC=CCC=CCC
0	216	168.03482:24 199.1776:10 213.19315:65 224.0721:24 227.20079:2205 228.19977:36 241.21822:1302 242.2104:24 249.62038:10 253.21878:60 255.23375:168 256.23413:48 281.23459:12 282.24695:48 284.25107:24 434.25232:24 448.31213:24 452.26169:36 466.28671:36 467.32007:12 629.46295:24 663.48547:24 673.54541:24 675.51611:24 676.48621:1004 677.4679:36 677.50073:63 678.69873:24 687.47101:24 718.64575:10 750.53…	310	8.75	750.531	8.55	750.529	[M+CH3COO]-	PC	PC 29:0|PC 14:0_15:0	1633	ok	C37H74NO8P	JERIBPHBOOFETI-UHFFFAOYSA-N	O=C(OCC(OC(=O)CCCCCCCCCCCCCC)COP(=O)([O-])OCC[N+](C)(C)C)CCCCCCCCCCCCC
0	217	107.35615:12 140.00079:24 140.01076:60 177.0995:24 179.03481:24 196.03505:60 205.19481:60 231.20383:12 259.24063:592 267.26236:48 268.41238:10 283.20493:12 285.21719:24 302.27609:48 302.28583:48 303.23032:5224 304.24231:83 403.26846:24 446.29581:299 447.31866:24 462.75974:10 464.2666:23 464.31192:1011 465.31589:24 482.28708:24 688.52832:10 748.13678:36 750.50568:391 750.55182:1420	410	11.163	750.544	10.64	750.544	[M-H]-	EtherPE	PE P-38:4|PE P-18:0_20:4	1634	ok	C43H78NO7P	ZTZQZGHJLWFLFQ-UHFFFAOYSA-N	O=C(OC(COC=CCCCCCCCCCCCCCCCC)COP(=O)(O)OCCN)CCCCCCC=CCC=CCC=CCC=CCC
0	218	287.27307:24 303.2262:48 305.24942:198 331.26694:1151 348.88507:10 416.99362:12 418.28064:48 426.00085:10 436.26663:48 436.29004:203 444.28336:12 462.32245:24 612.84534:10 750.55035:424 750.58881:111	310	10.822	750.544	10.58	750.544	[M-H]-	EtherPE	PE P-38:4|PE P-16:0_22:4	1635	ok	C43H78NO7P	IABMLWQTSKBCJV-UHFFFAOYSA-N	O=C(OC(COC=CCCCCCCCCCCCCCC)COP(=O)(O)OCCN)CCCCCCCCC=CCC=CCC=CCC=CCC
0	219	224.06528:10 227.20027:3354 228.20561:48 253.23383:12 255.22644:200 377.25491:24 448.27835:12 448.31995:148 448.35855:36 466.31888:298 674.38483:24 676.48083:146 676.53552:1349 677.53186:123 678.80298:24 685.29388:10 750.5675:36	310	9.552	750.567	9.4	750.565	[M+CH3COO]-	EtherPC	PC O-30:0|PC O-16:0_14:0	1636	ok	C38H78NO7P	WYKBXGAXGHENAM-UHFFFAOYSA-N	O=C(OC(COCCCCCCCCCCCCCCCC)COP(=O)([O-])OCC[N+](C)(C)C)CCCCCCCCCCCCC
0	220	186.54935:12 196.0407:24 205.19254:24 259.2674:12 269.24451:60 303.23962:214 466.2959:36 752.45367:12 752.53448:77	310	9.982	752.522	9.65	752.524	[M-H]-	PE	PE 37:4|PE 17:0_20:4	1640	ok	C42H76NO8P	CKWQBCHPEQMNNL-UHFFFAOYSA-N	O=C(OCC(OC(=O)CCCCCCC=CCC=CCC=CCC=CCC)COP(=O)(O)OCCN)CCCCCCCCCCCCCCCC
0	221	139.99532:12 192.97284:10 267.26782:24 305.24695:1374 306.24759:36 333.2739:60 441.21985:10 446.29001:24 462.83524:12 464.30289:60 750.17377:12 752.53052:119 752.56897:187	410	11.745	752.559	11.21	752.56	[M-H]-	EtherPE	PE P-38:3|PE P-18:0_20:3	1642	ok	C43H80NO7P	ADYILQKXUHGAJF-UHFFFAOYSA-N	O=C(OC(COC=CCCCCCCCCCCCCCCCC)COP(=O)(O)OCCN)CCCCCCCCCC=CCC=CCC=CCC
0	222	133.08138:10 304.28998:12 305.24493:181 436.25842:10 464.30359:24 752.57397:48	410	12.213	752.568	11.21	752.56	[M-H]-	EtherPE	PE O-38:4|PE O-18:1_20:3	1643	ok	C43H80NO7P	ADYILQKXUHGAJF-UHFFFAOYSA-N	O=C(OC(COC=CCCCCCCCCCCCCCCCC)COP(=O)(O)OCCN)CCCCCCCCCC=CCC=CCC=CCC
0	223	78.70836:12 78.95743:1168 84.5326:24 96.97174:126 134.97298:12 134.98276:60 139.53606:10 150.98166:24 152.51768:48 152.99442:5762 153.6196:24 153.99533:24 156.90875:24 171.00934:60 171.59126:24 196.06384:10 240.45808:223 241.21339:23042 241.46616:66 241.49884:73 241.64491:72 241.74521:36 242.103:65 242.13791:61 242.15536:48 242.18156:47 242.21649:679 242.30382:36 243.37044:24 245.84268:24 265.213…	330	8.427	753.541	8.3	753.542	[M-H]-	PS	PS 15:0_18:1(d7)	1647	I.S.	C39H67D7NO10P	KVBAVKWITJZQEG-UDKXCJCZNA-N	C(O)(=O)[C@@]([H])(N)COP(OC[C@]([H])(OC(CCCCCCC/C=C\CCCCCC([2H])([2H])C([2H])([2H])C([2H])([2H])[2H])=O)COC(CCCCCCCCCCCCCC)=O)(=O)O
0	224	79.95905:10 152.98753:24 153.0014:36 205.97037:12 214.18916:10 253.22713:24 255.2354:60 293.22815:10 389.2067:12 391.21542:48 444.76004:10 518.2525:36 667.40887:12 667.45599:24 704.54156:10 754.44128:60 754.46436:158	320	8.252	754.458	7.92	754.466	[M-H]-	PS	PS 34:4	1652	x	C40H70NO10P	GBTDOFPMHJZFDM-UHFFFAOYSA-N	O=C(OCC(OC(=O)CCCCC=CCC=CCC=CCC=CCC)COP(=O)(O)OCC(N)C(=O)O)CCCCCCCCCCCCCCC
0	225	255.23528:12 281.24789:60 309.2818:298 313.19141:10 444.28387:12 462.30191:24 754.56854:93 754.61475:36	310	12.403	754.574	12.29	754.576	[M-H]-	EtherPE	PE P-38:2|PE P-18:1_20:1	1655	ok	C43H82NO7P	CJTMZOOUZQGAPV-UHFFFAOYSA-N	O=C(OC(COC=CCCCCCCC=CCCCCCCCC)COP(=O)(O)OCCN)CCCCCCCCCC=CCCCCCCCC
0	226	239.23064:24 307.23795:12 307.25516:74 309.27942:24 321.27042:12 335.29257:1158 336.29239:36 377.19214:12 418.27841:36 436.28488:135 752.16669:12 754.54199:103 754.56512:319	410	12.716	754.579	12.13	754.576	[M-H]-	EtherPE	PE P-38:2|PE P-16:0_22:2	1656	ok	C43H82NO7P	LYFMZJCIGLZMJF-UHFFFAOYSA-N	O=C(OC(COC=CCCCCCCCCCCCCCC)COP(=O)(O)OCCN)CCCCCCCCCCCC=CCC=CCCCCC
0	227	140.01048:24 169.37006:10 196.03854:24 253.20964:12 253.21857:36 267.23187:60 281.24612:862 282.23962:24 295.25925:267 303.15137:10 478.28351:24 492.29556:36 756.53265:235 756.58667:78	310	10.911	756.555	10.63	756.555	[M-H]-	PE	PE 37:2|PE 18:1_19:1	1659	ok	C42H80NO8P	VYGBMMLRWMCCRC-UHFFFAOYSA-N	O=C(OCC(OC(=O)CCCCCCCC=CCCCCCCCCC)COP(=O)(O)OCCN)CCCCCCCC=CCCCCCCCC
0	228	175.73332:12 196.03233:12 223.08583:10 253.2092:48 280.35718:12 281.24796:2011 281.86221:24 282.24854:48 295.26352:12 309.27448:522 310.27673:24 323.17633:10 337.31168:36 437.66574:10 464.23712:12 464.29453:36 474.30014:12 474.32764:48 492.34122:195 493.35321:24 508.19589:10 754.28741:24 756.59662:528	310	13.054	756.586	12.81	756.591	[M-H]-	EtherPE	PE P-38:1|PE P-20:0_18:1	1661	ok_Mix	C43H84NO7P	JAFJRYZSUHZYCC-UHFFFAOYSA-N	O=C(OC(COC=CCCCCCCCCCCCCCCCCCC)COP(=O)(O)OCCN)CCCCCCCC=CCCCCCCCC
0	229	78.95628:281 88.53407:10 134.97623:24 152.99609:1144 170.99458:12 223.08575:24 253.21355:1979 254.21666:48 255.24193:36 267.22668:12 281.2478:3946 282.24368:60 282.75287:24 285.06894:24 387.98984:12 389.20917:578 407.21631:105 415.9205:36 417.23163:1507 418.23782:48 435.24792:646 436.25513:36 669.34113:24 671.46564:2001 672.44366:36 672.46552:142 758.46039:180 758.49127:764	310	8.313	758.497	8.14	758.498	[M-H]-	PS	PS 34:2|PS 16:1_18:1	1665	ok	C40H74NO10P	ISTSBKDAWNZURU-UHFFFAOYSA-N	O=C(OCC(OC(=O)CCCCCCCC=CCCCCCCCC)COP(=O)(O)OCC(N)C(=O)O)CCCCCCCC=CCCCCCC
0	230	181.08368:10 223.07323:12 269.23911:12 281.24088:177 286.01474:10 297.2818:60 309.26459:12 473.1188:12 494.31329:12 707.52722:10 758.57343:48	310	11.883	758.573	11.46	758.571	[M-H]-	PE	PE 37:1|PE 19:0_18:1	1667	ok	C42H82NO8P	IEXMVEPNTXOSEP-UHFFFAOYSA-N	O=C(OCC(OC(=O)CCCCCCCC=CCCCCCCCC)COP(=O)(O)OCCN)CCCCCCCCCCCCCCCCCC
0	231	147.99942:10 191.1283:10 237.21722:24 263.23837:10 281.24777:36 297.2381:36 306.55215:12 433.22241:10 473.15793:36 489.50961:10 504.49008:12 536.44977:12 536.49847:67 696.62231:10 698.54126:125 698.5672:107 709.33679:10	310	9.287	758.581	9.21	758.579	[M+CH3COO]-	HexCer_NS	HexCer 34:1;2O|HexCer 18:1;2O/16:0	1668	pos	C40H77NO8	VJLLLMIZEJJZTE-UHFFFAOYSA-N	O=C(NC(COC1OC(CO)C(O)C(O)C1O)C(O)C=CCCCCCCCCCCCCC)CCCCCCCCCCCCCCC
0	232	78.95873:83 111.26977:10 152.99113:12 152.99634:48 168.04201:390 241.20724:12 253.20085:12 267.22974:24 281.25098:48 288.27338:12 389.21609:12 393.85928:12 417.25894:24 442.76404:10 449.27487:10 488.27109:24 614.45703:24 673.50183:24 684.37811:24 685.5307:2870 686.51898:133 686.54102:223 700.43634:12 759.4917:48 759.53809:60	310	8.559	759.565	8.5	759.566	[M+CH3COO]-	SM	SM 34:2;2O|SM 18:1;2O/16:1	1672	ok	C39H77N2O6P	OAHFTKWSJGVMTG-UHFFFAOYSA-N	O=C(NC(COP(=O)([O-])OCC[N+](C)(C)C)C(O)C=CCCCCCCCCCCCCC)CCCCCCCC=CCCCCCC
0	233	78.96015:494 85.07145:24 96.96511:36 134.97334:12 152.99654:2347 157.62859:24 168.04584:24 171.00978:36 223.08861:36 224.55959:10 252.5052:24 253.21892:924 255.23164:8097 255.49612:24 255.67999:36 256.97122:24 258.3085:24 260.33002:24 279.22723:24 281.24649:3307 282.25415:36 283.26123:2343 284.26303:24 284.84506:24 389.13882:12 389.21075:182 389.98593:48 391.22229:3147 392.22998:86 392.83023:24 4…	410	8.708	760.462	7.81	760.477	[M-H]-	OxPS	PS 33:2;O|PS 16:0_17:2;O	1673	x	C39H72NO11P	XCZFNNNKXHMYKV-UHFFFAOYSA-N	O=C(OCC(OC(=O)CCCCCCC(O)C=CCC=CCCCC)COP(=O)(O)OCC(N)C(=O)O)CCCCCCCCCCCCCCC
0	234	78.94878:12 78.95875:665 91.01783:10 96.96764:60 100.59615:24 123.99315:10 134.98273:48 150.97641:12 152.51587:48 152.99432:3376 153.68037:24 171.00555:48 188.01717:24 224.08609:24 240.00558:24 241.0323:24 253.21349:1231 254.43356:66 255.23067:8392 255.52429:36 255.67677:48 256.15247:24 256.22879:193 256.6915:24 257.79156:24 260.02133:24 264.25653:24 265.95105:24 280.35928:36 281.24774:3961 281.2…	310	8.692	760.511	8.46	760.513	[M-H]-	PS	PS 34:1|PS 16:0_18:1	1675	ok	C40H76NO10P	OIWCYIUQAVBPGV-UHFFFAOYSA-N	O=C(OCC(OC(=O)CCCCCCCC=CCCCCCCCC)COP(=O)(O)OCC(N)C(=O)O)CCCCCCCCCCCCCCC
0	235	99.10488:10 169.3441:12 191.18053:12 251.2464:10 262.42639:10 281.21228:12 281.24051:186 283.23871:48 287.61301:10 327.20248:12 327.23041:125 419.25351:12 419.26212:12 450.27518:12 450.29602:48 627.36066:10 758.11591:10 760.53149:60	310	10.333	760.532	9.96	760.529	[M-H]-	EtherPE	PE P-39:6|PE P-17:0_22:6	1676	ok_Mix	C44H76NO7P	ZSLBASAVMDNZHV-UHFFFAOYSA-N	O=C(OC(COC=CCCCCCCCCCCCCCCC)COP(=O)(O)OCCN)CCC=CCC=CCC=CCC=CCC=CCC=CCC
0	236	153.0069:10 192.17551:10 224.09113:24 255.2272:12 255.25633:12 281.26068:24 283.23535:24 327.19653:12 327.22952:36 330.6561:10 418.28281:10 450.29858:24 673.44788:12 698.47467:12 760.48615:12 760.51709:36 760.54419:36	310	10.131	760.532	9.96	760.529	[M-H]-	EtherPE	PE O-39:7|PE O-17:1_22:6	1677	x	C44H76NO7P	ZSLBASAVMDNZHV-UHFFFAOYSA-N	O=C(OC(COC=CCCCCCCCCCCCCCCC)COP(=O)(O)OCCN)CCC=CCC=CCC=CCC=CCC=CCC=CCC
0	237	74.96014:12 78.95628:1508 96.96909:36 115.18141:10 122.98019:77 122.98641:235 132.05109:10 152.99109:24 167.51688:91 168.04012:6827 168.56052:36 169.74991:24 253.22073:24 255.23572:102 267.23181:36 281.24368:67 283.26077:36 284.27441:36 301.2178:24 303.24411:48 323.41644:10 379.35324:24 384.54501:24 391.22443:36 391.85443:24 392.22101:24 395.81812:24 398.12085:24 404.25363:24 409.22372:24 420.237…	310	9.069	761.578	8.79	761.581	[M+CH3COO]-	SM	SM 34:1;2O|SM 18:1;2O/16:0	1680	ok	C39H79N2O6P	RWKUXQNLWDTSLO-UHFFFAOYSA-N	O=C(NC(COP(=O)([O-])OCC[N+](C)(C)C)C(O)C=CCCCCCCCCCCCCC)CCCCCCCCCCCCCCC
0	238	139.99905:12 140.01067:36 151.15269:12 168.04219:126 196.03685:60 203.18237:48 257.22311:198 259.24039:24 281.24652:609 281.98795:24 283.27307:36 301.21832:969 302.21478:24 303.22266:36 419.25854:24 437.26538:24 460.25821:12 465.32736:10 478.28735:60 480.28021:24 675.45819:12 687.50452:36 688.52362:619 688.54565:963 689.56555:24 762.5061:493	310	9.139	762.503	8.97	762.508	[M-H]-	PE	PE 38:6|PE 18:1_20:5	1682	ok	C43H74NO8P	AMKOUQLHUASJMB-UHFFFAOYSA-N	O=C(OCC(OC(=O)CCCC=CCC=CCC=CCC=CCC=CCC)COP(=O)(O)OCCN)CCCCCCCC=CCCCCCCCC
0	239	88.46668:10 114.87889:10 121.09897:24 140.0136:36 157.09499:24 177.16232:36 191.1846:24 196.03233:60 201.16153:24 214.03928:12 229.18765:134 239.18945:12 249.17233:12 249.17897:36 253.2137:24 255.22865:1992 256.23349:36 283.24152:978 284.23618:48 309.22769:24 327.22589:1881 328.22888:79 330.63205:24 410.26227:12 434.26288:89 452.27246:405 453.27228:24 476.97693:10 506.25974:24 524.24744:12 524.26…	310	9.414	762.508	8.99	762.508	[M-H]-	PE	PE 38:6|PE 16:0_22:6	1683	ok	C43H74NO8P	MPWUZHVZZKSTPV-UHFFFAOYSA-N	O=C(OCC(OC(=O)CCC=CCC=CCC=CCC=CCC=CCC=CCC)COP(=O)(O)OCCN)CCCCCCCCCCCCCCC
0	240	124.99503:12 168.0293:12 168.04021:159 197.57925:12 199.17349:36 224.06769:117 225.18393:425 227.19846:3812 227.87973:24 228.19743:36 241.21796:24 252.42009:36 253.21626:5106 253.54446:24 254.21938:83 255.22897:81 279.61591:12 281.24832:72 405.25793:24 434.27484:36 450.35379:10 452.26675:135 452.2757:258 460.254:12 460.28409:48 478.237:12 478.28915:105 506.29782:12 615.4433:48 641.47577:24 670.48…	310	8.562	762.525	8.38	762.529	[M+CH3COO]-	PC	PC 30:1|PC 14:0_16:1	1685	ok	C38H74NO8P	XGGMHQYOVYWRLV-UHFFFAOYSA-N	O=C(OCC(OC(=O)CCCCCCCC=CCCCCCC)COP(=O)([O-])OCC[N+](C)(C)C)CCCCCCCCCCCCC
0	241	259.26688:10 285.26355:24 303.20966:12 303.24142:48 329.24371:483 432.24561:12 432.28354:24 436.29968:10 450.30002:48 762.48407:36 762.54218:138	310	10.685	762.541	10.27	762.544	[M-H]-	EtherPE	PE P-39:5|PE P-17:0_22:5	1686	ok	C44H78NO7P	PYMLHWKEUVUNIM-UHFFFAOYSA-N	O=C(OC(COC=CCCCCCCCCCCCCCCC)COP(=O)(O)OCCN)CCCCCC=CCC=CCC=CCC=CCC=CCC
0	242	227.1832:10 255.21278:12 255.23744:60 260.40829:10 285.25369:24 291.16125:10 329.24329:146 338.68335:10 432.28305:12 434.30634:10 450.29956:24 688.50592:10 702.54736:48 762.50281:24 762.52216:85	310	10.448	762.547	10.27	762.544	[M-H]-	EtherPE	PE O-39:6|PE O-17:1_22:5	1687	ok	C44H78NO7P	PYMLHWKEUVUNIM-UHFFFAOYSA-N	O=C(OC(COC=CCCCCCCCCCCCCCCC)COP(=O)(O)OCCN)CCCCCC=CCC=CCC=CCC=CCC=CCC
0	243	241.2132:137 253.21584:438 255.23528:48 281.24316:10 288.27734:48 448.31647:36 464.33356:24 466.33347:48 688.53516:60 700.3183:12 702.53967:122 703.54382:36 710.58154:12 762.56067:24	310	9.707	762.563	9.34	762.565	[M+CH3COO]-	EtherPC	PC O-31:1|PC O-16:1_15:0	1689	x	C39H78NO7P	FNMVZGSYGJNNIQ-UHFFFAOYSA-N	O=C(OC(COCCCCCCCCC=CCCCCCC)COP(=O)([O-])OCC[N+](C)(C)C)CCCCCCCCCCCCCC
0	244	78.95758:48 119.72162:24 140.01537:24 168.04723:170 196.02647:12 233.1563:36 234.99533:10 254.2123:24 255.22859:237 256.2312:60 283.23904:60 284.23135:36 310.21735:10 327.2308:131 328.2363:102 452.29889:36 453.28378:36 687.37628:24 689.55499:1051 690.5351:36 690.56458:48 704.51141:36 763.49823:242	320	9.357	763.598	9.37	763.597	[M+CH3COO]-	SM	SM 34:0;2O	1693	ok	C39H81N2O6P	ZCFMNTKWNVEBKF-UHFFFAOYSA-N	O=C(NC(COP(=O)([O-])OCC[N+](C)(C)C)C(O)CCCCCCCCCCCC)CCCCCCCCCCCCCCCCCC
0	245	140.01241:60 165.87657:24 186.96167:10 196.03505:48 203.17654:60 227.20959:24 231.13133:10 241.21423:171 253.21472:12 257.22562:358 268.81009:10 281.23975:24 283.26865:1066 284.2681:36 301.21866:1201 302.22244:36 462.2952:48 480.31158:164 690.53558:36 764.48767:47 764.52258:589	310	9.887	764.518	9.47	764.524	[M-H]-	PE	PE 38:5|PE 18:0_20:5	1695	ok	C43H76NO8P	MOJMRZJNAPRFBD-UHFFFAOYSA-N	O=C(OCC(OC(=O)CCCC=CCC=CCC=CCC=CCC=CCC)COP(=O)(O)OCCN)CCCCCCCCCCCCCCCCC
0	246	78.95888:48 121.99775:24 127.07831:10 140.01068:263 151.15099:24 176.73372:24 181.12956:24 191.10567:36 196.03882:143 205.19666:203 214.04814:24 227.20305:36 231.21002:48 255.22719:1112 256.24103:36 259.24039:963 260.24179:24 273.00912:10 280.36279:36 281.2489:3675 281.81134:24 282.25183:60 285.25717:200 287.47879:24 290.64804:10 301.22565:36 302.27576:60 303.23242:6462 304.22977:167 304.38147:24…	310	9.618	764.526	9.48	764.524	[M-H]-	PE	PE 38:5|PE 18:1_20:4	1696	ok	C43H76NO8P	ZYMZKMQPPJPQHY-UHFFFAOYSA-N	O=C(OCC(OC(=O)CCCCCCC=CCC=CCC=CCC=CCC)COP(=O)(O)OCCN)CCCCCCCC=CCCCCCCCC
0	247	78.95616:60 80.14334:24 118.75805:10 124.99778:48 137.29996:10 152.99078:36 168.03976:749 169.03943:24 195.69455:24 199.19081:12 206.06271:36 224.06715:425 226.49023:220 226.52823:36 227.20004:25360 227.44534:65 227.48553:68 227.61884:65 227.92365:36 228.06767:60 228.10156:36 228.12486:36 228.15875:60 228.20325:178 228.56996:36 229.41046:24 230.55482:24 231.77676:24 241.20651:36 241.21957:142 242…	310	9.08	764.548	8.93	764.545	[M+CH3COO]-	PC	PC 30:0|PC 14:0_16:0	1697	ok	C38H76NO8P	RFVFQQWKPSOBED-UHFFFAOYSA-N	O=C(OCC(OC(=O)CCCCCCCCCCCCCCC)COP(=O)([O-])OCC[N+](C)(C)C)CCCCCCCCCCCCC
0	248	168.03841:10 227.1985:36 241.21582:1033 246.98343:10 255.23575:317 257.22272:10 301.21777:12 448.37375:12 466.32224:48 690.53265:453 691.53558:24 764.58911:24	310	10.037	764.57	9.81	764.581	[M+CH3COO]-	EtherPC	PC O-31:0|PC O-16:0_15:0	1698	x	C39H80NO7P	STLGSPGBYIURQE-UHFFFAOYSA-N	O=C(OC(COCCCCCCCCCCCCCCCC)COP(=O)([O-])OCC[N+](C)(C)C)CCCCCCCCCCCCCC
0	249	203.17542:12 227.19559:24 241.21715:1084 242.22462:24 246.45822:10 253.20871:24 255.23036:36 257.22855:101 281.21448:12 281.26151:36 283.2645:183 301.18506:12 301.21429:298 303.21613:24 448.30682:24 466.32968:282 480.31119:36 481.29843:24 688.36841:12 690.53021:631 690.54498:629 691.57367:24 701.52771:24 728.48883:12 764.49719:48 764.53986:76	310	9.816	764.579	9.81	764.581	[M+CH3COO]-	EtherPC	PC O-31:0|PC O-16:0_15:0	1700	ok	C39H80NO7P	STLGSPGBYIURQE-UHFFFAOYSA-N	O=C(OC(COCCCCCCCCCCCCCCCC)COP(=O)([O-])OCC[N+](C)(C)C)CCCCCCCCCCCCCC
0	250	140.01875:24 178.02986:10 281.23898:365 283.26077:24 284.25549:36 301.20319:12 302.2045:24 303.22211:24 305.2478:998 306.24106:36 403.98859:10 460.26639:24 478.2926:48 716.57831:24 766.51465:106 766.53412:272	310	9.95	766.538	9.97	766.539	[M-H]-	PE	PE 38:4|PE 18:1_20:3	1703	ok	C43H78NO8P	FHPKJOCRZAXOEW-UHFFFAOYSA-N	O=C(OCC(OC(=O)CCCCCCCCCC=CCC=CCC=CCC)COP(=O)(O)OCCN)CCCCCCCC=CCCCCCCCC
0	251	71.01346:12 78.96136:48 105.87597:10 134.98468:12 140.01228:334 150.98026:10 155.11513:24 191.10945:24 196.02498:12 196.03676:297 205.19252:219 209.72179:10 214.03981:24 231.21841:24 248.57552:12 256.22516:36 259.24023:923 260.23712:36 282.36713:36 283.20917:23 283.26346:5750 284.26291:89 285.2262:36 286.23856:24 286.95804:24 295.80927:10 302.28287:71 303.23224:9483 303.29086:35 303.6207:36 304.2…	410	10.531	766.541	10.03	766.539	[M-H]-	PE	PE 38:4|PE 18:0_20:4	1704	ok	C43H78NO8P	YEHAZLUVAZKVRO-UHFFFAOYSA-N	O=C(OCC(OC(=O)CCCCCCC=CCC=CCC=CCC=CCC)COP(=O)(O)OCCN)CCCCCCCCCCCCCCCCC
0	252	140.01642:24 196.04929:24 283.24042:24 283.26636:406 303.22784:12 305.24863:873 306.26398:36 333.27563:24 462.26712:12 480.29208:12 480.29822:48 768.55042:237	410	11.011	768.549	10.38	768.555	[M-H]-	PE	PE 38:3|PE 18:0_20:3	1708	ok	C43H80NO8P	MSYFXMJDQLPRGO-UHFFFAOYSA-N	O=C(OCC(OC(=O)CCCCCCCCCC=CCC=CCC=CCC)COP(=O)(O)OCCN)CCCCCCCCCCCCCCCCC
0	253	284.27258:10 321.27911:154 330.51331:10 335.28864:128 446.31616:12 450.29562:24 464.29941:12 464.3085:24 721.51465:10 768.57611:60 768.59558:141	310	12.976	768.588	12.66	768.591	[M-H]-	EtherPE	PE O-39:3|PE O-18:1_21:2	1710	x	C44H84NO7P	CUNPLMSOEXJCPB-UHFFFAOYSA-N	O=C(OC(COC=CCCCCCCCCCCCCCCCC)COP(=O)(O)OCCN)CCCCCCCCCC=CCC=CCCCCCC
0	254	137.90562:10 196.01088:12 196.02855:36 253.21388:211 281.24585:2956 282.25351:101 309.27722:1602 310.2869:36 332.73715:10 337.31458:48 460.28415:24 478.28616:36 488.31973:24 506.31689:60 513.94519:12 768.12268:24 770.54248:460 770.56195:859 770.69043:24	310	11.582	770.57	11.14	770.571	[M-H]-	PE	PE 38:2|PE 18:1_20:1	1717	ok	C43H82NO8P	UITCASPZWUAJBW-UHFFFAOYSA-N	O=C(OCC(OC(=O)CCCCCCCCCC=CCCCCCCCC)COP(=O)(O)OCCN)CCCCCCCC=CCCCCCCCC
0	255	253.18719:12 253.22292:36 279.22903:152 280.23544:24 281.24362:437 489.26883:12 769.04065:10 771.47754:60 771.50867:148 771.56714:48	310	8.224	771.515	8.24	771.518	[M-H]-	PG	PG 36:3|PG 18:1_18:2	1719	ok	C42H77O10P	FSVTVWTVWNNIQX-UHFFFAOYSA-N	O=C(OCC(OC(=O)CCCCCCCC=CCC=CCCCCC)COP(=O)(O)OCC(O)CO)CCCCCCCC=CCCCCCCCC
0	256	113.02089:10 152.98924:24 227.20255:36 253.20946:24 267.21106:12 267.2294:48 269.24863:12 279.22662:24 281.24826:151 295.24457:12 295.26144:24 386.22723:10 403.19662:12 403.21072:36 415.22369:12 417.22964:36 417.25256:60 421.22147:12 423.25046:12 435.25766:24 474.71329:10 550.47162:12 685.45239:36 685.48547:150 712.52136:24 772.50635:99 772.56091:24	310	8.523	772.509	8.32	772.513	[M-H]-	PS	PS 35:2|PS 17:1_18:1	1725	ok	C41H76NO10P	BPCOZOSKDOGMMI-UHFFFAOYSA-N	O=C(OCC(OC(=O)CCCCCCCC=CCCCCCCCC)COP(=O)(O)OCC(N)C(=O)O)CCCCCCCC=CCCCCCCC
0	257	78.95624:36 137.1358:24 140.02196:36 147.11861:12 163.15591:24 175.15929:12 177.16425:36 189.18846:12 192.71008:24 196.03239:86 229.19618:138 249.18343:24 257.23361:12 265.26324:48 282.35464:24 283.24152:993 284.25983:24 288.28464:12 327.23605:1872 328.23141:48 401.25525:24 419.23993:12 442.87204:12 444.28406:204 445.30756:24 460.81049:12 462.27496:108 462.29306:632 463.30087:36 772.52472:1046	310	9.904	772.525	9.86	772.529	[M-H]-	EtherPE	PE P-40:7|PE P-18:1_22:6	1726	ok_Mix	C45H76NO7P	UKPNUUDYLNCIOE-UHFFFAOYSA-N	O=C(OC(COC=CCCCCCCC=CCCCCCCCC)COP(=O)(O)OCCN)CCC=CCC=CCC=CCC=CCC=CCC=CCC
0	258	122.00669:10 140.00525:24 196.03021:36 234.52017:10 253.21786:48 255.22833:36 281.24295:281 282.25528:24 283.26239:611 308.2981:12 309.27411:1119 310.2739:48 311.29263:70 337.31125:36 480.29315:36 506.34082:12 772.57001:583	410	12.872	772.584	12.18	772.586	[M-H]-	PE	PE 38:1|PE 18:0_20:1	1729	ok	C43H84NO8P	DBYSGBYABPVNGO-UHFFFAOYSA-N	O=C(OCC(OC(=O)CCCCCCCCCC=CCCCCCCCC)COP(=O)(O)OCCN)CCCCCCCCCCCCCCCCC
0	259	152.98749:12 152.99789:63 209.37001:10 241.21539:48 253.20247:12 280.36414:48 281.24319:6009 282.25082:175 282.76239:24 284.21005:24 288.2869:24 297.53815:12 417.23172:24 491.24603:12 502.93832:12 509.27118:60 771.03143:12 773.46362:46 773.53772:1825	310	8.44	773.527	8.75	773.534	[M-H]-	PG	BMP 36:2|BMP 18:1_18:1	1731	ok	C42H79O10P	DSNRWDQKZIEDDB-UHFFFAOYSA-N	O=C(OCC(OC(=O)CCCCCCCC=CCCCCCCCC)COP(=O)(O)OCC(O)CO)CCCCCCCC=CCCCCCCCC
0	260	152.98074:12 152.99461:36 171.00407:24 269.24426:12 281.24146:880 282.26089:24 417.19846:12 435.22583:12 491.28165:24 509.28214:36 687.5072:24 699.5116:24 773.45837:24 773.52472:290	310	8.778	773.537	8.75	773.534	[M-H]-	PG	PG 36:2|PG 18:1_18:1	1732	ok	C42H79O10P	DSNRWDQKZIEDDB-UHFFFAOYSA-N	O=C(OCC(OC(=O)CCCCCCCC=CCCCCCCCC)COP(=O)(O)OCC(O)CO)CCCCCCCC=CCCCCCCCC
0	261	161.04871:10 205.08553:10 253.21585:106 255.2308:12 269.24368:10 281.24084:60 329.22552:12 477.31653:12 503.34106:10 673.49902:12	410	10.368	773.579	11.11	773.578	[M+CH3COO]-	EtherMGDG	MGDG O-32:1|MGDG O-16:0_16:1	1733	x	C41H78O9	NYLKGJITAYVYAE-UHFFFAOYSA-N	O=C(OC(COCCCCCCCCCCCCCCCC)COC1OC(CO)C(O)C(O)C1O)CCCCCCCC=CCCCCCC
0	262	78.95972:48 152.97829:12 152.99216:195 225.17445:12 237.07837:12 249.06305:48 251.19702:48 253.21735:36 255.22781:36 267.2283:117 269.2475:514 281.24707:220 283.26181:583 297.26157:24 398.93933:10 403.22583:36 405.20544:12 405.23651:178 406.2536:24 409.23026:12 417.23923:60 419.25003:243 421.21671:24 423.23993:119 437.28009:60 648.6228:10 687.48505:514 687.55127:59 688.4931:36 699.19989:12 712.51…	310	8.991	774.528	8.82	774.529	[M-H]-	PS	PS 35:1|PS 18:0_17:1	1735	ok_Mix	C41H78NO10P	IVFDQSWMLAYCDF-UHFFFAOYSA-N	O=C(OCC(OC(=O)CCCCCCCC=CCCCCCCC)COP(=O)(O)OCC(N)C(=O)O)CCCCCCCCCCCCCCCCC
0	263	193.12314:10 196.03638:36 231.20731:36 259.16971:24 274.00583:12 285.25641:129 319.93961:10 328.20618:36 329.24628:2177 330.24213:36 331.89331:24 401.23303:12 444.28143:171 462.29639:422 463.3042:60 716.57019:24 772.08105:24 774.53052:1092 774.63586:36	310	10.207	774.545	10.06	774.544	[M-H]-	EtherPE	PE P-40:6|PE P-18:1_22:5	1737	ok	C45H78NO7P	MERDTQWSAMFCRO-UHFFFAOYSA-N	O=C(OC(COC=CCCCCCCC=CCCCCCCCC)COP(=O)(O)OCCN)CCCCCC=CCC=CCC=CCC=CCC=CCC
0	264	83.04991:10 117.07078:24 140.00714:12 140.01047:24 177.16249:24 187.1568:12 191.17894:48 192.0643:10 196.03445:48 199.32179:10 207.62234:10 220.12109:12 229.20052:108 242.19682:10 281.2269:12 281.25043:24 283.24866:666 284.23624:24 327.22592:1776 328.23904:36 393.14597:12 435.64932:10 446.25812:24 446.29959:164 446.33514:36 464.30966:636 465.29849:24 590.09943:10 723.9472:10 774.54114:920	410	10.955	774.545	10.18	774.544	[M-H]-	EtherPE	PE P-40:6|PE P-18:0_22:6	1738	ok	C45H78NO7P	FIJFPUAJUDAZEY-UHFFFAOYSA-N	O=C(OC(COC=CCCCCCCCCCCCCCCCC)COP(=O)(O)OCCN)CCC=CCC=CCC=CCC=CCC=CCC=CCC
0	265	151.8877:10 168.04161:12 224.07133:12 227.21059:12 252.42171:24 253.21341:2118 254.21654:36 255.23061:36 260.80212:10 277.30515:24 375.21655:12 391.23438:10 446.27823:24 446.29895:87 464.31506:246 464.36038:24 673.48761:12 700.51453:635 701.5246:60 774.46985:24 774.5791:36	310	9.599	774.56	9.3	774.565	[M+CH3COO]-	EtherPC	PC O-32:2|PC O-16:1_16:1	1739	ok	C40H78NO7P	MZDGVRYVGYDNAO-UHFFFAOYSA-N	O=C(OC(COCCCCCCCCC=CCCCCCC)COP(=O)([O-])OCC[N+](C)(C)C)CCCCCCCC=CCCCCCC
0	266	132.94231:10 153.0032:93 171.00027:24 216.47592:10 227.02917:36 251.19797:12 253.20712:12 253.22945:48 255.2198:24 270.24597:10 281.24811:1864 282.24634:48 283.26285:718 284.2623:36 309.26971:24 419.23422:24 419.25433:48 491.28067:24 493.30972:36 509.29379:24 511.28989:24 511.32159:48 653.41681:10 701.56665:60 716.51691:48 717.76013:10 775.48236:58 775.56439:1073	310	9.337	775.545	9.2	775.549	[M-H]-	PG	PG 36:1|PG 18:0_18:1	1745	ok	C42H81O10P	ZEFGRNLJASLRBZ-UHFFFAOYSA-N	O=C(OCC(OC(=O)CCCCCCCC=CCCCCCCCC)COP(=O)(O)OCC(O)CO)CCCCCCCCCCCCCCCCC
0	267	113.02262:12 161.04007:12 161.04897:48 179.04948:12 255.23347:898 256.24283:24 329.23373:12 329.23883:24 477.33572:346 478.34753:24 688.55109:12 715.54547:24	310	11.51	775.592	11.31	775.594	[M+CH3COO]-	EtherMGDG	MGDG O-32:0|MGDG O-16:0_16:0	1746	ok	C41H80O9	SJNQGVXAWCTAPW-UHFFFAOYSA-N	O=C(OC(COCCCCCCCCCCCCCCCC)COC1OC(CO)C(O)C(O)C1O)CCCCCCCCCCCCCCC
0	268	168.03783:36 224.0733:24 227.19987:277 231.94106:10 241.21069:690 253.21774:1245 254.2164:24 255.23047:24 267.23102:440 281.24988:36 448.29825:12 452.28653:24 466.26645:12 466.29068:36 478.23584:12 478.30026:36 492.3125:24 702.49091:451 702.51691:787 703.495:24 776.55573:36	310	8.847	776.547	8.79	776.545	[M+CH3COO]-	PC	PC 31:1|PC 15:0_16:1	1748	ok_Mix	C39H76NO8P	QFVHCMLUKNHDSH-UHFFFAOYSA-N	O=C(OCC(OC(=O)CCCCCCCC=CCCCCCC)COP(=O)([O-])OCC[N+](C)(C)C)CCCCCCCCCCCCCC
0	269	231.2298:36 255.1067:10 267.26944:24 281.2352:12 285.2623:80 303.21323:12 329.24484:1388 330.52878:24 446.26538:12 446.29501:60 464.30194:183 776.53845:317 776.56586:353	410	11.352	776.555	10.69	776.56	[M-H]-	EtherPE	PE P-40:5|PE P-18:0_22:5	1749	ok	C45H80NO7P	QIJJGYHBXLEBJV-UHFFFAOYSA-N	O=C(OC(COC=CCCCCCCCCCCCCCCCC)COP(=O)(O)OCCN)CCCCCC=CCC=CCC=CCC=CCC=CCC
0	270	214.05402:10 224.06561:36 227.20271:36 236.17763:10 239.24623:36 255.21111:80 255.23126:3112 256.23611:60 281.22958:12 281.24838:48 330.24744:24 375.22021:12 446.30899:75 464.31625:227 478.62369:10 658.47528:10 702.50751:204 702.54102:1528 703.53766:60 776.51855:12 776.58887:24	410	10.484	776.575	9.71	776.581	[M+CH3COO]-	EtherPC	PC O-32:1|PC O-16:1_16:0	1751	ok	C40H80NO7P	BXQUYBIIGCTQFV-UHFFFAOYSA-N	O=C(OC(COCCCCCCCCC=CCCCCCC)COP(=O)([O-])OCC[N+](C)(C)C)CCCCCCCCCCCCCCC
0	271	164.38591:10 227.19885:481 252.40498:12 252.42281:60 253.1922:42 253.21675:12272 253.50475:48 253.6544:36 254.21094:48 254.22212:469 255.22948:196 256.12659:24 279.23434:60 281.24893:36 283.25897:24 288.2832:36 289.30099:24 305.24347:10 377.23706:48 446.3042:24 448.29172:59 448.31842:451 459.47327:12 464.30838:24 466.32947:1100 467.33258:36 474.30499:12 492.34:36 700.31799:60 702.55426:5672 703.0…	310	9.701	776.578	9.55	776.581	[M+CH3COO]-	EtherPC	PC O-32:1|PC O-16:0_16:1	1752	ok	C40H80NO7P	HJVQHTGUAIETCQ-UHFFFAOYSA-N	O=C(OC(COCCCCCCCCCCCCCCCC)COP(=O)([O-])OCC[N+](C)(C)C)CCCCCCCC=CCCCCCC
0	272	155.21812:24 168.0329:12 168.0529:48 224.07184:156 227.19841:109 241.21791:4141 242.21883:116 253.19612:12 253.21844:92 254.22382:60 254.43854:36 255.23341:1726 256.24051:48 257.23837:48 269.25095:297 281.25299:36 335.5112:24 448.29926:12 452.27264:24 462.3114:48 466.28262:48 480.30035:247 491.19385:10 702.26556:24 704.46399:45 704.53473:2778 704.63147:36 705.51416:247 705.53278:206 707.37073:24 …	310	9.29	778.56	9.24	778.56	[M+CH3COO]-	PC	PC 31:0|PC 15:0_16:0	1757	ok	C39H78NO8P	LLHISNQVRRYJGL-UHFFFAOYSA-N	O=C(OCC(OC(=O)CCCCCCCCCCCCCCC)COP(=O)([O-])OCC[N+](C)(C)C)CCCCCCCCCCCCCC
0	273	168.04201:60 214.32901:10 224.06975:36 227.20477:75 240.44302:12 241.21574:4422 241.50555:24 242.22321:138 242.23631:48 253.20729:12 253.21399:36 255.21101:46 255.23119:2010 256.22931:24 261.9819:10 269.23715:24 281.23889:12 282.24652:24 287.23804:10 448.29929:36 452.27863:12 462.29935:48 466.28568:48 480.30344:200 630.48224:12 702.2879:24 704.49005:749 704.52728:2644 705.50677:97 705.56262:24 71…	310	9.474	778.562	9.24	778.56	[M+CH3COO]-	PC	PC 31:0|PC 15:0_16:0	1758	ok	C39H78NO8P	LLHISNQVRRYJGL-UHFFFAOYSA-N	O=C(OCC(OC(=O)CCCCCCCCCCCCCCC)COP(=O)([O-])OCC[N+](C)(C)C)CCCCCCCCCCCCCC
0	274	160.04475:10 330.22989:12 331.25534:344 446.30075:24 464.30487:24 778.58136:61 778.61664:24	410	12.307	778.569	11.61	778.576	[M-H]-	EtherPE	PE P-40:4|PE P-18:0_22:4	1759	ok	C45H82NO7P	YARMYJKPPFMPIW-UHFFFAOYSA-N	O=C(OC(COC=CCCCCCCCCCCCCCCCC)COP(=O)(O)OCCN)CCCCCCCCC=CCC=CCC=CCC=CCC
0	275	73.0021:12 143.0321:10 241.20692:10 259.24432:24 285.25888:12 303.22928:344 474.34354:24 492.345:36 628.51917:24 718.61072:12 778.54102:48 778.58014:79	410	12.735	778.579	12.1	778.576	[M-H]-	EtherPE	PE P-40:4|PE P-20:0_20:4	1761	ok	C45H82NO7P	QVNQNWKELAFJOX-UHFFFAOYSA-N	O=C(OC(COC=CCCCCCCCCCCCCCCCCCC)COP(=O)(O)OCCN)CCCCCCC=CCC=CCC=CCC=CCC
0	276	166.53778:24 227.20647:100 254.43361:48 255.23294:6737 255.49294:24 255.67906:36 256.23108:128 257.78482:24 270.78546:10 279.23083:24 281.24307:48 376.06482:12 377.23532:60 397.8092:10 448.30737:124 448.32816:251 466.32117:335 466.3363:436 467.33636:24 633.44641:12 702.33118:36 704.55579:3549 705.55762:206 707.42163:24 719.50757:24 728.56915:36 778.53876:12 778.5896:63	310	10.6	778.598	10.28	778.597	[M+CH3COO]-	EtherPC	PC O-32:0|PC O-16:0_16:0	1762	ok	C40H82NO7P	WOTHHEHCEYHCFE-UHFFFAOYSA-N	O=C(OC(COCCCCCCCCCCCCCCCC)COP(=O)([O-])OCC[N+](C)(C)C)CCCCCCCCCCCCCCC
0	277	76.96254:1 78.9576:4 119.94593:2 121.94656:2 134.97977:2 152.99643:5 165.98476:1 181.94017:2 199.1657:5 213.11121:2 222.99838:5 225.18411:24 227.20921:9 241.00475:24 246.57159:1 253.21873:21 255.22699:30 259.02118:2 281.23688:2 297.03113:4 314.0542:2 344.00183:2 363.17432:2 363.19568:5 377.04324:2 389.20773:4 391.22757:6 413.07489:1 417.26456:2 468.78864:1 475.17239:1 523.21509:2 525.24792:4 551.…	310	7.862	779.469	7.87	779.472	[M-H]-	PI	PI 30:1|PI 14:0_16:1	1763	ok	C39H73O13P	GLKSORMBPFGTFS-UHFFFAOYSA-N	O=C(OCC(OC(=O)CCCCCCCC=CCCCCCC)COP(=O)(O)OC1C(O)C(O)C(O)C(O)C1O)CCCCCCCCCCCCC
0	278	303.207:12 303.22409:24 335.28485:225 444.3432:12 462.28101:48 780.58447:60	310	12.777	780.587	12.47	780.591	[M-H]-	EtherPE	PE P-40:3|PE P-18:1_22:2	1769	ok	C45H84NO7P	BXVNKNPBDPDLQM-UHFFFAOYSA-N	O=C(OC(COC=CCCCCCCC=CCCCCCCCC)COP(=O)(O)OCCN)CCCCCCCCCCCC=CCC=CCCCCC
0	279	281.24557:12 281.25266:36 305.24487:183 333.27689:97 333.29996:24 359.85587:10 464.3067:24 474.30939:12 492.33823:24 780.54901:12 780.5882:60	310	12.962	780.592	12.79	780.591	[M-H]-	EtherPE	PE O-40:4|PE O-20:1_20:3	1770	ok_Mix	C45H84NO7P	LYBPZVLSFXXCDF-UHFFFAOYSA-N	O=C(OC(COC=CCCCCCCCCCCCCCCCCCC)COP(=O)(O)OCCN)CCCCCCCCCC=CCC=CCC=CCC
0	280	218.85808:12 218.86015:12 241.00259:24 255.22702:48 283.25165:12 345.10318:10 417.24457:10 553.26654:12 596.04462:10 676.26715:10 694.46118:24 779.05878:10 781.46442:48 781.48401:112 781.51147:48	320	8.15	781.484	8.1	781.487	[M-H]-	PI	PI 30:0	1771	ok	C39H75O13P	UOPVDXWZFLMKIL-UHFFFAOYSA-N	O=C(OCC(OC(=O)CCCCCCCCCCCCCCC)COP(=O)(O)OC1C(O)C(O)C(O)C(O)C1O)CCCCCCCCCCCCC
0	281	152.98743:12 152.99091:48 255.2354:311 303.22662:48 363.07462:10 391.21838:219 409.22888:60 433.15005:10 439.21371:36 695.38025:12 695.43945:36 695.46167:117 782.46277:12 782.48627:60 782.52948:48	310	8.346	782.497	8.14	782.498	[M-H]-	PS	PS 36:4|PS 16:0_20:4	1774	ok	C42H74NO10P	FNOBGXQUVKEMEE-UHFFFAOYSA-N	O=C(OCC(OC(=O)CCCCCCC=CCC=CCC=CCC=CCC)COP(=O)(O)OCC(N)C(=O)O)CCCCCCCCCCCCCCC
0	282	135.04327:36 248.28334:10 281.24356:24 307.2579:12 307.26035:24 335.29285:1464 336.30038:48 337.30426:36 347.32089:12 363.31537:36 378.39468:10 390.37561:98 444.2991:10 446.29694:36 464.25861:12 464.31302:48 464.33417:36 598.57648:24 616.61285:24 782.59204:443 782.69019:36	310	13.096	782.6	12.88	782.607	[M-H]-	EtherPE	PE P-40:2|PE P-18:0_22:2	1776	ok	C45H86NO7P	WOSDZWBQBJHAMR-UHFFFAOYSA-N	O=C(OC(COC=CCCCCCCCCCCCCCCCC)COP(=O)(O)OCCN)CCCCCCCCCCCC=CCC=CCCCCC
0	283	89.02171:60 96.01835:10 101.01863:24 113.02832:24 119.03343:71 161.04503:12 179.05469:36 263.23825:24 281.19592:10 321.30524:24 338.34247:24 339.32874:36 364.358:48 380.32803:12 380.34991:48 588.5697:36 590.58246:24 620.59186:582 621.61609:24 728.61053:10 780.19086:24 782.63739:317 782.6806:183	310	12.881	782.649	12.4	782.651	[M-H]-	HexCer_NS	HexCer 40:1;2O|HexCer 18:1;2O/22:0	1778	pos	C46H89NO8	YIGARKIIFOHVPF-UHFFFAOYSA-N	O=C(NC(COC1OC(CO)C(O)C(O)C1O)C(O)C=CCCCCCCCCCCCCC)CCCCCCCCCCCCCCCCCCCCC
0	284	110.98586:10 152.99457:48 227.207:24 255.23587:48 277.20328:12 277.20795:24 279.22931:48 281.2533:60 283.26334:48 295.27386:12 305.25293:24 363.18497:10 391.22754:36 415.21854:48 417.23593:48 419.2496:48 433.25027:24 435.25827:24 437.28558:24 697.48077:201 784.51807:95	310	8.545	784.514	8.11	784.513	[M-H]-	PS	PS 36:3|PS 18:1_18:2	1781	ok	C42H76NO10P	MWONMGIZXLAUBR-UHFFFAOYSA-N	O=C(OCC(OC(=O)CCCCCCCC=CCC=CCCCCC)COP(=O)(O)OCC(N)C(=O)O)CCCCCCCC=CCCCCCCCC
0	285	253.21625:12 281.25067:339 309.27237:24 337.2966:12 495.14978:10 520.3786:60 784.59467:48 784.64178:60 784.67322:24	310	13.274	784.623	13.13	784.623	[M-H]-	EtherPE	PE P-40:1|PE P-22:0_18:1	1782	ok	C45H88NO7P	XKVIDVSVAFBWFT-UHFFFAOYSA-N	O=C(OC(COC=CCCCCCCCCCCCCCCCCCCCC)COP(=O)(O)OCCN)CCCCCCCC=CCCCCCCCC
0	286	78.95642:485 96.96784:79 134.98624:24 152.51617:24 152.99635:2086 171.00038:24 245.13081:24 249.1859:12 253.21844:117 267.22485:12 280.35751:36 281.20831:21 281.24594:9915 281.52121:60 281.56592:48 282.24417:245 283.75662:24 307.26776:10 309.2847:263 378.60211:10 389.20432:36 405.29745:10 415.93839:36 417.24094:4006 418.24429:250 421.54953:24 435.24576:1598 436.24124:36 436.5694:24 445.23981:12 4…	310	8.753	786.528	8.53	786.529	[M-H]-	PS	PS 36:2|PS 18:1_18:1	1789	ok	C42H78NO10P	WTBFLCSPLLEDEM-UHFFFAOYSA-N	O=C(OCC(OC(=O)CCCCCCCC=CCCCCCCCC)COP(=O)(O)OCC(N)C(=O)O)CCCCCCCC=CCCCCCCCC
0	287	78.95625:12 212.65829:10 241.21304:48 253.21123:24 255.22392:12 281.24536:60 283.26245:60 288.28909:180 294.92352:10 327.22803:24 419.23074:24 419.25659:48 419.30829:12 437.27213:48 700.49609:24 701.495:103 714.49738:10 735.25891:10 737.57312:60 737.61121:36	310	9.575	787.578	9.89	787.558	[M+CH3COO]-	MGDG	MGDG 32:1|MGDG 16:0_16:1	1791	x	C41H76O10	SEERXXKFFSXYGE-UHFFFAOYSA-N	O=C(OCC(OC(=O)CCCCCCCC=CCCCCCC)COC1OC(CO)C(O)C(O)C1O)CCCCCCCCCCCCCCC
0	288	161.02065:10 168.03674:94 205.55032:10 224.06371:24 225.18204:36 227.20081:36 251.18951:12 251.20287:48 252.41811:36 253.21651:5191 253.47324:24 254.23305:48 256.23407:24 279.22699:48 279.24106:12 281.2486:80 282.25156:24 288.62827:10 303.23697:24 450.26495:10 460.2785:60 478.24973:12 478.28653:211 701.47858:12 712.23688:24 714.43213:58 714.50336:1874 714.60083:36 715.49719:48 788.5448:107	310	8.648	788.542	8.59	788.545	[M+CH3COO]-	PC	PC 32:2|PC 16:1_16:1	1797	ok	C40H76NO8P	GPWHCUUIQMGELX-UHFFFAOYSA-N	O=C(OCC(OC(=O)CCCCCCCC=CCCCCCC)COP(=O)([O-])OCC[N+](C)(C)C)CCCCCCCC=CCCCCCC
0	289	78.95844:615 96.95761:12 96.96866:48 134.98064:24 152.99382:2333 157.30547:24 166.20975:24 171.00317:48 190.29866:12 190.60449:24 253.21275:69 255.23218:24 260.01608:24 281.2493:3300 282.24518:139 282.35831:48 282.36771:69 283.26169:9450 284.26584:224 284.31787:36 284.52603:24 311.28448:36 329.20667:12 389.1998:12 393.0722:10 401.07111:10 416.06238:24 417.24478:1309 417.94415:36 419.10913:24 419.…	310	9.312	788.547	8.85	788.545	[M-H]-	PS	PS 36:1|PS 18:0_18:1	1799	ok	C42H80NO10P	AJFWREUFUPEYII-UHFFFAOYSA-N	O=C(OCC(OC(=O)CCCCCCCC=CCCCCCCCC)COP(=O)(O)OCC(N)C(=O)O)CCCCCCCCCCCCCCCCC
0	290	227.19247:10 253.08504:24 255.23166:342 281.23944:80 282.24945:60 283.2518:24 699.57178:10 702.51306:24 728.55005:24 730.55035:24 789.55103:24	310	10.605	789.565	10.33	789.573	[M+CH3COO]-	MGDG	MGDG 32:0|MGDG 16:0_16:0	1803	x	C41H78O10	DFUALJIUMYYHRG-UHFFFAOYSA-N	O=C(OCC(OC(=O)CCCCCCCCCCCCCCC)COC1OC(CO)C(O)C(O)C1O)CCCCCCCCCCCCCCC
0	291	78.95275:12 78.95898:106 168.04028:639 253.20744:12 253.22977:36 265.22256:10 279.22919:36 281.24847:36 283.26556:36 284.26501:24 419.26917:24 420.26633:36 434.5206:12 437.26154:12 449.28903:12 702.50018:24 713.29999:36 715.51184:114 715.57562:4450 715.67694:35 716.55896:313 716.57397:509 717.12604:24 723.5293:36 728.56335:24 729.54803:24 789.51752:12 789.54901:36 789.62:48	310	9.923	789.611	9.72	789.613	[M+CH3COO]-	SM	SM 36:1;2O|SM 18:1;2O/18:0	1804	ok	C41H83N2O6P	LKQLRGMMMAHREN-UHFFFAOYSA-N	O=C(NC(COP(=O)([O-])OCC[N+](C)(C)C)C(O)C=CCCCCCCCCCCCCC)CCCCCCCCCCCCCCCCC
0	292	108.17553:12 139.99858:12 140.00854:60 186.92632:10 196.03416:48 223.15691:10 231.20914:60 241.21526:36 251.21097:12 253.21796:48 255.2262:24 280.35229:12 281.24307:1697 282.24835:48 283.26486:24 284.26904:24 285.25363:205 285.27969:48 287.27554:24 288.28439:36 328.20569:36 329.24069:2960 330.2442:138 420.25681:24 460.27731:48 476.85999:10 478.27917:149 508.28091:24 526.29456:36 703.51788:24 709.…	310	9.729	790.538	9.76	790.539	[M-H]-	PE	PE 40:6|PE 18:1_22:5	1807	ok	C45H78NO8P	IZEXFAOLFRVCJS-UHFFFAOYSA-N	O=C(OCC(OC(=O)CCCCCC=CCC=CCC=CCC=CCC=CCC)COP(=O)(O)OCCN)CCCCCCCC=CCCCCCCCC
0	293	131.08578:12 137.13756:12 140.01044:164 169.11636:10 177.16441:48 181.11038:10 189.15778:24 191.17902:74 196.03651:230 203.10007:12 209.15317:10 229.17944:12 229.19643:208 249.18593:36 253.21625:36 255.23344:24 262.46799:10 267.23178:24 283.26074:2657 284.24127:48 284.25781:82 309.23547:24 326.20206:48 327.22632:2515 328.24451:60 460.88342:12 462.29672:117 466.36786:12 480.30386:423 480.34076:88 …	410	10.379	790.538	9.87	790.539	[M-H]-	PE	PE 40:6|PE 18:0_22:6	1808	ok	C45H78NO8P	XYYHNDVKALDFHQ-UHFFFAOYSA-N	O=C(OCC(OC(=O)CCC=CCC=CCC=CCC=CCC=CCC=CCC)COP(=O)(O)OCCN)CCCCCCCCCCCCCCCCC
0	294	78.95984:188 88.962:24 142.12749:12 150.00755:24 152.99072:79 154.18491:24 161.64355:24 164.8063:24 168.04153:1431 180.68739:24 186.36099:24 206.06673:24 224.06924:1445 225.08025:24 227.20213:2260 228.19901:36 237.2085:12 239.04607:10 241.21521:48 242.07645:90 252.41951:689 252.43735:394 253.22015:87189 253.47466:79 253.51707:114 253.55951:67 253.66003:106 253.75833:36 253.89464:75 253.91252:60 2…	310	9.199	790.561	9.09	790.56	[M+CH3COO]-	PC	PC 32:1|PC 16:0_16:1	1810	ok	C40H78NO8P	QIBZFHLFHCIUOT-UHFFFAOYSA-N	O=C(OCC(OC(=O)CCCCCCCC=CCCCCCC)COP(=O)([O-])OCC[N+](C)(C)C)CCCCCCCCCCCCCCC
0	295	140.0106:36 194.12852:10 196.03268:113 214.04578:24 231.13075:12 245.91988:10 255.23572:36 256.2406:24 281.246:24 282.24893:36 283.26074:1770 284.00482:24 285.25424:403 286.25482:24 303.22449:60 307.258:10 309.29709:36 311.22906:36 328.21396:36 329.2439:4473 330.25504:113 330.27036:48 330.8186:24 462.28439:24 480.30969:317 503.73215:10 508.27228:36 526.30188:24 704.56842:10 731.55322:24 732.57788…	410	10.683	792.554	10.11	792.555	[M-H]-	PE	PE 40:5|PE 18:0_22:5	1817	ok	C45H80NO8P	KYERVKWKQQBRQB-UHFFFAOYSA-N	O=C(OCC(OC(=O)CCCCCC=CCC=CCC=CCC=CCC=CCC)COP(=O)(O)OCCN)CCCCCCCCCCCCCCCCC
0	296	78.95635:24 150.15424:10 152.99309:60 168.04042:426 197.56184:10 216.84813:12 224.07024:308 227.19891:701 241.21848:36 254.43246:376 255.20493:65 255.23181:40566 255.49181:68 255.52992:101 255.57701:48 255.63307:36 255.67343:88 255.91571:60 256.00546:63 256.1424:81 256.19626:77 256.23444:759 256.33997:61 256.43652:36 256.55334:48 256.84772:36 257.06808:36 257.14902:24 257.18951:36 258.21851:24 25…	310	9.923	792.577	9.57	792.576	[M+CH3COO]-	PC	PC 32:0|PC 16:0_16:0	1819	ok	C40H80NO8P	KILNVBDSWZSGLL-UHFFFAOYSA-N	O=C(OCC(OC(=O)CCCCCCCCCCCCCCC)COP(=O)([O-])OCC[N+](C)(C)C)CCCCCCCCCCCCCCC
0	297	134.98483:5 197.91695:5 239.19685:6 254.2133:6 255.23856:130 279.22977:5 283.23312:12 289.05783:5 303.23749:5 327.23221:24 391.22812:6 449.20105:5 473.16647:12 523.21906:5 553.28046:6 614.40894:5 793.42261:6 793.46606:56 793.48981:121	310	8.069	793.496	8.26	793.503	[M-H]-	PG	PG 38:6|PG 16:0_22:6	1822	ok_Mix	C44H75O10P	HUFCXYMYEWLLHT-UHFFFAOYSA-N	O=C(OCC(OC(=O)CCC=CCC=CCC=CCC=CCC=CCC=CCC)COP(=O)(O)OCC(O)CO)CCCCCCCCCCCCCCC
0	298	168.16896:10 227.19588:10 255.23068:24 264.05365:10 293.20865:12 303.23361:67 311.28036:12 311.29276:48 419.24805:12 495.36105:10 734.61646:10 794.53662:48	410	11.93	794.567	11.22	794.571	[M-H]-	PE	PE 40:4|PE 20:0_20:4	1827	ok	C45H82NO8P	MIPOZDXFSKBSGM-UHFFFAOYSA-N	O=C(OCC(OC(=O)CCCCCCC=CCC=CCC=CCC=CCC)COP(=O)(O)OCCN)CCCCCCCCCCCCCCCCCCC
0	299	283.25632:36 283.26578:148 287.26694:24 295.50293:10 331.23755:36 331.25543:272 332.25687:60 462.30029:12 480.32904:24 744.62122:10 794.50061:24 794.55597:60 794.57965:113	410	11.485	794.567	10.87	794.571	[M-H]-	PE	PE 40:4|PE 18:0_22:4	1828	ok	C45H82NO8P	TVACGFJBGVEGCR-UHFFFAOYSA-N	O=C(OCC(OC(=O)CCCCCCCCC=CCC=CCC=CCC=CCC)COP(=O)(O)OCCN)CCCCCCCCCCCCCCCCC
0	300	165.02451:10 255.21741:12 255.23534:60 256.23346:48 257.23804:48 281.23618:12 281.24323:48 301.20511:12 301.21973:12 327.21561:24 418.52777:12 421.23514:12 438.29376:10 482.32455:10 649.39264:10 674.46411:12 675.49902:24 698.50824:10 717.52295:12 722.53235:36 734.55609:36 744.56488:24 746.57935:12	410	9.914	796.547	9.06	796.55	[M+CH3COO]-	EtherPC	PC O-34:5|PC O-16:4_18:1	1836	x	C42H76NO7P	VGBURBVNHBXYMU-UHFFFAOYSA-N	O=C(OC(COCCCC=CCC=CCC=CCC=CCC)COP(=O)([O-])OCC[N+](C)(C)C)CCCCCCCC=CCCCCCCCC
0	301	181.56523:6 249.06369:5 253.21576:12 279.24496:24 281.24783:143 307.25992:12 335.28726:298 336.29736:12 337.31412:18 339.07584:5 478.28857:12 796.58295:99 796.62646:18	310	11.987	796.586	11.67	796.586	[M-H]-	PE	PE 40:3|PE 18:1_22:2	1837	ok	C45H84NO8P	JCOVYOJDJNKLNY-UHFFFAOYSA-N	O=C(OCC(OC(=O)CCCCCCCCCCCC=CCC=CCCCCC)COP(=O)(O)OCCN)CCCCCCCC=CCCCCCCCC
0	302	130.94318:10 140.00743:24 178.02835:12 196.03104:24 241.24242:10 253.2168:585 254.23781:24 255.23177:24 280.36523:24 281.24661:2624 282.22598:24 282.24954:60 283.259:24 309.28546:60 335.2912:48 337.28458:35 337.30518:1293 338.31833:48 363.32443:60 365.33499:135 366.34641:24 460.30945:24 478.30585:24 516.32141:12 534.3526:106 562.3736:24 796.10327:36 798.60638:1319 798.66187:142	310	12.906	798.598	12.61	798.602	[M-H]-	PE	PE 40:2|PE 18:1_22:1	1846	ok	C45H86NO8P	HIGXQDJTUMSNNI-UHFFFAOYSA-N	O=C(OCC(OC(=O)CCCCCCCCCCCC=CCCCCCCCC)COP(=O)(O)OCCN)CCCCCCCC=CCCCCCCCC
0	303	78.9538:10 130.65259:10 179.04942:12 337.32516:12 389.73059:12 472.33286:10 587.16388:12 636.58716:12 798.58112:12 798.6485:153 798.66437:79 798.72382:24	420	12.647	798.654	11.93	798.646	[M-H]-	HexCer_HS	HexCer 40:1;3O	1847	pos	C46H89NO9	KXORTTWDWASXQY-UHFFFAOYSA-N	O=C(NC(COC1OC(CO)C(O)C(O)C1O)C(O)C=CCCCCCCCCCCC)C(O)CCCCCCCCCCCCCCCCCCCCCC
0	304	96.95931:24 279.22177:10 281.24338:96 298.25735:10 307.25772:248 741.60278:10 799.53955:60	310	8.556	799.549	8.76	799.549	[M-H]-	PG	PG 38:3|PG 18:1_20:2	1848	ok	C44H81O10P	QYNYDIBIMCZYDQ-UHFFFAOYSA-N	O=C(OCC(OC(=O)CCCCCCCCCC=CCC=CCCCCC)COP(=O)(O)OCC(O)CO)CCCCCCCC=CCCCCCCCC
0	305	153.00316:24 253.21371:12 267.23145:12 267.25208:12 279.24277:12 281.24329:48 283.26038:36 295.26837:60 301.20761:24 306.26022:10 403.22983:10 417.24619:24 431.23398:12 435.216:12 445.26001:12 449.27936:24 459.28201:12 463.27042:10 667.4776:10 688.53168:36 699.41309:12 699.49841:48 713.4411:12 713.4823:36 713.52356:80 737.4671:12 740.48303:24 766.53601:10 800.53418:60	310	9.008	800.544	8.82	800.545	[M-H]-	PS	PS 37:2|PS 18:1_19:1	1850	ok_Mix	C43H80NO10P	PJCGMQPIQJRQAR-UHFFFAOYSA-N	O=C(OCC(OC(=O)CCCCCCCC=CCCCCCCCCC)COP(=O)(O)OCC(N)C(=O)O)CCCCCCCC=CCCCCCCCC
0	306	78.96386:10 251.19357:12 253.21387:874 254.23488:24 255.24451:24 281.23639:24 289.29303:36 417.23215:12 472.31384:24 490.3237:60 490.34232:24 699.49524:24 726.52356:194 726.54626:253 727.56738:36 800.58246:24	310	9.669	800.576	9.54	800.581	[M+CH3COO]-	EtherPC	PC O-34:3|PC O-18:2_16:1	1852	ok	C42H80NO7P	MXJSIOFZHUFNNP-UHFFFAOYSA-N	O=C(OC(COCCCCCCCCC=CCC=CCCCCC)COP(=O)([O-])OCC[N+](C)(C)C)CCCCCCCC=CCCCCCC
0	307	239.24562:10 265.21497:10 279.23776:221 281.2312:24 291.24246:10 403.26883:10 446.30786:24 490.35388:10 713.52655:10 726.5412:150 732.55341:12	310	9.843	800.577	9.49	800.581	[M+CH3COO]-	EtherPC	PC O-34:3|PC O-16:1_18:2	1853	ok	C42H80NO7P	AXCLECQLCBWNLZ-UHFFFAOYSA-N	O=C(OC(COCCCCCCCCC=CCCCCCC)COP(=O)([O-])OCC[N+](C)(C)C)CCCCCCCC=CCC=CCCCCC
0	308	113.27298:10 140.01024:36 196.04005:36 253.21565:1086 254.3239:24 277.21408:10 281.24768:1826 282.25061:48 337.29068:12 339.32358:614 367.35471:433 368.35004:24 385.44107:12 509.61905:10 536.35211:24 536.40082:24 546.39374:12 564.39478:24 686.60016:10 800.61279:1116	310	13.165	800.621	13.04	800.617	[M-H]-	PE	PE 40:1|PE 24:0_16:1	1854	ok_Mix	C45H88NO8P	CBYMTZPXDKGYJO-UHFFFAOYSA-N	O=C(OCC(OC(=O)CCCCCCCC=CCCCCCC)COP(=O)(O)OCCN)CCCCCCCCCCCCCCCCCCCCCCC
0	309	152.99971:24 254.21487:36 281.2366:36 281.25305:63 282.24423:36 288.60419:10 308.31613:12 309.27493:36 372.52728:12 372.53268:12 417.20111:24 418.24173:24 433.87772:12 433.89816:12 479.30847:12 609.48053:10 700.49097:60 738.56635:10 801.47308:12 801.54059:36 801.57239:24	310	8.907	801.564	9.3	801.565	[M-H]-	PG	PG 38:2|PG 18:1_20:1	1859	x	C44H83O10P	IMCUMKCJDBGHKN-UHFFFAOYSA-N	O=C(OCC(OC(=O)CCCCCCCCCC=CCCCCCCCC)COP(=O)(O)OCC(O)CO)CCCCCCCC=CCCCCCCCC
0	310	89.02439:10 245.05139:10 255.22404:60 255.23975:99 281.25021:101 477.27972:12 477.32568:36 496.42944:10 503.35989:36 616.18365:10 741.60535:12	410	11.632	801.598	12.2	801.61	[M+CH3COO]-	EtherMGDG	MGDG O-34:1|MGDG O-18:1_16:0	1860	x	C43H82O9	JVOGCNLXXXLAFT-UHFFFAOYSA-N	O=C(OC(COCCCCCCCCC=CCCCCCCCC)COC1OC(CO)C(O)C(O)C1O)CCCCCCCCCCCCCCC
0	311	168.04694:24 224.07333:24 239.20212:36 252.41493:24 253.21332:1102 254.2321:36 267.22647:865 272.74371:10 279.23065:24 313.17371:10 460.28003:24 474.31784:12 478.285:36 492.297:24 726.18225:12 728.50482:578 729.53491:48 802.5191:12	310	8.954	802.557	8.96	802.56	[M+CH3COO]-	PC	PC 33:2|PC 16:1_17:1	1864	ok	C41H78NO8P	AEPBKRNQLLRJTA-UHFFFAOYSA-N	O=C(OCC(OC(=O)CCCCCCCC=CCCCCCCC)COP(=O)([O-])OCC[N+](C)(C)C)CCCCCCCC=CCCCCCC
0	312	210.15192:10 255.23283:12 327.2305:60 473.13028:12 473.173:12 492.34677:48 716.50824:10 728.58789:12 802.56653:185	410	12.478	802.574	11.61	802.576	[M-H]-	EtherPE	PE O-42:7|PE O-20:1_22:6	1865	ok	C47H82NO7P	GWWKPJFGKBNJDJ-UHFFFAOYSA-N	O=C(OC(COC=CCCCCCCCCCCCCCCCCCC)COP(=O)(O)OCCN)CCC=CCC=CCC=CCC=CCC=CCC=CCC
0	313	149.95796:12 152.99094:36 253.21361:2586 253.65125:24 254.21674:84 260.26126:10 279.22861:36 281.25259:121 283.26498:48 289.29276:12 295.26102:36 297.27933:48 403.25787:48 413.37866:12 419.25974:60 433.26636:48 437.26358:24 446.31116:10 451.28226:48 474.29068:12 474.32733:60 492.33157:134 493.33734:24 711.54651:10 715.51416:92 728.56573:1456 729.5542:68 729.59967:36 740.49048:12 740.54388:24 743.…	310	9.767	802.593	9.94	802.597	[M+CH3COO]-	EtherPC	PC O-34:2|PC O-18:1_16:1	1866	ok	C42H82NO7P	NYCSYGXUFPLQOO-UHFFFAOYSA-N	O=C(OC(COCCCCCCCCC=CCCCCCCCC)COP(=O)([O-])OCC[N+](C)(C)C)CCCCCCCC=CCCCCCC
0	314	253.21851:104 255.23346:60 279.23376:1675 280.23074:48 281.23892:24 283.25366:24 286.17175:10 311.28598:12 437.27017:10 448.3172:36 464.94803:12 466.31604:136 715.51154:12 715.54156:24 728.50629:130 728.54034:747 729.55908:48 748.80865:12 802.59619:36	310	9.949	802.596	9.89	802.597	[M+CH3COO]-	EtherPC	PC O-34:2|PC O-16:0_18:2	1867	x	C42H82NO7P	IQACMFWAGALEAQ-UHFFFAOYSA-N	O=C(OC(COCCCCCCCCCCCCCCCC)COP(=O)([O-])OCC[N+](C)(C)C)CCCCCCCC=CCC=CCCCCC
0	315	144.01691:12 200.33717:12 224.07619:24 239.23549:12 253.20975:72 255.23589:638 256.22955:24 281.2486:2209 282.24921:48 285.92532:24 297.28497:12 446.28601:12 446.30972:60 464.26263:12 464.30798:228 465.76889:10 490.3125:12 490.34048:36 492.34891:24 726.19312:12 726.24982:48 728.56494:1674 729.54205:36 729.5686:119 730.36816:24 733.27081:24 743.51569:24 802.58643:24	410	10.592	802.603	9.93	802.597	[M+CH3COO]-	EtherPC	PC O-34:2|PC O-16:1_18:1	1868	ok	C42H82NO7P	WDQJCKHLEYAETE-UHFFFAOYSA-N	O=C(OC(COCCCCCCCCC=CCCCCCC)COP(=O)([O-])OCC[N+](C)(C)C)CCCCCCCC=CCCCCCCCC
0	316	168.02907:12 168.04361:60 224.06744:173 227.19821:12 241.21117:939 242.2099:24 253.21378:649 254.2169:24 255.22873:2289 256.23135:48 266.38385:36 267.22925:5764 267.53198:24 268.23215:129 269.25076:217 270.36816:24 281.24808:1917 282.24631:60 292.31866:12 407.65564:12 448.26349:12 448.27539:36 462.29013:48 466.29462:95 474.2576:12 474.28204:24 480.26334:36 480.30945:369 481.32129:24 488.33182:12 …	310	9.588	804.574	9.46	804.576	[M+CH3COO]-	PC	PC 33:1|PC 16:0_17:1	1874	ok_Mix	C41H80NO8P	ASFWPRURQHKRSL-UHFFFAOYSA-N	O=C(OCC(OC(=O)CCCCCCCC=CCCCCCCC)COP(=O)([O-])OCC[N+](C)(C)C)CCCCCCCCCCCCCCC
0	317	150.12827:12 168.02567:12 241.21811:745 253.2142:680 254.21957:48 255.22469:24 259.48407:10 267.22742:24 269.25354:352 279.24103:24 281.2486:356 282.24918:60 283.26334:24 420.25815:24 478.30835:24 494.30829:24 506.34604:36 702.51996:24 703.5166:24 730.53839:957 731.53955:48 743.49237:24 744.53302:60 804.55811:36	310	9.372	804.577	9.44	804.576	[M+CH3COO]-	PC	PC 33:1|PC 17:0_16:1	1875	x	C41H80NO8P	DISVYZNGGMDUPX-UHFFFAOYSA-N	O=C(OCC(OC(=O)CCCCCCCC=CCCCCCC)COP(=O)([O-])OCC[N+](C)(C)C)CCCCCCCCCCCCCCCC
0	318	100.93275:48 158.94127:12 158.9731:36 251.20277:12 259.23105:10 281.26266:24 285.25208:24 298.27966:10 329.23657:268 474.31964:12 479.06934:10 492.33313:36 745.61255:10 804.56598:48 804.60175:60	410	12.83	804.587	12.21	804.591	[M-H]-	EtherPE	PE O-42:6|PE O-20:1_22:5	1876	ok	C47H84NO7P	VXEAUFKQCFHJHM-UHFFFAOYSA-N	O=C(OC(COC=CCCCCCCCCCCCCCCCCCC)COP(=O)(O)OCCN)CCCCCC=CCC=CCC=CCC=CCC=CCC
0	319	168.03053:12 253.21326:99 254.42216:82 255.23044:7598 255.66759:24 256.23529:108 279.23761:60 281.2475:1931 282.24808:60 283.26462:24 297.28378:36 403.24899:24 448.30713:24 458.24796:10 466.3179:94 471.52069:10 474.33606:132 475.33548:24 492.33423:448 492.34668:669 493.33997:24 599.39215:10 683.49805:36 728.25476:48 729.51575:24 730.57312:4628 731.50983:36 731.5705:336 732.19281:24 735.23981:24 7…	310	10.7	804.612	10.66	804.612	[M+CH3COO]-	EtherPC	PC O-34:1|PC O-18:1_16:0	1878	ok	C42H84NO7P	IQLHTKSHLGLPMG-UHFFFAOYSA-N	O=C(OC(COCCCCCCCCC=CCCCCCCCC)COP(=O)([O-])OCC[N+](C)(C)C)CCCCCCCCCCCCCCC
0	320	149.02184:24 158.97842:10 165.04094:36 201.10223:10 222.992:48 223.0276:36 225.18401:220 241.00899:173 253.20525:48 253.21863:299 259.01654:12 281.24146:195 284.94891:10 297.03583:48 389.2131:130 417.23859:60 541.24091:10 551.26544:48 569.2489:12 579.29205:89 802.92346:24 805.39343:59 805.47705:1229 805.5766:36	310	7.922	805.488	7.89	805.487	[M-H]-	PI	PI 32:2|PI 16:1_16:1	1880	ok	C41H75O13P	HBPXEBWVNAJRCA-UHFFFAOYSA-N	O=C(OCC(OC(=O)CCCCCCCC=CCCCCCC)COP(=O)(O)OC1C(O)C(O)C(O)C(O)C1O)CCCCCCCC=CCCCCCC
0	321	152.51868:12 152.99541:231 158.172:24 255.2319:870 256.22778:24 281.24429:24 283.24252:24 309.20892:10 327.22937:90 391.22751:257 409.22964:110 409.23813:108 420.7211:10 463.21408:36 481.25116:24 717.1933:12 719.46381:351 720.43481:24 720.48376:48 745.48071:24 806.49475:125	310	8.307	806.496	8.15	806.498	[M-H]-	PS	PS 38:6|PS 16:0_22:6	1884	ok	C44H74NO10P	PWBBJQOVCTWPIM-UHFFFAOYSA-N	O=C(OCC(OC(=O)CCC=CCC=CCC=CCC=CCC=CCC=CCC)COP(=O)(O)OCC(N)C(=O)O)CCCCCCCCCCCCCCC
0	322	225.21777:24 228.04085:10 241.20944:24 251.04945:36 253.20976:143 271.21106:12 271.22263:265 272.233:24 279.73108:10 288.29712:48 391.20789:12 685.4231:12 730.12439:12 732.49884:62 732.51398:102 733.48993:24 740.51904:48 740.63739:24 743.54504:36	310	8.493	806.559	8.07	806.555	[M+CH3COO]-	OxPC	PC 32:1;O|PC 16:1_16:0;O	1886	x	C40H78NO9P	GZAPBCVIBRJQLX-UHFFFAOYSA-N	O=C(OCC(OC(=O)CCCCCCC(O)CCCCCCCC)COP(=O)([O-])OCC[N+](C)(C)C)CCCCCCCC=CCCCCCC
0	323	168.03976:36 210.65042:12 224.063:24 241.224:36 255.2352:1744 256.24905:36 263.38861:10 268.39963:48 269.24359:2813 270.25491:92 281.25253:82 282.25311:48 283.24368:24 406.26605:12 452.28708:24 462.30188:60 468.37735:10 476.29681:24 480.2753:24 480.30295:200 494.31934:24 717.53082:24 732.48615:46 732.50891:244 732.55829:1441 732.638:47 733.53046:48 733.56464:176 743.54376:36 744.56146:24 804.1619…	310	10.216	806.589	9.94	806.592	[M+CH3COO]-	PC	PC 33:0|PC 16:0_17:0	1887	ok	C41H82NO8P	CNHYMCCAIZQMPA-UHFFFAOYSA-N	O=C(OCC(OC(=O)CCCCCCCCCCCCCCCC)COP(=O)([O-])OCC[N+](C)(C)C)CCCCCCCCCCCCCCC
0	324	100.92965:24 158.9761:115 205.19368:12 255.2282:12 283.24335:24 303.20895:12 303.22604:247 502.38126:24 520.37415:24 756.52985:10 804.18854:12 806.58478:48	310	13.115	806.606	12.8	806.607	[M-H]-	EtherPE	PE O-42:5|PE O-22:1_20:4	1888	ok	C47H86NO7P	HZKJVUODVASPTC-UHFFFAOYSA-N	O=C(OC(COC=CCCCCCCCCCCCCCCCCCCCC)COP(=O)(O)OCCN)CCCCCCC=CCC=CCC=CCC=CCC
0	325	215.03217:5 254.4256:6 254.43007:18 255.23164:1658 255.53424:12 256.22754:18 259.67865:12 269.2515:5 281.23947:18 283.25653:18 405.27594:12 418.27988:5 476.32632:6 476.34161:43 494.3588:232 494.41183:18 730.25513:12 732.53485:18 732.59943:851 733.58301:58 733.60577:39 733.64001:12 744.57233:12 756.59601:18 806.63336:30	410	12.015	806.621	11.37	806.628	[M+CH3COO]-	EtherPC	PC O-34:0|PC O-18:0_16:0	1889	ok	C42H86NO7P	GTFLTTXDLGEBAI-UHFFFAOYSA-N	O=C(OC(COCCCCCCCCCCCCCCCCCC)COP(=O)([O-])OCC[N+](C)(C)C)CCCCCCCCCCCCCCC
0	326	78.95502:36 119.03201:10 145.97939:24 152.98238:12 152.99104:326 156.27699:24 223.00021:519 225.18594:48 227.18993:60 241.01099:1175 253.21622:1342 254.21935:24 255.23117:1742 256.24277:60 259.02539:130 281.24127:376 283.26306:24 285.04816:10 297.03076:200 315.04141:36 389.20172:176 391.21878:625 392.20981:24 409.18671:36 409.22928:48 417.22968:36 419.24908:24 456.98318:24 497.23401:10 525.28906:…	310	8.216	807.504	8.18	807.503	[M-H]-	PI	PI 32:1|PI 16:0_16:1	1890	ok	C41H77O13P	QAWXBJDYTIBLRK-UHFFFAOYSA-N	O=C(OCC(OC(=O)CCCCCCCC=CCCCCCC)COP(=O)(O)OC1C(O)C(O)C(O)C(O)C1O)CCCCCCCCCCCCCCC
0	327	78.95864:24 150.98155:10 152.99777:112 255.23529:593 256.23117:24 271.22198:36 281.22675:12 281.24323:105 303.2265:36 329.24091:126 346.23923:10 391.22375:241 409.24573:96 417.24915:60 435.25711:48 457.27344:10 465.22287:48 483.25552:12 721.43628:48 721.48151:391 722.49908:24 734.5415:192 740.82721:10 808.45563:36 808.51147:175	310	8.405	808.522	8.29	808.513	[M-H]-	PS	PS 38:5|PS 16:0_22:5	1893	ok	C44H76NO10P	PRLNJPGDUBCFBJ-UHFFFAOYSA-N	O=C(OCC(OC(=O)CCCCCC=CCC=CCC=CCC=CCC=CCC)COP(=O)(O)OCC(N)C(=O)O)CCCCCCCCCCCCCCC
0	328	85.63889:24 89.0244:257 95.01362:10 101.01869:36 102.78:10 113.01947:24 119.03354:60 131.03918:12 179.05118:36 237.22186:24 263.241:36 283.26529:12 347.33392:24 351.81299:10 364.35873:24 365.33127:48 390.36731:60 405.07715:12 406.37109:48 593.19769:10 598.58002:24 614.59802:24 616.5921:36 619.67126:10 646.61572:455 646.66925:59 647.61835:60 655.1286:24 808.65149:286 808.67145:270 808.73126:36	310	12.872	808.667	12.55	808.667	[M-H]-	HexCer_NS	HexCer 42:2;2O|HexCer 18:1;2O/24:1	1898	pos	C48H91NO8	PPSREVDUNDPZIG-UHFFFAOYSA-N	O=C(NC(COC1OC(CO)C(O)C(O)C1O)C(O)C=CCCCCCCCCCCCCC)CCCCCCCCCCCC=CCCCCCCCCCC
0	329	222.98555:12 226.11301:10 241.01317:60 253.21844:24 255.22893:207 283.26779:24 297.02353:12 391.19104:12 391.22156:48 409.22076:12 417.25836:24 450.8602:24 553.2724:48 571.3017:36 722.48499:24 809.51398:952	310	8.573	809.518	8.52	809.519	[M-H]-	PI	PI 32:0|PI 16:0_16:0	1902	ok	C41H79O13P	IBUKXRINTKQBRQ-UHFFFAOYSA-N	O=C(OCC(OC(=O)CCCCCCCCCCCCCCC)COP(=O)(O)OC1C(O)C(O)C(O)C(O)C1O)CCCCCCCCCCCCCCC
0	330	134.98453:10 152.99284:99 253.23428:10 259.23334:24 283.26569:474 284.26987:24 287.19794:10 303.2077:24 303.22968:304 305.25293:10 327.22913:24 409.2468:10 419.25247:224 426.42825:10 437.26797:110 439.22647:48 457.24768:24 723.49689:406 724.47809:24 731.99896:10 810.51324:100	310	8.861	810.522	8.53	810.529	[M-H]-	PS	PS 38:4|PS 18:0_20:4	1904	ok	C44H78NO10P	IULWELDCBXQXED-UHFFFAOYSA-N	O=C(OCC(OC(=O)CCCCCCC=CCC=CCC=CCC=CCC)COP(=O)(O)OCC(N)C(=O)O)CCCCCCCCCCCCCCCCC
0	331	71.01315:36 89.02542:154 101.02117:12 101.02963:36 107.039:12 119.03161:60 143.02664:12 149.04347:24 161.05716:12 237.21027:12 263.21964:12 349.34583:24 366.37366:36 367.3569:105 392.38882:60 408.38538:24 600.60785:24 603.65033:10 618.61176:24 630.62469:24 648.63031:548 649.6059:36 810.63635:84 810.66431:595	310	13.165	810.674	13.05	810.683	[M-H]-	HexCer_NS	HexCer 42:1;2O|HexCer 18:1;2O/24:0	1909	pos	C48H93NO8	POQRWMRXUOPCLD-UHFFFAOYSA-N	O=C(NC(COC1OC(CO)C(O)C(O)C1O)C(O)C=CCCCCCCCCCCCCC)CCCCCCCCCCCCCCCCCCCCCCC
0	332	78.95997:36 96.96761:12 152.996:191 196.04198:12 227.19788:152 237.19765:10 255.22607:24 283.26001:840 284.25705:24 303.2066:12 303.22858:75 305.24692:275 306.24756:36 307.27441:36 329.21759:12 329.2532:24 391.20932:10 419.21912:12 419.25647:475 420.23636:24 437.21332:12 437.26025:441 441.23752:102 459.24536:12 723.22546:36 725.51306:944 726.46918:24 812.53088:266 812.58289:107	310	9.077	812.539	8.72	812.545	[M-H]-	PS	PS 38:3|PS 18:0_20:3	1916	ok_Mix	C44H80NO10P	WHUMBFDYURAXQS-UHFFFAOYSA-N	O=C(OCC(OC(=O)CCCCCCCCCC=CCC=CCC=CCC)COP(=O)(O)OCC(N)C(=O)O)CCCCCCCCCCCCCCCCC
0	333	227.20297:202 259.22672:12 282.23987:24 303.23465:181 304.22464:24 328.58801:10 392.22964:24 452.25845:12 452.26141:24 725.49323:24 738.50165:149 749.53143:24 812.51001:12	310	8.686	812.542	8.66	812.545	[M+CH3COO]-	PC	PC 34:4|PC 14:0_20:4	1917	ok	C42H76NO8P	BXZPYXMUABUWBT-UHFFFAOYSA-N	O=C(OCC(OC(=O)CCCCCCC=CCC=CCC=CCC=CCC)COP(=O)([O-])OCC[N+](C)(C)C)CCCCCCCCCCCCC
0	334	89.02161:24 113.0208:24 119.03338:48 121.3244:10 159.97353:10 179.05286:36 265.26089:10 290.23114:24 394.36777:24 480.28778:10 632.56873:36 632.59692:61 632.66748:24 649.37537:12 650.60547:60 812.52063:24 812.64856:187 812.72455:36	410	12.961	812.66	12.46	812.662	[M-H]-	HexCer_HS	HexCer 41:1;3O|HexCer 16:1;2O/25:0;O	1921	pos	C47H91NO9	LZQJVAMYODEMEM-UHFFFAOYSA-N	O=C(NC(COC1OC(CO)C(O)C(O)C1O)C(O)C=CCCCCCCCCCCC)C(O)CCCCCCCCCCCCCCCCCCCCCCC
0	335	78.95982:36 152.98035:12 152.99422:182 253.21574:36 255.22174:24 277.2142:24 281.25018:258 283.25549:48 309.27927:537 310.28897:48 319.25217:10 337.29352:36 337.30383:176 417.24329:97 435.26282:36 445.26593:271 446.26392:24 456.28705:24 463.27954:83 472.24347:12 473.30173:93 491.28668:12 491.32089:36 713.50897:10 727.44617:36 727.51807:676 728.52472:76 736.81256:10 740.59418:24 814.47266:36 814.5…	310	9.339	814.558	8.88	814.56	[M-H]-	PS	PS 38:2|PS 18:1_20:1	1925	ok_Mix	C44H82NO10P	IIQYZGWQUHYURC-UHFFFAOYSA-N	O=C(OCC(OC(=O)CCCCCCCCCC=CCCCCCCCC)COP(=O)(O)OCC(N)C(=O)O)CCCCCCCC=CCCCCCCCC
0	336	152.99117:12 242.07494:10 251.18941:24 251.1983:48 253.21416:394 254.21506:36 255.22687:317 256.22498:24 277.2149:562 278.20596:36 279.23392:319 280.23328:24 281.24615:250 433.23251:10 460.28467:12 478.28055:24 480.26111:12 480.29184:24 502.28888:12 504.29642:36 674.45514:10 740.50049:364 740.52722:761 741.52374:48 764.52032:24 814.55463:36	310	8.977	814.563	8.76	814.56	[M+CH3COO]-	PC	PC 34:3|PC 16:1_18:2	1926	ok_Mix	C42H78NO8P	QJWDAOSZZYVBJZ-UHFFFAOYSA-N	O=C(OCC(OC(=O)CCCCCCCC=CCC=CCCCCC)COP(=O)([O-])OCC[N+](C)(C)C)CCCCCCCC=CCCCCCC
0	337	224.07414:36 253.22089:326 254.21507:24 261.22214:10 279.23627:844 280.22623:24 307.27539:10 460.30545:12 478.28641:24 504.32443:24 738.18475:12 740.46918:36 740.52264:442 740.57227:69 741.56116:60 814.55774:24	310	8.813	814.564	8.76	814.56	[M+CH3COO]-	PC	PC 34:3|PC 16:1_18:2	1927	ok	C42H78NO8P	QJWDAOSZZYVBJZ-UHFFFAOYSA-N	O=C(OCC(OC(=O)CCCCCCCC=CCC=CCCCCC)COP(=O)([O-])OCC[N+](C)(C)C)CCCCCCCC=CCCCCCC
0	338	255.23776:173 281.24344:312 345.30569:10 729.53217:12 742.54987:36 743.39478:10 755.56702:36 756.5697:24	310	10.719	815.596	10.71	815.589	[M+CH3COO]-	MGDG	MGDG 34:1|MGDG 16:0_18:1	1931	ok	C43H80O10	GJPFUHJUTMNEJR-UHFFFAOYSA-N	O=C(OCC(OC(=O)CCCCCCCC=CCCCCCCCC)COC1OC(CO)C(O)C(O)C1O)CCCCCCCCCCCCCCC
0	339	96.97044:12 152.99284:48 223.10095:10 253.21645:24 255.23589:24 267.21597:12 268.25333:10 281.23685:24 281.25095:66 283.26099:48 303.2175:10 309.28757:24 311.29129:60 329.25449:24 337.31769:12 402.08551:12 407.02814:24 419.22952:12 419.24677:48 435.20856:12 437.25629:24 445.25842:24 447.27029:12 447.28809:48 458.27103:10 465.3331:12 475.32538:24 480.31677:10 718.5368:12 729.55341:140 729.58374:48…	410	10.228	816.575	9.68	816.576	[M-H]-	PS	PS 38:1|PS 20:0_18:1	1935	ok	C44H84NO10P	OBVIJGGEHHPAMK-UHFFFAOYSA-N	O=C(OCC(OC(=O)CCCCCCCC=CCCCCCCCC)COP(=O)(O)OCC(N)C(=O)O)CCCCCCCCCCCCCCCCCCC
0	340	78.96133:36 90.06905:10 149.3338:12 160.43742:10 168.04405:499 170.81911:24 178.70268:10 189.56927:24 204.84927:12 211.12178:12 224.06813:568 242.06226:12 242.08189:60 252.41843:236 253.18335:51 253.21683:26303 253.4758:63 253.50929:76 253.65895:70 253.82428:48 253.88686:36 254.1104:60 254.12828:64 254.19536:59 254.21548:607 254.24902:104 254.32285:48 254.50629:36 255.9314:36 256.59152:24 265.478…	310	9.281	816.576	9.2	816.576	[M+CH3COO]-	PC	PC 34:2|PC 16:1_18:1	1936	ok	C42H80NO8P	ZRCWDIULNHKQRD-UHFFFAOYSA-N	O=C(OCC(OC(=O)CCCCCCCC=CCCCCCCCC)COP(=O)([O-])OCC[N+](C)(C)C)CCCCCCCC=CCCCCCC
0	341	168.0471:99 169.87209:10 281.25006:76 296.28122:12 303.22382:24 309.28406:10 449.29977:12 468.26462:12 472.14243:12 743.50073:24 743.59631:1937 744.53369:36 744.61023:181 757.57971:24 817.64478:24	310	11.088	817.64	10.75	817.644	[M+CH3COO]-	SM	SM 38:1;2O|SM 18:1;2O/20:0	1942	ok	C43H87N2O6P	AADLTHQNYQJHQV-UHFFFAOYSA-N	O=C(NC(COP(=O)([O-])OCC[N+](C)(C)C)C(O)C=CCCCCCCCCCCCCC)CCCCCCCCCCCCCCCCCCC
0	342	78.95764:265 128.04781:10 152.99303:92 157.67961:36 165.28262:24 166.95844:24 168.04398:1420 168.88506:24 171.87106:24 206.05742:24 223.35889:24 224.06796:1198 225.06636:36 227.19664:48 228.44569:10 239.85217:12 242.07735:48 253.20769:902 253.21661:1430 254.21976:48 254.43001:267 255.20245:41 255.23158:42995 255.49384:69 255.52074:71 255.53642:148 255.58575:48 255.6732:83 256.00525:66 256.03665:6…	310	10.042	818.593	9.76	818.592	[M+CH3COO]-	PC	PC 34:1|PC 16:0_18:1	1943	ok	C42H82NO8P	WTJKGGKOPKCXLL-UHFFFAOYSA-N	O=C(OCC(OC(=O)CCCCCCCC=CCCCCCCCC)COP(=O)([O-])OCC[N+](C)(C)C)CCCCCCCCCCCCCCC
0	343	149.1311:12 177.16226:12 229.18761:12 239.19591:12 267.24057:24 281.24796:855 283.24146:87 327.23346:544 328.22882:24 417.24637:24 463.23145:10 509.2464:12 535.67114:10 555.28607:12 760.53735:24 819.52051:469	310	8.122	819.515	8.28	819.518	[M-H]-	PG	BMP 40:7|BMP 18:1_22:6	1948	ok	C46H77O10P	FZJRPYWBMGYDIA-UHFFFAOYSA-N	O=C(OCC(OC(=O)CCC=CCC=CCC=CCC=CCC=CCC=CCC)COP(=O)(O)OCC(O)CO)CCCCCCCC=CCCCCCCCC
0	344	152.99297:48 269.24417:296 272.25366:10 283.23483:24 327.21362:12 327.22375:48 377.21167:12 403.25864:24 405.24677:85 423.23892:48 733.46289:170 735.51178:10 760.54163:24 820.52094:103 820.54907:36	310	8.542	820.51	8.24	820.513	[M-H]-	PS	PS 39:6|PS 17:0_22:6	1954	ok	C45H76NO10P	JDWLFPUFMDBHEL-UHFFFAOYSA-N	O=C(OCC(OC(=O)CCC=CCC=CCC=CCC=CCC=CCC=CCC)COP(=O)(O)OCC(N)C(=O)O)CCCCCCCCCCCCCCCC
0	345	249.07559:6 255.23605:12 281.24878:18 303.22501:91 303.2641:12 337.28699:6 337.3179:30 344.99655:12 445.04269:5 746.62878:12 758.58398:12 771.6546:5 820.55957:24	410	11.932	820.59	11.31	820.586	[M-H]-	PE	PE 42:5|PE 22:1_20:4	1958	ok	C47H84NO8P	ZMGLCPZNKRMLRI-UHFFFAOYSA-N	O=C(OCC(OC(=O)CCCCCCC=CCC=CCC=CCC=CCC)COP(=O)(O)OCCN)CCCCCCCCCCCC=CCCCCCCCC
0	346	168.0416:36 189.57436:10 224.06725:60 254.42026:24 255.23749:2230 256.23337:86 269.25748:24 281.24789:24 283.26263:686 283.29095:101 284.26443:48 387.54544:10 462.29901:24 480.32462:24 490.32977:24 508.30347:12 508.34143:134 673.52887:24 699.56952:36 743.58612:24 745.53418:12 746.50726:46 746.57623:1573 746.61841:426 747.56146:94 747.58069:60 758.64691:36 761.53162:24 769.52203:12 770.60406:36 82…	410	11.088	820.607	10.55	820.607	[M+CH3COO]-	PC	PC 34:0|PC 16:0_18:0	1960	ok	C42H84NO8P	PZNPLUBHRSSFHT-UHFFFAOYSA-N	O=C(OCC(OC(=O)CCCCCCCCCCCCCCCCC)COP(=O)([O-])OCC[N+](C)(C)C)CCCCCCCCCCCCCCC
0	347	152.98576:12 222.98738:12 241.01067:48 244.99654:10 255.23753:36 267.21533:12 267.23596:60 269.24829:24 281.25729:24 283.26028:24 288.29404:24 304.05499:10 377.21097:12 553.28766:36 565.26849:12 739.52893:24 740.55151:48 759.52704:24 775.54803:36 821.44769:47 821.50397:525 821.59644:59	310	8.411	821.52	8.36	821.519	[M-H]-	PI	PI 33:1|PI 16:0_17:1	1962	ok	C42H79O13P	RAGNFBNEONMEQW-UHFFFAOYSA-N	O=C(OCC(OC(=O)CCCCCCCC=CCCCCCCC)COP(=O)(O)OC1C(O)C(O)C(O)C(O)C1O)CCCCCCCCCCCCCCC
0	348	241.00156:24 253.22885:12 255.22368:24 281.24277:12 291.62537:24 391.21198:12 403.26019:60 565.27466:12 583.30035:24 821.55157:376 821.59979:59	310	8.905	821.551	8.77	821.555	[M-H]-	EtherPI	PI O-34:1|PI O-18:1_16:0	1964	ok	C43H83O12P	LHBBLBJQJFRWTD-UHFFFAOYSA-N	O=C(OC(COCCCCCCCCC=CCCCCCCCC)COP(=O)(O)OC1C(O)C(O)C(O)C(O)C1O)CCCCCCCCCCCCCCC
0	349	99.12302:10 124.99948:60 168.04002:24 224.06761:24 244.08446:10 253.214:24 254.22385:36 255.23122:415 256.23831:524 257.24515:165 258.2337:36 281.24838:1148 282.24661:948 283.24896:757 284.25311:182 414.28705:24 419.24643:36 420.25797:24 421.40024:24 438.25958:24 463.28964:24 482.30115:48 490.32455:24 508.32034:24 672.40601:12 674.50989:36 699.48572:24 700.46167:60 700.5025:300 701.5163:36 729.50…	320	10.051	821.655	9.96	821.639	[M+CH3COO]-	SM	SM 37:0;3O	1966	x	C42H87N2O7P	WMLVOGBFWOUEQG-UHFFFAOYSA-N	O=C(NC(COP(=O)([O-])OCC[N+](C)(C)C)C(O)C(O)CCCCCCCC)CCCCCCCCCCCCCCCCCCCCCCCC
0	350	209.14941:10 238.08076:10 241.21613:12 255.22264:24 257.22083:24 285.23816:12 301.22314:48 363.23608:10 405.28156:48 423.27451:12 453.2648:10 464.31741:24 629.55847:10 659.46741:24 716.53107:12 735.54443:48 746.18439:10 748.49652:36 763.62604:10 822.54169:36	310	9.289	822.564	9.28	822.565	[M-H]-	EtherPS	PS O-40:5|PS O-18:0_22:5	1968	x	C46H82NO9P	JXWGCGSHPSFCND-UHFFFAOYSA-N	O=C(OC(COCCCCCCCCCCCCCCCCCC)COP(=O)(O)OCC(N)C(=O)O)CCCCCC=CCC=CCC=CCC=CCC=CCC
0	351	78.95982:24 241.0168:24 253.21768:24 255.23039:48 269.24097:12 269.25018:24 281.21924:12 283.26694:48 341.10068:10 391.22586:48 417.23981:24 420.24774:24 420.27939:24 435.26218:10 673.43286:12 673.50568:60 674.46332:36 736.48767:24 760.50079:48 761.51068:36 823.53473:296 823.5589:88	310	8.689	823.533	8.57	823.534	[M-H]-	PI	PI 33:0|PI 16:0_17:0	1970	ok	C42H81O13P	QVAGJHIIXLLVCI-UHFFFAOYSA-N	O=C(OCC(OC(=O)CCCCCCCCCCCCCCCC)COP(=O)(O)OC1C(O)C(O)C(O)C(O)C1O)CCCCCCCCCCCCCCC
0	352	253.203:12 255.2336:48 260.41119:10 279.21518:12 281.24615:36 283.26562:24 285.22125:10 301.21552:24 319.24796:10 329.23907:36 331.25525:12 361.04959:10 405.20758:12 409.24658:12 419.25226:36 435.88446:10 509.2695:10 661.49573:12 703.46051:12 723.49249:24 737.49976:24 762.46631:24 762.48566:36 764.52032:48 765.5329:24 792.52844:10 824.53265:36 824.59308:24	310	8.956	824.546	8.46	824.545	[M-H]-	OxPE	PE 40:5;2O|PE 22:5_18:0;2O	1973	x	C45H80NO10P	SYFIYAUEZUQPEU-UHFFFAOYSA-N	O=C(OCC(OC(=O)CCCCCCCC(O)C(O)CCCCCCCC)COP(=O)(O)OCCN)CCCCCC=CCC=CCC=CCC=CCC=CCC
0	353	95.84663:12 186.7962:10 259.23978:36 267.22708:24 281.2435:24 302.28479:12 303.22437:502 304.23636:36 423.29077:10 446.31784:36 462.86362:12 464.31018:60 468.08966:24 667.55127:10 748.16827:12 750.51801:91 750.54877:331 751.552:36	310	9.787	824.575	9.54	824.581	[M+CH3COO]-	EtherPC	PC O-36:5|PC O-16:1_20:4	1975	ok	C44H80NO7P	VXQMCPDKMGAOGH-UHFFFAOYSA-N	O=C(OC(COCCCCCCCCC=CCCCCCC)COP(=O)([O-])OCC[N+](C)(C)C)CCCCCCC=CCC=CCC=CCC=CCC
0	354	201.00179:10 269.13013:10 279.21844:24 279.24188:36 281.24942:274 296.46649:10 303.23047:24 309.26117:12 348.79532:10 363.31927:60 363.33264:36 365.33521:24 377.71411:10 460.27618:12 479.76993:10 542.37085:10 730.18915:10 824.59253:198 824.6731:36	310	12.961	824.615	12.78	824.617	[M-H]-	PE	PE 42:3|PE 18:1_24:2	1976	ok	C47H88NO8P	HAYIICCRNIEKCQ-UHFFFAOYSA-N	O=C(OCC(OC(=O)CCCCCCCCCCCC=CCC=CCCCCCCC)COP(=O)(O)OCCN)CCCCCCCC=CCCCCCCCC
0	355	184.27635:10 205.1902:24 224.07175:12 259.23297:48 259.24878:60 265.24741:10 279.23358:60 283.26526:24 301.22726:36 303.2316:1027 304.22406:36 377.2522:24 419.2515:12 448.3288:48 466.32181:126 478.63553:12 745.78296:10 752.51654:153 752.55884:905 753.51337:24 753.55188:94 762.6272:10 764.5069:48 826.59003:24	310	9.912	826.593	9.88	826.597	[M+CH3COO]-	EtherPC	PC O-36:4|PC O-16:0_20:4	1985	ok	C44H82NO7P	SOUZQPFUXRVDGK-UHFFFAOYSA-N	O=C(OC(COCCCCCCCCCCCCCCCC)COP(=O)([O-])OCC[N+](C)(C)C)CCCCCCC=CCC=CCC=CCC=CCC
0	356	140.00377:12 140.01871:48 196.02655:12 196.03439:48 236.02863:10 253.2182:217 280.35019:12 281.24802:3743 282.2439:148 283.26276:36 303.25833:12 309.27451:36 337.31171:24 363.30972:12 363.31506:36 365.33902:1180 366.33701:48 391.3847:12 393.37119:109 404.72687:10 460.29565:24 478.27332:12 478.28558:36 544.37341:24 562.38135:202 563.3996:24 590.40265:12 723.44525:10 826.60986:1041 826.61389:1341	310	13.165	826.632	12.96	826.633	[M-H]-	PE	PE 42:2|PE 18:1_24:1	1986	ok	C47H90NO8P	ISJLLEYVLZBZHK-UHFFFAOYSA-N	O=C(OCC(OC(=O)CCCCCCCCCCCC=CCCCCCCCCCC)COP(=O)(O)OCCN)CCCCCCCC=CCCCCCCCC
0	357	85.03376:12 89.02436:72 113.02393:12 119.032:95 177.09534:12 179.05875:48 281.24133:36 335.12616:12 337.33282:24 365.34229:60 368.80347:10 383.34125:36 408.37863:24 646.61652:196 646.65216:60 647.62268:24 662.54572:12 664.61603:60 669.63348:10 826.66028:774 826.74097:47	310	13.099	826.68	12.72	826.678	[M-H]-	HexCer_HS	HexCer 42:1;3O|HexCer 16:1;2O/26:0;O	1988	pos	C48H93NO9	DFFBNIJKKUVWPO-UHFFFAOYSA-N	O=C(NC(COC1OC(CO)C(O)C(O)C1O)C(O)C=CCCCCCCCCCCC)C(O)CCCCCCCCCCCCCCCCCCCCCCCC
0	358	78.95881:496 96.96773:48 134.98126:48 152.50916:12 152.99454:1840 153.99721:24 161.03818:24 168.97594:10 171.00581:48 176.75204:24 178.38747:24 198.7579:24 203.478:10 204.98735:48 223.0002:2160 224.00671:36 235.63033:24 240.2625:60 241.01097:7583 241.21786:8152 241.4641:36 242.0071:141 242.15331:60 242.2188:600 242.25591:24 242.91783:24 244.23563:24 259.02084:486 260.02634:24 287.2832:207 288.292…	330	8.398	828.566	8.32	828.563	[M-H]-	PI	PI 15:0_18:1(d7)	1996	I.S.	C42H72D7O13P	XCKYASHMOHAUQB-OAFUKSMZNA-N	[C@]([H])(OC(CCCCCCC/C=C\CCCCCC([2H])([2H])C([2H])([2H])C([2H])([2H])[2H])=O)(COP(=O)(O)O[C@@H]1C(O)[C@H](O)C(O)C(O)C1O)COC(CCCCCCCCCCCCCC)=O
0	359	224.06747:36 255.22203:12 279.22885:12 281.24576:735 283.26285:24 303.23648:12 305.24258:36 308.2666:10 329.24365:24 472.31696:36 490.28339:12 490.31445:36 660.47766:10 684.49359:24 754.54987:168 754.57678:570 755.57117:36 766.51752:12 774.41296:10 792.57837:36 828.60394:24	310	10.692	828.608	10.21	828.612	[M+CH3COO]-	EtherPC	PC O-36:3|PC O-18:2_18:1	1999	ok	C44H84NO7P	DDVFWABSEXWNFM-UHFFFAOYSA-N	O=C(OC(COCCCCCCCCC=CCC=CCCCCC)COP(=O)([O-])OCC[N+](C)(C)C)CCCCCCCC=CCCCCCCCC
0	360	257.24081:10 279.23859:432 281.25555:24 303.22955:36 304.23666:24 305.24054:24 492.34824:36 681.60193:10 754.5813:196 756.70569:10 769.53064:10	310	10.015	828.618	10.25	828.612	[M+CH3COO]-	EtherPC	PC O-36:3|PC O-18:1_18:2	2000	ok	C44H84NO7P	MFZLAZYUXHHSIA-UHFFFAOYSA-N	O=C(OC(COCCCCCCCCC=CCCCCCCCC)COP(=O)([O-])OCC[N+](C)(C)C)CCCCCCCC=CCC=CCCCCC
0	361	225.44633:12 253.21094:36 254.22523:10 281.24268:1037 282.25739:24 366.20197:12 367.3624:253 368.36581:24 460.25247:12 564.34088:12 564.38086:48 828.63763:376 828.70227:68	310	13.38	828.648	13.18	828.649	[M-H]-	PE	PE 42:1|PE 24:0_18:1	2001	ok	C47H92NO8P	HZQGLAQCNUAUPN-UHFFFAOYSA-N	O=C(OCC(OC(=O)CCCCCCCC=CCCCCCCCC)COP(=O)(O)OCCN)CCCCCCCCCCCCCCCCCCCCCCC
0	362	168.03838:48 216.21626:10 224.07204:48 253.22096:363 259.62875:10 267.23666:2950 268.23959:137 269.2421:36 279.22:12 279.23877:132 280.37665:48 281.25336:2372 282.24454:60 295.25949:84 435.37253:12 439.1149:24 474.27414:12 474.30469:36 478.29327:24 488.29593:12 492.30856:124 506.33054:92 506.35263:138 753.97424:12 756.48358:130 756.56073:3269 757.55255:244 758.4021:24 770.56372:24 799.62903:10 83…	310	9.679	830.59	9.6	830.592	[M+CH3COO]-	PC	PC 35:2|PC 17:1_18:1	2007	ok	C43H82NO8P	CWDLNVPVXRALIK-UHFFFAOYSA-N	O=C(OCC(OC(=O)CCCCCCCC=CCCCCCCCC)COP(=O)([O-])OCC[N+](C)(C)C)CCCCCCCC=CCCCCCCC
0	363	128.95045:10 281.24548:2586 282.25079:197 307.24518:12 403.26361:24 449.85632:12 470.30997:10 474.32144:60 492.33182:179 754.10638:12 756.58887:1462 757.55371:36 757.58459:171 757.64252:48 768.58044:24 769.57623:24 771.55414:24 830.61938:24	310	10.819	830.625	10.89	830.628	[M+CH3COO]-	EtherPC	PC O-36:2|PC O-18:1_18:1	2010	ok	C44H86NO7P	SLADRSJRKVHHAA-UHFFFAOYSA-N	O=C(OC(COCCCCCCCCC=CCCCCCCCC)COP(=O)([O-])OCC[N+](C)(C)C)CCCCCCCC=CCCCCCCCC
0	364	172.96133:5 253.22115:18 281.24652:395 281.2818:12 303.23486:6 309.27057:128 446.30124:5 474.33252:12 492.34003:18 492.37115:18 756.58441:171 757.59943:30	410	11.992	830.631	11	830.628	[M+CH3COO]-	EtherPC	PC O-36:2|PC O-16:1_20:1	2011	x	C44H86NO7P	MFGKHSHBKZQCIP-UHFFFAOYSA-N	O=C(OC(COCCCCCCCCC=CCCCCCC)COP(=O)([O-])OCC[N+](C)(C)C)CCCCCCCCCC=CCCCCCCCC
0	365	153.00314:18 169.08344:5 223.00423:18 240.99553:12 241.00859:170 253.21597:68 277.22141:6 279.23108:85 280.23981:12 282.2486:12 389.19565:6 415.21457:48 415.23456:18 551.25751:12 571.25378:5 577.27692:30 577.31403:18 595.28619:12 746.48376:12 746.50293:30 785.52521:12 828.81714:6 831.50861:445	310	8.098	831.5	7.98	831.503	[M-H]-	PI	PI 34:3|PI 16:1_18:2	2013	ok	C43H77O13P	OVRGKBVGFTUEIT-UHFFFAOYSA-N	O=C(OCC(OC(=O)CCCCCCCC=CCC=CCCCCC)COP(=O)(O)OC1C(O)C(O)C(O)C(O)C1O)CCCCCCCC=CCCCCCC
0	366	168.03476:12 168.04202:36 307.26334:12 757.60669:362 757.61438:546 758.62622:90 770.55994:36	420	11.815	831.66	11.28	831.66	[M+CH3COO]-	SM	SM 39:1;2O	2015	ok	C44H89N2O6P	SBQRHSVTPSIVMG-UHFFFAOYSA-N	O=C(NC(COP(=O)([O-])OCC[N+](C)(C)C)C(O)CCCCCCCCCC)CCCCCCCCCCCCCC=CCCCCCCCCCC
0	367	168.03822:24 224.05923:12 224.07812:48 241.21793:36 253.22296:36 269.24414:1418 270.24854:48 281.24136:1320 282.24191:152 469.04047:10 476.30716:24 494.31744:60 506.3143:36 756.15112:24 758.46704:24 758.50952:186 758.56366:1367 759.54901:60 759.5954:60 771.57562:24 832.59546:60	310	10.285	832.608	10.29	832.607	[M+CH3COO]-	PC	PC 35:1|PC 17:0_18:1	2020	ok	C43H84NO8P	SXNXGNVZTLZDHE-UHFFFAOYSA-N	O=C(OCC(OC(=O)CCCCCCCC=CCCCCCCCC)COP(=O)([O-])OCC[N+](C)(C)C)CCCCCCCCCCCCCCCC
0	368	221.09019:10 281.24622:1192 282.24915:36 282.8197:24 293.25275:10 307.28281:36 309.28745:36 476.30695:12 476.36206:24 486.28583:10 494.36087:75 599.04388:10 758.60529:856 759.58685:48 832.64703:36	310	12.195	832.648	11.81	832.644	[M+CH3COO]-	EtherPC	PC O-36:1|PC O-18:0_18:1	2021	ok	C44H88NO7P	JDBBQTCNJFZWPL-UHFFFAOYSA-N	O=C(OC(COCCCCCCCCCCCCCCCCCC)COP(=O)([O-])OCC[N+](C)(C)C)CCCCCCCC=CCCCCCCCC
0	369	78.95715:238 96.96723:60 107.35542:12 152.99548:764 170.9994:12 222.99904:658 229.87518:12 240.99448:335 241.00752:2599 242.01675:48 242.13676:24 252.41425:24 253.21486:3603 254.22246:111 255.47636:24 259.01947:233 280.35837:36 281.2468:5631 282.25211:346 297.034:528 298.0332:24 315.0372:96 333.20895:12 389.17468:24 389.21066:369 390.21576:24 415.91339:24 417.2417:2255 418.24219:65 433.87231:12 4…	310	8.266	833.523	8.17	833.519	[M-H]-	PI	PI 34:2|PI 16:1_18:1	2024	ok	C43H79O13P	GXAHXPDRXNWFIX-UHFFFAOYSA-N	O=C(OCC(OC(=O)CCCCCCCC=CCCCCCCCC)COP(=O)(O)OC1C(O)C(O)C(O)C(O)C1O)CCCCCCCC=CCCCCCC
0	370	78.95758:416 96.96635:36 134.98936:24 152.50908:12 152.9962:1838 154.00235:24 171.0002:12 171.00571:24 210.55901:10 229.19618:24 249.05501:36 249.07051:36 262.20642:24 281.24564:24 282.37347:48 283.26035:5566 283.55081:24 284.26926:189 284.28107:48 284.75424:24 287.39462:24 327.23087:1328 328.23386:115 341.11163:36 417.92548:48 417.97137:24 419.19669:23 419.25699:3652 420.23691:88 420.27142:120 4…	310	8.778	834.528	8.36	834.529	[M-H]-	PS	PS 40:6|PS 18:0_22:6	2027	ok	C46H78NO10P	LYYHRRPTEXPVOR-UHFFFAOYSA-N	O=C(OCC(OC(=O)CCC=CCC=CCC=CCC=CCC=CCC=CCC)COP(=O)(O)OCC(N)C(=O)O)CCCCCCCCCCCCCCCCC
0	371	87.85445:10 225.21519:24 227.2066:104 249.04614:12 249.06607:48 253.2561:12 255.23537:60 271.20126:24 271.23129:693 272.23703:36 281.24326:365 283.2627:24 297.22623:12 297.2359:24 341.11938:48 430.56433:24 687.40228:24 688.55377:24 747.44586:12 747.49182:24 760.53271:317 761.53876:48 834.52441:36	310	9.081	834.58	8.75	834.587	[M+CH3COO]-	OxPC	PC 34:1;O|PC 18:1_16:0;O	2030	ok_Mix	C42H82NO9P	WSQULXZKIDHPHK-UHFFFAOYSA-N	O=C(OCC(OC(=O)CCCCCCC(O)CCCCCCCC)COP(=O)([O-])OCC[N+](C)(C)C)CCCCCCCC=CCCCCCCCC
0	372	169.04543:10 249.06454:60 255.2316:48 267.24597:10 269.24454:60 271.71277:10 281.24646:24 283.2565:36 284.263:24 287.43115:10 323.3186:10 341.1076:60 341.70627:10 448.06299:12 508.35275:12 747.50293:10 760.43945:12 760.59808:120 769.63385:10 773.57672:36 773.60797:24 834.48779:12	310	11.31	834.607	11.03	834.623	[M+CH3COO]-	PC	PC 35:0|PC 17:0_18:0	2032	x	C43H86NO8P	YJWIMUXYXBHXDA-UHFFFAOYSA-N	O=C(OCC(OC(=O)CCCCCCCCCCCCCCCCC)COP(=O)([O-])OCC[N+](C)(C)C)CCCCCCCCCCCCCCCC
0	373	91.03397:12 134.02797:10 227.19814:12 240.92361:10 249.06161:81 251.97646:10 254.42703:24 255.23308:638 256.23346:24 257.6026:24 283.26266:24 283.26974:24 341.11673:206 419.69067:10 476.34567:10 508.534:10 522.38593:48 522.41797:36 642.52319:24 700.48169:10 760.57892:184 760.61371:732 761.6275:60 774.62268:24 785.65063:24 834.65381:36	310	13.006	834.657	12.7	834.659	[M+CH3COO]-	EtherPC	PC O-36:0|PC O-20:0_16:0	2034	ok	C44H90NO7P	LYTUERCDYBANSA-UHFFFAOYSA-N	O=C(OC(COCCCCCCCCCCCCCCCCCCCC)COP(=O)([O-])OCC[N+](C)(C)C)CCCCCCCCCCCCCCC
0	374	78.95653:100 134.98805:24 152.99657:751 215.23576:12 222.99841:863 241.01346:3013 241.21819:24 242.01178:24 249.06664:76 253.19418:12 253.21204:274 255.23146:3673 256.23856:259 259.02341:164 280.34842:24 281.22745:130 281.2486:3332 282.25626:144 283.25864:575 284.27225:48 297.03104:627 298.04477:24 315.04169:109 336.81284:10 341.10202:36 383.21234:12 389.21027:48 389.98544:36 391.2218:1656 392.22…	310	8.634	835.532	8.49	835.534	[M-H]-	PI	PI 34:1|PI 16:0_18:1	2039	ok	C43H81O13P	PDLAMJKMOKWLAJ-UHFFFAOYSA-N	O=C(OCC(OC(=O)CCCCCCCC=CCCCCCCCC)COP(=O)(O)OC1C(O)C(O)C(O)C(O)C1O)CCCCCCCCCCCCCCC
0	375	78.95756:24 152.98228:12 152.99617:146 249.05054:12 253.19357:24 255.22188:24 283.26505:503 285.25381:24 329.2485:132 341.09604:12 341.11417:48 419.25693:236 437.2197:12 437.26367:96 465.23776:78 477.27371:10 483.23984:24 673.47736:24 674.47137:12 687.4978:24 749.52173:468 750.49738:36 774.52911:36 836.51489:117 836.54333:277	310	8.95	836.546	8.54	836.545	[M-H]-	PS	PS 40:5|PS 18:0_22:5	2041	ok	C46H80NO10P	PZEFRSYCROBXSJ-UHFFFAOYSA-N	O=C(OCC(OC(=O)CCCCCC=CCC=CCC=CCC=CCC=CCC)COP(=O)(O)OCC(N)C(=O)O)CCCCCCCCCCCCCCCCC
0	376	96.96097:36 230.18712:10 241.21584:24 250.07021:10 283.03421:10 288.29218:36 377.18988:12 424.31305:10 475.97922:12 666.50427:24 667.64539:10 740.54913:48 751.46338:12 752.50189:12 764.47668:12 775.48706:12 775.52222:48 779.81305:10 838.46466:24 838.57837:24	320	8.492	838.517	8.04	838.515	[M-H]-	SHexCer	SHexCer 39:6;2O	2045	x	C45H77NO11S	HIBMKBQOAYXXRQ-UHFFFAOYSA-N	O=C(NC(COC1OC(CO)C(O)C(OS(=O)(=O)O)C1O)C(O)C=CCCCCCCCC)CCCCCCCCCC=CCC=CCC=CCC=CCC=CCC
0	377	205.19849:24 224.06364:48 227.20497:24 253.21651:287 254.21964:24 257.22067:10 259.23792:36 283.26105:24 285.2735:24 303.21509:47 303.22974:573 304.23441:60 329.23413:36 422.2619:24 478.29309:60 752.48798:12 764.50531:422 765.49847:60 771.23315:10 838.53949:60	310	8.771	838.555	8.9	838.56	[M+CH3COO]-	PC	PC 36:5|PC 16:1_20:4	2047	ok	C44H78NO8P	NJKOHDXHBBUJBZ-UHFFFAOYSA-N	O=C(OCC(OC(=O)CCCCCCC=CCC=CCC=CCC=CCC)COP(=O)([O-])OCC[N+](C)(C)C)CCCCCCCC=CCCCCCC
0	378	96.95918:10 152.98891:36 253.2177:60 281.23807:36 281.24277:92 283.26459:346 303.25046:12 331.25656:106 419.23914:48 419.25638:175 420.25067:36 435.23587:12 437.26019:48 467.26331:24 742.51794:10 751.45752:24 751.51904:327 752.51526:36 752.55756:24 762.54065:10 775.50842:24 776.54388:36 838.53149:85 838.55994:143	310	9.319	838.557	8.85	838.56	[M-H]-	PS	PS 40:4|PS 18:0_22:4	2048	ok	C46H82NO10P	LJUFXCVFKSJRPV-UHFFFAOYSA-N	O=C(OCC(OC(=O)CCCCCCCCC=CCC=CCC=CCC=CCC)COP(=O)(O)OCC(N)C(=O)O)CCCCCCCCCCCCCCCCC
0	379	253.21625:184 255.24017:36 277.21707:264 278.21982:24 279.22906:60 281.246:199 303.23184:24 305.24283:177 439.13181:12 478.28323:12 484.2742:24 506.32333:24 766.50262:93 766.53369:648 767.52814:36 767.5437:36 776.21014:10 780.53027:24 840.57013:48	310	9.019	840.571	9	840.576	[M+CH3COO]-	PC	PC 36:4|PC 18:1_18:3	2055	ok_Mix	C44H80NO8P	FVQGNFUBHWGFCY-UHFFFAOYSA-N	O=C(OCC(OC(=O)CCCCCCCC=CCC=CCC=CCC)COP(=O)([O-])OCC[N+](C)(C)C)CCCCCCCC=CCCCCCCCC
0	380	168.04366:60 205.1881:24 205.19614:48 224.06955:60 232.8374:12 254.43163:36 255.23318:1770 256.24704:48 259.23965:320 260.23654:24 277.21677:12 285.22552:24 302.26019:12 302.28458:60 303.23151:4258 303.52954:24 304.20193:36 304.23618:202 391.22659:24 406.26904:24 462.30804:60 478.77347:12 480.3092:539 481.32108:36 500.28107:12 510.28488:48 528.2821:12 753.53241:24 764.11121:60 766.54022:4350 767.…	310	9.378	840.572	9.09	840.576	[M+CH3COO]-	PC	PC 36:4|PC 16:0_20:4	2056	ok	C44H80NO8P	JAVWFBAAZSHHAD-UHFFFAOYSA-N	O=C(OCC(OC(=O)CCCCCCC=CCC=CCC=CCC=CCC)COP(=O)([O-])OCC[N+](C)(C)C)CCCCCCCCCCCCCCC
0	381	89.02197:12 89.02727:24 161.04938:12 256.19662:10 281.24945:79 283.25711:36 329.258:24 607.58014:10 618.5578:48 618.58569:48 744.55853:60 745.56158:24 769.17651:10 777.55487:36 780.63989:179	320	11.476	840.656	11.61	840.657	[M+CH3COO]-	HexCer_NDS	HexCer 40:2;2O	2057	pos	C46H87NO8	OGQJHVSARCYNEK-UHFFFAOYSA-N	O=C(NC(COC1OC(CO)C(O)C(O)C1O)C(O)CCCCCCCCCCCCCCCCCC)CCCCCCCC=CCC=CCCCCCC
0	382	152.99638:48 169.92917:10 253.2054:24 281.24402:143 309.28278:12 337.28952:24 337.30496:185 338.31036:24 365.33746:36 417.23904:24 473.25763:12 473.30341:103 474.29565:24 491.22626:12 491.31641:74 753.13892:10 755.56201:246 755.60059:86 756.56091:36 768.6145:36 783.54449:12 842.59039:144 842.66779:24	410	10.266	842.585	9.74	842.592	[M-H]-	PS	PS 40:2|PS 18:1_22:1	2066	ok_Mix	C46H86NO10P	FPXKHYLLOQURGZ-UHFFFAOYSA-N	O=C(OCC(OC(=O)CCCCCCCCCCCC=CCCCCCCCC)COP(=O)(O)OCC(N)C(=O)O)CCCCCCCC=CCCCCCCCC
0	383	99.64906:24 125.85898:10 168.04202:61 195.45378:12 224.07188:48 241.21796:24 244.82132:12 255.21329:12 256.23831:24 279.23141:4015 280.24014:99 280.36224:60 281.24362:2628 282.25128:97 283.13089:24 288.29211:36 301.21042:12 304.23648:24 307.28012:24 390.42838:10 432.28079:12 486.29468:48 488.31345:36 504.31149:101 505.28842:24 506.32306:194 730.552:24 766.10986:48 768.47601:34 768.55377:3294 769.…	310	9.508	842.588	9.33	842.592	[M+CH3COO]-	PC	PC 36:3|PC 18:1_18:2	2067	ok	C44H82NO8P	GDWULUGDXGHJIJ-UHFFFAOYSA-N	O=C(OCC(OC(=O)CCCCCCCC=CCC=CCCCCC)COP(=O)([O-])OCC[N+](C)(C)C)CCCCCCCC=CCCCCCCCC
0	384	78.9527:12 96.9389:12 96.96375:36 152.98618:12 193.28549:10 327.22696:10 335.2963:24 337.29227:24 340.75546:10 370.5517:10 471.2948:12 473.30356:24 717.52991:10 731.68451:10 755.5351:36 755.56592:60 768.56787:12 780.48517:12 780.55566:12 782.60651:36 784.14539:10 842.54968:36 842.64331:24	420	10.428	842.588	9.74	842.592	[M-H]-	PS	PS 40:2	2068	x	C46H86NO10P	FPXKHYLLOQURGZ-UHFFFAOYSA-N	O=C(OCC(OC(=O)CCCCCCCCCCCC=CCCCCCCCC)COP(=O)(O)OCC(N)C(=O)O)CCCCCCCC=CCCCCCCCC
0	385	71.01339:113 73.03094:24 85.0286:24 89.01642:36 89.02303:320 101.02426:178 113.02236:91 119.02578:12 119.0319:344 125.04021:12 134.30241:10 143.03198:109 149.04721:36 161.04147:140 179.05281:171 237.21713:36 263.22461:12 263.2337:24 283.27185:12 321.29517:12 321.31027:60 339.31839:106 348.20685:10 364.34729:297 368.5708:12 380.35812:48 542.94348:12 544.43158:24 572.56116:36 573.59198:12 588.55609…	310	12.881	842.674	12.4	842.673	[M+CH3COO]-	HexCer_NS	HexCer 40:1;2O|HexCer 18:1;2O/22:0	2069	pos	C46H89NO8	YIGARKIIFOHVPF-UHFFFAOYSA-N	O=C(NC(COC1OC(CO)C(O)C(O)C1O)C(O)C=CCCCCCCCCCCCCC)CCCCCCCCCCCCCCCCCCCCC
0	386	78.94612:12 78.95859:93 107.04783:10 122.98301:36 168.04698:568 169.05397:24 281.25479:48 304.22604:10 440.58701:10 449.29404:24 698.55286:36 726.53064:24 767.18091:36 769.51752:35 769.62646:7196 770.38544:36 770.54504:36 770.60736:412 770.62683:576 771.15643:24 772.87506:24 774.7713:24 778.30853:24 781.61853:24 784.5741:36 813.97192:12 835.26611:12 843.6579:48	310	11.086	843.66	10.85	843.66	[M+CH3COO]-	SM	SM 40:2;2O|SM 18:1;2O/22:1	2071	ok	C45H89N2O6P	VBFKEZGCUWHGSK-UHFFFAOYSA-N	O=C(NC(COP(=O)([O-])OCC[N+](C)(C)C)C(O)C=CCCCCCCCCCCCCC)CCCCCCCCCCCC=CCCCCCCCC
0	387	78.96013:24 168.04372:111 227.21095:10 279.22882:24 435.38593:24 465.0535:10 470.34662:12 698.49377:12 767.15393:24 769.61896:2652 770.61145:167 770.64655:85 784.51538:24	320	11.323	843.661	10.85	843.66	[M+CH3COO]-	SM	SM 40:2;2O|SM 18:1;2O/22:1	2072	x	C45H89N2O6P	VBFKEZGCUWHGSK-UHFFFAOYSA-N	O=C(NC(COP(=O)([O-])OCC[N+](C)(C)C)C(O)C=CCCCCCCCCCCCCC)CCCCCCCCCCCC=CCCCCCCCC
0	388	119.03043:10 153.0014:36 214.77264:10 253.21165:12 256.24268:10 281.24823:36 283.24173:24 319.25513:12 321.26569:36 327.22107:24 331.08643:10 337.31201:36 339.30624:24 339.31396:48 363.09625:10 402.86993:10 468.21106:10 475.31232:36 476.74146:12 503.33566:12 525.05743:10 534.34467:24 604.55927:12 724.46539:10 757.51227:24 757.56244:60 770.57367:36 771.62915:24 782.53387:12 783.61322:48 784.63049:…	410	11.667	844.6	12.61	844.623	[M-H]-	EtherPE	PE O-45:7|PE O-23:1_22:6	2073	x	C50H88NO7P	WEGACOLLTPWHFF-UHFFFAOYSA-N	O=C(OC(COC=CCCCCCCCCCCCCCCCCCCCCC)COP(=O)(O)OCCN)CCC=CCC=CCC=CCC=CCC=CCC=CCC
0	389	75.07658:10 78.95609:48 145.71814:24 152.99411:36 168.03961:923 170.21388:24 173.7399:24 184.55772:12 193.3801:24 224.06696:485 226.39505:10 242.06532:24 253.19315:24 253.211:898 254.21635:24 267.23325:24 280.35669:400 281.24512:53853 281.5463:78 281.56277:112 281.60983:63 281.70633:86 281.82172:36 281.89001:48 281.96301:62 282.05252:78 282.10669:71 282.16559:90 282.1915:100 282.23157:366 282.248…	310	10.152	844.609	9.89	844.607	[M+CH3COO]-	PC	PC 36:2|PC 18:1_18:1	2074	ok	C44H84NO8P	SNKAWJBJQDLSFF-UHFFFAOYSA-N	O=C(OCC(OC(=O)CCCCCCCC=CCCCCCCCC)COP(=O)([O-])OCC[N+](C)(C)C)CCCCCCCC=CCCCCCCCC
0	390	78.95757:60 122.98014:12 168.04359:433 222.94762:10 449.32095:24 466.47293:24 539.29962:10 609.50336:24 682.52368:12 700.5672:24 769.1712:48 770.41644:24 771.55756:132 771.62769:6465 772.21613:36 772.59033:64 772.64886:1006 772.9491:24 775.19684:24 779.38489:24 786.58282:36 845.65924:60	410	12.666	845.672	12.08	845.675	[M+CH3COO]-	SM	SM 40:1;2O|SM 18:1;2O/22:0	2077	ok	C45H91N2O6P	FJJANLYCZUNFSE-UHFFFAOYSA-N	O=C(NC(COP(=O)([O-])OCC[N+](C)(C)C)C(O)C=CCCCCCCCCCCCCC)CCCCCCCCCCCCCCCCCCCCC
0	391	168.03207:24 168.03934:70 224.0498:12 224.0603:77 250.15324:10 253.21729:36 255.23001:400 280.34686:12 280.36093:36 281.24704:6628 282.24524:246 282.32303:24 283.2594:2710 284.26828:62 285.37372:24 303.22797:24 309.27591:627 450.77762:36 462.28238:12 480.25232:12 480.29227:24 482.52957:24 488.2897:24 490.31876:166 506.32095:48 506.3399:24 508.33337:432 509.33633:36 518.401:10 699.52618:24 726.566…	410	11.238	846.625	10.67	846.623	[M+CH3COO]-	PC	PC 36:1|PC 18:0_18:1	2083	ok	C44H86NO8P	ATHVAWFAEPLPPQ-UHFFFAOYSA-N	O=C(OCC(OC(=O)CCCCCCCC=CCCCCCCCC)COP(=O)([O-])OCC[N+](C)(C)C)CCCCCCCCCCCCCCCCC
0	392	133.08794:10 182.0517:10 232.72002:10 255.23581:24 281.24615:48 282.26321:12 307.25082:10 485.16388:10 511.10062:10 648.61194:12 751.51428:10 772.58478:36 772.62769:24 784.64697:12 810.66418:12 811.68286:24 846.67761:107	410	13.164	846.662	12.49	846.659	[M+CH3COO]-	EtherPC	PC O-37:1|PC O-19:0_18:1	2084	ok_Mix	C45H90NO7P	DIUMXZNPHOYMGC-UHFFFAOYSA-N	O=C(OC(COCCCCCCCCCCCCCCCCCCC)COP(=O)([O-])OCC[N+](C)(C)C)CCCCCCCC=CCCCCCCCC
0	393	152.98454:12 153.00015:60 222.98412:12 223.00507:60 241.01389:283 253.21249:24 259.03745:12 267.23257:213 281.25388:303 288.30014:12 297.04135:48 309.28323:12 401.98218:24 403.23175:48 417.24246:196 431.25647:24 457.92059:10 560.29718:10 565.28162:48 569.26703:10 579.27319:60 579.30695:140 583.29401:24 597.28937:12 803.02484:10 844.84839:24 847.43915:47 847.52899:2221 847.65149:59	310	8.468	847.532	8.33	847.534	[M-H]-	PI	PI 35:2|PI 17:1_18:1	2086	ok	C44H81O13P	MNJOHIMMKUCWHD-UHFFFAOYSA-N	O=C(OCC(OC(=O)CCCCCCCC=CCCCCCCCC)COP(=O)(O)OC1C(O)C(O)C(O)C(O)C1O)CCCCCCCC=CCCCCCCC
0	394	237.01575:10 241.00777:24 281.24237:48 403.25681:62 616.43994:12 638.4502:48 639.45709:24 664.47522:24 847.56299:239 847.59161:159 847.62427:48	310	9.004	847.565	8.88	847.571	[M-H]-	EtherPI	PI O-36:2|PI O-18:1_18:1	2087	ok	C45H85O12P	VAWIASDXKVTFKO-UHFFFAOYSA-N	O=C(OC(COCCCCCCCCC=CCCCCCCCC)COP(=O)(O)OC1C(O)C(O)C(O)C(O)C1O)CCCCCCCC=CCCCCCCCC
0	395	107.64684:10 152.99625:76 275.81503:10 281.2457:36 283.26279:276 284.26459:24 327.23859:48 417.22052:12 417.24918:36 419.23703:60 435.27176:10 437.26389:60 463.22531:36 605.8006:10 699.49872:60 746.46088:12 747.46912:188 747.5036:212 748.48566:36 748.51251:24 786.50842:12 786.53198:36 848.54163:48	310	8.842	848.552	9.21	848.568	[M+CH3COO]-	DGTS	DGTS 39:10|DGTS 17:4_22:6	2094	x_IS?	C49H75NO7	AJWFQZVUGRMRTC-UHFFFAOYSA-N	O=C(OCC(OC(=O)CCC=CCC=CCC=CCC=CCC=CCC=CCC)COCCC(C(=O)[O-])[N+](C)(C)C)CCCC=CCC=CCC=CCC=CCC
0	396	174.99803:10 196.03854:36 203.1781:10 229.19231:24 267.22049:12 267.24112:24 279.2363:10 283.23734:36 289.29584:24 299.25186:10 327.23419:120 433.30859:10 446.28592:24 464.31088:36 474.27087:24 478.29306:12 500.28561:24 631.47729:10 703.53912:12 710.53949:24 725.47504:10 766.48456:12 774.54376:216 775.53168:24 776.86029:10 786.50708:24	310	9.644	848.586	9.51	848.581	[M+CH3COO]-	EtherPC	PC O-38:7|PC O-16:1_22:6	2095	ok	C46H80NO7P	LSUUYCOJTDXYNX-UHFFFAOYSA-N	O=C(OC(COCCCCCCCCC=CCCCCCC)COP(=O)([O-])OCC[N+](C)(C)C)CCC=CCC=CCC=CCC=CCC=CCC=CCC
0	397	303.20663:12 303.22617:318 323.26675:12 339.31842:24 365.26624:12 365.34399:60 505.13934:10 536.35565:24 562.37097:24 699.55396:24 774.65405:24 787.67279:36 812.63177:12 814.40002:10 848.52087:24 848.60669:173	310	12.984	848.62	12.55	848.617	[M-H]-	PE	PE 44:5|PE 24:1_20:4	2096	ok	C49H88NO8P	CORIUPZXHHSRSP-UHFFFAOYSA-N	O=C(OCC(OC(=O)CCCCCCC=CCC=CCC=CCC=CCC)COP(=O)(O)OCCN)CCCCCCCCCCCC=CCCCCCCCCCC
0	398	78.95888:18 124.47497:5 152.99303:43 171.00238:5 193.06508:5 223.00684:12 240.98305:6 241.01135:162 255.22708:12 259.03256:12 267.19089:6 269.24908:209 271.89771:5 281.24875:259 282.25168:24 283.2753:12 297.0264:12 301.2182:5 405.24179:78 417.23892:117 418.23941:24 419.25259:18 435.25546:24 475.90051:6 490.53:6 567.28668:30 579.25537:6 579.29926:56 595.33264:6 597.30212:12 674.49579:5 699.48993:3…	310	8.761	849.541	8.71	849.55	[M-H]-	PI	PI 35:1|PI 17:0_18:1	2098	ok	C44H83O13P	NPAUVQALSMSELR-UHFFFAOYSA-N	O=C(OCC(OC(=O)CCCCCCCC=CCCCCCCCC)COP(=O)(O)OC1C(O)C(O)C(O)C(O)C1O)CCCCCCCCCCCCCCCC
0	399	136.7865:10 152.99306:151 222.97969:12 223.00273:77 241.00928:212 254.4368:12 255.23839:36 259.01459:24 267.22998:36 269.2515:86 279.22726:12 281.24652:209 283.25183:60 283.28488:24 295.26691:48 297.03619:48 374.59369:10 405.23352:104 417.23914:24 419.25281:36 419.26431:60 437.28299:24 482.74551:24 553.2901:24 567.29034:60 579.28949:24 581.27954:36 585.31744:24 597.31274:12 699.50519:36 748.51166…	310	8.928	849.548	8.71	849.55	[M-H]-	PI	PI 35:1|PI 17:0_18:1	2099	ok_Mix	C44H83O13P	NPAUVQALSMSELR-UHFFFAOYSA-N	O=C(OCC(OC(=O)CCCCCCCC=CCCCCCCCC)COP(=O)(O)OC1C(O)C(O)C(O)C(O)C1O)CCCCCCCCCCCCCCCC
0	400	283.23871:100 303.23587:152 327.2355:339 329.24301:24 423.64474:10 448.29532:12 448.30722:24 466.2998:12 466.34219:71 472.31604:10 490.29797:12 689.53986:10 776.54797:500 777.52936:36 777.56451:60 777.5802:48 850.58478:24	310	9.787	850.596	9.66	850.597	[M+CH3COO]-	EtherPC	PC O-38:6|PC O-16:0_22:6	2105	ok	C46H82NO7P	QQQQNYAHSSIZBU-UHFFFAOYSA-N	O=C(OC(COCCCCCCCCCCCCCCCC)COP(=O)([O-])OCC[N+](C)(C)C)CCC=CCC=CCC=CCC=CCC=CCC=CCC
0	401	93.0767:10 119.94112:24 224.06726:10 242.09183:10 259.23492:12 267.22672:36 297.26959:10 303.22879:36 315.24496:10 329.23816:36 341.10107:10 477.23059:10 526.29443:10 678.55701:10 722.59241:12 762.49847:10 778.44501:24 778.53113:158 792.53754:10	310	9.088	852.578	9.04	852.576	[M+CH3COO]-	PC	PC 37:5|PC 17:1_20:4	2110	x	C45H80NO8P	GGSPKQXXUZFLNX-UHFFFAOYSA-N	O=C(OCC(OC(=O)CCCCCCC=CCC=CCC=CCC=CCC)COP(=O)([O-])OCC[N+](C)(C)C)CCCCCCCC=CCCCCCCC
0	402	194.06419:10 205.12022:24 231.13316:12 249.04681:10 259.24707:36 273.19675:10 303.23474:912 304.23453:77 329.21646:12 329.24191:285 466.32315:36 474.3414:36 492.3584:108 778.56989:1168 779.57605:99 793.54443:36 852.60681:36	310	9.984	852.61	10.11	852.612	[M+CH3COO]-	EtherPC	PC O-38:5|PC O-18:1_20:4	2113	ok	C46H84NO7P	YPEVVVCDYBKGNI-UHFFFAOYSA-N	O=C(OC(COCCCCCCCCC=CCCCCCCCC)COP(=O)([O-])OCC[N+](C)(C)C)CCCCCCC=CCC=CCC=CCC=CCC
0	403	249.05994:10 255.23141:24 256.45187:10 279.22229:12 303.21994:12 303.22971:95 304.23193:60 305.24561:60 317.26135:10 377.23669:10 450.33383:10 506.33362:10 667.45477:10 719.57867:12 744.54486:12 767.53741:10 772.52716:24 779.5799:24 780.57098:163 780.59058:152 792.56879:12 854.54095:12 854.56964:24	310	9.82	854.6	9.39	854.592	[M+CH3COO]-	PC	PC 37:4|PC 16:0_21:4	2117	x	C45H82NO8P	OAHMJGRAGZTBEY-UHFFFAOYSA-N	O=C(OCC(OC(=O)CCCCCCCC=CCC=CCC=CCC=CCC)COP(=O)([O-])OCC[N+](C)(C)C)CCCCCCCCCCCCCCC
0	404	196.03464:10 281.24597:60 283.23712:24 283.27252:48 284.26489:24 300.2132:10 303.2196:36 303.22693:48 305.25262:316 306.26797:36 308.57227:10 328.23682:24 492.32617:12 492.33862:24 733.48175:12 745.56903:24 778.0943:12 780.53369:60 780.60028:225 781.60773:36 790.51471:24 791.53247:48 792.539:24 794.56201:36 795.60217:24	310	10.4	854.624	10.54	854.628	[M+CH3COO]-	EtherPC	PC O-38:4|PC O-18:1_20:3	2118	ok	C46H86NO7P	BHXWOKYZVJSVLR-UHFFFAOYSA-N	O=C(OC(COCCCCCCCCC=CCCCCCCCC)COP(=O)([O-])OCC[N+](C)(C)C)CCCCCCCCCC=CCC=CCC=CCC
0	405	214.04167:10 259.23767:48 285.21872:24 301.22504:10 303.22693:778 304.23404:36 329.25662:24 476.3158:12 494.32623:12 494.36053:120 780.52588:35 780.58466:553 781.50977:24 781.5686:48 781.61169:48 854.51819:12 854.60022:24	310	11.077	854.63	10.62	854.628	[M+CH3COO]-	EtherPC	PC O-38:4|PC O-18:0_20:4	2119	ok	C46H86NO7P	PTKWWHCMNOQBSL-UHFFFAOYSA-N	O=C(OC(COCCCCCCCCCCCCCCCCCC)COP(=O)([O-])OCC[N+](C)(C)C)CCCCCCC=CCC=CCC=CCC=CCC
0	406	89.01916:12 113.02703:10 149.04414:10 264.04312:10 357.10825:10 458.31009:10 507.30298:10 614.58203:10 632.54578:24 632.59167:36 633.61511:24 669.12982:10 728.53455:24 792.22906:10 794.60345:48 794.68256:48 795.66345:24	320	12.276	854.667	12.07	854.673	[M+CH3COO]-	HexCer_NS	HexCer 41:2;2O	2120	pos	C47H89NO8	BQYTWHXMICRDOT-UHFFFAOYSA-N	O=C(NC(COC1OC(CO)C(O)C(O)C1O)C(O)C=CCCC=CCCCCCCCC)CCCCCCCCCCCCCCCCCCCCCCC
0	407	79.95633:10 89.02026:48 101.01711:12 113.02525:24 119.03335:48 131.03418:12 161.04147:12 179.05473:24 263.24307:12 281.24326:24 309.27945:12 365.34445:24 390.36984:24 438.26471:10 598.60388:24 614.58746:24 644.53076:12 645.83826:24 646.5799:93 646.612:425 647.60748:36 647.62891:36 757.54651:10 772.59906:36 806.07281:24 808.59155:35 808.6673:717 808.72314:64 809.67273:139 854.64514:24	310	12.872	854.669	13.13	854.664	[M-H]-	PE	PE 44:2|PE 20:1_24:1	2121	x	C49H94NO8P	MMHCQGHRWPGYAO-UHFFFAOYSA-N	O=C(OCC(OC(=O)CCCCCCCCCCCC=CCCCCCCCCCC)COP(=O)(O)OCCN)CCCCCCCCCC=CCCCCCCCC
0	408	125.02151:10 152.99802:24 192.98692:36 241.00896:12 253.21638:36 266.89041:10 281.24384:36 297.03586:12 313.01099:12 313.01596:12 315.04666:178 322.47647:10 355.02252:24 355.0463:60 407.25159:10 516.26031:10 551.24927:60 579.25183:12 579.28894:112 591.23291:12 619.27112:24 793.41376:10 855.5127:36	320	8.259	855.496	8	855.503	[M-H]-	PI	PI 36:5	2122	x	C45H77O13P	HBRQUUCXZMGFFA-UHFFFAOYSA-N	O=C(OCC(OC(=O)CCCCCCC=CCC=CCC=CCC=CCC)COP(=O)(O)OC1C(O)C(O)C(O)C(O)C1O)CCCCCCCC=CCCCCCC
0	409	152.99484:24 223.01312:12 241.00481:60 255.22928:105 257.23422:48 297.04321:12 301.22052:36 361.05499:10 391.21356:36 391.23575:93 466.9317:10 549.40955:10 553.26611:36 571.26849:24 855.49115:862 855.56909:47	310	8.091	855.502	7.95	855.503	[M-H]-	PI	PI 36:5|PI 16:0_20:5	2123	ok	C45H77O13P	FQGSWQFJOVVRRB-UHFFFAOYSA-N	O=C(OCC(OC(=O)CCCC=CCC=CCC=CCC=CCC=CCC)COP(=O)(O)OC1C(O)C(O)C(O)C(O)C1O)CCCCCCCCCCCCCCC
0	410	168.03256:24 168.04166:24 281.23373:12 283.25787:48 284.26913:24 329.24588:162 330.24429:36 331.25189:36 466.34573:12 480.3367:24 493.27518:24 781.60297:238 781.61078:298 782.6228:48 790.06824:10 792.54211:96 793.5177:48 793.55328:60 838.54071:10	320	10.656	855.652	10.65	855.66	[M+CH3COO]-	SM	SM 41:3;2O	2127	ok	C46H89N2O6P	CTWFXXVJZPMUJV-UHFFFAOYSA-N	O=C(NC(COP(=O)([O-])OCC[N+](C)(C)C)C(O)C=CCCCCCCCC)CCCCCCCCCCCCCCCC=CCC=CCCCCCCC
0	411	96.95678:12 253.19675:12 257.37399:10 271.20459:10 279.22742:24 281.242:24 293.22925:12 293.24365:48 295.25266:12 319.2561:10 474.79114:10 484.27878:36 737.4787:10 769.49054:10 782.56415:88 782.58771:161 789.10284:10 856.61407:24	310	9.923	856.596	9.71	856.607	[M+CH3COO]-	PC	PC 37:3|PC 18:1_19:2	2129	x	C45H84NO8P	ZIBSITDEJLBZFV-UHFFFAOYSA-N	O=C(OCC(OC(=O)CCCCCCCC=CCC=CCCCCCC)COP(=O)([O-])OCC[N+](C)(C)C)CCCCCCCC=CCCCCCCCC
0	412	71.01586:24 89.0245:112 101.01737:36 102.025:24 113.02253:24 119.03515:66 125.02158:12 143.03221:48 149.04573:24 161.03638:12 179.04933:48 237.23045:10 268.26205:12 282.25104:24 309.28201:24 335.33118:24 347.67627:10 353.34036:48 360.80643:24 378.35352:12 378.36716:48 546.3847:10 586.5647:24 586.60547:24 602.59778:12 604.58948:36 616.5672:12 634.55609:47 634.60205:719 635.62006:60 794.13037:24 79…	310	13.062	856.692	12.87	856.688	[M+CH3COO]-	HexCer_NS	HexCer 41:1;2O|HexCer 18:1;2O/23:0	2130	pos	C47H91NO8	SJGWLQDELUWRDA-UHFFFAOYSA-N	O=C(NC(COC1OC(CO)C(O)C(O)C1O)C(O)C=CCCCCCCCCCCCCC)CCCCCCCCCCCCCCCCCCCCCC
0	413	152.98599:12 171.00592:10 192.97527:12 192.9928:12 253.20064:12 267.22034:10 281.24835:24 284.77356:10 297.01627:12 315.05136:48 319.24521:10 337.01849:12 355.04327:36 391.21588:12 531.16217:10 551.25482:12 551.27789:24 553.25562:36 579.28784:36 580.27405:12 593.24902:12 619.28033:12 628.43793:10 673.43829:12 686.5246:10 736.51617:10 760.44476:12 775.47913:10 794.52649:12 857.44403:12 857.56726:24	420	8.626	857.512	8.07	857.519	[M-H]-	PI	PI 36:4	2131	x	C45H79O13P	GOWNAKLKHNFBLL-UHFFFAOYSA-N	O=C(OCC(OC(=O)CCCCCCCC=CCC=CCC=CCC)COP(=O)(O)OC1C(O)C(O)C(O)C(O)C1O)CCCCCCCC=CCCCCCCCC
0	414	152.99416:268 153.99333:10 205.20978:24 223.00172:106 233.43446:10 241.00816:724 255.22375:662 256.23083:36 259.02017:24 259.24368:36 297.0372:75 303.2261:809 304.22342:24 315.04053:24 391.18713:12 391.22043:557 392.23367:24 409.22809:24 439.22168:48 551.51038:12 553.23444:48 553.26746:339 554.28076:36 571.27655:36 577.30322:10 601.2583:48 619.28937:24 854.60236:12 854.80328:48 854.93042:24 856.1…	310	8.318	857.52	8.13	857.519	[M-H]-	PI	PI 36:4|PI 16:0_20:4	2132	ok	C45H79O13P	VWRYMIZQLPXULA-UHFFFAOYSA-N	O=C(OCC(OC(=O)CCCCCCC=CCC=CCC=CCC=CCC)COP(=O)(O)OC1C(O)C(O)C(O)C(O)C1O)CCCCCCCCCCCCCCC
0	415	78.95995:24 168.03819:215 449.31876:12 673.46063:10 781.11053:48 783.56641:56 783.64105:3917 784.63867:634 784.70154:47 785.22021:24 785.69196:24 796.64771:24 798.59668:36 799.60773:24 857.69543:60	310	11.792	857.671	11.63	857.675	[M+CH3COO]-	SM	SM 41:2;2O|SM 18:1;2O/23:1	2133	ok	C46H91N2O6P	BFGIWFDXBGGGCM-UHFFFAOYSA-N	O=C(NC(COP(=O)([O-])OCC[N+](C)(C)C)C(O)C=CCCCCCCCCCCCCC)CCCCCCCCCCC=CCCCCCCCCCC
0	416	89.02046:12 282.25797:10 353.34811:10 568.08337:10 648.63879:24 699.57269:10 757.59967:10 776.59949:12 783.65894:24 795.07111:12 797.51312:12 797.65576:36 809.10913:10 811.68457:48 812.67987:24 840.51562:10	310	13.167	857.684	13.51	857.701	[M-H]-	PMeOH	PMeOH 46:0|PMeOH 23:0_23:0	2135	x	C50H99O8P	DROYRXDEXNRRHV-UHFFFAOYSA-N	O=C(OCC(OC(=O)CCCCCCCCCCCCCCCCCCCCCC)COP(=O)(O)OC)CCCCCCCCCCCCCCCCCCCCCC
0	417	97.21919:10 199.95218:10 269.2374:24 283.26096:24 417.24161:10 419.26678:24 447.18121:10 466.24719:10 521.18304:12 546.26166:12 546.30756:24 674.49207:10 696.4809:12 721.46851:10 762.49396:12 771.50201:24 796.51825:10 800.45392:10 855.85333:10 858.51434:95 858.56775:36	420	8.94	858.53	8.17	858.529	[M-H]-	PS	PS 42:8	2136	x	C48H78NO10P	GLYYRPOZJWRNPM-UHFFFAOYSA-N	O=C(OCC(OC(=O)CCCCCCCC=CCC=CCC=CCC=CCC)COP(=O)(O)OCC(N)C(=O)O)CCCCCCCC=CCC=CCC=CCC=CCC
0	418	224.09114:12 253.20778:24 255.95821:10 267.23459:131 281.24887:797 282.24475:60 295.2597:386 296.25348:24 309.27551:36 329.25476:24 488.31161:24 502.3241:24 506.34335:36 520.34479:36 521.34674:12 711.57214:24 782.07672:24 784.58514:804 784.6402:59 785.56372:77 785.60699:160 787.12915:24 792.5097:12 792.565:24 799.54578:36 858.5188:24 858.60101:36	310	10.667	858.628	10.27	858.623	[M+CH3COO]-	PC	PC 37:2|PC 18:1_19:1	2138	ok	C45H86NO8P	GEUWKMFIZLQRRK-UHFFFAOYSA-N	O=C(OCC(OC(=O)CCCCCCCC=CCCCCCCCCC)COP(=O)([O-])OCC[N+](C)(C)C)CCCCCCCC=CCCCCCCCC
0	419	152.98222:12 152.99265:36 180.64609:10 222.98941:12 222.9957:48 241.01279:260 241.22839:24 259.01593:36 279.23325:363 281.25018:316 288.29636:36 297.03506:36 304.22369:12 415.2114:12 415.22284:36 417.23737:147 435.25381:24 478.13495:24 484.15274:10 555.27875:12 573.30347:12 577.27319:24 579.25305:24 579.28339:182 595.28918:12 597.29285:36 828.51776:12 856.76489:24 858.64624:24 859.46429:139 859.5…	310	8.424	859.531	8.21	859.534	[M-H]-	PI	PI 36:3|PI 18:1_18:2	2141	ok	C45H81O13P	MXJMOLQIXMJUEL-UHFFFAOYSA-N	O=C(OCC(OC(=O)CCCCCCCC=CCC=CCCCCC)COP(=O)(O)OC1C(O)C(O)C(O)C(O)C1O)CCCCCCCC=CCCCCCCCC
0	420	78.95508:36 168.04361:194 253.20476:12 253.21815:36 255.24208:24 281.24091:222 282.25562:48 309.26459:12 309.28433:48 310.28168:24 419.25986:10 434.6456:24 444.65939:12 503.35065:24 506.13943:24 521.37994:24 725.17023:36 739.56738:24 783.14069:24 785.65088:3208 786.13843:24 786.60651:198 786.64191:593 799.67731:48 800.60968:36 801.63788:36 859.69507:157	310	12.97	859.693	12.76	859.691	[M+CH3COO]-	SM	SM 41:1;2O|SM 17:1;2O/24:0	2143	ok_pos	C46H93N2O6P	NBEKBSIOEMQZTN-UHFFFAOYSA-N	O=C(NC(COP(=O)([O-])OCC[N+](C)(C)C)C(O)C=CCCCCCCCCCCCC)CCCCCCCCCCCCCCCCCCCCCCC
0	421	78.95641:272 96.9665:140 134.9864:60 149.63736:12 152.9931:1353 158.81421:24 171.0025:24 210.25246:10 223.00281:1637 224.00304:24 237.23329:12 240.26308:60 240.98759:33 241.00935:5759 241.2729:24 242.01204:74 253.21455:36 259.0192:439 260.02243:24 279.23438:10 280.36053:96 281.20193:21 281.24661:15051 281.51483:60 281.55719:48 281.62311:36 281.71725:62 281.83029:24 282.13882:36 282.25192:736 282.…	310	8.708	861.552	8.62	861.55	[M-H]-	PI	PI 36:2|PI 18:1_18:1	2148	ok	C45H83O13P	LALGUHSIWLNTNW-UHFFFAOYSA-N	O=C(OCC(OC(=O)CCCCCCCC=CCCCCCCCC)COP(=O)(O)OC1C(O)C(O)C(O)C(O)C1O)CCCCCCCC=CCCCCCCCC
0	422	103.00207:10 255.2159:12 255.2271:103 261.11807:10 281.24878:123 294.16882:10 309.27786:10 391.21942:10 417.26193:12 441.24844:10 462.30649:12 520.34149:10 615.37878:10 673.43634:24 699.4975:103 699.53088:48 700.49207:36 716.46301:12 724.47449:12 724.52734:24 728.50073:12 733.50269:10 744.55646:24 758.55658:36 759.64246:10 788.54236:12 811.87964:10	310	10.023	862.614	9.68	862.618	[M+CH3COO]-	OxPC	PC 36:1;O|PC 18:1_18:0;O	2153	x	C44H86NO9P	SEWLCUWIXYASGM-UHFFFAOYSA-N	O=C(OCC(OC(=O)CCCCCCCC(O)CCCCCCCCC)COP(=O)([O-])OCC[N+](C)(C)C)CCCCCCCC=CCCCCCCCC
0	423	153.0031:10 255.22433:77 256.23816:24 283.25586:12 474.14801:10 532.40759:12 766.62695:12 785.62488:12 788.63525:184 789.65179:36 791.75793:10 812.62952:12 862.66864:24	310	13.239	862.687	13.29	862.691	[M+CH3COO]-	EtherPC	PC O-38:0|PC O-22:0_16:0	2156	ok	C46H94NO7P	VEFYEDTZGQHANS-UHFFFAOYSA-N	O=C(OC(COCCCCCCCCCCCCCCCCCCCCCC)COP(=O)([O-])OCC[N+](C)(C)C)CCCCCCCCCCCCCCC
0	424	78.96014:36 88.91474:10 96.96788:60 152.99664:586 222.99878:790 224.00529:24 241.01172:2270 242.01877:36 255.21404:12 255.23196:303 256.56024:10 259.01715:182 275.73929:10 281.24921:2167 282.25217:60 282.37469:48 283.26633:3192 284.26578:60 297.03415:510 315.0499:48 327.22986:483 370.01776:10 417.23401:129 417.94482:24 419.25916:1570 420.25919:60 437.23962:12 437.27774:65 479.83838:24 480.29935:6…	310	9.251	863.561	8.87	863.565	[M-H]-	PI	PI 36:1|PI 18:0_18:1	2157	ok	C45H85O13P	YOBFISPJJWPPTK-UHFFFAOYSA-N	O=C(OCC(OC(=O)CCCCCCCC=CCCCCCCCC)COP(=O)(O)OC1C(O)C(O)C(O)C(O)C1O)CCCCCCCCCCCCCCCCC
0	425	168.04749:36 184.64603:12 215.18823:10 224.0656:24 250.06573:12 255.23796:12 257.22269:121 268.96573:10 281.2413:442 282.23953:24 301.22018:694 303.22696:48 306.37601:10 446.27933:24 506.31055:104 508.29132:24 790.49109:147 790.53845:907 791.50494:36 864.54352:92	310	9.002	864.574	8.95	864.576	[M+CH3COO]-	PC	PC 38:6|PC 18:1_20:5	2160	ok	C46H80NO8P	PAQLDAUPMINLDS-UHFFFAOYSA-N	O=C(OCC(OC(=O)CCCC=CCC=CCC=CCC=CCC=CCC)COP(=O)([O-])OCC[N+](C)(C)C)CCCCCCCC=CCCCCCCCC
0	426	127.07504:3 152.9894:4 152.99287:12 189.08836:3 229.18365:4 229.19003:12 283.24411:79 327.23373:202 328.23416:16 487.3158:3 531.14581:3 537.26312:12 780.4668:4 791.60321:8 865.50427:110	310	7.855	865.503	7.84	865.503	[M-H]-	PG	PG 44:12|PG 22:6_22:6	2163	ok	C50H75O10P	XACKZSRNTPEYBU-UHFFFAOYSA-N	O=C(OCC(OC(=O)CCC=CCC=CCC=CCC=CCC=CCC=CCC)COP(=O)(O)OCC(O)CO)CCC=CCC=CCC=CCC=CCC=CCC=CCC
0	427	131.08376:10 168.03226:24 203.87968:12 206.52782:10 224.06265:36 251.19283:10 255.2303:752 256.2374:36 259.23898:48 279.21872:12 281.245:661 285.26035:48 303.22589:854 304.23544:48 314.87354:10 329.2504:1107 330.24625:60 462.28592:24 480.27438:12 480.30203:133 481.29233:24 506.31522:65 536.30945:24 554.31665:24 790.07074:24 792.55646:1778 793.56366:508 807.47693:12 807.50079:24 866.59595:48	310	9.469	866.596	9.18	866.592	[M+CH3COO]-	PC	PC 38:5|PC 16:0_22:5	2166	ok_Mix	C46H82NO8P	ARDJUHDXABDVFH-UHFFFAOYSA-N	O=C(OCC(OC(=O)CCCCCC=CCC=CCC=CCC=CCC=CCC)COP(=O)([O-])OCC[N+](C)(C)C)CCCCCCCCCCCCCCC
0	428	119.03044:12 179.06056:10 274.92844:10 295.26627:10 340.19562:10 612.60406:10 626.58655:24 644.60968:48 645.58929:24 770.60101:24 792.56323:12 806.62311:60 806.65894:224 807.65515:48	320	11.714	866.668	11.84	866.673	[M+CH3COO]-	HexCer_NDS	HexCer 42:3;2O	2168	pos	C48H89NO8	BFJXJPNJSNHHIW-UHFFFAOYSA-N	O=C(NC(COC1OC(CO)C(O)C(O)C1O)C(O)CCCCCCCCCCCCCCCCCCC)CCCCCCCCCC=CCC=CCC=CCC
0	429	196.03224:24 207.99413:10 255.2352:24 259.23715:48 281.2478:36 283.26019:342 302.23312:12 303.2337:952 304.23593:48 490.2984:12 500.26828:48 508.33478:60 517.31079:12 605.19635:10 781.58716:24 792.04846:10 794.57281:648 794.67566:36 795.58136:90 868.61346:48	410	10.334	868.605	9.69	868.607	[M+CH3COO]-	PC	PC 38:4|PC 18:0_20:4	2171	ok	C46H84NO8P	HAKKEJDMTIQLJH-UHFFFAOYSA-N	O=C(OCC(OC(=O)CCCCCCC=CCC=CCC=CCC=CCC)COP(=O)([O-])OCC[N+](C)(C)C)CCCCCCCCCCCCCCCCC
0	430	168.03612:12 168.03975:48 224.05869:12 277.19998:12 281.24051:959 282.21753:24 289.073:10 305.24689:1097 306.2598:60 307.26208:24 480.29303:10 488.30908:48 504.74496:12 506.31229:24 519.23566:10 530.31738:48 723.45544:24 748.49969:24 792.04736:24 794.58752:999 795.58026:222 868.63287:48	310	9.796	868.615	9.67	868.607	[M+CH3COO]-	PC	PC 38:4|PC 18:1_20:3	2172	ok	C46H84NO8P	JNKAOGSDBBXHEP-UHFFFAOYSA-N	O=C(OCC(OC(=O)CCCCCCCCCC=CCC=CCC=CCC)COP(=O)([O-])OCC[N+](C)(C)C)CCCCCCCC=CCCCCCCCC
0	431	71.01221:179 87.01243:12 89.02308:665 99.00447:12 101.02292:459 107.03066:12 107.04226:36 113.02543:232 119.03354:521 125.01837:12 131.03918:48 143.03551:92 149.03883:36 161.04346:256 179.05681:513 237.21754:36 263.20233:12 263.23419:124 281.23642:24 341.10675:12 347.33392:36 356.02429:10 364.35608:162 365.32858:83 365.33395:207 390.37006:365 404.34634:12 406.33151:24 406.37109:60 475.31522:12 48…	310	12.872	868.689	12.55	868.688	[M+CH3COO]-	HexCer_NS	HexCer 42:2;2O|HexCer 18:1;2O/24:1	2173	pos	C48H91NO8	PPSREVDUNDPZIG-UHFFFAOYSA-N	O=C(NC(COC1OC(CO)C(O)C(O)C1O)C(O)C=CCCCCCCCCCCCCC)CCCCCCCCCCCC=CCCCCCCCCCC
0	432	141.00452:12 241.01711:48 259.02039:24 303.22388:60 304.23587:24 329.25089:24 377.24081:48 384.24432:10 403.2352:24 403.25775:177 404.26108:36 565.30835:36 567.42798:10 869.55975:919 869.63416:35	310	8.597	869.567	8.49	869.555	[M-H]-	EtherPI	PI O-38:5|PI O-18:1_20:4	2177	ok	C47H83O12P	VKRDRDRLFSZIGY-UHFFFAOYSA-N	O=C(OC(COCCCCCCCCC=CCCCCCCCC)COP(=O)(O)OC1C(O)C(O)C(O)C(O)C1O)CCCCCCC=CCC=CCC=CCC=CCC
0	433	78.95881:172 122.98027:12 122.98494:48 168.04025:494 485.15497:24 613.47327:12 681.44556:10 724.52704:12 750.57703:24 793.08984:60 793.1925:24 795.54468:71 795.63171:8531 796.58148:130 796.64484:1281 796.94574:24 798.86334:24 802.10944:24 810.54504:24 810.60492:48 869.62555:36 869.67108:122	310	11.305	869.673	11.22	869.675	[M+CH3COO]-	SM	SM 42:3;2O|SM 18:2;2O/24:1	2179	ok	C47H91N2O6P	BOTNSYXPDLQHTH-UHFFFAOYSA-N	O=C(NC(COP(=O)([O-])OCC[N+](C)(C)C)C(O)C=CCCC=CCCCCCCCCC)CCCCCCCCCCCC=CCCCCCCCCCC
0	434	224.05682:12 253.22031:36 279.23328:68 281.25259:89 282.26025:24 307.25748:231 308.26141:24 309.29163:24 335.28983:24 796.53876:47 796.57837:405 797.58417:116 811.54443:24 870.60675:24	310	10.409	870.622	10.01	870.623	[M+CH3COO]-	PC	PC 38:3|PC 18:1_20:2	2181	ok	C46H86NO8P	MGYXVNKVMWUCEN-UHFFFAOYSA-N	O=C(OCC(OC(=O)CCCCCCCCCC=CCC=CCCCCC)COP(=O)([O-])OCC[N+](C)(C)C)CCCCCCCC=CCCCCCCCC
0	435	255.2444:12 279.23114:36 281.2457:276 305.24741:24 307.26752:166 309.27704:24 330.2598:10 333.27954:24 758.58466:24 795.62512:24 796.57886:231 796.66595:48 797.56091:36 797.6322:36 870.61969:36	410	10.755	870.627	10.01	870.623	[M+CH3COO]-	PC	PC 38:3|PC 18:1_20:2	2182	x	C46H86NO8P	MGYXVNKVMWUCEN-UHFFFAOYSA-N	O=C(OCC(OC(=O)CCCCCCCCCC=CCC=CCCCCC)COP(=O)([O-])OCC[N+](C)(C)C)CCCCCCCC=CCCCCCCCC
0	436	71.01573:198 73.02612:12 85.02728:36 89.02566:655 90.0263:24 94.52472:10 101.02283:384 102.50423:10 113.02532:116 119.03188:742 125.03705:24 131.03101:48 138.50073:10 143.03365:122 149.04549:48 153.30499:10 159.02934:24 161.04501:178 179.05467:460 237.23225:24 263.21552:12 263.2337:48 263.24963:24 349.33582:12 349.34106:36 366.35266:48 366.36877:77 366.38217:48 367.35739:416 368.36349:36 370.7578…	310	13.162	870.7	13.05	870.704	[M+CH3COO]-	HexCer_NS	HexCer 42:1;2O|HexCer 18:1;2O/24:0	2184	pos	C48H93NO8	POQRWMRXUOPCLD-UHFFFAOYSA-N	O=C(NC(COC1OC(CO)C(O)C(O)C1O)C(O)C=CCCCCCCCCCCCCC)CCCCCCCCCCCCCCCCCCCCCCC
0	437	217.13077:10 222.9982:48 240.98492:12 241.0154:67 253.22742:24 259.00961:12 269.25562:173 283.25836:12 297.009:12 303.20981:24 303.22937:60 405.20712:12 405.24664:60 567.29877:48 585.29877:24 601.28717:24 776.53784:24 871.52289:769	310	8.55	871.534	8.29	871.534	[M-H]-	PI	PI 37:4|PI 17:0_20:4	2187	ok	C46H81O13P	NHCUHDJVBAQLLF-UHFFFAOYSA-N	O=C(OCC(OC(=O)CCCCCCC=CCC=CCC=CCC=CCC)COP(=O)(O)OC1C(O)C(O)C(O)C(O)C1O)CCCCCCCCCCCCCCCC
0	438	78.9462:12 78.95867:484 109.87584:10 122.97842:36 166.33504:12 168.04161:2365 169.05222:36 314.11038:10 365.33072:12 417.2804:10 438.93988:12 449.30298:48 456.04422:24 459.2067:24 468.58362:24 473.42358:24 483.59131:24 498.91074:24 516.71118:12 532.44867:24 617.47968:12 708.56042:48 726.18652:24 726.57965:60 752.5968:36 795.05518:48 795.12244:232 795.20154:60 796.10358:36 796.59039:36 797.23584:3…	310	12.639	871.692	12.56	871.691	[M+CH3COO]-	SM	SM 42:2;2O|SM 18:1;2O/24:1	2189	ok	C47H93N2O6P	ZJDDNEXGXYLHDF-UHFFFAOYSA-N	O=C(NC(COP(=O)([O-])OCC[N+](C)(C)C)C(O)C=CCCCCCCCCCCCCC)CCCCCCCCCCCC=CCCCCCCCCCC
0	439	152.99432:24 240.98441:12 241.01053:60 271.21027:10 281.24539:111 293.22546:12 293.24225:48 315.04318:12 417.23151:48 417.27161:24 430.23517:12 579.27985:304 597.32007:36 783.513:12 861.53772:36 873.51398:378 873.54712:711	310	8.667	873.555	8.55	873.55	[M-H]-	PI	PI 37:3|PI 18:1_19:2	2195	ok	C46H83O13P	ADNMQFAFIMIEPY-UHFFFAOYSA-N	O=C(OCC(OC(=O)CCCCCCCC=CCC=CCCCCCC)COP(=O)(O)OC1C(O)C(O)C(O)C(O)C1O)CCCCCCCC=CCCCCCCCC
0	440	89.02302:24 136.03091:10 152.99431:24 168.04346:36 179.05656:24 281.23828:36 283.25299:24 327.23309:24 367.33054:24 368.35547:36 504.32928:24 521.33783:12 522.35352:24 631.5979:12 632.59235:36 633.58405:48 633.6087:98 634.5871:24 651.60645:48 726.58282:48 752.59619:48 785.59113:24 786.58209:81 786.61359:48 787.6131:24 798.55048:24 799.62891:172 799.66461:1479 800.66443:278 811.6358:24 812.67108:3…	320	12.921	873.696	12.93	873.707	[M+CH3COO]-	SM	SM 42:1;2O	2196	x	C47H95N2O6P	HICUUHRLSGJSCD-UHFFFAOYSA-N	O=C(NC(COP(=O)([O-])OCC[N+](C)(C)C)C(O)CCCCCCCCC)CCCCCCCCCCCCCCCCCC=CCCCCCCCCCC
0	441	78.95645:427 113.1151:24 122.98345:136 168.02933:46 168.03841:1726 169.03442:24 179.0495:12 279.23615:12 281.23898:24 282.24661:24 309.28726:24 365.36093:12 411.19217:10 442.86066:24 449.3038:69 451.62579:24 456.10797:24 457.91003:24 459.87204:24 468.97925:24 474.41986:24 486.33502:24 504.34314:24 513.15375:10 517.7616:24 521.39349:24 547.46448:24 558.9447:10 569.59967:24 588.13239:24 605.91522:1…	310	13.107	873.706	12.94	873.707	[M+CH3COO]-	SM	SM 42:1;2O|SM 18:1;2O/24:0	2197	ok	C47H95N2O6P	QEDPUVGSSDPBMD-UHFFFAOYSA-N	O=C(NC(COP(=O)([O-])OCC[N+](C)(C)C)C(O)C=CCCCCCCCCCCCCC)CCCCCCCCCCCCCCCCCCCCCCC
0	442	143.98341:12 152.98608:6 223.02789:30 224.01765:12 240.99625:12 241.00713:30 249.06686:6 253.22343:12 270.24905:6 283.25662:75 286.26254:5 293.22913:12 293.25076:49 297.04837:82 298.05002:30 419.26447:39 429.24292:12 516.71686:6 579.46533:6 581.31708:24 591.30194:12 599.32013:18 646.46472:12 659.42804:5 727.4494:12 875.55994:668 875.65955:24	310	9.204	875.558	8.89	875.565	[M-H]-	PI	PI 37:2|PI 18:0_19:2	2207	ok	C46H85O13P	RMTABVXUXDYFEA-UHFFFAOYSA-N	O=C(OCC(OC(=O)CCCCCCCC=CCC=CCCCCCC)COP(=O)(O)OC1C(O)C(O)C(O)C(O)C1O)CCCCCCCCCCCCCCCCC
0	443	152.99603:24 200.91081:12 222.99977:48 240.99524:12 241.00613:182 249.0636:12 280.86441:12 281.24533:155 283.23175:24 295.22467:12 295.26566:364 297.04218:24 417.22858:24 429.07217:12 431.22772:24 431.25684:36 579.23248:12 593.28522:60 597.28223:10 766.49646:10 802.54272:24 872.78021:36 875.44666:24 875.54205:1401	310	8.975	875.566	8.87	875.565	[M-H]-	PI	PI 37:2|PI 18:1_19:1	2208	ok	C46H85O13P	YBXIEGKKDOOBLU-UHFFFAOYSA-N	O=C(OCC(OC(=O)CCCCCCCC=CCCCCCCCCC)COP(=O)(O)OC1C(O)C(O)C(O)C(O)C1O)CCCCCCCC=CCCCCCCCC
0	444	163.07886:12 196.03819:36 249.06815:24 255.23299:48 281.24313:24 283.23425:24 306.16678:12 327.21548:24 327.23071:60 341.09589:12 341.10367:48 383.13989:24 474.33032:24 490.27029:12 492.31906:24 502.26849:12 502.2999:24 729.51617:12 730.57727:24 802.57495:198 803.56067:24 814.52777:24	410	10.688	876.604	9.86	876.612	[M+CH3COO]-	EtherPC	PC O-40:7|PC O-18:1_22:6	2209	x	C48H84NO7P	MWJZGUPJPKCTCF-UHFFFAOYSA-N	O=C(OC(COCCCCCCCCC=CCCCCCCCC)COP(=O)([O-])OCC[N+](C)(C)C)CCC=CCC=CCC=CCC=CCC=CCC=CCC
0	445	145.0994:10 229.19183:24 249.07262:24 255.21957:12 283.23663:349 284.25732:24 327.23074:719 328.23373:48 330.63437:10 337.22137:24 341.10373:36 383.18936:12 403.25784:24 474.33038:48 492.34402:77 647.46741:24 673.48077:24 729.46326:24 746.52167:12 802.57104:944 803.56079:60 803.58466:73 813.54346:12 876.61377:24	310	9.835	876.615	9.86	876.612	[M+CH3COO]-	EtherPC	PC O-40:7|PC O-18:1_22:6	2210	ok_Mix	C48H84NO7P	MWJZGUPJPKCTCF-UHFFFAOYSA-N	O=C(OC(COCCCCCCCCC=CCCCCCCCC)COP(=O)([O-])OCC[N+](C)(C)C)CCC=CCC=CCC=CCC=CCC=CCC=CCC
0	446	78.95626:36 124.99944:36 151.00916:12 168.04164:60 175.22971:10 227.19585:24 229.18535:10 249.06805:48 255.22617:24 255.24409:24 339.32104:24 341.10873:48 383.15897:36 425.2226:12 506.42618:12 516.38574:60 517.39343:92 702.54303:10 718.57483:10 728.58429:110 729.57654:405 729.59924:589 730.59222:140 753.2005:12 754.59845:36 755.61597:370 756.59174:36 784.60083:24 784.63623:48 799.66467:762 800.62…	410	13.105	876.68	12.56	876.67	[M+CH3COO]-	PC	PC 38:0|PC 16:0_22:0	2211	x	C46H92NO8P	GHBAFISLPNCOEP-UHFFFAOYSA-N	O=C(OCC(OC(=O)CCCCCCCCCCCCCCCCCCCCC)COP(=O)([O-])OCC[N+](C)(C)C)CCCCCCCCCCCCCCC
0	447	117.01255:5 133.08566:12 246.45786:6 281.24936:12 283.25702:12 327.22473:6 329.23727:150 330.25095:24 341.082:6 419.26141:5 492.3147:6 492.34583:30 674.48773:5 770.59344:12 804.58893:245 805.56793:18 805.61572:43 818.56592:12 878.50635:6 878.62274:18	310	10.121	878.629	10.33	878.628	[M+CH3COO]-	EtherPC	PC O-40:6|PC O-18:1_22:5	2218	ok	C48H86NO7P	ZCAILPAGIIBRNC-UHFFFAOYSA-N	O=C(OC(COCCCCCCCCC=CCCCCCCCC)COP(=O)([O-])OCC[N+](C)(C)C)CCCCCC=CCC=CCC=CCC=CCC=CCC
0	448	229.21919:12 281.22873:12 283.24814:48 327.22531:48 327.23291:95 328.2486:36 341.11111:24 383.14777:12 494.33105:12 494.35599:36 552.26141:12 553.2771:24 804.586:159 804.62579:48 805.58093:36 805.62872:24 878.63214:24	310	10.865	878.631	10.49	878.628	[M+CH3COO]-	EtherPC	PC O-40:6|PC O-18:0_22:6	2219	ok	C48H86NO7P	QBZALASVZLFAHF-UHFFFAOYSA-N	O=C(OC(COCCCCCCCCCCCCCCCCCC)COP(=O)([O-])OCC[N+](C)(C)C)CCC=CCC=CCC=CCC=CCC=CCC=CCC
0	449	285.25436:24 329.24405:296 329.25677:60 347.74213:10 494.34827:24 806.56317:36 806.60699:293 807.59521:36	310	11.243	880.646	11.06	880.644	[M+CH3COO]-	EtherPC	PC O-40:5|PC O-18:0_22:5	2225	ok	C48H88NO7P	HJDYJUQFSIJNGA-UHFFFAOYSA-N	O=C(OC(COCCCCCCCCCCCCCCCCCC)COP(=O)([O-])OCC[N+](C)(C)C)CCCCCC=CCC=CCC=CCC=CCC=CCC
0	450	143.33633:10 157.66917:10 223.00066:36 241.00925:295 257.21857:24 281.23938:60 281.25583:264 284.23932:10 297.0264:36 299.18411:10 301.21576:102 417.23877:138 437.20044:24 541.31927:12 579.28534:74 579.30896:83 597.29138:24 599.26404:36 878.70654:24 881.47357:135 881.50275:1469 881.7193:24	310	8.152	881.519	8.05	881.519	[M-H]-	PI	PI 38:6|PI 18:1_20:5	2229	ok	C47H79O13P	ZHEIBMBVWLKKJS-UHFFFAOYSA-N	O=C(OCC(OC(=O)CCCC=CCC=CCC=CCC=CCC=CCC)COP(=O)(O)OC1C(O)C(O)C(O)C(O)C1O)CCCCCCCC=CCCCCCCCC
0	451	88.75332:12 89.02573:24 119.03205:12 153.09175:10 179.05318:24 257.04053:10 283.23248:12 406.34891:12 449.20004:10 549.15308:10 642.58539:36 643.58844:24 660.58313:12 701.47882:10 735.54675:10 769.62061:12 808.57275:12 808.60065:24 822.65662:182 822.74109:24 828.67383:10	310	11.271	882.674	11.04	882.668	[M+CH3COO]-	HexCer_HS	HexCer 42:3;3O|HexCer 16:2;2O/26:1;O	2230	pos	C48H89NO9	GZUXCYKSHKLMES-UHFFFAOYSA-N	O=C(NC(COC1OC(CO)C(O)C(O)C1O)C(O)C=CCCC=CCCCCCCC)C(O)CCCCCCCCCCCCC=CCCCCCCCCCC
0	452	113.02204:12 150.98293:10 255.24358:10 303.21347:12 341.12363:12 365.36209:12 406.41205:12 457.33508:10 514.31842:12 620.97205:10 660.61963:140 660.64124:96 694.47937:10 744.54413:12 787.84039:10 808.6167:12 820.04376:12 822.68475:181 823.65057:24 839.57465:10	320	13.045	882.704	12.98	882.704	[M+CH3COO]-	HexCer_NS	HexCer 43:2;2O	2231	pos	C49H93NO8	LSTPPUUFZSRXIY-UHFFFAOYSA-N	O=C(NC(COC1OC(CO)C(O)C(O)C1O)C(O)C=CCCC=CCCCCCCCCC)CCCCCCCCCCCCCCCCCCCCCCCC
0	453	73.66025:10 78.95615:291 84.5906:10 122.0733:10 152.99432:826 175.07941:24 183.5229:12 191.29709:24 205.19402:60 222.29884:24 222.99577:541 241.01073:2590 242.01341:36 255.23314:48 259.0206:137 259.24411:193 260.24326:24 281.24567:4126 282.25568:150 285.06207:24 297.03531:624 302.26508:24 303.23151:3604 304.23129:188 304.49066:24 309.96313:24 315.04108:125 327.00778:10 329.23849:60 361.39819:10 3…	310	8.36	883.536	8.2	883.534	[M-H]-	PI	PI 38:5|PI 18:1_20:4	2233	ok	C47H81O13P	XGZVRASBCZTHNO-UHFFFAOYSA-N	O=C(OCC(OC(=O)CCCCCCC=CCC=CCC=CCC=CCC)COP(=O)(O)OC1C(O)C(O)C(O)C(O)C1O)CCCCCCCC=CCCCCCCCC
0	454	72.99143:12 89.02044:36 101.03561:12 149.04047:10 179.05293:36 337.36053:12 383.35144:12 644.54425:12 644.57275:48 644.6012:154 662.61615:60 810.62976:24 811.66437:153 811.70831:74 824.64679:460 824.70721:95 825.65002:129	420	12.794	884.681	12.07	884.683	[M+CH3COO]-	HexCer_HS	HexCer 42:2;3O	2234	pos	C48H91NO9	PMAUKKNGTVNOPX-UHFFFAOYSA-N	O=C(NC(COC1OC(CO)C(O)C(O)C1O)C(O)C=CCCC=CCCCCCCCC)C(O)CCCCCCCCCCCCCCCCCCCCCCC
0	455	89.0179:12 96.9623:12 304.24127:12 335.32108:24 634.54944:10 644.59491:82 644.62335:63 645.54956:24 662.59888:24 810.56281:12 810.63873:36 822.6593:24 824.60754:59 824.65186:453 825.66718:81 848.52582:10	420	12.64	884.694	12.07	884.683	[M+CH3COO]-	HexCer_HS	HexCer 42:2;3O	2235	pos	C48H91NO9	PMAUKKNGTVNOPX-UHFFFAOYSA-N	O=C(NC(COC1OC(CO)C(O)C(O)C1O)C(O)C=CCCC=CCCCCCCCC)C(O)CCCCCCCCCCCCCCCCCCCCCCC
0	456	110.33077:10 152.03482:10 167.98724:10 288.306:10 394.37598:10 502.26868:10 614.60767:10 662.59814:12 662.65228:69 679.8623:10 763.56042:10 824.59052:24 824.64691:60 824.69928:227 825.65417:24 825.68237:36 828.19922:10	320	13.252	884.719	13.14	884.72	[M+CH3COO]-	HexCer_NS	HexCer 43:1;2O	2236	pos	C49H95NO8	HTSFEFYTSZAVCE-UHFFFAOYSA-N	O=C(NC(COC1OC(CO)C(O)C(O)C1O)C(O)C=CCCCCCCCCCCCCCCCCC)CCCCCCCCCCCCCCCCCCCC
0	457	119.94702:10 152.99409:48 222.99747:48 232.10977:10 241.01244:167 251.72005:10 281.24747:268 282.24805:36 297.02261:12 297.03711:60 305.25412:239 370.25278:10 417.21973:142 417.23694:123 417.26273:36 441.23151:12 481.06793:10 579.2829:60 597.29919:24 603.28552:24 621.29077:10 812.53491:36 836.55054:10 882.74487:24 884.37085:24 885.4306:36 885.53912:2043	310	8.551	885.542	8.39	885.55	[M-H]-	PI	PI 38:4|PI 18:1_20:3	2237	ok	C47H83O13P	CXNBRAHXDUJOGO-UHFFFAOYSA-N	O=C(OCC(OC(=O)CCCCCCCCCC=CCC=CCC=CCC)COP(=O)(O)OC1C(O)C(O)C(O)C(O)C1O)CCCCCCCC=CCCCCCCCC
0	458	86.85007:10 96.96747:36 152.52434:12 152.99586:362 191.1048:12 205.1917:48 222.99751:537 241.0125:1898 242.00864:24 259.02466:140 259.23691:188 282.36359:12 282.3848:24 283.24103:46 283.26462:2807 284.26169:65 297.03476:164 303.22852:2225 304.23071:242 304.70062:36 315.0405:60 323.698:10 417.91919:24 419.25931:1526 420.2536:105 420.27371:48 421.64066:24 437.26611:70 439.22458:163 440.22458:24 471…	310	8.802	885.552	8.45	885.55	[M-H]-	PI	PI 38:4|PI 18:0_20:4	2238	ok	C47H83O13P	OJESNYFIPWSOPO-UHFFFAOYSA-N	O=C(OCC(OC(=O)CCCCCCC=CCC=CCC=CCC=CCC)COP(=O)(O)OC1C(O)C(O)C(O)C(O)C1O)CCCCCCCCCCCCCCCCC
0	459	158.9675:10 168.03806:48 168.04897:66 278.21237:10 301.58252:12 303.23868:36 463.34595:12 554.83966:10 671.47345:10 766.59851:12 809.10944:24 810.52637:24 811.58893:80 811.66083:2672 812.62018:47 812.65613:463 822.57831:24 824.66748:24 825.65857:24 826.63824:36 885.54889:36 885.68665:36	310	12.962	885.702	12.89	885.707	[M+CH3COO]-	SM	SM 43:2;2O|SM 18:2;2O/25:0	2239	ok_pos	C48H95N2O6P	DUTPZFSAQMYNDC-UHFFFAOYSA-N	O=C(NC(COP(=O)([O-])OCC[N+](C)(C)C)C(O)C=CCCC=CCCCCCCCCC)CCCCCCCCCCCCCCCCCCCCCCCC
0	460	71.01473:48 89.02456:223 101.0245:48 107.03083:12 119.03372:304 143.03403:24 161.04187:36 168.0475:24 179.05888:179 239.12692:36 279.22675:144 280.25897:36 327.23642:10 335.28531:24 383.34109:48 384.35236:24 408.37561:115 436.3703:24 467.07669:10 532.41077:24 550.45496:24 618.60352:24 646.54456:24 646.61591:955 647.57208:36 647.60779:124 664.61896:316 665.61011:36 799.64276:36 799.6507:60 812.577…	310	13.099	886.703	12.72	886.699	[M+CH3COO]-	HexCer_HS	HexCer 42:1;3O|HexCer 16:1;2O/26:0;O	2241	pos	C48H93NO9	DFFBNIJKKUVWPO-UHFFFAOYSA-N	O=C(NC(COC1OC(CO)C(O)C(O)C1O)C(O)C=CCCCCCCCCCCC)C(O)CCCCCCCCCCCCCCCCCCCCCCCC
0	461	78.95639:24 152.98615:24 152.99307:238 153.0087:36 209.92509:10 223.00487:204 240.24997:12 241.00278:59 241.01149:449 259.01917:24 281.24893:127 283.26367:581 297.03381:60 304.27872:12 305.24838:583 306.24902:36 307.25867:103 311.24954:10 318.47449:10 417.2478:99 419.25574:307 420.26727:24 437.23615:12 441.18973:12 441.23099:36 445.27066:24 575.52484:12 579.28278:48 581.30328:276 582.31824:24 597…	310	9.006	887.572	8.73	887.565	[M-H]-	PI	PI 38:3|PI 18:0_20:3	2243	ok	C47H85O13P	GGSSNEAFVQRIHU-UHFFFAOYSA-N	O=C(OCC(OC(=O)CCCCCCCCCC=CCC=CCC=CCC)COP(=O)(O)OC1C(O)C(O)C(O)C(O)C1O)CCCCCCCCCCCCCCCCC
0	462	168.04187:24 281.24576:24 282.25104:12 283.28644:6 309.2894:12 323.27481:6 324.28183:12 738.59155:5 742.58032:12 813.64014:297 813.67615:212 814.66064:24 887.67474:12	320	11.975	887.693	12	887.686	[M+CH3COO]-	ASM	SM 42:1;2O	2245	ok	C47H93N2O7P	ZDOWAZPWNPSNNE-UHFFFAOYSA-N	O=C(OC(C=CCCCCCCC)C(NC(=O)CCCCCCCCCCC)COP(=O)([O-])OCC[N+](C)(C)C)CCCCCCCCCCCCCCCCC
0	463	253.2179:24 281.24533:675 282.25061:24 294.04016:10 309.27908:24 461.32779:12 522.43042:12 550.38776:12 550.41736:48 551.44452:12 800.3429:10 812.11133:24 814.65546:735 815.66455:161 828.70306:24 888.69336:36	310	13.251	888.695	13.31	888.706	[M+CH3COO]-	EtherPC	PC O-40:1|PC O-22:0_18:1	2250	ok	C48H96NO7P	OEWCRRXFJNOHDS-UHFFFAOYSA-N	O=C(OC(COCCCCCCCCCCCCCCCCCCCCCC)COP(=O)([O-])OCC[N+](C)(C)C)CCCCCCCC=CCCCCCCCC
0	464	152.99487:60 222.99852:48 241.01575:265 241.21831:24 256.24094:24 281.24167:12 283.26114:364 284.26529:24 297.05295:36 307.26334:309 308.27222:36 309.27533:36 327.21909:12 338.32315:24 419.23804:81 419.26389:159 420.26392:24 474.34103:24 553.27948:24 581.3092:100 581.34302:24 599.30865:36 605.29468:12 676.53662:10 789.479:12 816.51715:12 816.60132:48 886.75763:24 889.49969:227 889.57916:3038 889.…	410	9.486	889.579	8.97	889.581	[M-H]-	PI	PI 38:2|PI 18:0_20:2	2252	ok	C47H87O13P	RZFIPFIGUWXYNB-UHFFFAOYSA-N	O=C(OCC(OC(=O)CCCCCCCCCC=CCC=CCCCCC)COP(=O)(O)OC1C(O)C(O)C(O)C(O)C1O)CCCCCCCCCCCCCCCCC
0	465	152.99467:48 223.00459:60 229.20721:12 241.01337:226 242.94427:10 281.25089:243 282.26089:24 283.24911:48 297.03824:24 309.27264:266 310.27737:24 327.20364:12 327.22141:48 417.20987:12 417.22705:48 417.24139:78 445.25214:12 445.27878:60 474.26752:10 491.13544:24 579.2547:12 579.27496:36 579.29187:91 597.27405:12 597.2843:24 607.31488:24 625.37628:24 771.49725:10 816.55304:329 886.73248:24 886.811…	310	9.281	889.587	8.99	889.581	[M-H]-	PI	PI 38:2|PI 18:1_20:1	2253	ok	C47H87O13P	UUZAEHIJWDBCIA-UHFFFAOYSA-N	O=C(OCC(OC(=O)CCCCCCCCCC=CCCCCCCCC)COP(=O)(O)OC1C(O)C(O)C(O)C(O)C1O)CCCCCCCC=CCCCCCCCC
0	466	168.02872:12 339.32321:10 409.21069:10 667.63202:24 785.62952:12 813.05402:24 815.65167:620 816.67749:92 829.63916:24 829.69171:108 889.59991:36 889.66687:24	320	13.012	889.707	12.54	889.701	[M+CH3COO]-	ASM	SM 42:0;2O	2256	x	C47H95N2O7P	YCTSPDNTKABZLW-UHFFFAOYSA-N	O=C(OC(CCCCCCCCC)C(NC(=O)CCCCCCCCCCCCCCCCC)COP(=O)([O-])OCC[N+](C)(C)C)CCCCCCCCCCC
0	467	168.03983:24 224.06305:48 229.18967:24 229.20029:24 241.01277:36 253.20016:12 281.24078:1049 282.26492:48 283.23898:229 284.26675:24 303.22885:24 305.24472:24 309.27682:36 310.29144:24 326.22678:24 327.22821:732 328.2312:24 418.23511:24 419.26266:24 446.26974:12 472.05438:24 488.30969:36 506.31924:83 506.32556:124 528.52692:10 552.28857:12 552.32812:24 608.32312:24 813.94397:24 816.55109:1255 816…	310	9.335	890.587	9.09	890.592	[M+CH3COO]-	PC	PC 40:7|PC 18:1_22:6	2259	ok	C48H82NO8P	FPEVDFOXMCHLKL-UHFFFAOYSA-N	O=C(OCC(OC(=O)CCC=CCC=CCC=CCC=CCC=CCC=CCC)COP(=O)([O-])OCC[N+](C)(C)C)CCCCCCCC=CCCCCCCCC
0	468	223.01285:12 241.01106:48 260.2142:10 283.26788:60 300.47824:10 309.26758:48 419.24921:48 467.18008:10 554.33545:10 581.29877:36 607.32867:24 891.60077:855 891.67621:36	410	9.992	891.596	9.47	891.597	[M-H]-	PI	PI 38:1|PI 18:0_20:1	2263	ok	C47H89O13P	LTAQEXVIISNEHI-UHFFFAOYSA-N	O=C(OCC(OC(=O)CCCCCCCCCC=CCCCCCCCC)COP(=O)(O)OC1C(O)C(O)C(O)C(O)C1O)CCCCCCCCCCCCCCCCC
0	469	224.0675:24 229.19629:48 283.24869:128 283.26758:411 327.23358:641 328.24673:36 490.34534:12 508.32248:36 815.95032:12 818.48035:36 818.56464:616 819.55609:60 819.58423:90 819.62842:36 860.56757:10 892.60437:60	410	10.175	892.604	9.48	892.607	[M+CH3COO]-	PC	PC 40:6|PC 18:0_22:6	2267	ok	C48H84NO8P	FAUYAENFVCNTAL-UHFFFAOYSA-N	O=C(OCC(OC(=O)CCC=CCC=CCC=CCC=CCC=CCC=CCC)COP(=O)([O-])OCC[N+](C)(C)C)CCCCCCCCCCCCCCCCC
0	470	141.0145:36 168.03627:12 224.08418:24 231.21786:24 281.24805:468 282.24863:36 285.26105:60 301.22473:10 329.24106:696 488.26675:12 506.30081:24 506.31342:60 536.30444:12 554.31488:24 818.47693:24 818.56921:901 818.6535:48 819.54065:101 819.57275:249 892.56732:112 892.64276:48	310	9.568	892.611	9.33	892.607	[M+CH3COO]-	PC	PC 40:6|PC 18:1_22:5	2268	ok	C48H84NO8P	LQILTFYUCKNMSR-UHFFFAOYSA-N	O=C(OCC(OC(=O)CCCCCC=CCC=CCC=CCC=CCC=CCC)COP(=O)([O-])OCC[N+](C)(C)C)CCCCCCCC=CCCCCCCCC
0	471	257.2244:12 283.26486:283 284.25958:24 285.25601:36 303.22385:24 328.20312:24 329.24319:785 330.2518:60 484.32858:12 508.33133:48 820.57935:675 821.57605:122 821.64441:24 829.4303:10 894.65771:36	410	10.469	894.622	9.92	894.623	[M+CH3COO]-	PC	PC 40:5|PC 18:0_22:5	2274	ok	C48H86NO8P	MAAMGQXOTCBPFS-UHFFFAOYSA-N	O=C(OCC(OC(=O)CCCCCC=CCC=CCC=CCC=CCC=CCC)COP(=O)([O-])OCC[N+](C)(C)C)CCCCCCCCCCCCCCCCC
0	472	84.00599:12 89.02164:36 101.01857:12 107.03778:24 119.0288:12 119.03492:36 147.2989:10 179.05847:36 237.21724:12 281.25488:36 329.24332:10 393.37103:48 418.40149:48 458.00833:10 626.61707:24 656.61487:24 656.65082:12 674.62451:189 674.64636:432 683.19818:24 800.61768:24 834.67444:24 836.62469:59 836.71393:874 837.6839:117 896.62305:48	310	13.16	896.722	13.06	896.72	[M+CH3COO]-	HexCer_NS	HexCer 44:2;2O|HexCer 18:1;2O/26:1	2277	pos	C50H95NO8	WHSQUXFOASSDAP-UHFFFAOYSA-N	O=C(NC(COC1OC(CO)C(O)C(O)C1O)C(O)C=CCCCCCCCCCCCCC)CCCCCCCCCCCCCC=CCCCCCCCCCC
0	473	152.99017:24 240.99432:24 241.01392:36 269.24246:12 295.25974:36 303.23489:24 431.24664:36 593.29694:24 835.52203:24 897.54346:465 897.61066:59 897.66107:24	310	8.588	897.548	8.41	897.55	[M-H]-	PI	PI 39:5|PI 19:1_20:4	2279	ok	C48H83O13P	LUOXRNDGEVTYJG-UHFFFAOYSA-N	O=C(OCC(OC(=O)CCCCCCC=CCC=CCC=CCC=CCC)COP(=O)(O)OC1C(O)C(O)C(O)C(O)C1O)CCCCCCCC=CCCCCCCCCC
0	474	168.04723:24 823.55658:12 823.60486:47 823.66125:1021 824.59137:24 824.66791:122 897.73285:24	320	12.805	897.706	12.84	897.707	[M+CH3COO]-	SM	SM 44:3;2O	2280	x	C49H95N2O6P	ZDHZZJMVJQHWCD-UHFFFAOYSA-N	O=C(NC(COP(=O)([O-])OCC[N+](C)(C)C)C(O)C=CCCC=CCCC=CCC)CCCCCCCCCCCCCCCCCCCCCCCCCCCC
0	475	153.92262:10 241.00906:36 281.24857:36 319.2655:24 417.23846:24 455.23996:12 579.26807:12 579.2782:24 782.487:10 899.46613:12 899.5545:514	310	8.824	899.565	8.67	899.565	[M-H]-	PI	PI 39:4|PI 18:1_21:3	2282	ok	C48H85O13P	AHEJJDPTWVOLCI-UHFFFAOYSA-N	O=C(OCC(OC(=O)CCCCCCCC=CCC=CCC=CCCCCC)COP(=O)(O)OC1C(O)C(O)C(O)C(O)C1O)CCCCCCCC=CCCCCCCCC
0	476	139.01837:12 168.04047:48 452.00302:10 473.33154:10 531.36469:10 553.1687:10 782.6311:10 809.58868:10 825.67517:1569 826.6629:63 826.67902:301 826.71533:260 840.64252:36 853.70221:24 899.70935:98	310	13.101	899.724	13.11	899.722	[M+CH3COO]-	SM	SM 44:2;2O|SM 18:1;2O/26:1	2283	ok_pos	C49H97N2O6P	DOCYSFGRRIYTER-UHFFFAOYSA-N	O=C(NC(COP(=O)([O-])OCC[N+](C)(C)C)C(O)C=CCCCCCCCCCCCCC)CCCCCCCCCCCCCC=CCCCCCCCCCC
0	477	253.21548:36 255.22372:12 281.2334:36 281.24515:90 282.25516:24 289.10156:10 336.21979:24 337.30084:48 337.32144:48 347.12399:10 363.32248:36 365.34109:24 489.30453:10 544.33661:12 562.38049:24 753.60071:24 779.62299:24 826.59271:236 826.63708:394 826.68951:93 827.64148:48 827.67377:24 865.52319:10 900.66681:36	310	12.797	900.672	12.5	900.67	[M+CH3COO]-	PC	PC 40:2|PC 18:1_22:1	2285	ok	C48H92NO8P	MOAVQOSWWXXGJQ-UHFFFAOYSA-N	O=C(OCC(OC(=O)CCCCCCCCCCCC=CCCCCCCCC)COP(=O)([O-])OCC[N+](C)(C)C)CCCCCCCC=CCCCCCCCC
0	478	222.98956:12 241.01295:48 321.27295:24 417.24622:48 579.28711:24 901.58978:464	320	9.143	901.58	8.98	901.581	[M-H]-	PI	PI 39:3	2288	x	C48H87O13P	UYEQTBXZWUJODX-UHFFFAOYSA-N	O=C(OCC(OC(=O)CCCCCCCCCC=CCC=CCCCCCC)COP(=O)(O)OC1C(O)C(O)C(O)C(O)C1O)CCCCCCCC=CCCCCCCCC
0	479	240.99757:24 269.25287:10 283.26498:24 313.32047:10 321.27277:48 419.22238:12 419.2511:24 581.29047:24 903.57416:339 903.59949:422 903.66272:36	410	9.844	903.593	9.28	903.597	[M-H]-	PI	PI 39:2|PI 18:0_21:2	2291	ok	C48H89O13P	DKDHMBPPRHUOTR-UHFFFAOYSA-N	O=C(OCC(OC(=O)CCCCCCCCCC=CCC=CCCCCCC)COP(=O)(O)OC1C(O)C(O)C(O)C(O)C1O)CCCCCCCCCCCCCCCCC
0	480	152.9966:48 222.99431:36 229.17342:12 241.01137:96 281.24872:213 283.24457:60 297.03601:36 315.04428:36 327.23428:170 403.56332:10 417.20432:24 417.23297:245 463.2294:36 579.26837:48 579.30548:118 580.28833:24 597.30499:36 625.2887:36 803.42407:10 904.66077:24 907.40503:24 907.5191:2091	310	8.316	907.533	8.15	907.534	[M-H]-	PI	PI 40:7|PI 18:1_22:6	2296	ok	C49H81O13P	QHPDGSFYNQHVMI-UHFFFAOYSA-N	O=C(OCC(OC(=O)CCC=CCC=CCC=CCC=CCC=CCC=CCC)COP(=O)(O)OC1C(O)C(O)C(O)C(O)C1O)CCCCCCCC=CCCCCCCCC
0	481	152.9874:12 152.9926:24 175.94714:24 222.99355:12 223.00192:60 241.01054:192 257.24686:12 281.24304:211 297.03497:60 329.22028:36 329.24829:181 330.24158:24 334.0401:10 417.23154:89 417.26306:60 465.23444:24 525.5481:24 579.24951:12 579.29675:118 580.28967:36 597.27551:12 627.25574:12 627.28381:24 827.5368:24 828.54181:60 828.56604:185 828.61041:36 836.59552:24 906.65424:24 909.45642:58 909.52832…	310	8.428	909.545	8.32	909.55	[M-H]-	PI	PI 40:6|PI 18:1_22:5	2298	ok	C49H83O13P	CVDYOYNJWLXMAW-UHFFFAOYSA-N	O=C(OCC(OC(=O)CCCCCC=CCC=CCC=CCC=CCC=CCC)COP(=O)(O)OC1C(O)C(O)C(O)C(O)C1O)CCCCCCCC=CCCCCCCCC
0	482	152.98044:12 216.47562:10 223.00191:48 229.18323:12 241.01051:182 259.01358:12 283.23413:48 283.26483:268 284.25717:24 297.02771:24 315.05563:24 327.2103:60 327.22806:153 328.22339:24 419.24515:202 435.87424:12 463.22476:36 499.60309:12 581.23944:12 581.30707:296 582.29156:24 599.30304:48 599.32367:36 625.26196:24 906.62457:60 909.54095:2592 909.66364:36	310	8.744	909.548	8.45	909.55	[M-H]-	PI	PI 40:6|PI 18:0_22:6	2299	ok	C49H83O13P	DJVOKHFQPGWUPK-UHFFFAOYSA-N	O=C(OCC(OC(=O)CCC=CCC=CCC=CCC=CCC=CCC=CCC)COP(=O)(O)OC1C(O)C(O)C(O)C(O)C1O)CCCCCCCCCCCCCCCCC
0	483	152.99127:24 205.33109:24 222.99202:24 223.0004:48 241.00899:194 283.23724:12 283.26321:576 285.25671:24 297.02365:12 297.03574:48 303.23438:12 329.23383:36 329.24402:248 332.12875:10 357.04156:10 419.24908:219 420.25772:36 437.25861:24 465.22955:24 523.64435:10 581.31195:290 582.30658:24 589.75952:10 599.29773:36 625.32318:12 627.28888:48 908.68048:24 911.45624:47 911.55359:2239 911.57477:2230	310	8.883	911.566	8.52	911.565	[M-H]-	PI	PI 40:5|PI 18:0_22:5	2304	ok	C49H85O13P	QLABQLNIHHHJCI-UHFFFAOYSA-N	O=C(OCC(OC(=O)CCCCCC=CCC=CCC=CCC=CCC=CCC)COP(=O)(O)OC1C(O)C(O)C(O)C(O)C1O)CCCCCCCCCCCCCCCCC
0	484	152.9873:12 152.99252:24 222.97038:12 241.01476:115 253.21782:24 283.25998:194 297.03964:24 327.23297:12 331.26941:134 332.25555:24 419.21909:24 419.2478:95 437.28662:24 458.63535:24 540.76245:24 581.26624:24 581.29669:71 581.3136:78 582.31165:24 629.31207:24 742.51782:12 742.54071:24 743.55774:48 910.65338:24 913.58044:2332	310	9.273	913.578	8.85	913.581	[M-H]-	PI	PI 40:4|PI 18:0_22:4	2307	ok	C49H87O13P	VTYLJIRGLIZEIC-UHFFFAOYSA-N	O=C(OCC(OC(=O)CCCCCCCCC=CCC=CCC=CCC=CCC)COP(=O)(O)OC1C(O)C(O)C(O)C(O)C1O)CCCCCCCCCCCCCCCCC
0	485	107.28901:10 303.22867:323 305.23965:48 329.24564:168 417.24863:10 840.55133:216 841.53979:60 914.57306:73	310	8.987	914.592	8.98	914.592	[M+CH3COO]-	PC	PC 42:9|PC 20:4_22:5	2308	ok	C50H82NO8P	FDDWZRUXIMATBC-UHFFFAOYSA-N	O=C(OCC(OC(=O)CCCCCC=CCC=CCC=CCC=CCC=CCC)COP(=O)([O-])OCC[N+](C)(C)C)CCCCCCC=CCC=CCC=CCC=CCC
0	486	241.00171:24 283.26239:60 335.28708:36 419.24808:48 579.50293:12 581.32092:24 716.51263:10 801.80457:10 917.57953:421 917.62207:490 917.67303:136 917.69855:24	410	10.31	917.615	9.74	917.612	[M-H]-	PI	PI 40:2|PI 18:0_22:2	2317	ok	C49H91O13P	VIFLBOZTTASJKF-UHFFFAOYSA-N	O=C(OCC(OC(=O)CCCCCCCCCCCC=CCC=CCCCCC)COP(=O)(O)OC1C(O)C(O)C(O)C(O)C1O)CCCCCCCCCCCCCCCCC
0	487	89.02298:24 101.02141:12 143.02536:12 143.03375:24 179.05112:36 364.27313:10 536.45093:12 536.50616:36 680.51471:24 698.53931:36 698.56897:48 860.52771:24 860.58533:361 860.6059:526 861.59778:60 861.61426:137	310	9.064	920.633	9.12	920.632	[M+CH3COO]-	Hex2Cer	Hex2Cer 34:1;2O	2324	pos	C46H87NO13	PCOYXPGDIRMBSD-UHFFFAOYSA-N	O=C(NC(COC1OC(CO)C(OC2OC(CO)C(O)C(O)C2O)C(O)C1O)C(O)C=CCCCCCCCCCCC)CCCCCCCCCCCCCCCCC
0	488	78.96493:6 149.24956:5 152.99107:153 171.00583:6 255.23132:5 281.24615:18 435.24646:163 435.31378:12 436.26245:12 491.28183:12 571.19849:6 571.23871:30 927.53485:254	310	7.662	927.53	7.83	927.537	[M-H]-	DLCL	DLCL 36:2|DLCL 18:1_18:1	2332	ok	C45H86O15P2	TZWVVHWEXQUYPT-UHFFFAOYSA-N	O=C(OCC(O)COP(=O)(O)OCC(O)COP(=O)(O)OCC(O)COC(=O)CCCCCCCC=CCCCCCCCC)CCCCCCCC=CCCCCCCCC
0	489	116.92773:36 253.21085:24 281.24026:216 363.31424:24 363.31958:36 365.32208:24 365.33282:48 391.34494:12 812.69843:24 854.63446:120 854.67139:261 855.64349:36 928.68787:24	310	13.129	928.704	13.04	928.701	[M+CH3COO]-	PC	PC 42:2|PC 18:1_24:1	2333	ok	C50H96NO8P	YKGOAHUQOKSYEX-UHFFFAOYSA-N	O=C(OCC(OC(=O)CCCCCCCCCCCC=CCCCCCCCCCC)COP(=O)([O-])OCC[N+](C)(C)C)CCCCCCCC=CCCCCCCCC
0	490	87.00968:24 99.92475:10 179.05092:24 646.65045:36 726.57965:60 727.57812:36 736.78918:10 748.55823:36 753.58221:24 797.61206:12 798.6463:36 808.68225:36 967.64404:12 970.64813:36 970.71368:343	320	12.559	970.73	12.58	970.735	[M-H]-	HexCer_EOS	HexCer 52:6;4O	2370	pos	C58H101NO10	YBKDVRKSSNCRAY-UHFFFAOYSA-N	O=C(OCCC=CCC=CCC=CCC=CCCCCCCCCCCC(=O)NC(COC1OC(CO)C(O)C(O)C1O)C(O)C=CCCCCCCCC)CCCCCCCC=CCCCCC
0	491	78.96116:12 89.02956:36 101.02841:24 119.03183:24 131.03096:24 143.03697:36 158.96919:36 161.0361:24 168.05069:12 179.0528:48 366.34747:12 434.39688:10 646.65399:12 648.62079:36 728.58478:12 744.62988:10 750.56268:24 792.67212:48 799.61768:24 800.64923:48 801.66949:36 802.67059:24 809.59583:24 810.6897:77 811.68042:24 876.67627:48 972.59363:12 972.65051:47 972.73798:579	320	13.081	972.735	12.77	972.751	[M-H]-	HexCer_AP	HexCer 52:6;4O	2372	pos	C58H103NO10	MQXLTNOUQNINOM-UHFFFAOYSA-N	O=C(NC(COC1OC(CO)C(O)C(O)C1O)C(O)C(O)CCCCCCCCCCCCCCCCCC)C(O)CCCCCCCCCC=CCC=CCC=CCC=CCC=CCC=CCC
0	492	89.01927:12 119.02605:12 179.04572:12 179.05698:36 620.5968:48 748.53607:10 764.61591:48 782.56073:12 782.61176:36 782.66272:70 795.61383:10 798.64325:24 941.68243:24 944.59863:12 944.69342:854 944.70636:1137 945.70679:472 945.76288:36	410	12.627	1004.72	11.89	1004.73	[M+CH3COO]-	Hex2Cer	Hex2Cer 40:1;2O	2380	pos	C52H99NO13	INXAOSPVWMKQNK-UHFFFAOYSA-N	O=C(NC(COC1OC(CO)C(OC2OC(CO)C(O)C(O)C2O)C(O)C1O)C(O)C=CCCCCCCCCCCC)CCCCCCCCCCCCCCCCCCCCCCC
0	493	162.74756:24 253.20226:12 253.21565:60 255.23509:279 269.25497:10 281.24295:813 282.25531:118 391.20941:12 417.23428:24 729.5423:24 799.64471:12 800.6604:24 820.56299:24 1008.5647:24 1011.68066:95 1011.76544:944 1011.85913:59	310	13.159	1011.76	13.42	1011.76	[M-H]-	HBMP	HBMP 52:2|HBMP 18:1/16:0_18:1	2382	ok	C58H109O11P	ZAENZVVRLGXZAI-UHFFFAOYSA-N	O=C(OCC(OC(=O)CCCCCCCC=CCCCCCCCC)COP(=O)(O)OCC(OC(=O)CCCCCCCCCCCCCCC)CO)CCCCCCCC=CCCCCCCCC
0	494	113.02403:10 119.03364:24 179.04765:12 179.06079:36 344.95462:10 634.60394:24 778.65173:36 796.65271:48 956.76196:10 958.71967:497 959.68402:131 959.71875:149 1018.75104:24	410	12.96	1018.74	12.3	1018.74	[M+CH3COO]-	Hex2Cer	Hex2Cer 41:1;2O	2385	pos	C53H101NO13	LVEZVGFTIGJYCQ-UHFFFAOYSA-N	O=C(NC(COC1OC(CO)C(OC2OC(CO)C(O)C(O)C2O)C(O)C1O)C(O)C=CCCCCCCCCCCC)CCCCCCCCCCCCCCCCCCCCCCCC
0	495	149.03136:12 249.06743:24 582.54425:12 644.58527:24 788.61182:12 788.65912:36 806.64716:24 968.61029:12 968.6889:409 968.72382:275 969.69757:140 969.75433:36	310	11.25	1028.72	11.15	1028.73	[M+CH3COO]-	Hex2Cer	Hex2Cer 42:3;2O	2391	pos	C54H99NO13	PMWGYSBFJXBROA-UHFFFAOYSA-N	O=C(NC(COC1OC(CO)C(OC2OC(CO)C(O)C(O)C2O)C(O)C1O)C(O)C=CCCCCCCCCCCC)CCCCCCCCCCCCCC=CCC=CCCCCCCC
0	496	89.0202:36 101.01703:24 119.03021:36 139.8558:10 161.04137:24 176.97549:10 179.05086:60 356.2594:10 555.11383:24 646.61151:108 647.62842:24 747.49213:10 790.65991:66 791.64624:36 808.58698:12 808.65076:159 809.68414:48 967.69696:48 970.65314:184 970.73175:2028 970.82355:35 971.14258:24 971.71527:460 972.43683:24 974.02521:24	410	12.6	1030.75	11.98	1030.74	[M+CH3COO]-	Hex2Cer	Hex2Cer 42:2;2O	2392	pos	C54H101NO13	FHZVLYVQCMRDEI-UHFFFAOYSA-N	O=C(NC(COC1OC(CO)C(OC2OC(CO)C(O)C(O)C2O)C(O)C1O)C(O)C=CCCCCCCCCCCC)CCCCCCCCCCCCCC=CCCCCCCCCCC
0	497	71.01596:12 89.02595:88 97.02457:12 101.02316:48 107.04105:12 119.03532:60 143.02905:36 149.0408:12 157.11826:10 161.04018:83 179.05334:200 217.00072:24 263.07751:24 367.3692:48 572.77765:12 648.61139:81 648.63995:194 649.62268:36 701.50433:10 743.62506:10 792.67761:165 793.63751:36 799.67474:24 808.0058:12 810.67126:359 811.67395:48 811.68994:81 812.72528:24 852.66626:24 969.61884:36 969.74548:3…	310	13.085	1032.75	12.62	1032.76	[M+CH3COO]-	Hex2Cer	Hex2Cer 42:1;2O	2393	pos	C54H103NO13	IXNRDFJONBIEKE-UHFFFAOYSA-N	O=C(NC(COC1OC(CO)C(OC2OC(CO)C(O)C(O)C2O)C(O)C1O)C(O)C=CCCCCCCCCCCC)CCCCCCCCCCCCCCCCCCCCCCCCC
0	498	196.04051:10 249.17264:10 281.25537:182 282.2489:12 288.90207:10 339.3295:10 442.25562:10 644.09296:10 699.43988:10 734.98279:10 899.63348:10 942.68988:10 1037.75964:367	310	13.188	1037.77	13.42	1037.78	[M-H]-	HBMP	HBMP 54:3|HBMP 18:1_18:1_18:1	2397	ok	C60H111O11P	YGELWCZMOZVYTE-UHFFFAOYSA-N	O=C(OCC(OC(=O)CCCCCCCC=CCCCCCCCC)COP(=O)(O)OCC(OC(=O)CCCCCCCC=CCCCCCCCC)CO)CCCCCCCC=CCCCCCCCC
0	499	87.00314:12 119.04101:24 161.03432:12 179.05843:36 674.64618:24 817.57721:12 818.68048:36 819.69611:24 836.65692:48 837.69989:24 912.64069:10 973.70935:24 998.69232:242 998.74554:693 999.66772:24 999.75641:346	310	13.075	1058.78	12.72	1058.77	[M+CH3COO]-	Hex2Cer	Hex2Cer 44:2;2O	2407	pos	C56H105NO13	JVMWZNCZMKGMDM-UHFFFAOYSA-N	O=C(NC(COC1OC(CO)C(OC2OC(CO)C(O)C(O)C2O)C(O)C1O)C(O)C=CCCCCCCCCCCC)CCCCCCCCCCCCCCCC=CCCCCCCCCCC
0	500	131.03307:12 161.04024:12 179.05342:98 221.07565:48 245.06966:12 263.06625:24 518.4964:10 536.50342:24 680.53711:12 698.51746:24 698.57306:79 699.5484:24 784.42664:10 860.62683:60 860.65564:24 1019.42578:36 1022.66168:1871 1023.60382:108 1023.67566:538	310	8.949	1082.69	8.84	1082.68	[M+CH3COO]-	Hex3Cer	Hex3Cer 34:1;2O	2411	pos	C52H97NO18	MZMGJQMOGJEEJM-UHFFFAOYSA-N	O=C(NC(COC1OC(CO)C(OC2OC(CO)C(OC3OC(CO)C(O)C(O)C3O)C(O)C2O)C(O)C1O)C(O)C=CCCCCCCCCCCC)CCCCCCCCCCCCCCCCC
0	501	85.53623:10 89.01895:24 119.03482:24 131.03568:10 143.03014:24 161.02882:24 161.04308:155 167.03023:10 179.0526:332 207.27232:12 221.0663:48 245.05536:12 260.44183:10 263.07645:115 281.08508:36 341.10831:36 367.36237:24 457.34427:12 648.61957:48 792.59949:12 792.66266:24 810.66815:250 810.71606:127 811.63086:24 811.67877:60 811.73877:36 836.30231:10 936.75336:12 954.64038:12 954.72711:36 972.7316…	320	13.039	1134.79	12.75	1134.8	[M-H]-	HexCer_EOS	HexCer 65:15;4O	2425	pos	C71H109NO10	NXCPGXWKOBBVII-UHFFFAOYSA-N	O=C(OCCC=CCC=CCC=CCC=CCC=CCC=CCCCCCCCCC(=O)NC(COC1OC(CO)C(O)C(O)C1O)C(O)C=CCCC=CCCC=CCC)CCC=CCC=CCC=CCC=CCC=CCC=CCC
0	502	142.04745:12 289.17825:18 290.08292:191 291.10388:18 607.10236:5 675.39307:6 784.09442:6 786.77136:12 819.49908:6 832.46289:5 860.59967:12 1107.73218:18 1133.68372:12 1148.05249:18 1149.04602:18 1151.70996:1292 1151.82898:61	320	8.135	1151.7	8.24	1151.71	[M-H]-	GM3	GM3 34:1;2O	2428	pos	C57H104N2O21	CCRZUCCBXKMPQW-UHFFFAOYSA-N	O=C(O)C1(OC2C(O)C(OC(CO)C2O)OC3C(O)C(O)C(OCC(NC(=O)CCCCCCCCCCCCCCCCC)C(O)C=CCCCCCCCCCCC)OC3CO)OC(C(O)C(O)CO)C(N=C(O)C)C(O)C1
0	503	101.39:10 149.04591:12 179.04956:24 263.07748:36 589.02069:12 612.16681:24 618.59326:24 648.03998:10 730.54108:24 780.62811:92 780.68298:36 942.59589:12 942.70355:36 943.67706:24 1101.26013:24 1104.73975:1483 1104.85168:47 1105.73767:554 1149.36719:10 1164.76331:36	310	10.802	1164.77	10.31	1164.76	[M+CH3COO]-	Hex3Cer	Hex3Cer 40:2;2O	2430	pos	C58H107NO18	SHYSBFAAZRZZQW-UHFFFAOYSA-N	O=C(NC(COC1OC(CO)C(OC2OC(CO)C(OC3OC(CO)C(O)C(O)C3O)C(O)C2O)C(O)C1O)C(O)C=CCCCCCCCCCCC)CCCCCCCCCCCC=CCCCCCCCCCC
0	504	72.99381:10 99.01153:12 141.01653:12 149.04591:10 161.04198:48 179.04967:36 221.06741:24 618.0509:12 782.64227:60 782.67761:60 783.66675:36 944.70172:36 944.74481:24 1103.09399:12 1106.66992:93 1106.75854:1654 1107.68738:67 1107.74341:778 1166.72131:12 1166.75964:36	320	12.253	1166.78	12.43	1166.79	[M+CH3COO]-	HexCer_EOS	HexCer 63:15;4O	2431	pos	C69H105NO10	KSSLGTPFWDSTML-UHFFFAOYSA-N	O=C(OCCC=CCC=CCC=CCC=CCC=CCC=CCCCCCCC(=O)NC(COC1OC(CO)C(O)C(O)C1O)C(O)C=CCCC=CCCC=CCC)CCC=CCC=CCC=CCC=CCC=CCC=CCC
0	505	143.03365:12 161.04321:24 179.04527:12 179.05278:60 263.0676:24 264.09457:10 606.07935:12 628.56995:12 646.6142:24 796.58167:12 796.63708:48 796.6687:105 797.68256:60 953.53223:12 958.68457:36 1117.18127:24 1120.6532:79 1120.75647:1610 1121.77563:953 1122.85168:24	320	12.871	1180.79	12.55	1180.8	[M+CH3COO]-	HexCer_EOS	HexCer 64:15;4O	2438	pos	C70H107NO10	VYTXNCDAVFJLFD-UHFFFAOYSA-N	O=C(OCCC=CCC=CCC=CCC=CCC=CCC=CCCCCCCC(=O)NC(COC1OC(CO)C(O)C(O)C1O)C(O)C=CCCC=CCCC=CCCC)CCC=CCC=CCC=CCC=CCC=CCC=CCC
0	506	149.04242:12 161.03651:24 161.04007:48 179.03635:12 179.05322:48 221.05873:12 263.06372:12 644.54529:12 644.58087:24 806.57483:12 806.64252:71 807.63873:48 968.67529:24 1127.07434:24 1128.13879:24 1130.68896:172 1130.75964:1199 1130.87756:67 1131.67017:61 1131.77393:876 1131.83533:100	310	11.001	1190.78	10.65	1190.78	[M+CH3COO]-	Hex3Cer	Hex3Cer 42:3;2O	2441	pos	C60H109NO18	RVEXJVNXGIXYQI-UHFFFAOYSA-N	O=C(NC(COC1OC(CO)C(OC2OC(CO)C(OC3OC(CO)C(O)C(O)C3O)C(O)C2O)C(O)C1O)C(O)C=CCCCCCCCCCCC)CCCCCCCCCCCCCC=CCC=CCCCCCCC
0	1	73.05076:10 77.04609:10 81.06694:10 83.0505:10 93.07604:10 107.07819:10 109.11271:10 119.08521:10 125.05484:10 125.10347:10 132.15714:10 142.08023:10 173.07687:10 178.06744:10 181.41312:10 182.00117:10 195.97614:10 248.97879:10 250.9771:10 251.98927:10 284.05292:10 300.33038:10	310	6.537	300.288	6.78	300.29	[M+H]+	NAE	NAE 16:0	180	x	C18H37NO2	HXYVTAGFYLMHSO-UHFFFAOYSA-N	O=C(NCCO)CCCCCCCCCCCCCCC
0	2	91.04818:12 91.05219:146 144.09106:3 149.02251:41	330	4.937	313.141	4.889	313.143	[M+H]+	Others	Benzyl butyl phthalate (also known as chemical regent)	198	x	C19H20O4	IRIAEXORFWYRCZ-UHFFFAOYSA-N	CCCCOC(=O)C1=C(C=CC=C1)C(=O)OCC1=CC=CC=C1
0	3	71.08603:60 72.07823:24 77.04505:12 79.05266:48 81.06841:92 83.04561:48 83.08397:192 85.09968:24 86.05868:24 91.04801:12 91.06005:12 93.07228:76 95.0805:36 95.08597:106 97.06316:24 97.11015:48 100.0713:12 107.08728:60 109.09992:36 111.07806:36 111.12242:36 114.09358:24 119.08415:10 121.09794:48 123.12083:12 134.09833:12 135.11879:48 139.11186:24 149.13387:36 170.16318:12 267.20001:10 296.32236:24…	330	7.909	338.341	8.059	338.342	[M+H]+	Others	13-Docosenamide	253	ok	C22H43NO	UAUDZVJPLUQNMU-KTKRTIGZSA-N	CCCCCCCC\C=C/CCCCCCCCCCCC(N)=O
0	4	71.08471:132 79.05375:12 81.06951:60 83.07996:24 85.1008:48 89.05773:12 95.08304:106 97.09752:12 98.98372:60 103.06959:12 115.12356:10 137.12996:12 211.54868:10 259.34937:10 313.27237:60	310	6.916	348.31	6.61	348.311	[M+NH4]+	MG	MG 16:0	279	ok	C19H38O4	QHZLMUACJMDIAE-UHFFFAOYSA-N	O=C(OCC(O)CO)CCCCCCCCCCCCCCC
0	5	139.02499:10 143.08333:10 151.05258:10 161.01106:10 368.34375:10	310	7.407	368.361	7.42	368.352	[M+H]+	NAE	NAE 21:1	324	x	C23H45NO2	IGMIBELQUVIBLL-UHFFFAOYSA-N	O=C(NCCO)CCCCCCCCCC=CCCCCCCCCC
0	6	79.04879:12 83.08765:24 95.08163:12 97.68443:10 105.06719:24 109.09812:12 119.08068:24 123.11416:12 133.10388:24 146.10463:12 147.12035:24 159.10889:12 173.12859:12 187.14095:12 252.20752:10 369.34644:12	310	8.886	369.347	9	369.352	[M+H-H2O]+	ST	ST 27:1;O	329	x	C27H46O	HVYWMOMLDIMFJA-UHFFFAOYSA-N	OC1CC2=CCC3C(CCC4(C)C(CCC34)C(C)CCCC(C)C)C2(C)CC1
0	7	71.08506:12 79.05408:24 81.06858:36 83.08796:36 91.04545:12 95.0847:60 97.09504:12 97.09919:24 107.08152:12 107.08878:24 109.10142:24 111.92091:10 115.03801:12 121.09945:60 123.11612:12 135.11378:48 149.12511:12 149.12854:36 218.103:10 247.23605:24 339.27902:12	310	7.019	374.326	6.84	374.327	[M+NH4]+	MG	MG 18:1	350	ok	C21H40O4	RZRNAYUHWVFMIP-UHFFFAOYSA-N	O=C(OCC(O)CO)CCCCCCCC=CCCCCCCCC
0	8	81.06567:12 81.07198:24 85.09943:36 95.07879:12 95.08153:36 109.09653:24 132.04095:10 179.16962:12 221.18105:10 341.29095:12 341.29874:48	310	7.494	376.338	7.38	376.342	[M+NH4]+	MG	MG 18:0	353	ok	C21H42O4	VBICKXHEKHSIBG-UHFFFAOYSA-N	O=C(OCC(O)CO)CCCCCCCCCCCCCCCCC
0	9	71.08498:2322 85.10103:12 93.0317:1110 113.13206:36 121.02834:1973 145.07077:10 148.56363:332 149.02222:35791 149.22435:67 149.25005:78 149.36317:86 149.40089:24 149.43349:48 149.593:69 149.63419:60 149.67023:67 149.69081:61 149.72342:82 149.75259:48 149.79208:73 149.81441:66 149.82471:60 149.84187:36 149.94493:62 150.01364:48 150.14941:36 150.45724:24 150.52953:48 150.71201:36 150.83603:24 151.0…	330	7.453	391.283	7.431	391.284	[M+H]+	Others	Dioctyl phthalate (also known as the production of plastic)	400	x	C24H38O4	MQIUGAXCHLFZKX-UHFFFAOYSA-N	CCCCCCCCOC(=O)C1=C(C=CC=C1)C(=O)OCCCCCCCC
0	10	85.02833:24 138.53448:5 324.0914:5 398.32779:12	310	5.533	398.322	5.52	398.327	[M+H]+	CAR	CAR 16:1	416	ok	C23H43NO4	JFAGPSOZZSTLRF-UHFFFAOYSA-N	O=C([O-])CC(OC(=O)CCCCCCCC=CCCCCCC)C[N+](C)(C)C
0	11	85.02748:147 400.33929:24	310	6.08	400.336	6.08	400.342	[M+H]+	CAR	CAR 16:0	420	ok	C23H45NO4	XOMRRQXKHMYMOC-UHFFFAOYSA-N	O=C([O-])CC(OC(=O)CCCCCCCCCCCCCCC)C[N+](C)(C)C
0	12	73.04023:12 79.05648:12 81.07479:12 91.05071:24 93.07094:24 95.08324:109 99.767:10 105.07177:24 107.08723:24 109.09986:36 121.10091:36 125.13366:24 131.08731:24 133.1026:36 135.11534:48 145.10461:12 147.11392:88 149.12505:12 159.10928:12 161.12572:24 161.13106:48 163.14948:10 173.12901:12 187.13757:24 201.15948:12 203.17397:24 209.02608:10 215.17729:24 238.0546:10 259.23151:12 261.24326:12 369.33…	310	8.886	404.385	9	404.389	[M+NH4]+	ST	ST 27:1;O	433	ok	C27H46O	HVYWMOMLDIMFJA-UHFFFAOYSA-N	OC1CC2=CCC3C(CCC4(C)C(CCC34)C(C)CCCC(C)C)C2(C)CC1
0	13	140.94252:10 301.12384:12 413.25891:36	330	7.453	413.262	7.435	413.266	[M+Na]+	Others	Dioctyl phthalate (also known as the production of plastic)	454	x	C24H38O4	MQIUGAXCHLFZKX-UHFFFAOYSA-N	CCCCCCCCOC(=O)C1=CC=CC=C1C(=O)OCCCCCCCC
0	14	83.08787:6 85.02729:106 129.07147:5 139.1067:6 426.35376:41	310	6.208	426.354	6.25	426.358	[M+H]+	CAR	CAR 18:1	481	ok	C25H47NO4	IPOLTUVFXFHAHI-UHFFFAOYSA-N	O=C([O-])CC(OC(=O)CCCCCCCC=CCCCCCCCC)C[N+](C)(C)C
0	15	71.0742:12 86.09372:60 98.98374:12 124.9907:12 124.99698:60 184.06429:12 184.0681:24 287.18011:10 434.32928:60	330	6.408	434.335	6.307	434.339	[M+H]+	Others	Elaidylphosphocholine	494	x	C23H48NO4P	SLVOKEOPLJCHCQ-OUKQBFOZSA-N	CCCCCCCC\C=C\CCCCCCCCOP([O-])(=O)OCC[N+](C)(C)C
0	16	81.06861:12 84.07934:60 98.97985:24 142.0206:10 266.28506:923 272.28616:10 284.29495:193 364.25107:12 364.25909:48 420.27563:36 438.28577:60	310	6.622	438.297	6.43	438.298	[M+H]+	EtherLPE	LPE O-16:1	504	neg	C21H44NO6P	RRTPYUGIBQLEDN-UHFFFAOYSA-N	O=P(O)(OCCN)OCC(O)COCCCCCCCCC=CCCCCCC
0	17	95.44583:5 132.04291:5 148.56531:6 256.25229:5 299.25308:12 305.18384:5 341.99298:5 440.15347:6	310	6.004	440.276	5.91	440.277	[M+H]+	LPE	LPE 15:0	508	neg	C20H42NO7P	FGHPDPYCRTXYNZ-UHFFFAOYSA-N	O=C(OCC(O)COP(=O)(O)OCCN)CCCCCCCCCCCCCC
0	18	71.08841:12 81.06836:12 81.07468:24 98.98097:12 132.03802:12 155.0042:24 282.26855:12 283.27579:10 313.26871:274	310	6.35	454.29	6.33	454.293	[M+H]+	LPE	LPE 16:0	542	neg	C21H44NO7P	YVYMBNSKXOXSKW-UHFFFAOYSA-N	O=C(OCC(O)COP(=O)(O)OCCN)CCCCCCCCCCCCCCC
0	19	70.06197:12 73.04612:12 79.0601:6 91.06128:5 95.0831:18 151.15475:5 198.05954:5 207.02682:12 292.29468:116 310.30637:123 390.25848:6 446.28268:6 464.31284:18	310	6.712	464.311	6.6	464.314	[M+H]+	EtherLPE	LPE O-18:2	555	neg	C23H46NO6P	DBVHWKABURKXNY-UHFFFAOYSA-N	O=P(O)(OCCN)OCC(O)COCCCCCCCCC=CCC=CCCCCC
0	20	70.06692:6 74.05814:18 81.06611:6 81.07242:12 83.08546:18 84.07937:53 95.08614:12 98.0901:12 98.98268:24 106.05922:6 106.065:12 126.11966:5 132.04164:18 142.02733:12 155.00116:12 155.00815:30 292.29056:6 294.31097:876 312.32178:219 392.29321:59 448.3129:67 466.32306:36	310	7.213	466.331	6.95	466.329	[M+H]+	EtherLPE	LPE O-18:1	560	neg	C23H48NO6P	CDONWGCJDDHTLP-UHFFFAOYSA-N	O=P(O)(OCCN)OCC(O)COCCCCCCCCC=CCCCCCCCC
0	21	86.09656:33 98.9826:6 104.10638:104 109.09555:6 125.0004:30 166.04524:6 180.07278:6 184.07227:212 195.11949:6 197.10358:18 223.07822:12 239.11635:6 241.10091:12 249.06799:18 267.05692:6 267.07526:30 285.08063:12 341.10315:18 359.11807:24 431.80771:6 433.15256:31 441.16537:5 450.2988:30 468.29074:6	310	5.573	468.306	5.72	468.308	[M+H]+	LPC	LPC 14:0/0:0	563	neg	C22H46NO7P	VXUOFDJKYGDUJI-UHFFFAOYSA-N	O=C(OCC(O)COP(=O)([O-])OCC[N+](C)(C)C)CCCCCCCCCCCCC
0	22	83.08778:12 86.09378:36 95.08726:12 101.0954:10 265.25812:12 281.03311:24 308.29623:24 339.28949:328 480.31232:12	310	6.464	480.308	6.41	480.308	[M+H]+	LPE	LPE 18:1	584	neg	C23H46NO7P	PYVRVRFVLRNJLY-UHFFFAOYSA-N	O=C(OCC(O)COP(=O)(O)OCCN)CCCCCCCC=CCCCCCCCC
0	23	161.09251:10 177.0891:12 192.06177:10 207.02995:24 223.05807:12 231.20341:10 249.17297:12 270.11554:10 417.38046:10 445.33725:12 445.37576:24	310	8.143	480.4	7.95	480.405	[M+NH4]+	MG	MG 26:4	585	x	C29H50O4	HZZOQGNNMUPCCV-UHFFFAOYSA-N	O=C(OCC(O)CO)CCCCCCCCCCCCC=CCC=CCC=CCC=CCC
0	24	71.08981:36 81.06735:24 85.09729:24 95.08477:36 98.98826:24 132.0304:12 132.04005:48 135.11394:10 150.04832:12 203.01637:10 216.06133:24 287.10736:12 310.30981:60 341.30325:280 417.18182:12	310	6.969	482.321	6.82	482.324	[M+H]+	LPE	LPE 18:0	598	neg	C23H48NO7P	BBYWOYAFBUOUFP-UHFFFAOYSA-N	O=C(OCC(O)COP(=O)(O)OCCN)CCCCCCCCCCCCCCCCC
0	25	71.07183:6 75.04501:30 86.09511:12 93.05737:24 104.10201:6 124.99102:6 130.6189:5 132.04321:64 142.93823:5 150.05519:24 181.90369:5 184.06882:31 225.0905:6 225.10313:12 255.23666:5 269.09045:24 285.08636:5 329.50735:5 343.12317:18 417.16006:18 433.1546:5 464.33688:6	310	5.933	482.324	5.98	482.324	[M+H]+	LPC	LPC 15:0	599	neg	C23H48NO7P	RJZVWDTYEWCUAR-UHFFFAOYSA-N	O=C(OCC(O)COP(=O)([O-])OCC[N+](C)(C)C)CCCCCCCCCCCCCC
0	26	71.07169:36 75.04363:36 86.09748:149 89.06294:10 97.09601:12 104.10596:592 106.06161:24 124.98896:12 124.99837:132 132.03622:24 132.03944:48 166.05376:12 166.06097:48 184.07361:253 209.0296:12 225.1019:36 325.11734:10 399.15671:10 417.15729:24 482.20987:12 482.35773:149	310	6.564	482.357	6.46	482.361	[M+H]+	EtherLPC	LPC O-16:0	600	neg	C24H52NO6P	RKKJZVVEVRCBJA-UHFFFAOYSA-N	O=P([O-])(OCC[N+](C)(C)C)OCC(OCCCCCCCCCCCCCCCC)CO
0	27	82.06266:36 132.03474:12 132.04118:48 210.2365:48 222.21782:788 226.15175:10 240.23473:60 242.24356:24	310	8.44	482.452	8.58	482.457	[M+H]+	Cer_NS	Cer 30:1;2O|Cer 15:1;2O/15:0	601	x	C30H59NO3	VHWAYGFKLPIESY-UHFFFAOYSA-N	O=C(NC(CO)C(O)C=CCCCCCCCCCC)CCCCCCCCCCCCCC
0	28	197.10944:5 275.14984:2 327.24356:5	310	7.809	488.394	7.49	488.395	[M+NH4]+	TG	TG 24:0|TG 8:0_8:0_8:0	612	x	C27H50O6	VLPFTAMPNXLGLX-UHFFFAOYSA-N	O=C(OCC(OC(=O)CCCCCCC)COC(=O)CCCCCCC)CCCCCCC
0	29	71.08397:12 75.04288:76 77.03794:24 79.05293:12 81.06868:98 83.08551:18 86.09277:24 93.05221:68 97.14493:6 99.08184:42 101.05762:5 104.10508:114 104.42737:5 106.06072:43 109.10595:5 117.08587:65 124.99271:6 124.99899:39 132.0433:446 135.10091:82 150.05521:141 166.05627:12 184.07248:234 225.09856:57 269.08524:63 287.09769:24 311.2543:12 325.11334:12 342.07315:6 343.11951:24 346.00461:5 378.21597:5…	310	5.74	494.324	5.86	494.324	[M+H]+	LPC	LPC 16:1/0:0	634	neg	C24H48NO7P	LFUDDCMNKWEORN-UHFFFAOYSA-N	O=C(OCC(O)COP(=O)([O-])OCC[N+](C)(C)C)CCCCCCCC=CCCCCCC
0	30	71.08464:12 75.046:36 79.05613:12 81.06938:76 93.05294:108 99.0798:60 106.05715:36 117.08361:12 117.08968:69 132.0425:420 135.10335:112 150.05087:91 225.09521:24 225.10785:48 251.07671:12 269.09302:77 322.34296:151 325.1041:12 340.34308:12 340.35861:60 343.11517:12 343.12296:36 385.18341:12 401.17358:24 459.20837:48 494.36591:24	310	7.695	494.358	7.48	494.361	[M+H]+	EtherLPE	LPE O-20:1	635	neg	C25H52NO6P	AVEWHMSFODPPIG-UHFFFAOYSA-N	O=P(O)(OCCN)OCC(O)COCCCCCCCCCCC=CCCCCCCCC
0	31	71.06973:48 77.05636:10 86.09402:449 97.10202:12 98.98128:60 104.10645:1266 124.98794:24 125.00048:272 132.04163:24 139.11017:12 163.0117:12 166.06161:120 181.02287:24 183.49236:24 184.07237:3103 184.59613:24 187.18958:24 258.10138:12 313.26941:88 388.44617:10 419.24384:36 478.31906:158 496.33801:225	310	6.283	496.337	6.21	496.34	[M+H]+	LPC	LPC 16:0/0:0	637	neg	C24H50NO7P	ASWBNKHCZGQVJV-UHFFFAOYSA-N	O=C(OCC(O)COP(=O)([O-])OCC[N+](C)(C)C)CCCCCCCCCCCCCCC
0	32	77.03252:6 91.05171:6 105.07139:5 119.08667:6 125.09555:5 129.06461:6 131.07399:6 135.08061:6 164.93297:5 171.10954:6 189.16112:6 203.13927:6 232.94548:5 309.17999:5 361.27066:12 428.08322:5	310	5.937	502.289	5.83	502.293	[M+H]+	LPE	LPE 20:4	641	neg	C25H44NO7P	JPNPIRVRGLGTRE-UHFFFAOYSA-N	O=C(OCC(O)COP(=O)(O)OCCN)CCCCCCC=CCC=CCC=CCC=CCC
0	33	78.03223:3 86.09274:4 93.05083:4 104.10507:20 117.08739:4 120.03988:3 124.99744:12 132.0369:8 146.02731:8 151.42445:3 164.02896:8 166.05817:8 168.98856:3 181.02307:16 184.07639:20 225.10081:3 240.09175:8 249.06625:3 285.08829:3 339.14285:3 506.78464:3 508.37115:43	310	7.075	508.373	6.72	508.376	[M+H]+	EtherLPC	LPC O-18:1	652	neg	C26H54NO6P	LGYDTKYITBAFRQ-UHFFFAOYSA-N	O=P([O-])(OCC[N+](C)(C)C)OCC(OCCCCCCCCC=CCCCCCCCC)CO
0	34	81.06715:5 86.09641:46 97.09904:6 104.10624:350 121.47628:5 124.99714:70 157.00005:5 166.05238:12 184.06841:61 297.06552:5 490.34357:6 508.37045:72	310	6.651	508.375	6.72	508.376	[M+H]+	EtherLPC	LPC O-18:1	653	neg	C26H54NO6P	LGYDTKYITBAFRQ-UHFFFAOYSA-N	O=P([O-])(OCC[N+](C)(C)C)OCC(OCCCCCCCCC=CCCCCCCCC)CO
0	35	86.09028:4 86.09809:8 104.10095:12 104.10667:45 122.99045:3 125.00548:4 166.05301:4 175.74568:3 180.10162:4 184.06908:12 193.05836:3 223.08109:4 249.06667:12 259.80646:3 267.07162:12 277.82162:3 324.98776:3 341.10703:16 349.12811:3 383.15451:3 421.37918:4 475.1843:12 510.37921:8 510.41092:8	310	7.161	510.388	7.19	510.392	[M+H]+	EtherLPC	LPC O-18:0	656	neg	C26H56NO6P	GGVRMOJUHVWYBR-UHFFFAOYSA-N	O=P([O-])(OCC[N+](C)(C)C)OCC(OCCCCCCCCCCCCCCCCCC)CO
0	36	228.22792:12 236.23334:48 239.48065:10 250.24466:24 263.45148:12 264.27179:151 282.2829:24 341.11313:24 492.46332:12	310	9.047	510.486	8.95	510.488	[M+H]+	Cer_NS	Cer 32:1;2O|Cer 18:1;2O/14:0	658	neg	C32H63NO3	ZKRPGPZHULJLKJ-UHFFFAOYSA-N	O=C(NC(CO)C(O)C=CCCCCCCCCCCCCC)CCCCCCCCCCCCC
0	37	104.0996:12 128.02388:10 211.20663:10 309.12042:12 385.18073:10 459.22968:12 459.23267:24 518.30682:12	310	6.28	518.319	6.21	518.322	[M+Na]+	LPC	LPC 16:0	671	neg	C24H50NO7P	ASWBNKHCZGQVJV-UHFFFAOYSA-N	O=C(OCC(O)COP(=O)([O-])OCC[N+](C)(C)C)CCCCCCCCCCCCCCC
0	38	207.11259:10 252.2625:12 264.2684:60	410	9.9	520.503	9.38	520.509	[M+H-H2O]+	Cer_NS	Cer 34:1;2O|Cer 18:1;2O/16:0	675	neg	C34H67NO3	YDNKGFDKKRUKPY-UHFFFAOYSA-N	O=C(NC(CO)C(O)C=CCCCCCCCCCCCCC)CCCCCCCCCCCCCCC
0	39	86.09609:214 87.61389:10 97.10282:10 98.98068:24 104.10727:569 123.11551:12 124.99821:140 163.13268:12 166.05893:48 183.49332:12 184.07333:1578 225.08681:10 298.21616:10 504.32141:12 504.34344:140 520.70435:12 522.35736:255	310	6.393	522.355	6.27	522.355	[M+H]+	LPC	LPC 18:1/0:0	680	neg	C26H52NO7P	YAMUFBLWGFFICM-UHFFFAOYSA-N	O=C(OCC(O)COP(=O)([O-])OCC[N+](C)(C)C)CCCCCCCC=CCCCCCCCC
0	40	71.06804:5 71.07158:30 75.04838:5 79.05732:5 81.0668:7 83.08232:5 86.09603:154 93.05422:24 99.08251:12 103.7854:10 104.10719:489 106.06429:7 117.09111:12 124.61259:5 124.99811:162 132.04239:67 135.09834:21 146.97198:2 150.05589:24 161.01453:2 163.01787:13 166.06239:38 179.31775:2 181.02177:7 183.50266:12 183.52165:5 184.07126:1038 184.32446:5 188.22049:5 199.03725:5 224.08173:2 225.09711:12 240.0…	310	6.899	524.369	6.73	524.371	[M+H]+	LPC	LPC 18:0/0:0	694	neg	C26H54NO7P	IHNKQIMGVNPMTC-UHFFFAOYSA-N	O=C(OCC(O)COP(=O)([O-])OCC[N+](C)(C)C)CCCCCCCCCCCCCCCCC
0	41	124.02052:10 133.04443:12 175.14127:10 205.1283:12 341.2951:10 385.27054:12 441.1362:12	310	5.945	526.289	5.69	526.293	[M+H]+	LPE	LPE 22:6	695	neg	C27H44NO7P	XEVRBOQZSXWGQO-UHFFFAOYSA-N	O=C(OCC(O)COP(=O)(O)OCCN)CCC=CCC=CCC=CCC=CCC=CCC=CCC
0	42	109.10405:12 257.20023:12 285.24374:236 313.27142:24 495.43475:60	310	9.634	530.476	9.21	530.478	[M+NH4]+	DG	DG 28:0|DG 14:0_14:0	705	ok_Mix	C31H60O5	JFBCSFJKETUREV-UHFFFAOYSA-N	O=C(OCC(OC(=O)CCCCCCCCCCCCC)CO)CCCCCCCCCCCCC
0	43	71.08468:6 73.04355:6 81.06948:6 83.08504:3 86.09361:6 87.47751:3 99.07581:6 100.0893:3 104.1075:9 111.04674:3 117.09:6 124.99858:15 128.74956:3 132.04291:12 133.04744:6 146.11676:6 147.06447:37 149.02388:3 166.06139:9 184.0722:15 207.02924:6 217.12842:3 221.08815:12 225.0963:6 240.09798:6 248.98628:9 255.53647:3 265.01859:12 281.0499:49 282.05734:6 326.94485:6 326.96259:12 339.99838:3 360.99802:…	310	7.601	536.403	7.39	536.407	[M+H]+	EtherLPC	LPC O-20:1	729	neg	C28H58NO6P	DTAIPULZERDYCU-UHFFFAOYSA-N	O=P([O-])(OCC[N+](C)(C)C)OCC(OCCCCCCCCCCC=CCCCCCCCC)CO
0	44	119.08676:10 143.45631:10 250.25082:12 250.25748:24 262.25018:141 280.24271:12 281.04404:24 282.06323:24	310	9.182	536.504	8.95	536.504	[M+H]+	Cer_NS	Cer 34:2;2O|Cer 18:2;2O/16:0	730	neg	C34H65NO3	GMWIWVUTMCBDSP-UHFFFAOYSA-N	O=C(NC(CO)C(O)C=CCCC=CCCCCCCCCC)CCCCCCCCCCCCCCC
0	45	82.06432:72 95.08875:36 107.08727:12 109.09843:24 164.06633:10 236.23343:12 236.23988:24 252.26817:213 256.25189:12 256.26538:60 263.43564:12 263.44476:60 264.26505:2103 264.99756:24 281.05408:36 282.27594:400 387.15561:24 496.56558:12 502.49741:48 520.48822:12 520.50421:48	410	9.897	538.516	9.38	538.519	[M+H]+	Cer_NS	Cer 34:1;2O|Cer 18:1;2O/16:0	737	neg	C34H67NO3	YDNKGFDKKRUKPY-UHFFFAOYSA-N	O=C(NC(CO)C(O)C=CCCCCCCCCCCCCC)CCCCCCCCCCCCCCC
0	46	81.06846:10 136.10687:10 254.26852:12 256.25198:24 266.2803:36 284.28055:12 449.21591:10 504.49344:12 522.5036:12 522.51324:60	310	10.254	540.529	9.97	540.535	[M+H]+	Cer_NDS	Cer 34:0;2O|Cer 18:0;2O/16:0	741	neg	C34H69NO3	GCGTXOVNNFGTPQ-UHFFFAOYSA-N	O=C(NC(CO)C(O)CCCCCCCCCCCCCCC)CCCCCCCCCCCCCCC
0	47	95.09122:10 104.10605:36 146.97925:12 275.21463:10 476.34164:10 485.26163:48 520.53302:10 544.34186:24	310	6.4	544.334	6.27	544.337	[M+Na]+	LPC	LPC 18:1	762	neg	C26H52NO7P	YAMUFBLWGFFICM-UHFFFAOYSA-N	O=C(OCC(O)COP(=O)([O-])OCC[N+](C)(C)C)CCCCCCCC=CCCCCCCCC
0	48	81.06832:10 164.91353:10 229.21227:10 285.23669:159 409.12598:10 509.46478:12 509.48694:24	310	11.85	544.529	11.75	544.53	[M+NH4]+	EtherDG	DG O-30:0|DG O-16:0_14:0	763	ok	C33H66O4	UAZYDOYAMIBBPR-UHFFFAOYSA-N	O=C(OC(CO)COCCCCCCCCCCCCCCCC)CCCCCCCCCCCCC
0	49	73.05474:12 132.03845:12 164.0325:10 184.0668:36 207.02344:12 207.03151:36 263.05389:10 284.073:10 370.33267:10 473.31683:10 515.22888:36 550.38202:24	310	6.962	550.383	6.99	550.387	[M+H]+	LPC	LPC 20:1	774	neg	C28H56NO7P	YYSFWGQAKJTHRE-UHFFFAOYSA-N	O=C(OCC(O)COP(=O)([O-])OCC[N+](C)(C)C)CCCCCCCCCC=CCCCCCCCC
0	50	121.09892:24 285.23825:64 311.24539:12 311.25531:63 365.10681:12 365.11218:24 521.44421:48	310	9.771	556.491	9.36	556.494	[M+NH4]+	DG	DG 30:1|DG 14:0_16:1	804	ok_Mix	C33H62O5	SSKSBJYFDDMVGX-UHFFFAOYSA-N	O=C(OCC(OC(=O)CCCCCCCC=CCCCCCC)CO)CCCCCCCCCCCCC
0	51	71.08583:69 75.32332:10 83.08621:24 93.07187:10 95.08554:60 97.10142:36 103.07499:12 109.0979:36 123.11858:24 137.12939:12 211.19263:12 211.20078:48 221.22256:12 229.20927:36 239.23013:12 257.24203:24 285.2403:365 287.88803:24 313.25534:24 313.27023:312 523.4668:359 558.2453:125	410	10.71	558.505	10.18	558.509	[M+NH4]+	DG	DG 30:0|DG 14:0_16:0	823	ok	C33H64O5	NYNQTTOUQMCOEM-UHFFFAOYSA-N	O=C(OCC(OC(=O)CCCCCCCCCCCCCCC)CO)CCCCCCCCCCCCC
0	52	355.05353:10 459.233:12 563.45886:69	420	10.715	563.462	10.15	563.465	[M+Na]+	DG	DG 30:0	828	x	C33H64O5	CSPQFUGHYJVYJM-UHFFFAOYSA-N	O=C(OCC(OC(=O)CCCCCCC)CO)CCCCCCCCCCCCCCCCCCCCC
0	53	252.25549:24 252.26665:60 254.24454:12 264.27036:330 276.5437:10 282.27908:87 518.24548:10 548.54065:24	310	11.098	566.547	10.71	566.551	[M+H]+	Cer_NS	Cer 36:1;2O|Cer 18:1;2O/18:0	840	neg	C36H71NO3	VODZWWMEJITOND-UHFFFAOYSA-N	O=C(NC(CO)C(O)C=CCCCCCCCCCCCCC)CCCCCCCCCCCCCCCCC
0	54	121.10397:10 137.12837:12 260.07687:10 285.22742:12 311.25638:48 461.70251:10 535.49933:12	310	12.095	570.543	12.2	570.546	[M+NH4]+	EtherDG	DG O-32:1|DG O-16:0_16:1	849	ok	C35H68O4	PTYIQHHZGNPOSS-UHFFFAOYSA-N	O=C(OC(CO)COCCCCCCCCCCCCCCCC)CCCCCCCC=CCCCCCC
0	55	79.05187:12 95.07957:12 95.08778:24 101.12697:10 109.10181:12 153.1281:10 535.50757:10 570.52673:24	310	11.551	570.548	11.35	570.546	[M+NH4]+	MG	MG 32:1	853	x	C35H68O4	QNIINDPBJHVAST-UHFFFAOYSA-N	O=C(OCC(O)CO)CCCCCCCCCCCCCCCCCCCC=CCCCCCCCCCC
0	56	81.0687:12 85.09738:12 187.17072:10 299.25348:24 313.26764:48 327.28772:12 537.47638:24	310	11.387	572.523	10.89	572.525	[M+NH4]+	DG	DG 31:0|DG 15:0_16:0	856	ok	C34H66O5	PENDWALPEZESAS-UHFFFAOYSA-N	O=C(OCC(OC(=O)CCCCCCCCCCCCCCC)CO)CCCCCCCCCCCCCC
0	57	71.08361:637 75.04253:63 76.76818:10 81.0696:67 83.08517:73 85.0996:355 89.05518:12 89.06313:36 95.08451:92 97.09762:36 99.11366:82 109.09103:12 109.10129:91 111.11049:24 113.13057:24 123.11449:60 125.10387:12 127.14399:24 137.13174:36 141.16258:24 151.14822:24 155.17757:36 219.20903:12 221.22202:24 229.81868:10 239.22969:182 257.24619:191 285.23776:68 313.27023:3396 314.08514:24 315.28458:24 537…	310	13.013	572.559	12.7	572.561	[M+NH4]+	EtherDG	DG O-32:0|DG O-16:0_16:0	857	ok	C35H70O4	QFQQWVCLUZKAOS-UHFFFAOYSA-N	O=C(OC(CO)COCCCCCCCCCCCCCCCC)CCCCCCCCCCCCCCC
0	58	79.05187:12 81.07771:12 87.08501:24 99.08067:24 111.1184:12 117.09221:12 121.09525:24 132.04201:48 135.12079:24 167.1394:10 193.1422:36 219.21974:12 225.10538:24 252.26698:10 264.26614:24 269.09738:36 283.22296:24 309.11795:10 311.255:263 401.17365:24 443.20807:10 459.2056:36 517.25983:12 547.46753:103	310	9.903	582.505	9.64	582.509	[M+NH4]+	DG	DG 32:2|DG 16:1_16:1	893	ok	C35H64O5	HSQHRRHRYJNSOC-UHFFFAOYSA-N	O=C(OCC(OC(=O)CCCCCCCC=CCCCCCC)CO)CCCCCCCC=CCCCCCC
0	59	71.08399:60 79.05547:12 81.06746:60 83.08812:60 85.0987:60 89.05424:12 93.06987:36 95.08353:81 97.10077:73 103.0886:10 109.10019:73 111.11678:24 121.09047:12 121.10128:60 123.11485:60 135.11575:48 137.12881:24 149.12721:24 151.1451:12 163.15356:12 167.14651:12 201.18398:12 237.22276:48 239.22984:12 239.24069:48 257.24182:24 283.23703:12 285.24255:85 310.28552:12 311.25986:432 313.27023:636 339.27…	310	10.888	584.522	10.44	584.525	[M+NH4]+	DG	DG 32:1|DG 16:0_16:1	896	ok	C35H66O5	ADLOEVQMJKYKSR-UHFFFAOYSA-N	O=C(OCC(OC(=O)CCCCCCCC=CCCCCCC)CO)CCCCCCCCCCCCCCC
0	60	71.08477:24 81.06826:24 85.09821:48 85.10468:36 95.08435:77 109.09664:24 123.11882:24 135.11661:12 137.13132:24 229.214:10 239.22849:36 240.03629:10 312.29099:12 313.27341:597 341.30695:24 551.50244:344	410	12.201	586.538	11.52	586.541	[M+NH4]+	DG	DG 32:0|DG 16:0_16:0	899	ok	C35H68O5	JEJLGIQLPYYGEE-UHFFFAOYSA-N	O=C(OCC(OC(=O)CCCCCCCCCCCCCCC)CO)CCCCCCCCCCCCCCC
0	61	73.75149:10 83.08638:24 109.09669:12 123.11267:12 141.15721:12 159.39754:10 193.19185:10 285.2247:12 310.10135:10 313.27628:132 320.28445:10 327.28384:142 497.24722:10 551.53296:102	310	13.103	586.575	12.93	586.577	[M+NH4]+	EtherDG	DG O-33:0|DG O-16:0_17:0	900	ok_Mix	C36H72O4	WKLCLMJHYBJIAK-UHFFFAOYSA-N	O=C(OC(CO)COCCCCCCCCCCCCCCCC)CCCCCCCCCCCCCCCC
0	62	589.4458:12 589.49005:80	320	10.888	589.475	10.41	589.48	[M+Na]+	DG	DG 32:1	906	x	C35H66O5	OGUHKUNADZDIPN-UHFFFAOYSA-N	O=C(OCC(OC(=O)CCCCCCCCCCCC=CCCCCCCCCCC)CO)CCCCCCC
0	63	362.13211:10 591.46942:24 591.48309:36 591.51038:36	420	12.193	591.493	11.46	591.496	[M+Na]+	DG	DG 32:0	909	x	C35H68O5	IMXMTGVRZTUYOM-UHFFFAOYSA-N	O=C(OCC(OC(=O)CCCCCCC)CO)CCCCCCCCCCCCCCCCCCCCCCC
0	64	95.08429:12 211.22005:10 225.10031:24 236.23137:36 252.25497:12 254.24625:12 264.26529:118 282.27625:24 558.56073:12 576.55975:24	410	12.708	594.579	12.05	594.582	[M+H]+	Cer_NS	Cer 38:1;2O|Cer 18:1;2O/20:0	929	neg	C38H75NO3	XWBWIAOWSABHFI-UHFFFAOYSA-N	O=C(NC(CO)C(O)C=CCCCCCCCCCCCCC)CCCCCCCCCCCCCCCCCCC
0	65	95.08319:10 121.0947:10 183.11046:10 225.21619:10 276.09784:10 311.25162:48 328.49097:10 387.11478:12 410.21109:10 504.22614:10 561.49799:12	310	12.184	596.557	12.2	596.561	[M+NH4]+	EtherDG	DG O-34:2|DG O-18:1_16:1	933	ok	C37H70O4	NDBPHXIXPAHKMR-UHFFFAOYSA-N	O=C(OC(CO)COCCCCCCCCC=CCCCCCCCC)CCCCCCCC=CCCCCCC
0	66	132.04091:12 194.1499:10 252.27174:10 264.26413:12 341.10437:10 387.14334:12 460.20688:10	410	9.891	596.568	10.76	596.561	[M+H]+	Cer_HS	Cer 37:1;3O|Cer 18:1;2O/19:0;O	935	neg	C37H73NO4	OXTFPTSNFCFLAN-UHFFFAOYSA-N	O=C(NC(CO)C(O)C=CCCCCCCCCCCCCC)C(O)CCCCCCCCCCCCCCCCC
0	67	90.28883:10 97.09993:10 195.03996:10 238.15933:12 238.17448:24 247.23907:10 257.19009:24 299.23886:12 299.25101:24 313.2551:12 313.26752:60 315.18219:10 325.27057:66 327.28497:24 356.30646:36 467.10202:10 563.50061:117 598.30359:36	310	11.587	598.534	11.19	598.541	[M+NH4]+	DG	DG 33:1|DG 16:0_17:1	938	ok_Mix	C36H68O5	CNVMYUWURZZCCS-UHFFFAOYSA-N	O=C(OCC(OC(=O)CCCCCCCC=CCCCCCCC)CO)CCCCCCCCCCCCCCC
0	68	71.08376:121 75.04024:12 79.05023:12 81.06973:69 83.08657:216 85.10101:208 93.06416:12 93.07498:36 95.08049:24 95.08596:204 97.10184:166 99.11373:24 107.08286:36 109.10277:114 111.07946:24 111.11494:80 113.13207:36 121.09472:12 121.10089:80 123.1129:66 125.13207:36 135.12021:48 137.1333:48 139.14638:24 149.1216:12 149.14215:24 151.14806:48 173.15114:12 191.17552:24 221.22359:24 239.23341:60 241.2…	310	13.027	598.576	12.75	598.577	[M+NH4]+	EtherDG	DG O-34:1|DG O-18:1_16:0	939	ok	C37H72O4	KRCAFDJIIDJILQ-UHFFFAOYSA-N	O=C(OC(CO)COCCCCCCCCC=CCCCCCCCC)CCCCCCCCCCCCCCC
0	69	71.08625:125 75.71874:10 83.08798:48 85.09597:24 85.09855:113 89.05674:12 95.08336:36 99.11247:12 106.51473:10 109.09998:24 111.11508:12 137.13344:24 239.23792:36 253.2899:10 257.24115:48 309.30203:12 313.26935:1308 314.2782:24 341.28979:12 563.76349:12 565.55353:354 600.31244:102	310	13.268	600.588	13.2	600.593	[M+NH4]+	EtherDG	DG O-34:0|DG O-18:0_16:0	957	ok	C37H74O4	GPKLYFVEVWPJKU-UHFFFAOYSA-N	O=C(OC(CO)COCCCCCCCCCCCCCCCCCC)CCCCCCCCCCCCCCC
0	70	71.08573:382 72.08744:48 73.09497:48 74.10103:36 75.10789:36 76.11665:36 77.03607:24 79.05103:113 81.06801:624 82.07269:60 83.08355:370 84.09159:91 85.09795:370 86.10378:84 87.10898:36 88.11343:60 89.12231:36 93.06634:229 95.08543:661 96.09072:60 97.09991:310 98.10327:69 99.11457:79 100.11702:60 101.12452:48 102.12855:78 104.14291:48 107.07936:24 107.08226:83 109.09923:539 110.10374:60 111.11728:…	330	11.523	605.584	11.13	605.584	[M+NH4]+	DG	DG 15:0_18:1(d7)	971	I.S.	C36H61D7O5	GWAPRYUVSHVZHN-ZYYJJESQNA-N	OC[C@]([H])(OC(CCCCCCC/C=C\CCCCCC([2H])([2H])C([2H])([2H])C([2H])([2H])[2H])=O)COC(CCCCCCCCCCCCCC)=O
0	71	79.05491:12 236.22397:12 236.23259:60 250.25276:225 254.24071:24 264.25504:12 264.27328:73 268.25839:48 278.2756:12 339.28549:36 517.40936:10 590.54779:12 590.58533:24	310	12.988	608.596	12.78	608.598	[M+H]+	Cer_NS	Cer 39:1;2O|Cer 17:1;2O/22:0	976	neg	C39H77NO3	NHEGYDMEFDPAEY-UHFFFAOYSA-N	O=C(NC(CO)C(O)C=CCCCCCCCCCCCC)CCCCCCCCCCCCCCCCCCCCC
0	72	73.04626:36 81.06345:24 83.08021:36 85.0674:24 93.06689:24 95.08325:36 97.09772:36 99.08023:89 100.08672:24 107.07997:24 115.06951:12 121.09163:12 121.10552:93 132.04141:162 135.12183:36 141.1441:12 143.10239:48 149.1284:12 150.05316:36 157.11954:60 175.12621:24 175.12807:60 183.49586:10 193.1433:36 215.16888:12 224.09319:12 225.10649:36 237.21751:12 247.23363:12 247.24023:36 251.18199:148 265.24…	310	11.026	610.537	10.85	610.541	[M+NH4]+	DG	DG 34:2|DG 16:1_18:1	994	ok	C37H68O5	FWWLDEIJAPIBES-UHFFFAOYSA-N	O=C(OCC(OC(=O)CCCCCCCC=CCCCCCCCC)CO)CCCCCCCC=CCCCCCC
0	73	71.08363:36 73.04607:10 81.0721:48 83.08258:36 85.06203:12 85.09956:60 93.07075:24 95.08578:67 97.10166:48 107.07831:12 109.10258:66 111.11918:36 121.09759:12 123.11268:36 132.0412:12 134.05241:12 137.13306:48 149.14018:24 223.20139:12 239.2352:36 247.24445:48 257.24057:36 265.2485:60 311.25345:24 313.27368:602 338.23544:24 339.28885:942 344.13272:24 402.16696:24 403.17749:24 577.52478:811 595.51…	410	12.392	612.556	11.7	612.556	[M+NH4]+	DG	DG 34:1|DG 16:0_18:1	999	ok	C37H70O5	YEJYLHKQOBOSCP-UHFFFAOYSA-N	O=C(OCC(OC(=O)CCCCCCCC=CCCCCCCCC)CO)CCCCCCCCCCCCCCC
0	74	81.07211:24 93.07347:12 97.10167:24 107.07978:12 109.09673:36 117.02016:10 125.13658:10 133.10237:24 135.11836:24 137.12979:12 158.11967:12 163.65308:10 173.13242:12 175.14087:24 175.15387:24 185.03616:10 189.15955:24 207.20647:12 229.18237:12 234.17218:10 243.21133:24 257.21811:12 257.22937:24 273.24704:12 287.26807:12 297.16165:10 369.34949:182 387.94516:10 403.17474:24 557.23682:10	310	14.182	612.564	13.97	612.571	[M+NH4]+	CE	CE 14:1	1000	ok	C41H70O2	LAMGDJMPDNVWTB-UHFFFAOYSA-N	O=C(OC1CC2=CCC3C(CCC4(C)C(CCC34)C(C)CCCC(C)C)C2(C)CC1)CCCCCCCC=CCCCC
0	75	83.34239:10 109.1041:10 222.09628:10 269.30548:10 311.11496:10 313.2688:60 341.99707:10 402.14734:12 506.08206:10 565.55603:12 577.508:24	310	13.112	612.588	12.88	612.593	[M+NH4]+	EtherDG	DG O-35:1|DG O-19:1_16:0	1001	ok_Mix	C38H74O4	UZIPSMJXDLCWNZ-UHFFFAOYSA-N	O=C(OC(CO)COCCCCCCCCC=CCCCCCCCCC)CCCCCCCCCCCCCCC
0	76	71.08487:96 81.06844:136 83.08527:60 85.101:118 88.25751:10 95.08599:110 97.1005:60 99.11239:24 104.43151:10 109.10435:72 111.11654:36 113.14264:12 123.1162:118 127.14889:24 137.13191:24 221.21809:12 224.95172:12 239.23431:60 249.24379:12 249.25929:36 257.242:48 267.26889:48 281.04129:12 285.2381:24 313.2731:858 341.3042:779 358.06516:10 383.10825:12 577.74811:24 579.52979:1408	310	13.054	614.57	12.88	614.572	[M+NH4]+	DG	DG 34:0|DG 16:0_18:0	1005	ok	C37H72O5	ONCLVQFEAFTXMN-UHFFFAOYSA-N	O=C(OCC(OC(=O)CCCCCCCCCCCCCCCCC)CO)CCCCCCCCCCCCCCC
0	77	79.05149:24 81.06974:80 83.0853:60 93.06687:48 95.08459:148 97.09907:48 103.04838:10 105.06744:70 107.0843:36 109.09837:191 111.10901:24 119.07635:12 119.084:60 121.09932:78 123.1082:12 123.11443:90 131.44887:10 133.0993:111 135.11855:201 137.12833:36 145.10286:24 147.11554:425 149.1301:153 151.14799:36 159.10742:12 159.11273:36 161.12918:356 163.14938:165 165.16232:36 173.1326:36 175.15033:197 1…	310	14.55	614.585	14.24	614.587	[M+NH4]+	CE	CE 14:0	1006	ok	C41H72O2	SJDMTGSQPOFVLR-UHFFFAOYSA-N	O=C(OC1CC2=CCC3C(CCC4(C)C(CCC34)C(C)CCCC(C)C)C2(C)CC1)CCCCCCCCCCCCC
0	78	239.22815:10 271.26276:10 313.26056:12 327.27786:24 327.28549:36 579.5647:24	310	13.318	614.602	13.34	614.608	[M+NH4]+	EtherDG	DG O-35:0|DG O-18:0_17:0	1007	x	C38H76O4	VGZRCFOWKIBKKS-UHFFFAOYSA-N	O=C(OC(CO)COCCCCCCCCCCCCCCCCCC)CCCCCCCCCCCCCCCC
0	79	255.16193:36 273.17334:24 314.29065:12 383.13132:24 523.21295:12 523.23865:36 557.19495:12 615.28033:726 615.49261:182	320	11.028	615.492	10.77	615.496	[M+Na]+	DG	DG 34:2	1021	x	C37H68O5	DPWHHRVJHABNSH-UHFFFAOYSA-N	O=C(OCC(OC(=O)CCCCCCCCCCCCCC=CCC=CCCCCCCC)CO)CCCCCCC
0	80	319.11697:10 523.2204:10 615.50409:10 617.29425:60 617.52081:230	420	12.4	617.509	11.53	617.511	[M+Na]+	DG	DG 34:1	1027	x	C37H70O5	GXKVCDAYOVXTID-UHFFFAOYSA-N	O=C(OCC(OC(=O)CCCCCCCCCCCCCC=CCCCCCCCCCC)CO)CCCCCCC
0	81	82.06794:24 249.87183:12 250.25336:66 254.76723:10 262.25278:931 264.26935:84 280.25949:128 340.3465:12 363.27914:12 572.57312:12 584.57153:36 602.56482:24 602.57855:48	310	12.807	620.594	12.44	620.598	[M+H]+	Cer_NS	Cer 40:2;2O|Cer 18:2;2O/22:0	1036	neg	C40H77NO3	AWTNSRHUZXWBCO-UHFFFAOYSA-N	O=C(NC(CO)C(O)C=CCCC=CCCCCCCCCC)CCCCCCCCCCCCCCCCCCCCC
0	82	264.25381:12 264.26294:146 266.28262:24 282.26199:24 284.41779:10 339.27133:24 339.28943:185 586.58545:12 586.64319:12 604.59564:48	310	13.038	622.573	12.76	622.577	[M+NH4]+	EtherDG	DG O-36:3|DG O-18:2_18:1	1040	x	C39H72O4	LPIVMRRLYCDSFP-UHFFFAOYSA-N	O=C(OC(CO)COCCCCCCCCC=CCC=CCCCCC)CCCCCCCC=CCCCCCCCC
0	83	81.06847:36 82.06172:65 95.08467:60 96.07897:36 135.114:24 149.12543:12 224.23074:12 236.24097:331 247.23486:12 247.25693:12 250.25703:60 252.26715:472 254.24728:36 263.44604:71 264.26862:5626 264.56744:24 266.96179:24 281.39191:12 282.27505:606 324.3638:10 339.2963:24 340.3591:126 364.35452:12 569.58728:10 574.59668:60 586.57202:12 586.59247:89 604.59595:361	310	13.123	622.609	13.02	622.613	[M+H]+	Cer_NS	Cer 40:1;2O|Cer 18:1;2O/22:0	1041	neg	C40H79NO3	KEPQASGDXIEOIL-UHFFFAOYSA-N	O=C(NC(CO)C(O)C=CCCCCCCCCCCCCC)CCCCCCCCCCCCCCCCCCCCC
0	84	99.0745:12 107.08418:10 135.1021:12 147.05586:12 190.08679:10 207.02885:12 221.08771:48 265.04074:10 281.04681:24 301.09689:10 325.27191:36 339.27859:24 378.88376:10 443.21786:12 513.23596:10 589.49646:12 589.51691:48 607.53363:10	310	11.74	624.555	11.33	624.556	[M+NH4]+	DG	DG 35:2|DG 17:1_18:1	1045	x	C38H70O5	VZRUYZOUKQDWIP-UHFFFAOYSA-N	O=C(OCC(OC(=O)CCCCCCCC=CCCCCCCCC)CO)CCCCCCCC=CCCCCCCC
0	85	81.06822:48 83.07864:12 83.08376:93 83.73714:10 85.09687:36 93.06388:12 93.06794:24 95.08568:48 97.09741:36 109.09954:36 111.11907:24 121.10211:24 125.13174:24 132.03464:12 135.11659:36 135.12802:12 149.12636:36 151.14941:12 190.16591:10 193.14296:24 207.02866:36 221.07916:24 235.14977:10 247.2377:36 265.24838:48 289.29001:24 307.28897:24 327.32928:10 339.28873:767 340.29721:36 589.54736:327	310	13.059	624.588	13.03	624.593	[M+NH4]+	EtherDG	DG O-36:2|DG O-18:1_18:1	1046	ok	C39H74O4	XYWVOGAUZZCYCZ-UHFFFAOYSA-N	O=C(OC(CO)COCCCCCCCCC=CCCCCCCCC)CCCCCCCC=CCCCCCCCC
0	86	74.05789:10 109.09684:12 125.12729:10 192.9543:10 235.2363:10 251.18884:10 297.09924:10 327.28427:36 339.27652:24 339.28687:112 341.10315:24 355.31619:12 414.25809:10 517.25525:10 541.26062:24 591.52911:99	310	12.906	626.568	12.72	626.572	[M+NH4]+	DG	DG 35:1|DG 17:0_18:1	1053	ok	C38H72O5	CPYYIMXJKFANHS-UHFFFAOYSA-N	O=C(OCC(OC(=O)CCCCCCCC=CCCCCCCCC)CO)CCCCCCCCCCCCCCCC
0	87	71.08483:60 83.08771:24 85.10216:24 89.05778:12 99.07585:10 147.0592:12 215.13574:12 247.2356:12 265.25763:36 284.03653:10 313.26123:24 313.26868:78 339.27072:12 339.28107:197 341.09735:36 355.06436:10 591.5722:48	310	13.285	626.603	13.06	626.608	[M+NH4]+	EtherDG	DG O-36:1|DG O-18:0_18:1	1054	ok_Mix	C39H76O4	JGNCHBVZFASAST-UHFFFAOYSA-N	O=C(OC(CO)COCCCCCCCCCCCCCCCCCC)CCCCCCCC=CCCCCCCCC
0	88	83.08398:12 105.07314:10 118.95694:10 121.10237:12 125.12102:10 133.10413:24 147.1104:12 147.11891:48 161.13271:48 188.58521:12 201.17523:12 217.18806:24 223.06747:10 243.20496:12 247.23363:12 257.21381:12 273.25418:12 287.27063:12 341.01733:10 369.3497:186 373.29895:10	310	14.734	628.6	14.47	628.603	[M+NH4]+	CE	CE 15:0	1060	ok	C42H74O2	BDBPUUADYAQHAV-UHFFFAOYSA-N	O=C(OC1CC2=CCC3C(CCC4(C)C(CCC34)C(C)CCCC(C)C)C2(C)CC1)CCCCCCCCCCCCCC
0	89	252.26154:12 252.27267:48 264.2674:364 273.17084:10 282.2807:36 284.29468:10 350.32025:10 612.60999:24 630.62128:48	310	13.12	630.615	13.03	630.618	[M+H-H2O]+	Cer_NS	Cer 42:2;2O|Cer 18:1;2O/24:1	1063	neg	C42H81NO3	HZPUWSUHFOTSAY-UHFFFAOYSA-N	O=C(NC(CO)C(O)C=CCCCCCCCCCCCCC)CCCCCCCCCCCC=CCCCCCCCCCC
0	90	252.24352:12 263.43777:12 264.26263:194 282.26398:12 282.27814:12	310	13.349	632.629	13.26	632.634	[M+H-H2O]+	Cer_NS	Cer 42:1;2O|Cer 18:1;2O/24:0	1065	neg	C42H83NO3	ZJVVOYPTFQEGPH-UHFFFAOYSA-N	O=C(NC(CO)C(O)C=CCCCCCCCCCCCCC)CCCCCCCCCCCCCCCCCCCCCCC
0	91	79.05255:10 83.08255:36 95.0844:24 109.1011:12 137.12814:24 191.17137:24 219.19579:12 266.28:1340 284.28735:133 322.33633:10 331.32626:24 349.37811:12 366.36594:83 614.09338:12 614.61493:463 620.37:10 632.62018:176	310	13.084	632.631	13.22	632.634	[M+H-H2O]+	Cer_NDS	Cer 42:1;2O|Cer 18:0;2O/24:1	1066	neg	C42H83NO3	WLDYKNUYRLBSJM-UHFFFAOYSA-N	O=C(NC(CO)C(O)CCCCCCCCCCCCCCC)CCCCCCCCCCCC=CCCCCCCCCCC
0	92	81.07952:10 95.07608:12 109.0981:12 117.06562:12 147.11539:12 175.14285:10 203.14388:12 269.2139:12 273.41223:10 313.26205:12 313.27695:48 323.13583:12 342.16135:10 361.26428:12 361.28296:24 499.24323:10 599.50287:12	310	11.144	634.539	10.68	634.541	[M+NH4]+	DG	DG 36:4|DG 16:0_20:4	1070	ok	C39H68O5	GYMMHHODMBOFGD-UHFFFAOYSA-N	O=C(OCC(OC(=O)CCCCCCC=CCC=CCC=CCC=CCC)CO)CCCCCCCCCCCCCCC
0	93	233.22525:12 238.24567:24 250.24774:365 252.26227:48 262.24933:48 263.47293:24 264.26364:1018 268.25562:36 282.27457:111 339.27762:12 574.04437:10 586.57788:24 598.591:65 616.59863:60	310	12.984	634.61	12.86	634.613	[M+H]+	Cer_NS	Cer 41:2;2O|Cer 18:1;2O/23:1	1071	neg	C41H79NO3	UGMJRSXYFQLPCH-UHFFFAOYSA-N	O=C(NC(CO)C(O)C=CCCCCCCCCCCCCC)CCCCCCCCCCC=CCCCCCCCCCC
0	94	266.27997:259 268.28897:48 280.28302:10 284.29675:36 368.36612:12 368.39035:65 616.61212:12 616.64001:63 634.63934:36 634.65344:48	310	13.287	634.648	13.42	634.65	[M+H-H2O]+	Cer_NDS	Cer 42:0;2O|Cer 18:0;2O/24:0	1072	neg	C42H85NO3	BPLYVSYSBPLDOA-UHFFFAOYSA-N	O=C(NC(CO)C(O)CCCCCCCCCCCCCCC)CCCCCCCCCCCCCCCCCCCCCCC
0	95	81.06573:5 83.0838:5 109.10103:5 121.10058:5 133.09901:5 135.11823:5 141.08211:2 145.11099:2 147.11691:10 149.12978:7 161.12706:5 173.13962:2 175.14812:7 183.10425:2 203.17542:5 207.20624:2 217.18765:5 217.20213:2 241.14377:2 243.20451:7 257.22009:5 364.97046:2 369.34637:67 430.43765:2 479.01129:2	310	14.15	636.571	13.74	636.571	[M+NH4]+	CE	CE 16:3	1075	ok	C43H70O2	ATQPKTPQHMREPM-UHFFFAOYSA-N	O=C(OC1CC2=CCC3C(CCC4(C)C(CCC34)C(C)CCCC(C)C)C2(C)CC1)CCCCCC=CCC=CCC=CCC
0	96	71.08933:12 82.06258:48 93.07859:12 121.09722:12 149.13115:12 236.23021:12 238.24606:36 250.24808:620 252.26929:333 259.89014:10 263.43906:36 264.26617:2408 265.71393:24 268.26044:60 272.80804:10 278.28238:121 282.27942:475 296.28592:24 310.32257:10 354.35785:36 354.36841:63 368.3891:24 588.58197:12 588.59216:24 600.57416:24 600.6051:69 618.58331:24 618.61475:206	310	13.236	636.625	13.16	636.629	[M+H]+	Cer_NS	Cer 41:1;2O|Cer 18:1;2O/23:0	1078	neg	C41H81NO3	NAJHAHQNQCNWOP-UHFFFAOYSA-N	O=C(NC(CO)C(O)C=CCCCCCCCCCCCCC)CCCCCCCCCCCCCCCCCCCCCC
0	97	71.08464:24 79.05242:36 81.06817:48 83.08627:60 85.06449:24 93.06388:12 93.06929:12 95.08295:60 97.0988:48 107.08986:12 109.10106:48 111.11173:24 118.22504:10 121.09912:60 121.10838:12 125.09576:24 134.69313:12 135.11513:60 147.11203:10 149.12999:48 153.16202:24 163.14932:36 167.14949:12 177.15736:24 247.23615:77 265.23541:12 265.24454:60 311.24438:12 321.27008:12 338.22351:12 339.28726:1324 367.…	310	12.562	638.569	12.14	638.572	[M+NH4]+	DG	DG 36:2|DG 18:1_18:1	1082	ok	C39H72O5	AFSHUZFNMVJNKX-UHFFFAOYSA-N	O=C(OCC(OC(=O)CCCCCCCC=CCCCCCCCC)CO)CCCCCCCC=CCCCCCCCC
0	98	83.08376:5 99.0492:5 133.1022:6 137.01302:5 147.11177:18 159.11942:5 161.13414:18 175.14064:6 199.15247:5 215.16431:6 219.20584:12 229.18845:6 233.22403:18 241.19818:6 257.20654:6 259.23303:12 262.43646:5 287.25818:6 301.28879:5 341.27838:5 354.33484:12 367.32715:12 367.35672:6 369.34631:90 453.37183:5 475.07724:5 484.20767:5 542.27441:5	310	14.377	638.589	14.12	638.587	[M+NH4]+	CE	CE 16:2	1083	ok	C43H72O2	OYOAMRKUJRRRSM-UHFFFAOYSA-N	O=C(OC1CC2=CCC3C(CCC4(C)C(CCC34)C(C)CCCC(C)C)C2(C)CC1)CCCCCCCC=CCC=CCCC
0	99	71.08477:90 72.38573:10 81.06196:12 81.0708:130 83.08126:98 85.09823:79 93.06666:12 95.08575:116 97.10163:187 99.07721:24 107.08264:12 107.087:36 109.10109:119 111.1162:36 117.09146:10 121.09912:157 123.11734:101 135.11343:99 137.12978:62 139.11304:24 149.13161:60 149.1573:12 163.14738:24 165.16212:60 167.18018:24 177.15903:12 179.18314:36 193.20551:12 225.09579:12 247.23347:24 247.23788:48 251.1…	310	13.074	640.587	12.94	640.588	[M+NH4]+	DG	DG 36:1|DG 18:0_18:1	1089	ok	C39H74O5	SAEPUUXWQQNLGN-UHFFFAOYSA-N	O=C(OCC(OC(=O)CCCCCCCC=CCCCCCCCC)CO)CCCCCCCCCCCCCCCCC
0	100	71.08602:116 81.06581:146 83.08259:84 85.09698:36 91.05187:36 93.0694:90 95.08305:238 97.09751:64 105.06868:106 107.08411:150 109.1011:224 111.11029:12 111.1162:75 119.08378:99 121.10064:176 123.11576:180 125.13024:101 131.0806:24 133.10068:211 135.1134:409 137.12971:118 139.14442:36 145.09583:48 147.11526:854 149.13326:206 151.14944:137 157.12274:10 159.11597:130 161.12711:730 163.14728:172 165.…	310	14.592	640.602	14.31	640.603	[M+NH4]+	CE	CE 16:1	1090	ok	C43H74O2	HODJWNWCVNUPAQ-UHFFFAOYSA-N	O=C(OC1CC2=CCC3C(CCC4(C)C(CCC34)C(C)CCCC(C)C)C2(C)CC1)CCCCCCCC=CCCCCCC
0	101	71.08752:48 85.10255:24 89.0754:12 95.07939:24 109.09283:12 109.10602:12 267.25711:12 267.26627:24 285.28036:10 313.26514:48 327.29276:10 341.28806:24 341.30099:252 369.3295:36 480.54712:10 558.23962:24 607.56036:325	310	13.29	642.6	13.23	642.603	[M+NH4]+	DG	DG 36:0|DG 18:0_18:0	1094	ok	C39H76O5	UHUSDOQQWJGJQS-UHFFFAOYSA-N	O=C(OCC(OC(=O)CCCCCCCCCCCCCCCCC)CO)CCCCCCCCCCCCCCCCC
0	102	81.07098:86 83.08272:36 85.101:36 91.05605:12 95.08733:63 97.10185:61 97.11429:12 107.08288:36 109.10279:107 111.11349:36 115.05147:12 119.08559:62 121.10247:60 123.11761:78 133.09778:101 135.11537:250 137.13007:65 143.08234:12 147.11568:382 149.13365:179 151.14641:48 159.11465:36 161.1329:490 163.15134:78 163.535:10 173.13464:36 175.14682:192 177.15942:24 179.17789:36 187.15111:60 189.15996:101 …	310	15.019	642.613	14.78	642.618	[M+NH4]+	CE	CE 16:0	1095	ok	C43H76O2	BBJQPKLGPMQWBU-UHFFFAOYSA-N	O=C(OC1CC2=CCC3C(CCC4(C)C(CCC34)C(C)CCCC(C)C)C2(C)CC1)CCCCCCCCCCCCCCC
0	103	314.2699:24 340.28418:24 558.2403:24 578.50256:12 578.52618:48 643.51892:323	320	12.522	643.522	12.17	643.527	[M+Na]+	DG	DG 36:2	1096	x	C39H72O5	LWKIYUMZYBCPGM-UHFFFAOYSA-N	O=C(OCC(OC(=O)CCCCCCCCCCCCCCCC=CCC=CCCCCCCC)CO)CCCCCCC
0	104	314.26505:10 484.31915:10 645.53455:136	320	13.074	645.542	12.8	645.543	[M+Na]+	DG	DG 36:1	1098	x	C39H74O5	ZRGZCKLWMLZVMS-UHFFFAOYSA-N	O=C(OCC(OC(=O)CCCCCCCCCCCCCCCC=CCCCCCCCCCC)CO)CCCCCCC
0	105	79.0513:10 97.80235:10 119.08229:12 135.1151:10 147.11197:24 161.1308:10 171.10805:12 181.22443:10 187.1373:12 195.07603:10 203.17767:10 227.36398:10 239.18539:24 297.02878:10 359.2666:10 387.28528:24 611.55145:12	410	12.682	646.573	12.12	646.577	[M+NH4]+	EtherDG	DG O-38:5|DG O-16:0_22:5	1101	x	C41H72O4	YCIOUNVTJPEXTK-UHFFFAOYSA-N	O=C(OC(CO)COCCCCCCCCCCCCCCCC)CCCCCC=CCC=CCC=CCC=CCC=CCC
0	106	79.05608:12 82.06257:24 245.21844:12 250.25241:103 252.26472:24 262.24951:1424 264.26379:276 280.26077:120 282.26987:24 366.35626:12 610.58105:48 626.60883:12 628.60138:145	310	12.833	646.615	12.67	646.613	[M+H]+	Cer_NS	Cer 42:3;2O|Cer 18:2;2O/24:1	1104	neg	C42H79NO3	RYZWCKUTHDRXFD-UHFFFAOYSA-N	O=C(NC(CO)C(O)C=CCCC=CCCCCCCCCC)CCCCCCCCCCCC=CCCCCCCCCCC
0	107	155.01466:10 257.22717:10 266.27084:24 279.26007:10 285.23657:105 317.04666:10 364.24515:24 507.47174:12	410	9.663	648.489	9.14	648.496	[M+H]+	EtherPE	PE P-30:0|PE P-16:0_14:0	1107	neg1253	C35H70NO7P	RMKKROAVVNFRJY-UHFFFAOYSA-N	O=C(OC(COC=CCCCCCCCCCCCCCC)COP(=O)(O)OCCN)CCCCCCCCCCCCC
0	108	71.08169:24 79.05303:147 82.06329:154 83.08433:63 85.10133:36 91.05772:12 93.06991:161 95.08631:128 96.0806:63 97.10081:60 107.07888:12 107.08324:68 109.10169:60 111.07836:24 121.09821:106 123.11487:48 133.09654:24 135.11412:115 147.11436:10 149.1272:36 163.13919:12 163.92311:10 167.13379:10 183.17358:12 198.22031:24 208.20605:12 211.20641:90 236.23198:36 244.6364:10 247.23888:73 250.25661:36 251…	310	13.12	648.625	13.03	648.629	[M+H]+	Cer_NS	Cer 42:2;2O|Cer 18:1;2O/24:1	1108	neg	C42H81NO3	HZPUWSUHFOTSAY-UHFFFAOYSA-N	O=C(NC(CO)C(O)C=CCCCCCCCCCCCCC)CCCCCCCCCCCC=CCCCCCCCCCC
0	109	77.03627:12 77.03997:24 81.06951:36 82.06403:60 83.08508:36 93.06803:36 95.08441:70 107.07836:12 109.0997:36 111.11628:12 135.1071:12 135.11362:48 149.13014:24 211.21011:24 247.22314:12 247.24741:24 252.26643:966 263.44302:48 264.26791:8182 265.24939:36 265.48703:24 265.61505:24 266.9129:24 269.70239:24 281.40054:24 282.27661:958 292.30042:36 368.36758:12 368.38644:142 392.38007:24 596.64935:10 6…	310	13.352	650.643	13.26	650.645	[M+H]+	Cer_NS	Cer 42:1;2O|Cer 18:1;2O/24:0	1111	neg	C42H83NO3	ZJVVOYPTFQEGPH-UHFFFAOYSA-N	O=C(NC(CO)C(O)C=CCCCCCCCCCCCCC)CCCCCCCCCCCCCCCCCCCCCCC
0	110	81.06504:12 95.08228:12 111.12135:10 119.08456:24 123.12279:12 149.12396:12 153.1264:10 193.13841:12 240.00317:10 279.26163:12 339.2728:12 339.28314:36 339.30124:12 353.30566:48 361.34546:10 367.31366:24 403.18274:10 568.15765:10 617.52539:60 633.3399:10 652.62207:24	310	12.949	652.581	12.78	652.588	[M+NH4]+	DG	DG 37:2|DG 18:1_19:1	1125	ok	C40H74O5	KIFCHBUQPNLHPD-UHFFFAOYSA-N	O=C(OCC(OC(=O)CCCCCCCC=CCCCCCCCCC)CO)CCCCCCCC=CCCCCCCCC
0	111	81.06838:12 83.0852:36 109.10118:12 133.09918:12 135.11351:24 150.05301:10 161.12904:36 175.12419:12 179.17941:10 194.14648:10 215.17696:12 221.22327:12 253.15768:10 257.24512:12 287.26569:12 353.30093:10 369.32248:12 369.34674:138 425.20383:10 454.17017:10 499.22266:24 560.30389:10 652.61096:12	310	14.595	652.597	14.33	652.603	[M+NH4]+	CE	CE 17:2	1126	ok	C44H74O2	YZNBKVWVJOANDE-UHFFFAOYSA-N	O=C(OC1CC2=CCC3C(CCC4(C)C(CCC34)C(C)CCCC(C)C)C2(C)CC1)CCCCCCCC=CCC=CCCCC
0	112	77.03609:12 83.08997:24 85.10574:12 95.08409:60 97.09857:36 105.06834:36 109.09781:36 111.65918:10 119.08341:36 121.09718:48 133.10352:36 135.11299:115 145.10048:24 147.11485:196 149.12769:97 159.10667:12 161.132:340 163.14684:60 165.15796:36 175.14767:134 179.17123:24 187.16539:12 189.16273:86 193.18727:24 201.15845:48 203.17693:48 205.19743:36 215.17824:60 217.19746:48 219.21989:36 229.19431:71…	310	14.8	654.615	14.57	654.618	[M+NH4]+	CE	CE 17:1	1129	ok	C44H76O2	RLMIGWIAENJHMP-UHFFFAOYSA-N	O=C(OC1CC2=CCC3C(CCC4(C)C(CCC34)C(C)CCCC(C)C)C2(C)CC1)CCCCCCCC=CCCCCCCC
0	113	75.0486:10 139.11145:12 264.26266:24 327.2789:12 327.30682:12 339.28397:48 355.3212:24 606.61829:24 619.5564:197 636.61719:36 654.62372:399	310	13.129	654.635	13.35	654.64	[M+NH4]+	MG	MG 38:1	1130	x	C41H80O4	PWMSZNJWZCRZOJ-UHFFFAOYSA-N	O=C(OCC(O)CO)CCCCCCCCCCCCCCCCCCCCCCCCCC=CCCCCCCCCCC
0	114	81.07305:36 95.08267:36 109.10507:24 121.10327:12 123.11996:36 133.09856:24 135.11778:77 147.11131:124 149.12927:60 161.13185:111 163.15027:24 173.14088:12 175.14009:24 177.16385:24 187.14603:24 189.16447:24 201.16222:24 203.18471:12 207.44991:10 219.20097:24 229.19408:48 233.22112:36 243.20802:60 245.21823:12 257.22369:24 273.24112:12 273.25967:36 299.2702:24 341.1088:10 369.34235:611 378.65805:…	310	15.171	656.631	15.01	656.634	[M+NH4]+	CE	CE 17:0	1134	ok	C44H78O2	PPQNZVDOBYGOLY-UHFFFAOYSA-N	O=C(OC1CC2=CCC3C(CCC4(C)C(CCC34)C(C)CCCC(C)C)C2(C)CC1)CCCCCCCCCCCCCCCC
0	115	111.11629:10 119.09005:12 137.13326:12 163.14772:10 184.07611:10 219.17558:10 259.25452:10 287.2334:24 313.2724:24 339.29022:84 361.28079:24 527.24579:10 541.2688:24 625.49139:12	310	11.289	660.554	10.81	660.556	[M+NH4]+	DG	DG 38:5|DG 18:1_20:4	1149	ok_Mix	C41H70O5	CDIDDLXSXXDECX-UHFFFAOYSA-N	O=C(OCC(OC(=O)CCCCCCC=CCC=CCC=CCC=CCC)CO)CCCCCCCC=CCCCCCCCC
0	116	71.08854:36 83.08662:12 95.08328:36 97.10328:10 111.11796:12 237.21565:12 242.12796:10 521.44635:337	320	8.656	662.473	8.55	662.476	[M+H]+	PE	PE 30:1	1152	neg	C35H68NO8P	AZKOMSGSPCBHKK-UHFFFAOYSA-N	O=C(OCC(OC(=O)CCCCCCCC=CCCCCCC)COP(=O)(O)OCCN)CCCCCCCCCCCCC
0	117	85.10489:10 95.08595:10 109.10275:12 117.06433:10 131.08401:24 149.09924:10 161.1256:10 185.12791:12 203.14378:12 269.21582:12 287.2254:24 330.02783:10 341.30225:120 343.46182:10 361.27411:36 578.16888:10 627.52118:36	310	12.741	662.568	12.26	662.572	[M+NH4]+	DG	DG 38:4|DG 18:0_20:4	1153	ok	C41H72O5	BRKLTVAHEPCGNK-UHFFFAOYSA-N	O=C(OCC(OC(=O)CCCCCCC=CCC=CCC=CCC=CCC)CO)CCCCCCCCCCCCCCCCC
0	118	247.24144:12 250.25031:74 252.26929:101 262.25415:60 264.27075:843 266.2836:36 268.26273:24 278.27301:36 278.2847:131 282.27942:114 292.47116:10 612.69421:12 626.59869:12 626.60919:36 644.63489:90	310	13.221	662.64	13.22	662.645	[M+H]+	Cer_NS	Cer 43:2;2O|Cer 18:1;2O/25:1	1154	neg	C43H83NO3	AHNGOTQGIJOINE-UHFFFAOYSA-N	O=C(NC(CO)C(O)C=CCCCCCCCCCCCCC)CCCCCCCCCCCCC=CCCCCCCCCCC
0	119	81.07318:24 83.08623:12 85.10197:24 184.07201:12 211.20164:36 239.22038:12 254.24171:12 408.24191:10 523.47339:438	310	9.219	664.49	8.91	664.491	[M+H]+	PE	PE 30:0|PE 14:0_16:0	1156	neg	C35H70NO8P	FXNACVVCWBVCGD-UHFFFAOYSA-N	O=C(OCC(OC(=O)CCCCCCCCCCCCCCC)COP(=O)(O)OCCN)CCCCCCCCCCCCC
0	120	73.83581:10 184.0717:424 664.52234:60	310	8.814	664.524	8.86	664.528	[M+H]+	LPC	LPC 28:0	1157	neg	C36H74NO7P	VPAMUPUPKCTFGJ-UHFFFAOYSA-N	O=C(OCC(O)COP(=O)([O-])OCC[N+](C)(C)C)CCCCCCCCCCCCCCCCCCCCCCCCCCC
0	121	79.0575:12 83.08506:12 99.06458:12 119.08369:24 133.09248:12 133.09895:24 137.13126:10 147.11177:36 147.13728:12 149.13142:48 161.12344:36 161.13055:65 163.15434:24 173.13771:12 175.14619:48 187.15042:24 201.15288:12 201.17079:24 208.39111:10 219.21201:36 229.18839:24 233.22395:60 243.20657:48 247.24187:36 257.23569:12 273.25586:24 287.25571:12 369.34885:387 372.32303:12 573.22351:24 599.26605:10…	310	14.391	664.598	14.3	664.603	[M+NH4]+	CE	CE 18:3	1160	ok	C45H74O2	FYMCIBHUFSIWCE-UHFFFAOYSA-N	O=C(OC1CC2=CCC3C(CCC4(C)C(CCC34)C(C)CCCC(C)C)C2(C)CC1)CCCCCCCC=CCC=CCC=CCC
0	122	101.05874:10 124.96887:36 131.08401:12 147.11893:10 165.01093:10 244.21675:10 252.2637:36 262.24393:71 264.26959:126 267.71964:10 280.25037:12 280.26682:24 341.29208:12 341.29727:24 349.14496:10 377.25024:24 481.19455:10 529.38141:10 549.48267:36 555.24561:12 555.28857:12 604.56769:10 616.6059:36 628.60449:60 629.53687:48 646.61945:48	310	13.018	664.624	12.73	664.624	[M+H]+	Cer_HS	Cer 42:2;3O|Cer 18:1;2O/24:1;O	1161	neg	C42H81NO4	WLAOOCOLPLQZNK-UHFFFAOYSA-N	O=C(NC(CO)C(O)C=CCCCCCCCCCCCCC)C(O)CCCCCCCCCCC=CCCCCCCCCCC
0	123	115.12363:3 124.97357:12 250.2469:8 252.26588:20 264.26956:183 266.27783:8 274.26614:12 276.36096:3 278.27884:20 282.27353:32 292.29727:12 305.28116:3 373.34235:3 377.24469:16 549.49237:12 573.21478:12 628.63947:12 629.53662:20 644.61963:3 646.63702:44	310	13.447	664.656	13.39	664.66	[M+H]+	Cer_NS	Cer 43:1;2O|Cer 18:1;2O/25:0	1163	neg	C43H85NO3	QHPYSHVSWAOLHS-UHFFFAOYSA-N	O=C(NC(CO)C(O)C=CCCCCCCCCCCCCC)CCCCCCCCCCCCCCCCCCCCCCCC
0	124	79.05512:12 83.0788:12 83.08647:48 95.07902:36 97.10312:24 109.09974:24 117.09007:10 125.13511:12 135.12012:36 224.05756:10 264.2674:48 265.24432:24 282.27838:12 291.26706:36 293.28876:24 311.27368:12 313.27167:36 339.27127:12 339.29193:234 341.30261:78 365.26892:12 365.29575:60 367.32275:187 379.24203:12 393.33548:36 613.55524:10 631.56628:683 641.44379:10 649.5661:24	310	13.094	666.602	13.01	666.603	[M+NH4]+	DG	DG 38:2|DG 18:1_20:1	1168	ok	C41H76O5	AKCNIDZVBDSVNW-UHFFFAOYSA-N	O=C(OCC(OC(=O)CCCCCCCCCC=CCCCCCCCC)CO)CCCCCCCC=CCCCCCCCC
0	125	71.08492:168 72.37634:10 77.04017:60 81.06465:48 81.0697:167 83.08398:128 85.09969:48 89.04863:12 93.06819:60 95.07635:24 95.08456:296 97.10043:91 105.06741:91 107.08428:94 109.09981:533 111.11491:106 119.0794:67 121.09931:154 123.11286:249 125.13046:48 127.14706:36 131.08083:12 133.10092:388 135.11691:961 137.13161:145 139.14304:24 145.09949:60 146.66331:24 147.11385:794 149.13182:413 151.14803:…	310	14.693	666.617	14.51	666.618	[M+NH4]+	CE	CE 18:2	1169	ok	C45H76O2	NAACPBBQTFFYQB-UHFFFAOYSA-N	O=C(OC1CC2=CCC3C(CCC4(C)C(CCC34)C(C)CCCC(C)C)C2(C)CC1)CCCCCCCC=CCC=CCCCCC
0	126	135.11031:12 309.22244:36 339.28363:48 341.30203:81 367.306:48 367.31943:84 367.33826:12 369.33859:36 395.34601:24 401.16037:36 401.17441:36 457.15244:10 633.57233:239	310	13.3	668.615	13.27	668.619	[M+NH4]+	DG	DG 38:1|DG 18:0_20:1	1175	ok_Mix	C41H78O5	KMWDOOIYMHAOTF-UHFFFAOYSA-N	O=C(OCC(OC(=O)CCCCCCCCCC=CCCCCCCCC)CO)CCCCCCCCCCCCCCCCC
0	127	71.08513:478 73.98575:10 77.03546:48 79.05292:191 81.06993:804 83.08549:511 85.10121:313 89.65618:10 91.05358:129 93.06708:363 95.08481:1287 97.10068:457 103.05004:36 105.06767:315 107.08454:472 109.10154:1044 111.11518:614 112.12296:12 117.06764:24 119.08427:518 120.72785:24 121.09959:931 123.11626:1070 125.13075:429 127.14736:132 131.08594:92 133.10123:1145 135.11559:3092 136.12843:36 137.13193…	310	15.051	668.633	14.87	668.634	[M+NH4]+	CE	CE 18:1	1176	ok	C45H78O2	RJECHNNFRHZQKU-UHFFFAOYSA-N	O=C(OC1CC2=CCC3C(CCC4(C)C(CCC34)C(C)CCCC(C)C)C2(C)CC1)CCCCCCCC=CCCCCCCCC
0	128	252.26207:12 264.27252:60 339.28745:12 578.49463:10 605.5387:36 668.50165:24 670.60687:1124	310	13.111	670.604	12.64	670.613	[M+H-H2O]+	Cer_HS	Cer 44:4;3O|Cer 18:1;2O/26:3;O	1180	neg	C44H81NO4	KXQXBDHPCSMLSZ-UHFFFAOYSA-N	O=C(NC(CO)C(O)C=CCCCCCCCCCCCCC)C(O)CCCCCCCCCC=CCC=CCC=CCCCCCCC
0	129	71.08735:64 81.0685:160 83.08533:99 85.10234:48 91.05742:12 93.0723:72 95.08462:94 97.10325:74 105.06459:12 109.094:12 109.10425:122 111.11791:88 119.07944:12 119.0825:113 121.09935:86 123.11757:102 123.13003:12 125.13678:36 133.09933:118 135.11694:434 137.13:60 141.87334:10 147.11388:513 149.13185:207 151.14804:62 159.1163:60 161.131:464 163.14583:134 165.16237:97 173.13264:36 175.14851:352 177.…	310	15.557	670.648	15.24	670.65	[M+NH4]+	CE	CE 18:0	1181	ok	C45H80O2	XHRPOTDGOASDJS-UHFFFAOYSA-N	O=C(OC1CC2=CCC3C(CCC4(C)C(CCC34)C(C)CCCC(C)C)C2(C)CC1)CCCCCCCCCCCCCCCCC
0	130	86.09389:16 98.98532:3 166.06319:8 183.50162:12 184.07404:284 243.15472:8 293.20697:3 313.18958:8 453.19052:3 558.23425:8 565.22601:4 655.50653:12 673.28857:12 673.30316:44 673.33588:61 673.52881:8	320	8.079	673.524	8.09	673.528	[M+H]+	SM	SM 32:2;2O	1185	neg	C37H73N2O6P	XMBSMKVUDNZUCW-UHFFFAOYSA-N	O=C(NC(COP(=O)([O-])OCC[N+](C)(C)C)C(O)C=CCCC=CCCCCCCC)CCCCCCCCCCCCCCC
0	131	71.08395:36 79.04793:12 79.05292:48 81.06866:169 83.08421:60 83.77868:10 91.05491:12 93.06978:48 95.07933:12 95.0848:113 95.80017:10 97.06611:48 97.10067:60 105.0691:10 107.08308:48 109.10006:118 111.08263:36 111.11664:48 120.72937:12 121.09495:115 123.11469:60 125.09621:24 135.11229:175 137.12697:36 139.1069:36 149.12355:12 149.12698:108 155.00119:36 163.14433:60 168.44363:10 207.203:10 219.2005…	310	9.788	674.509	9.53	674.512	[M+H]+	EtherPE	PE P-32:1|PE P-16:0_16:1	1190	neg1347	C37H72NO7P	QXSTVVHZCWJIBU-UHFFFAOYSA-N	O=C(OC(COC=CCCCCCCCCCCCCCC)COP(=O)(O)OCCN)CCCCCCCC=CCCCCCC
0	132	81.07073:12 85.09944:24 106.05725:12 132.03778:12 145.10582:24 194.18716:10 201.15681:24 245.02347:10 250.24626:48 262.24323:345 264.26431:265 278.28516:10 280.259:60 282.27518:36 286.59747:10 290.27826:60 387.26505:12 415.1622:12 471.21402:12 474.151:48 548.20282:24 566.20227:24 638.62378:36 656.6189:71 674.60895:36	310	13.15	674.639	13.11	674.645	[M+H]+	Cer_NS	Cer 44:3;2O|Cer 18:2;2O/26:1	1192	neg	C44H83NO3	HFZYSFUDERVTKP-UHFFFAOYSA-N	O=C(NC(CO)C(O)C=CCCC=CCCCCCCCCC)CCCCCCCCCCCCCC=CCCCCCCCCCC
0	133	86.09687:213 87.76706:10 93.05242:24 98.99133:12 104.11247:24 106.06241:65 109.90622:10 124.9977:178 132.03877:12 150.04868:12 166.06029:12 166.07112:24 183.50238:63 184.07291:7222 184.44994:36 184.9437:36 185.75343:36 224.08157:12 224.08788:24 225.09908:103 253.27728:10 264.26385:36 317.13303:12 317.14053:48 330.2562:10 385.18896:10 456.14459:12 475.16873:36 493.17865:48 524.78442:10 541.23279:2…	310	8.452	675.544	8.38	675.544	[M+H]+	SM	SM 32:1;2O|SM 18:1;2O/14:0	1194	neg	C37H75N2O6P	KYICBZWZQPCUMO-UHFFFAOYSA-N	O=C(NC(COP(=O)([O-])OCC[N+](C)(C)C)C(O)C=CCCCCCCCCCCCCC)CCCCCCCCCCCCC
0	134	71.08492:398 75.04265:12 79.04771:12 79.0527:121 81.06844:493 83.08399:556 85.10099:156 91.05202:103 93.05197:36 93.07091:271 94.79208:12 95.08458:767 97.10183:430 99.11791:24 105.06745:294 106.06337:161 107.08577:222 109.10278:771 111.11495:291 119.07486:24 119.08404:561 121.10091:551 123.11448:558 125.13053:221 127.14713:60 129.06668:12 131.08571:68 132.03986:60 133.09938:469 135.11697:2121 137…	330	15.031	675.676	14.86	675.678	[M+NH4]+	CE	CE 18:1(d7)	1197	I.S.	C45H71D7O2	RJECHNNFRHZQKU-LCUGTLGDNA-N	[C@]12(CC=C3C[C@@H](OC(=O)CCCCCCC/C=C\CCCCCC([2H])([2H])C([2H])([2H])C([2H])([2H])[2H])CC[C@]3(C)[C@@]1([H])CC[C@]1(C)[C@@]([H])([C@@](C)([H])CCCC(C)C)CC[C@@]21[H])[H]
0	135	106.06478:156 109.10275:36 121.11481:12 132.04311:125 150.05164:24 177.11479:10 184.07629:48 199.12373:12 200.15042:12 211.19814:12 224.08545:36 225.10297:257 226.11432:24 243.11607:12 285.23065:10 299.12982:24 317.15295:60 343.11511:12 343.1203:24 356.12964:12 447.1597:10 475.16916:60 493.1636:12 494.18903:36 535.44:12 535.47247:255 541.23669:24 543.67078:10 550.242:24 567.21521:48 568.2179:24 6…	320	8.974	676.487	8.82	676.491	[M+H]+	PE	PE 31:1	1208	neg	C36H70NO8P	CVEAMSIVRDDSIL-UHFFFAOYSA-N	O=C(OCC(OC(=O)CCCCCCCC=CCCCCCCC)COP(=O)(O)OCCN)CCCCCCCCCCCCC
0	136	72.089:3 75.04263:8 86.0951:16 93.04786:4 93.05598:12 105.73561:4 106.0633:118 107.06828:16 125.00021:12 132.04617:64 133.04424:8 150.04449:4 150.05652:16 184.07202:314 188.49657:3 199.12119:20 218.09445:3 224.08684:20 225.10013:203 226.0946:8 243.10867:12 251.0797:8 265.03625:3 299.1286:4 299.14557:8 317.14661:44 318.16666:4 343.12659:12 356.1333:8 430.17352:8 441.16785:3 449.18573:12 475.14835:…	320	8.115	676.487	7.94	676.491	[M+H]+	PC	PC 28:1	1209	x	C36H70NO8P	KREARWBNLPCLNH-UHFFFAOYSA-N	O=C(OCC(OC(=O)CCCCCCCCCCCC=CCCCCCCCC)COP(=O)([O-])OCC[N+](C)(C)C)CCCCC
0	137	79.05509:12 93.04919:12 95.08315:24 106.06045:48 106.06334:87 123.11606:12 132.04472:60 150.05508:24 215.19627:12 225.09666:235 226.1059:24 264.08353:12 266.27878:36 279.26123:24 285.24252:36 313.27521:357 317.13297:12 317.15048:60 358.29575:10 364.26291:119 418.28366:10 475.18143:36 476.18802:24 493.19476:24 535.51471:24 549.1994:24 567.19849:12 567.2052:36 569.14453:10 641.26904:48 659.26526:24	410	10.741	676.519	10.23	676.528	[M+H]+	EtherPE	PE P-32:0|PE P-16:0_16:0	1210	neg1351	C37H74NO7P	FDULCEKAOVWBTQ-UHFFFAOYSA-N	O=C(OC(COC=CCCCCCCCCCCCCCC)COP(=O)(O)OCCN)CCCCCCCCCCCCCCC
0	138	93.04935:12 106.06489:267 132.03185:12 132.04152:119 150.04643:12 224.09135:36 225.10043:300 226.09705:36 252.25504:12 252.27065:85 264.26529:1233 280.29526:36 282.27621:97 292.2952:84 317.13956:36 374.3219:10 475.18265:36 476.19534:36 494.20581:24 541.26062:24 567.17273:12 567.21948:48 568.21887:36 623.24945:10 640.59497:12 640.63403:60 641.25201:24 647.66199:10 658.64294:282 659.25507:36	310	13.34	676.658	13.36	676.66	[M+H]+	Cer_NS	Cer 44:2;2O|Cer 18:1;2O/26:1	1212	neg	C44H85NO3	AQKMDEJRGNVGLA-UHFFFAOYSA-N	O=C(NC(CO)C(O)C=CCCCCCCCCCCCCC)CCCCCCCCCCCCCC=CCCCCCCCCCC
0	139	106.06314:48 132.0477:24 184.07214:538 225.09412:24 226.1118:48 476.19016:24 542.24786:24 568.22015:24 677.51282:12 677.57129:36	320	8.654	677.552	8.64	677.559	[M+H]+	SM	SM 32:0;2O	1213	neg	C37H77N2O6P	MJAFYELZQYPMQG-UHFFFAOYSA-N	O=C(NC(COP(=O)([O-])OCC[N+](C)(C)C)C(O)CCCCCCCCCCCCCCC)CCCCCCCCCCCCC
0	140	71.07532:48 85.10209:24 86.09884:526 98.98223:48 104.10456:99 124.99052:24 124.99837:529 166.06088:103 181.42432:10 183.51437:123 183.5752:24 184.03352:22 184.07158:17512 184.29433:60 184.45052:60 184.84126:36 185.07593:36 186.00647:24 187.57857:24 206.48383:10 225.09956:24 317.1358:12 405.22696:10 450.28223:12 450.28818:36 468.31326:60 477.17957:12 549.48083:36 676.40228:36 678.49805:1525	310	8.472	678.504	8.26	678.507	[M+H]+	PC	PC 28:0|PC 14:0_14:0	1215	neg	C36H72NO8P	CITHEXJVPOWHKC-UHFFFAOYSA-N	O=C(OCC(OC(=O)CCCCCCCCCCCCC)COP(=O)([O-])OCC[N+](C)(C)C)CCCCCCCCCCCCC
0	141	106.06161:12 184.07356:237 678.51721:12 678.5318:36	320	9.153	678.54	9.14	678.543	[M+H]+	EtherPC	PC O-29:0	1217	neg	C37H76NO7P	ZQGOFPZFTPJOJU-UHFFFAOYSA-N	O=C(OC(COCCCCCCCC)COP(=O)([O-])OCC[N+](C)(C)C)CCCCCCCCCCCCCCCCCCCC
0	142	95.08423:10 121.09737:12 149.12794:10 161.12872:48 186.13277:10 197.00835:10 215.16837:12 229.20113:24 247.24631:10 273.20721:10 310.26389:10 349.14676:10 369.3436:70 500.19739:10 557.2262:12 606.16791:10 635.31042:12 678.60498:12	310	14.693	678.615	14.43	678.618	[M+NH4]+	CE	CE 19:3	1218	ok	C46H76O2	GMTOQYKIJZGYCG-UHFFFAOYSA-N	O=C(OC1CC2=CCC3C(CCC4(C)C(CCC34)C(C)CCCC(C)C)C2(C)CC1)CCCCCCCCC=CCC=CCC=CCC
0	143	81.06854:24 95.08602:24 105.06894:12 111.11352:36 121.10095:24 123.11607:12 133.08969:12 135.11537:36 147.11053:12 147.11224:87 149.12506:24 159.1199:12 161.12573:48 175.15045:24 177.16867:12 189.16177:36 201.15947:12 203.17995:48 215.17726:66 217.19443:24 231.211:12 233.22894:36 243.20293:24 247.23819:24 257.2207:12 259.23822:24 273.24969:12 285.26053:10 287.26605:24 312.27182:12 312.28671:75 32…	310	15.048	680.632	14.71	680.634	[M+NH4]+	CE	CE 19:2	1227	ok	C46H78O2	AGHVIUYJPVQJQV-UHFFFAOYSA-N	O=C(OC1CC2=CCC3C(CCC4(C)C(CCC34)C(C)CCCC(C)C)C2(C)CC1)CCCCCCCC=CCC=CCCCCCC
0	144	138.99783:10 264.2709:60 265.27524:24 365.11807:24 495.26007:60 551.32605:36 589.21143:24 604.62354:12 607.39648:48 662.66724:24 663.44745:24 679.15204:10 680.64435:36	320	13.123	680.66	13.22	680.655	[M+H-H2O]+	Cer_AP	Cer 43:0;4O	1228	neg	C43H87NO5	YADUGDLSXPPFIP-UHFFFAOYSA-N	O=C(NC(CO)C(O)C(O)CCCCCCCCCCCCCC)C(O)CCCCCCCCCCCCCCCCCCCCCCC
0	145	72.92114:5 81.06672:18 83.08735:6 95.08129:6 95.08402:24 99.07823:5 105.06538:12 109.09334:6 109.09773:18 119.08333:18 121.10018:18 123.11685:18 130.07504:5 135.11453:40 137.13251:12 145.09869:12 147.11475:77 149.131:42 149.14299:6 151.14719:12 161.1301:105 163.14134:12 175.14755:32 177.15829:12 179.18237:24 189.15681:18 189.16454:51 193.19493:12 203.17677:24 205.19527:12 215.17191:18 217.18697:6…	310	15.27	682.645	15.03	682.65	[M+NH4]+	CE	CE 19:1	1242	ok	C46H80O2	MCBJGGCLFXRPKK-UHFFFAOYSA-N	O=C(OC1CC2=CCC3C(CCC4(C)C(CCC34)C(C)CCCC(C)C)C2(C)CC1)CCCCCCCC=CCCCCCCCCC
0	146	73.04385:8 81.06723:4 81.07481:4 107.09448:4 111.11642:8 123.11444:12 129.05707:4 135.10876:8 135.1153:21 137.12997:8 147.06113:12 147.11555:32 148.07845:4 159.11452:3 161.12743:28 163.1476:8 175.14293:20 177.16672:12 187.15858:4 189.1636:20 201.17328:4 203.17583:12 207.03506:20 208.02728:8 215.1792:20 219.21671:8 221.07951:24 222.07973:20 229.19745:8 233.2224:8 241.19434:3 243.20715:12 257.22958…	310	15.696	684.664	15.39	684.665	[M+NH4]+	CE	CE 19:0	1249	ok	C46H82O2	VHYWECIJXTVRSG-UHFFFAOYSA-N	O=C(OC1CC2=CCC3C(CCC4(C)C(CCC34)C(C)CCCC(C)C)C2(C)CC1)CCCCCCCCCCCCCCCCCC
0	147	79.05281:36 81.07109:79 83.08539:96 85.06618:36 93.06699:48 95.08745:166 97.10059:115 107.08592:60 109.10294:69 111.11511:48 121.09182:12 121.10263:139 123.11466:116 125.13227:24 127.11251:24 135.11555:236 137.1286:139 139.1069:24 149.12871:89 151.15697:24 163.14259:48 183.51341:12 206.60185:10 219.20898:129 237.21603:298 280.24173:12 280.26288:175 293.2438:24 311.25464:202 433.07773:12 545.7323:…	310	8.754	688.489	8.62	688.491	[M+H]+	PE	PE 32:2|PE 16:1_16:1	1253	neg	C37H70NO8P	PGPMCWZMPPZJML-UHFFFAOYSA-N	O=C(OCC(OC(=O)CCCCCCCC=CCCCCCC)COP(=O)(O)OCCN)CCCCCCCC=CCCCCCC
0	148	81.06208:12 83.0865:24 93.06813:12 95.08039:36 109.09679:24 121.09457:36 123.11742:24 129.13503:10 135.11351:36 137.12984:24 139.11806:12 195.17395:10 233.22212:12 266.27982:48 279.25986:12 279.26456:24 299.24963:60 305.27835:10 311.25085:161 325.26917:403 339.28354:87 350.22516:12 357.06805:10 364.26083:104 368.43591:10 523.4649:10 547.51056:48 688.51477:24	310	10.28	688.522	10.01	688.528	[M+H]+	EtherPE	PE P-33:1|PE P-16:0_17:1	1254	neg1381	C38H74NO7P	AUVOXOHIAIQYLU-UHFFFAOYSA-N	O=C(OC(COC=CCCCCCCCCCCCCCC)COP(=O)(O)OCCN)CCCCCCCC=CCCCCCCC
0	149	81.0672:12 95.08048:12 97.1046:24 107.09157:24 121.10243:24 123.11757:24 130.08859:10 135.11531:76 145.10291:12 147.1207:200 149.13016:36 151.14461:12 154.53149:10 159.12872:12 161.13103:178 163.15482:24 175.14856:60 177.16676:24 189.1656:36 193.19019:24 201.15746:12 201.1694:36 215.17313:24 215.18137:36 217.20061:36 229.15935:12 229.19333:36 233.21825:12 233.22252:48 243.18762:12 243.20512:60 24…	310	14.269	688.598	14.23	688.603	[M+NH4]+	CE	CE 20:5	1255	ok	C47H74O2	XZFUGMCJZFRBKF-UHFFFAOYSA-N	O=C(OC1CC2=CCC3C(CCC4(C)C(CCC34)C(C)CCCC(C)C)C2(C)CC1)CCCC=CCC=CCC=CCC=CCC=CCC
0	150	81.06949:24 86.08969:12 86.0962:122 93.072:10 95.08021:24 107.08835:12 114.74135:12 121.1067:12 123.11875:24 124.99678:84 135.11653:24 139.1476:10 164.15387:12 183.51057:48 184.06969:2616 220.31621:10 238.22264:36 265.05621:10 280.24725:24 311.2529:12 312.26346:36 547.4574:63 548.46552:657 549.46136:24 654.1911:10 671.53363:24 689.55603:62	310	8.742	689.554	8.56	689.559	[M+H]+	SM	SM 33:1;2O|SM 16:0;2O/17:1	1256	neg	C38H77N2O6P	GEFHLEGDIYNIRF-UHFFFAOYSA-N	O=C(NC(COP(=O)([O-])OCC[N+](C)(C)C)C(O)CCCCCCCCCCCCC)CCCCCCCC=CCCCCCCC
0	151	71.08478:413 77.03509:12 79.0513:36 81.06829:554 83.08511:320 85.10083:295 87.71258:10 93.06397:48 95.08303:506 97.10027:455 99.11912:84 107.08556:85 109.09964:277 111.11326:89 113.13484:36 120.72739:24 121.09914:249 123.11736:300 125.13029:60 127.15005:24 132.04121:10 135.1151:508 137.13307:187 139.1114:60 149.1282:148 151.14783:103 153.12027:12 153.12547:95 155.0042:36 163.14563:62 165.16216:48…	310	9.343	690.505	9.11	690.507	[M+H]+	PE	PE 32:1|PE 16:0_16:1	1257	neg	C37H72NO8P	CZOSTDZGCCEZTJ-UHFFFAOYSA-N	O=C(OCC(OC(=O)CCCCCCCC=CCCCCCC)COP(=O)(O)OCCN)CCCCCCCCCCCCCCC
0	152	86.09123:24 109.10565:12 124.99237:24 184.07007:439 499.18179:12 656.22437:10 690.53351:77	320	8.913	690.541	9.03	690.543	[M+H]+	EtherPC	PC O-30:1	1259	neg	C38H76NO7P	CNXQXEMKYGYFSY-UHFFFAOYSA-N	O=C(OC(COCCCCCCCC)COP(=O)([O-])OCC[N+](C)(C)C)CCCCCCCCCCCC=CCCCCCCCC
0	153	79.04757:12 81.06579:36 83.08642:36 91.05459:24 93.07487:24 97.09759:24 99.11224:10 109.09832:81 111.11637:36 121.09933:65 123.11601:48 133.101:99 133.1107:12 135.11372:139 137.13171:36 145.1013:12 147.11569:267 149.13368:146 151.14473:24 159.10587:12 161.12762:207 163.14246:36 165.16438:60 168.3744:10 173.13104:24 175.14877:136 177.16515:36 179.17801:48 187.14549:36 189.16203:60 193.19829:48 201…	310	14.532	690.616	14.37	690.618	[M+NH4]+	CE	CE 20:4	1261	ok	C47H76O2	HZUAPDDXDDVFOX-UHFFFAOYSA-N	O=C(OC1CC2=CCC3C(CCC4(C)C(CCC34)C(C)CCCC(C)C)C2(C)CC1)CCCCCCC=CCC=CCC=CCC=CCC
0	154	86.09611:197 104.10595:48 124.61448:12 124.99373:143 183.50528:60 184.07199:6299 184.3233:24 184.88174:24 185.08015:24 185.25578:24 186.80939:24 450.29346:12 468.29446:12 496.33862:12 657.17603:12 692.48779:24 692.52106:551	310	8.759	692.519	8.55	692.523	[M+H]+	PC	PC 29:0|PC 14:0_15:0	1263	neg	C37H74NO8P	JERIBPHBOOFETI-UHFFFAOYSA-N	O=C(OCC(OC(=O)CCCCCCCCCCCCCC)COP(=O)([O-])OCC[N+](C)(C)C)CCCCCCCCCCCCC
0	155	71.08499:12 85.09847:24 99.11657:24 165.15704:10 211.21608:12 239.23347:60 265.25357:10 282.27142:24 551.50385:892 577.50543:12 692.51221:12	410	10.124	692.519	9.57	692.523	[M+H]+	PE	PE 32:0|PE 16:0_16:0	1264	neg	C37H74NO8P	SLKDGVPOSSLUAI-UHFFFAOYSA-N	O=C(OCC(OC(=O)CCCCCCCCCCCCCCC)COP(=O)(O)OCCN)CCCCCCCCCCCCCCC
0	156	71.0731:99 72.03543:10 86.09645:1334 86.70407:24 90.53208:10 98.98111:62 104.10342:231 125.00034:893 126.68569:24 155.00626:10 166.05789:171 183.51318:288 184.07039:33702 184.29314:66 184.32359:75 184.45122:72 184.67038:36 184.73711:62 184.78859:36 184.842:48 184.85725:60 184.8744:48 184.94881:60 185.07474:60 185.11864:36 185.18353:36 186.25983:36 186.54901:36 189.15996:24 193.19032:24 448.17648:…	320	9.563	692.556	9.52	692.559	[M+H]+	EtherPC	PC O-30:0	1265	neg	C38H78NO7P	QWXGXDFYLSOKRF-UHFFFAOYSA-N	O=C(OC(COCCCCCCCC)COP(=O)([O-])OCC[N+](C)(C)C)CCCCCCCCCCCCCCCCCCCCC
0	157	104.44563:10 111.11628:10 123.11274:24 135.11839:36 147.11198:48 149.13165:24 161.13081:69 173.12691:12 175.14461:48 177.16653:12 189.16341:24 201.16513:12 201.16711:24 205.18811:12 215.18311:36 217.19617:24 229.19511:24 233.22647:24 236.9128:10 255.20177:12 259.23785:24 285.24594:12 369.34402:363 566.20319:12 577.50446:36	310	14.796	692.634	14.58	692.634	[M+NH4]+	CE	CE 20:3	1266	ok	C47H78O2	ARRNWLFGLUXSFU-UHFFFAOYSA-N	O=C(OC1CC2=CCC3C(CCC4(C)C(CCC34)C(C)CCCC(C)C)C2(C)CC1)CCCCCCCCCC=CCC=CCC=CCC
0	158	95.08483:24 107.08457:12 109.09571:24 119.08736:12 121.09962:24 125.12921:24 135.11235:48 147.1142:48 151.14146:10 161.12779:48 163.14977:12 169.19281:10 175.14519:36 177.15591:10 189.15245:12 189.16017:24 203.1843:36 215.17349:36 219.20058:12 229.18309:12 229.18945:36 233.21648:24 243.19676:12 243.20988:48 250.99808:10 257.2189:24 273.25711:36 276.27762:10 369.34778:312 370.36484:24 371.35898:36…	310	14.6	692.634	14.58	692.634	[M+NH4]+	CE	CE 20:3	1267	ok	C47H78O2	ARRNWLFGLUXSFU-UHFFFAOYSA-N	O=C(OC1CC2=CCC3C(CCC4(C)C(CCC34)C(C)CCCC(C)C)C2(C)CC1)CCCCCCCCCC=CCC=CCC=CCC
0	159	81.07246:10 111.11961:10 135.11884:10 242.99767:10 282.27878:36 311.26169:24 319.28928:12 319.30682:12 339.28198:24 341.29001:12 341.30557:36 393.32471:12 393.34143:36 395.35266:24 556.5957:10 605.58289:10 659.59747:93 677.58429:12	310	13.317	694.627	13.31	694.634	[M+NH4]+	DG	DG 40:2|DG 18:0_22:2	1275	ok_Mix	C43H80O5	CPEWURNZWJEDDC-UHFFFAOYSA-N	O=C(OCC(OC(=O)CCCCCCCCCCCC=CCC=CCCCCC)CO)CCCCCCCCCCCCCCCCC
0	160	83.08753:10 119.08202:24 125.12843:10 133.09558:36 135.11639:24 137.12946:12 147.1116:60 149.13298:36 153.16849:24 161.12505:24 161.13394:48 175.146:36 179.17329:24 203.18111:12 215.18048:24 229.19662:12 233.213:24 257.21741:12 257.23541:12 262.11349:10 287.26013:12 351.94598:10 369.32416:36 369.34842:391 443.23129:12 541.28418:12 579.51379:12	310	15.16	694.644	14.84	694.65	[M+NH4]+	CE	CE 20:2	1276	ok	C47H80O2	REFJKOQDWJELKE-UHFFFAOYSA-N	O=C(OC1CC2=CCC3C(CCC4(C)C(CCC34)C(C)CCCC(C)C)C2(C)CC1)CCCCCCCCCC=CCC=CCCCCC
0	161	120.96359:36 135.11375:10 164.01074:68 270.0986:10 279.263:24 320.21741:10 386.24329:12 413.21133:48 533.45697:12 533.48932:36 555.47144:60 653.44464:64 696.45758:12 696.49091:100	420	9.798	696.495	8.99	696.496	[M+H]+	EtherPE	PE O-34:5	1281	neg	C39H70NO7P	OYHOSBRXPFGMOG-UHFFFAOYSA-N	O=C(OC(COC=CCCCCCCC=CCC=CCC=CCC)COP(=O)(O)OCCN)CCCCCCCC=CCCCCCC
0	162	71.08345:10 121.0958:12 123.90595:10 251.05243:10 311.25049:12 313.27322:60 339.31418:12 355.13263:10 395.33438:12 420.23392:10 423.37134:60 425.37393:12 457.15198:12 661.56378:12 661.60712:224 679.20056:10	310	13.526	696.643	13.43	696.65	[M+NH4]+	DG	DG 40:1|DG 16:0_24:1	1284	ok	C43H82O5	VNWZIIQEAFVXAJ-UHFFFAOYSA-N	O=C(OCC(OC(=O)CCCCCCCCCCCC=CCCCCCCCCCC)CO)CCCCCCCCCCCCCCC
0	163	77.04137:12 81.06461:36 81.0684:86 83.08267:48 91.05731:12 93.06678:36 95.0804:115 97.10036:36 105.06446:12 105.08171:12 109.09973:197 111.11482:48 119.09154:36 121.09766:106 123.11742:70 125.12721:24 125.13192:60 131.0807:12 131.09035:36 133.10242:163 133.6581:10 135.11678:410 137.13148:76 145.09933:36 147.11369:436 149.12823:204 151.14613:65 159.11079:36 161.12903:442 163.14204:36 165.15675:48 …	310	15.549	696.664	15.14	696.665	[M+NH4]+	CE	CE 20:1	1285	ok	C47H82O2	OWTYWMJVQZQWFH-UHFFFAOYSA-N	O=C(OC1CC2=CCC3C(CCC4(C)C(CCC34)C(C)CCCC(C)C)C2(C)CC1)CCCCCCCCCC=CCCCCCCCC
0	164	105.06916:10 125.0069:10 139.112:12 149.12712:10 175.978:12 207.03369:24 245.12592:10 279.23532:12 281.05026:36 295.0965:24 309.241:12 311.25473:24 335.25595:60 364.24646:12 364.25717:24 462.32486:10 509.4758:12 557.49731:24 639.46082:12 698.52191:12	310	9.505	698.509	9.44	698.512	[M+H]+	EtherPE	PE P-34:3|PE P-16:0_18:3	1288	neg	C39H72NO7P	JQPTULZAOQKFIC-UHFFFAOYSA-N	O=C(OC(COC=CCCCCCCCCCCCCCC)COP(=O)(O)OCCN)CCCCCCCC=CCC=CCC=CCC
0	165	83.08383:10 107.08275:12 135.11205:12 147.06459:12 147.11221:24 161.13112:24 203.17619:10 208.03172:12 229.19371:12 243.18806:12 255.92924:10 287.26675:12 339.31094:10 369.34836:121 467.2153:10 543.26483:10	410	16.16	698.679	15.62	698.681	[M+NH4]+	CE	CE 20:0	1289	ok	C47H84O2	SUOVMGLZSOAHJY-UHFFFAOYSA-N	O=C(OC1CC2=CCC3C(CCC4(C)C(CCC34)C(C)CCCC(C)C)C2(C)CC1)CCCCCCCCCCCCCCCCCCC
0	166	79.0524:12 81.0732:60 86.09484:10 95.08155:36 109.10249:36 119.07917:12 121.1068:36 133.09587:12 135.11345:24 149.12994:24 245.21979:12 261.26147:12 264.263:24 266.28271:91 273.505:10 279.26523:36 281.04498:24 306.27505:24 311.24429:24 337.27472:706 339.27939:24 364.25934:233 375.43851:10 460.27267:36 559.50269:24 682.49469:12 700.51794:24	310	10.073	700.523	9.8	700.528	[M+H]+	EtherPE	PE P-34:2|PE P-16:0_18:2	1291	neg1422	C39H74NO7P	LJVXDBWIBQQKFU-UHFFFAOYSA-N	O=C(OC(COC=CCCCCCCCCCCCCCC)COP(=O)(O)OCCN)CCCCCCCC=CCC=CCCCCC
0	167	79.04992:24 81.06688:24 85.10456:24 95.08422:60 97.09731:48 107.0868:24 112.00645:10 119.08203:24 121.10196:48 133.09396:12 137.12947:24 147.11502:24 153.12338:12 237.2146:36 280.24942:12 280.25879:36 292.28674:36 292.29871:91 305.27283:12 311.25269:932 339.27255:12 390.263:153 390.2713:186 559.50928:83 682.49402:12 700.51715:36	310	9.874	700.526	9.8	700.528	[M+H]+	EtherPE	PE P-34:2|PE P-18:1_16:1	1292	neg1421	C39H74NO7P	LALFTIIBOJSVNP-UHFFFAOYSA-N	O=C(OC(COC=CCCCCCCC=CCCCCCCCC)COP(=O)(O)OCCN)CCCCCCCC=CCCCCCC
0	168	252.2514:12 252.26479:60 256.26642:24 264.26385:373 266.28125:24 280.25613:24 282.27701:61 502.46393:12 502.49854:60 520.48291:12 520.49896:103 682.54462:60	310	9.288	700.57	9.21	700.572	[M+H]+	HexCer_NS	HexCer 34:1;2O|HexCer 18:1;2O/16:0	1293	ok	C40H77NO8	VJLLLMIZEJJZTE-UHFFFAOYSA-N	O=C(NC(COC1OC(CO)C(O)C(O)C1O)C(O)C=CCCCCCCCCCCCCC)CCCCCCCCCCCCCCC
0	169	86.09596:24 106.06854:12 124.99644:60 184.07111:1245 185.08308:24 701.53351:36 701.56696:24	320	8.564	701.556	8.57	701.559	[M+H]+	SM	SM 34:2;2O	1297	neg	C39H77N2O6P	XALYQDLMCGTQFI-UHFFFAOYSA-N	O=C(NC(COP(=O)([O-])OCC[N+](C)(C)C)C(O)CCCCCCCCCCC)CCCCCCCCCC=CCC=CCCCCC
0	170	93.06848:10 124.9959:24 168.06165:12 184.07065:393 702.49353:36	320	8.191	702.504	8.12	702.507	[M+H]+	PC	PC 30:2	1301	neg	C38H72NO8P	BQTXNAKXHQSYOW-UHFFFAOYSA-N	O=C(OCC(OC(=O)CCCCCCCC=CCCCCC)COP(=O)([O-])OCC[N+](C)(C)C)CCCCCCCC=CCCCCC
0	171	71.08229:48 79.05239:60 81.07066:201 83.07983:48 83.08367:160 85.06572:24 91.05165:12 93.06782:90 95.08282:222 97.09866:85 107.07079:12 107.08531:205 109.09938:116 111.07455:36 111.11447:48 113.09578:48 119.08352:36 121.09883:358 123.1077:24 123.11548:89 135.118:238 136.05721:24 139.10442:24 147.11327:24 149.1295:173 151.14568:36 153.12852:48 159.11565:10 163.14874:122 165.16348:24 177.1548:12 17…	310	10.862	702.541	10.41	702.543	[M+H]+	EtherPE	PE P-34:1|PE P-16:0_18:1	1302	neg1432	C39H76NO7P	ZVVYJAAMWXATNY-UHFFFAOYSA-N	O=C(OC(COC=CCCCCCCCCCCCCCC)COP(=O)(O)OCCN)CCCCCCCC=CCCCCCCCC
0	172	71.07057:143 80.97481:60 85.82959:12 86.09491:1562 98.9808:115 102.69381:10 104.1031:215 124.99676:1375 132.56862:10 157.11729:10 166.05724:188 183.50671:393 184.07153:60078 184.29617:95 184.32474:120 184.37045:60 184.40283:62 184.45045:116 184.51523:36 184.5762:36 184.59718:36 184.65627:60 184.68867:48 184.73444:75 184.79735:62 184.8107:80 184.85457:101 184.91179:68 184.95184:90 185.01672:62 185…	310	9.076	703.575	8.9	703.575	[M+H]+	SM	SM 34:1;2O|SM 19:0;2O/15:1	1303	neg	C39H79N2O6P	IOJCBZREJXOCFX-UHFFFAOYSA-N	O=C(NC(COP(=O)([O-])OCC[N+](C)(C)C)C(O)CCCCCCCCCCCCCCCC)CCCCCCCC=CCCCCC
0	173	71.08341:36 81.0668:24 83.08743:36 86.09603:12 93.07046:12 97.0986:24 97.10413:36 109.10077:48 111.11883:12 123.10919:24 124.99655:24 125.12833:12 135.1114:36 149.12086:12 177.1566:12 184.06367:36 184.07701:229 233.21715:12 239.2323:60 251.23215:48 272.37265:10 294.2684:12 325.27335:24 557.25818:12 561.73425:36 563.49774:1523 564.48718:24 683.44305:10 704.55084:24	310	9.762	704.522	9.66	704.523	[M+H]+	PE	PE 33:1|PE 16:0_17:1	1305	neg	C38H74NO8P	CBDUTJYWWDMHBN-UHFFFAOYSA-N	O=C(OCC(OC(=O)CCCCCCCC=CCCCCCCC)COP(=O)(O)OCCN)CCCCCCCCCCCCCCC
0	174	71.07322:142 80.97512:24 86.09524:1394 97.10331:12 98.98537:148 104.10492:134 124.99723:847 166.05061:24 166.06146:221 184.0722:39673 184.30066:69 184.33302:89 184.44923:86 184.53116:24 184.63789:24 184.69318:36 184.73511:92 184.75227:48 184.80566:48 184.82855:76 184.86288:69 184.90865:60 184.95825:68 184.97542:36 185.00977:60 185.02502:61 185.07846:61 185.40112:36 185.65907:24 185.76228:24 186.0…	310	8.564	704.523	8.38	704.523	[M+H]+	PC	PC 30:1|PC 14:0_16:1	1306	neg	C38H74NO8P	XGGMHQYOVYWRLV-UHFFFAOYSA-N	O=C(OCC(OC(=O)CCCCCCCC=CCCCCCC)COP(=O)([O-])OCC[N+](C)(C)C)CCCCCCCCCCCCC
0	175	71.07451:12 86.09408:60 98.97995:12 114.08925:10 125.00057:60 183.5134:24 184.07249:2047 185.07684:60 215.89636:10 522.50421:12 687.57861:48 705.57898:181	320	9.357	705.588	9.37	705.591	[M+H]+	SM	SM 34:0;2O	1310	neg	C39H81N2O6P	ZCFMNTKWNVEBKF-UHFFFAOYSA-N	O=C(NC(COP(=O)([O-])OCC[N+](C)(C)C)C(O)CCCCCCCCCCCC)CCCCCCCCCCCCCCCCCC
0	176	84.08546:10 152.87552:10 184.06606:36 205.19598:10 225.0956:24 299.13303:10 450.19946:10 549.22186:10 565.50531:131 618.51147:10 642.2381:12	320	10.428	706.529	10.4	706.538	[M+H]+	PE	PE 33:0	1315	neg	C38H76NO8P	OZKFXEPRCADVOK-UHFFFAOYSA-N	O=C(OCC(OC(=O)CCCCCCCCCCCCCCCCC)COP(=O)(O)OCCN)CCCCCCCCCCCCCC
0	177	71.07143:440 80.9682:12 80.97072:85 84.0761:24 86.09462:4573 98.98335:382 104.10715:479 124.61421:36 124.99816:2677 159.50706:10 163.01453:36 166.06264:545 183.50108:787 183.53149:117 183.92319:48 184.07539:116940 184.18008:48 184.29623:139 184.33434:318 184.37051:87 184.41814:81 184.45053:262 184.52673:78 184.55724:48 184.65443:126 184.67349:82 184.7002:219 184.7345:164 184.76881:114 184.79552:1…	310	9.088	706.535	8.93	706.538	[M+H]+	PC	PC 30:0|PC 14:0_16:0	1316	neg	C38H76NO8P	RFVFQQWKPSOBED-UHFFFAOYSA-N	O=C(OCC(OC(=O)CCCCCCCCCCCCCCC)COP(=O)([O-])OCC[N+](C)(C)C)CCCCCCCCCCCCC
0	178	86.09492:36 124.99996:75 183.49547:12 183.49738:36 184.07169:1880 184.60304:36 194.75459:10 317.15607:24 523.50317:24 565.50519:36 706.57544:238	320	9.822	706.574	9.98	706.575	[M+H]+	EtherPC	PC O-31:0	1317	neg	C39H80NO7P	MARQLCZUTCPJHC-UHFFFAOYSA-N	O=C(OC(COCCCCCCCC)COP(=O)([O-])OCC[N+](C)(C)C)CCCCCCCCCCCCCCCCCCCCCC
0	179	86.09502:60 95.08175:10 104.10477:24 124.9956:48 149.09772:10 166.05978:24 184.07054:1821 185.07489:24 706.57312:196 706.61792:48	320	10.039	706.575	9.98	706.575	[M+H]+	EtherPC	PC O-31:0	1318	neg	C39H80NO7P	MARQLCZUTCPJHC-UHFFFAOYSA-N	O=C(OC(COCCCCCCCC)COP(=O)([O-])OCC[N+](C)(C)C)CCCCCCCCCCCCCCCCCCCCCC
0	180	86.88658:10 106.07003:24 168.104:10 184.07687:24 215.16577:10 225.09486:24 252.26463:10 264.26596:60 344.12869:10 550.22321:10 592.52893:10 612.61029:24 630.62158:24	310	13.12	706.677	13.28	706.671	[M+H]+	Cer_HS	Cer 45:2;3O|Cer 18:1;2O/27:1;O	1320	neg	C45H87NO4	BALJNHPIZMEOMM-UHFFFAOYSA-N	O=C(NC(CO)C(O)C=CCCCCCCCCCCCCC)C(O)CCCCCCCCCCCCCC=CCCCCCCCCCC
0	181	85.10208:24 186.54131:10 225.09213:12 523.45483:74 523.47089:345 708.48657:24	320	8.195	708.477	8.19	708.481	[M+H]+	PS	PS 30:0	1324	neg	C36H70NO10P	NRQQGYJXZDJFLL-UHFFFAOYSA-N	O=C(OCC(OC(=O)CCCCCCCCCCCCCC)COP(=O)(O)OCC(N)C(=O)O)CCCCCCCCCCCCCC
0	182	109.10122:12 135.11848:18 145.09773:5 149.13004:18 161.12379:6 161.12556:12 180.90176:5 189.16547:12 215.17091:6 219.20419:6 233.21378:6 240.08887:5 259.23578:12 285.25089:5 287.26828:12 319.15836:5 367.12357:5 369.34433:110 381.35635:12 541.26001:12 549.73248:5 708.66644:12	410	15.549	708.666	15.01	708.665	[M+NH4]+	CE	CE 21:2	1327	ok	C48H82O2	VVOQWFJBSWBUHF-UHFFFAOYSA-N	O=C(OC1CC2=CCC3C(CCC4(C)C(CCC34)C(C)CCCC(C)C)C2(C)CC1)CCCCCCCCCC=CCC=CCCCCCC
0	183	204.7524:10 233.23096:10 252.24812:12 264.27194:48 282.29019:10 593.51709:10 632.61462:24	310	13.346	708.693	13.33	708.686	[M+H]+	Cer_HS	Cer 45:1;3O|Cer 18:1;2O/27:0;O	1328	neg	C45H89NO4	KGRDSXPOAXFHRF-UHFFFAOYSA-N	O=C(NC(CO)C(O)C=CCCCCCCCCCCCCC)C(O)CCCCCCCCCCCCCCCCCCCCCCCCC
0	184	81.06683:4 85.09932:3 97.09724:4 107.08672:3 109.09934:8 118.25981:3 123.11856:12 135.11469:8 137.12773:3 147.11662:12 161.13564:8 173.13557:4 189.15315:4 189.16087:12 201.04713:4 203.175:4 206.02623:3 217.19135:8 219.21165:4 229.17316:4 229.19652:4 233.22574:12 234.17358:3 243.20619:12 247.24149:4 251.09875:4 255.12479:3 259.23706:8 266.84018:3 274.2674:3 287.26477:8 299.27307:3 301.29065:12 307…	310	15.824	710.676	15.41	710.681	[M+NH4]+	CE	CE 21:1	1333	x	C48H84O2	WIDXXMXIEZLSMF-UHFFFAOYSA-N	O=C(OC1CC2=CCC3C(CCC4(C)C(CCC34)C(C)CCCC(C)C)C2(C)CC1)CCCCCCCCCC=CCCCCCCCCC
0	185	70.07472:48 71.08351:368 72.08641:60 73.09393:48 75.11049:36 79.05373:60 81.06823:478 82.07291:48 83.08378:350 84.08926:36 85.10079:269 86.10144:48 88.11897:60 93.06936:66 95.08576:412 96.08831:67 97.10026:301 98.10501:199 99.11493:71 100.11739:60 101.11925:36 102.13461:36 107.08559:79 109.10261:379 110.10419:36 111.11626:157 112.11662:36 113.12445:36 114.13529:48 115.14009:60 116.14476:36 121.09…	330	9.721	711.564	9.61	711.566	[M+H]+	PE	PE 15:0_18:1(d7)	1334	I.S.	C38H67D7NO8P	ADCNXGARWPJRBV-RGLIIYCRNA-N	[C@](COP(=O)(O)OCCN)([H])(OC(CCCCCCC/C=C\CCCCCC([2H])([2H])C([2H])([2H])C([2H])([2H])[2H])=O)COC(CCCCCCCCCCCCCC)=O
0	186	81.06466:24 153.70816:10 164.00569:24 239.23651:10 387.09991:10 523.53967:10 549.48944:48 554.52875:10 571.47021:36 582.85419:10 669.44421:36 712.47809:36 712.48932:48	320	9.341	712.483	9.02	712.489	[M+Na]+	PE	PE 32:1	1336	x	C37H72NO8P	LWTWNWZTGDPPLU-UHFFFAOYSA-N	O=C(OCC(OC(=O)CCCCCCCCCCCCCC=CCCCCCCCCCC)COP(=O)(O)OCCN)CCCCC
0	187	81.06613:12 95.08617:12 211.21022:36 239.24026:24 441.16876:10 523.46979:417	320	8.225	712.503	8.45	712.512	[M+NH4]+	PG	PG 30:0	1337	neg	C36H71O10P	YWGQFCQRZHYWAU-UHFFFAOYSA-N	O=C(OCC(OC(=O)CCCCCCCCCCCCCC)COP(=O)(O)OCC(O)CO)CCCCCCCCCCCCCC
0	188	107.22535:10 171.03693:10 184.07426:48 239.24013:10 275.26175:12 291.82779:10 419.2381:10 425.25095:24 450.27814:12 486.26709:10 523.46301:117 524.47766:24 526.92206:10 529.4787:48 571.45691:12 653.42584:12 653.46527:24 706.52148:10 712.54858:103	320	9.088	712.547	8.8	712.528	[M+H]+	EtherPC	PC O-32:4	1338	neg	C40H74NO7P	NVKREVMRJDOZFL-UHFFFAOYSA-N	O=C(OC(COCCCCCCCC)COP(=O)([O-])OCC[N+](C)(C)C)CCCCCCCCCCC=CCC=CCC=CCC=CCC
0	189	95.08155:24 180.05318:10 211.20093:24 402.16302:10 439.37976:60 467.40878:136 495.40479:12 495.42978:76 523.46051:24 542.25385:12	310	13.608	712.638	13.58	712.645	[M+NH4]+	TG	TG 40:0|TG 10:0_14:0_16:0	1339	x	C43H82O6	SMIGULGEODNQEX-UHFFFAOYSA-N	O=C(OCC(OC(=O)CCCCCCCCCCCCC)COC(=O)CCCCCCCCCCCCCCC)CCCCCCCCC
0	190	81.06815:48 83.0837:24 95.08151:12 109.09799:24 116.10218:12 123.1156:24 130.09297:10 133.10376:24 184.05829:12 184.06972:63 193.18181:12 237.22133:36 263.23697:36 301.18896:10 306.29608:12 319.27054:24 573.48596:921 714.51031:24	310	8.929	714.498	8.77	714.507	[M+H]+	PE	PE 34:3|PE 16:1_18:2	1341	neg	C39H72NO8P	SSRRIJSEUKHYFB-UHFFFAOYSA-N	O=C(OCC(OC(=O)CCCCCCCC=CCC=CCCCCC)COP(=O)(O)OCCN)CCCCCCCC=CCCCCCC
0	191	107.0928:12 292.29199:12 325.27155:277 327.28091:10 339.27563:12 339.27823:24 390.2691:24 573.5061:12 714.55139:12	310	10.391	714.54	10.28	714.543	[M+H]+	EtherPE	PE P-35:2|PE P-18:1_17:1	1342	neg1474	C40H76NO7P	FTECBJHFCPTDOC-UHFFFAOYSA-N	O=C(OC(COC=CCCCCCCC=CCCCCCCCC)COP(=O)(O)OCCN)CCCCCCCC=CCCCCCCC
0	192	81.06732:36 95.08608:24 107.08589:24 109.10143:48 111.11063:24 121.09484:24 123.1177:48 133.10109:36 135.11707:118 147.10722:24 147.11401:167 149.12343:12 149.132:64 159.12531:12 161.13651:126 163.15495:12 173.12912:12 175.14497:147 187.14536:24 189.15994:48 193.19032:36 201.15559:24 201.17351:24 203.17606:88 213.16144:12 215.17532:72 217.20074:48 226.12024:10 229.18921:48 233.22694:48 241.19243:…	310	14.429	714.614	14.21	714.618	[M+NH4]+	CE	CE 22:6	1344	ok	C49H76O2	VOEVEGPMRIYYKC-UHFFFAOYSA-N	O=C(OC1CC2=CCC3C(CCC4(C)C(CCC34)C(C)CCCC(C)C)C2(C)CC1)CCC=CCC=CCC=CCC=CCC=CCC=CCC
0	193	71.08278:60 77.0404:24 79.05169:144 81.06994:645 83.08551:388 85.10252:74 86.09407:24 91.05092:12 91.06029:12 93.06709:128 95.08482:608 97.09792:298 99.08184:48 107.07875:60 107.08165:164 109.10155:423 111.07674:70 111.11223:218 113.09651:24 121.09806:658 123.11627:325 124.01132:24 125.09467:60 127.10782:36 135.11559:566 137.13193:233 139.10197:12 139.1086:60 149.13043:310 151.14662:93 153.12601:…	310	9.432	716.524	9.19	716.523	[M+H]+	PE	PE 34:2|PE 16:1_18:1	1352	neg	C39H74NO8P	RAMNOXDFBNFSFC-UHFFFAOYSA-N	O=C(OCC(OC(=O)CCCCCCCC=CCCCCCCCC)COP(=O)(O)OCCN)CCCCCCCC=CCCCCCC
0	194	71.08494:12 83.08274:12 95.08598:24 97.09909:24 121.09631:24 129.72414:10 135.11375:36 170.11348:10 261.2435:10 279.25601:12 294.31104:24 325.26767:89 338.23639:12 339.28979:246 353.29135:36 364.24863:12 368.31058:10 378.27878:136 392.27951:12 395.36118:10 575.52576:36 610.53333:60 716.5506:24	410	11.556	716.553	10.81	716.559	[M+H]+	EtherPE	PE P-35:1|PE P-17:0_18:1	1353	neg1482	C40H78NO7P	FDQGSTMMGFGRFB-UHFFFAOYSA-N	O=C(OC(COC=CCCCCCCCCCCCCCCC)COP(=O)(O)OCCN)CCCCCCCC=CCCCCCCCC
0	195	93.05076:12 97.1089:12 107.08304:24 135.12209:24 231.07932:10 265.24728:12 280.29581:48 293.2775:24 327.27487:12 327.2774:60 339.28766:347 373.12949:10 378.26837:79 575.53998:36	310	11.222	716.558	10.81	716.559	[M+H]+	EtherPE	PE P-35:1|PE P-17:0_18:1	1354	neg1483	C40H78NO7P	FDQGSTMMGFGRFB-UHFFFAOYSA-N	O=C(OC(COC=CCCCCCCCCCCCCCCC)COP(=O)(O)OCCN)CCCCCCCC=CCCCCCCCC
0	196	81.06852:24 95.0819:12 121.09938:24 123.1176:12 133.10262:24 135.11371:60 143.07726:10 147.11562:60 149.13017:48 152.05486:10 161.1257:48 175.14299:24 179.17213:12 187.15672:12 189.1656:36 201.16737:24 205.19441:24 207.21886:12 217.20058:12 243.20068:12 243.20724:24 259.2359:48 271.23831:12 277.39041:10 369.35251:456 548.20416:12	310	14.592	716.628	14.36	716.634	[M+NH4]+	CE	CE 22:5	1357	ok	C49H78O2	XOLZNHXNFMEUGA-UHFFFAOYSA-N	O=C(OC1CC2=CCC3C(CCC4(C)C(CCC34)C(C)CCCC(C)C)C2(C)CC1)CCCCCC=CCC=CCC=CCC=CCC=CCC
0	197	106.0602:12 106.06164:24 184.06978:353 717.53925:36	320	8.371	717.549	8.41	717.554	[M+H]+	SM	SM 34:2;3O	1361	neg	C39H77N2O7P	SZEJSYWBKCTVOG-UHFFFAOYSA-N	O=C(NC(COP(=O)([O-])OCC[N+](C)(C)C)C(O)C(O)CCCC=CCCC)CCCCCCCCCCCC=CCCCCCCCC
0	198	71.08489:24 77.0389:10 81.06461:24 81.06588:73 82.07054:24 83.08395:76 86.09378:36 93.06679:24 94.07227:36 95.08452:143 97.099:36 99.07874:36 104.05467:12 106.06329:12 108.09256:24 111.11485:24 121.09925:48 123.11436:36 124.99549:48 127.10904:24 132.78062:10 135.11359:71 136.11987:36 137.13319:24 149.12833:24 151.14622:48 157.76015:10 164.15067:36 165.15868:24 184.07011:1292 185.07256:36 219.2041…	310	9.491	717.588	9.15	717.591	[M+H]+	SM	SM 35:1;2O|SM 19:0;2O/16:1	1364	neg	C40H81N2O6P	COKRVZMXJPOIRC-UHFFFAOYSA-N	O=C(NC(COP(=O)([O-])OCC[N+](C)(C)C)C(O)CCCCCCCCCCCCCCCC)CCCCCCCC=CCCCCCC
0	199	71.07314:38 80.97:12 85.10233:12 86.09648:324 95.09008:6 98.9867:18 104.102:6 104.10486:36 124.99874:266 132.03983:6 166.05962:77 183.48836:6 183.50166:130 184.07217:12504 184.29301:24 184.31967:18 184.453:30 184.65692:24 184.88193:30 184.91052:18 185.07271:24 185.17767:12 185.3056:12 185.55392:18 185.61125:12 186.50099:12 187.95209:12 189.38564:12 194.42049:12 225.10031:12 355.28699:5 464.29825:…	310	8.863	718.534	8.79	718.538	[M+H]+	PC	PC 31:1|PC 15:0_16:1	1367	neg	C39H76NO8P	QFVHCMLUKNHDSH-UHFFFAOYSA-N	O=C(OCC(OC(=O)CCCCCCCC=CCCCCCC)COP(=O)([O-])OCC[N+](C)(C)C)CCCCCCCCCCCCCC
0	200	71.05282:48 71.08593:425 77.03877:24 79.05504:48 81.06324:36 81.06955:655 83.08384:397 85.09955:325 88.34963:10 93.06808:89 95.08446:749 97.10033:581 99.0773:24 99.1136:102 103.6101:10 107.08131:48 109.09829:506 111.11634:173 113.12901:48 117.06734:10 121.09776:349 123.11442:416 125.13204:69 127.10912:36 135.11694:490 137.13167:339 139.11:60 139.14474:48 141.16249:36 149.13193:286 151.14813:223 1…	310	10.26	718.537	9.98	718.538	[M+H]+	PE	PE 34:1|PE 18:0_16:1	1368	neg	C39H76NO8P	XQWOAWVAWAXMKM-UHFFFAOYSA-N	O=C(OCC(OC(=O)CCCCCCCC=CCCCCCC)COP(=O)(O)OCCN)CCCCCCCCCCCCCCCCC
0	201	83.08406:12 86.09651:201 125.00035:92 135.09744:12 166.05968:24 183.50362:48 184.07224:4184 184.19788:24 184.83812:24 225.1067:36 313.26682:12 419.26669:24 478.3251:60 480.35519:36 557.2608:10 577.50885:279 578.52063:24 593.57776:10 718.57117:510	420	10.489	718.569	9.71	718.575	[M+H]+	EtherPC	PC O-32:1	1369	neg	C40H80NO7P	LQQMWURSSDKNHJ-UHFFFAOYSA-N	O=C(OC(COCCCCCCCC)COP(=O)([O-])OCC[N+](C)(C)C)CCCCCCCCCCCC=CCCCCCCCCCC
0	202	71.07086:105 79.54626:10 80.97136:36 86.09658:994 92.21638:10 97.10474:10 98.98124:60 104.10785:178 124.99577:933 132.04161:24 141.12766:12 166.049:12 166.05984:117 174.3996:10 183.49811:377 184.07243:43274 184.29517:69 184.33327:81 184.37135:48 184.41325:60 184.44946:91 184.73152:61 184.77538:36 184.79445:48 184.84402:61 184.88789:60 184.92223:48 184.94513:60 185.07487:60 185.11113:36 185.15312:…	320	9.705	718.571	9.71	718.575	[M+H]+	EtherPC	PC O-32:1	1370	neg	C40H80NO7P	LQQMWURSSDKNHJ-UHFFFAOYSA-N	O=C(OC(COCCCCCCCC)COP(=O)([O-])OCC[N+](C)(C)C)CCCCCCCCCCCC=CCCCCCCCCCC
0	203	79.05352:4 83.08226:4 83.08354:8 95.08679:12 97.82835:3 106.06133:12 109.0963:8 111.11284:8 119.0803:4 119.08489:16 123.12:8 132.04231:16 135.1162:46 141.16168:3 147.11649:49 149.12762:8 161.13193:23 163.14856:8 166.41499:3 175.14761:20 179.17868:12 187.14804:8 189.16266:16 197.22256:3 203.18283:20 213.15811:4 215.17403:12 219.20526:12 221.99295:3 226.10413:8 229.19847:25 233.22984:12 241.19319:4…	310	14.882	718.645	14.66	718.65	[M+NH4]+	CE	CE 22:4	1371	ok	C49H80O2	RCPZPCILTQJKPA-UHFFFAOYSA-N	O=C(OC1CC2=CCC3C(CCC4(C)C(CCC34)C(C)CCCC(C)C)C2(C)CC1)CCCCCCCCC=CCC=CCC=CCC=CCC
0	204	71.07415:48 80.97864:10 86.09626:398 97.10438:10 98.98227:60 98.98925:12 104.1046:48 124.99372:312 164.73502:12 166.05739:48 183.505:73 184.07172:13617 184.29826:36 184.45064:48 185.07607:60 185.23067:24 186.36646:24 188.8161:24 464.30011:24 478.3176:24 482.30191:12 490.73642:10 496.32712:48 537.46033:12 537.47662:36 578.51221:24 718.29089:24 720.55219:2170	310	9.48	720.553	9.24	720.554	[M+H]+	PC	PC 31:0|PC 15:0_16:0	1373	neg	C39H78NO8P	LLHISNQVRRYJGL-UHFFFAOYSA-N	O=C(OCC(OC(=O)CCCCCCCCCCCCCCC)COP(=O)([O-])OCC[N+](C)(C)C)CCCCCCCCCCCCCC
0	205	71.07428:48 83.4834:10 86.09642:390 98.98106:36 104.10337:36 123.348:10 124.99868:235 128.9232:10 166.06136:48 183.50539:110 184.07211:13323 184.25105:36 184.45103:36 184.59967:24 185.07455:36 185.34183:24 187.40048:24 464.32541:24 478.32486:12 482.31845:36 496.34082:36 524.22681:10 537.49091:36 579.51947:12 703.40002:10 720.55396:2061	310	9.303	720.553	9.24	720.554	[M+H]+	PC	PC 31:0|PC 15:0_16:0	1374	neg	C39H78NO8P	LLHISNQVRRYJGL-UHFFFAOYSA-N	O=C(OCC(OC(=O)CCCCCCCCCCCCCCC)COP(=O)([O-])OCC[N+](C)(C)C)CCCCCCCCCCCCCC
0	206	86.10163:12 109.09834:12 123.10663:12 175.06868:10 184.06448:36 239.22899:12 249.26932:10 267.28146:12 310.31161:12 579.53296:409 579.57684:36 580.5127:24 605.53046:12	410	11.348	720.554	10.63	720.554	[M+H]+	PE	PE 34:0|PE 16:0_18:0	1375	neg	C39H78NO8P	RPJZYOHZALDGKI-UHFFFAOYSA-N	O=C(OCC(OC(=O)CCCCCCCCCCCCCCCCC)COP(=O)(O)OCCN)CCCCCCCCCCCCCCC
0	207	71.07026:48 71.79942:10 86.09594:775 98.98616:48 104.10717:153 124.99975:848 166.06087:134 183.50682:282 183.52962:36 184.07162:33328 184.29628:64 184.33627:72 184.45056:68 184.6983:36 184.73264:36 184.78603:36 184.81081:36 184.83942:60 184.87756:48 184.90045:48 184.92906:48 184.95004:48 185.07407:60 185.09697:36 185.21341:36 186.36255:24 187.74582:24 478.33093:36 482.36154:146 534.0686:10 537.52…	320	10.607	720.587	10.44	720.59	[M+H]+	EtherPC	PC O-32:0	1376	neg	C40H82NO7P	AXEPEEXNGOBZFB-UHFFFAOYSA-N	O=C(OC(COCCCCCCCC)COP(=O)([O-])OCC[N+](C)(C)C)CCCCCCCCCCCCCCCCCCCCCCC
0	208	72.88938:10 79.05286:81 81.06734:125 83.08415:48 85.06492:24 91.0495:36 91.05485:106 93.06024:12 93.06836:92 95.08747:88 97.06605:48 105.07047:79 107.07865:36 109.06483:12 109.09999:48 117.06603:36 119.08417:69 121.09795:87 123.11772:36 125.00044:48 129.05086:60 129.0652:48 131.07941:79 133.09789:67 135.11546:107 137.1236:24 141.06596:12 143.07907:36 145.09123:12 145.10136:104 147.11234:60 149.12…	310	9.451	722.511	9.35	722.512	[M+H]+	EtherPE	PE P-36:5|PE P-16:0_20:5	1380	neg1520	C41H72NO7P	RLLOITCRNQRGJD-UHFFFAOYSA-N	O=C(OC(COC=CCCCCCCCCCCCCCC)COP(=O)(O)OCCN)CCCC=CCC=CCC=CCC=CCC=CCC
0	209	95.08049:12 121.09783:12 137.13007:6 289.27655:5 311.2666:18 323.16104:5 331.32437:12 339.28455:91 349.33423:6 349.33685:12 375.35962:6 423.37595:60 451.42523:18 551.36285:5 687.59003:6 687.61945:108 688.62402:12 689.62933:12 705.49731:12	310	13.549	722.664	13.47	722.666	[M+NH4]+	DG	DG 42:2|DG 18:1_24:1	1382	ok	C45H84O5	BVIZSFASCONFQJ-UHFFFAOYSA-N	O=C(OCC(OC(=O)CCCCCCCCCCCC=CCCCCCCCCCC)CO)CCCCCCCC=CCCCCCCCC
0	210	95.08044:12 109.09979:24 135.11525:36 147.11552:24 151.14626:10 163.14758:12 175.14662:24 189.16937:12 201.16531:12 243.20938:24 257.23187:12 273.24496:12 273.27048:24 369.34714:293	310	15.612	722.676	15.24	722.681	[M+NH4]+	CE	CE 22:2	1383	ok	C49H84O2	YSGVSTJGBYXXIM-UHFFFAOYSA-N	O=C(OC1CC2=CCC3C(CCC4(C)C(CCC34)C(C)CCCC(C)C)C2(C)CC1)CCCCCCCCCCCC=CCC=CCCCCC
0	211	71.05033:24 75.04114:24 79.04991:36 79.05365:231 81.06815:411 82.11732:24 83.08626:60 84.08146:24 85.06447:60 85.10458:36 88.53284:10 91.05173:217 93.06792:304 95.08429:241 97.06423:104 97.09878:48 105.0686:231 107.08403:276 109.1025:92 111.0777:24 117.06714:113 119.07305:24 119.0853:454 121.10218:216 123.07997:48 123.11888:60 125.09574:24 129.05367:197 129.0712:118 131.08224:269 133.0975:349 135…	310	9.991	724.522	9.73	724.528	[M+H]+	EtherPE	PE P-36:4|PE P-16:0_20:4	1387	neg1525	C41H74NO7P	YITZQGLIICATLN-UHFFFAOYSA-N	O=C(OC(COC=CCCCCCCCCCCCCCC)COP(=O)(O)OCCN)CCCCCCC=CCC=CCC=CCC=CCC
0	212	73.92261:5 81.07075:24 95.08294:30 105.06425:6 107.08399:24 111.11609:24 117.06857:5 121.09898:24 123.11564:34 131.09171:6 135.10677:6 135.11816:109 147.11176:108 149.13313:33 151.14589:45 159.11409:12 161.12877:135 163.15076:24 165.16371:36 173.12663:6 175.1499:49 176.12778:6 179.16972:6 179.17912:30 187.13892:6 187.15042:12 189.16312:42 191.17882:12 193.19156:18 201.15288:6 203.17732:85 205.189…	310	16.134	724.692	15.66	724.697	[M+NH4]+	CE	CE 22:1	1389	ok	C49H86O2	SQHUGNAFKZZXOT-UHFFFAOYSA-N	O=C(OC1CC2=CCC3C(CCC4(C)C(CCC34)C(C)CCCC(C)C)C2(C)CC1)CCCCCCCCCCCC=CCCCCCCCC
0	213	75.03762:10 184.07172:65 502.50601:24 531.56439:12 542.46069:12 542.48358:188 561.57916:24 563.61212:10 666.47638:424 674.40906:10 725.54272:117	320	9.076	725.558	9.01	725.557	[M+Na]+	SM	SM 34:1;2O	1390	x	C39H79N2O6P	ASWNCHFNKSPKBK-UHFFFAOYSA-N	O=C(NC(COP(=O)([O-])OCC[N+](C)(C)C)C(O)C=CCCCCCCC)CCCCCCCCCCCCCCCCCCCCC
0	214	86.09096:12 86.09877:36 146.979:142 155.1017:10 184.0639:36 401.15115:12 413.19785:24 521.4505:91 540.46234:10 543.42755:286 667.41382:132 726.4942:236	320	8.564	726.502	8.4	726.504	[M+Na]+	PC	PC 30:1	1392	x	C38H74NO8P	FQJLUZIOXUOYQV-UHFFFAOYSA-N	O=C(OCC(OC(=O)CCCCCCCCCCCC=CCCCCCCCCCC)COP(=O)([O-])OCC[N+](C)(C)C)CCCCC
0	215	79.05876:12 81.06952:36 93.06392:12 95.08161:36 97.06151:36 107.08259:12 107.08694:24 121.10367:24 135.11497:48 147.11864:12 149.12634:24 161.12885:24 163.14545:24 187.15051:24 261.25391:10 266.28192:36 271.24463:24 277.13052:10 279.26202:36 337.27609:36 339.28592:48 363.28143:485 364.25528:256 364.29813:24 388.24594:12 401.15726:12 585.51416:80 726.55188:24	310	10.431	726.539	10.28	726.543	[M+H]+	EtherPE	PE P-36:3|PE P-16:0_20:3	1393	neg1534	C41H76NO7P	FUKISTPVIDDUQU-UHFFFAOYSA-N	O=C(OC(COC=CCCCCCCCCCCCCCC)COP(=O)(O)OCCN)CCCCCCCCCC=CCC=CCC=CCC
0	216	79.04918:6 79.05667:18 87.08088:6 91.05626:6 93.07114:18 95.08891:12 103.05004:5 107.08309:18 109.11033:6 121.09804:24 129.05415:12 129.0685:6 133.10931:6 135.1172:18 137.12534:12 145.0981:12 159.10599:6 159.11307:12 164.00731:12 205.19273:18 224.07474:5 266.26917:6 266.27606:53 271.22485:6 271.24103:24 279.26541:24 289.25275:12 335.26056:12 363.28806:237 364.25925:98 388.26111:5 449.59399:5 486.…	310	10.753	726.541	10.28	726.543	[M+H]+	EtherPE	PE P-36:3|PE P-16:0_20:3	1394	neg1535	C41H76NO7P	FUKISTPVIDDUQU-UHFFFAOYSA-N	O=C(OC(COC=CCCCCCCCCCCCCCC)COP(=O)(O)OCCN)CCCCCCCCCC=CCC=CCC=CCC
0	217	95.08038:6 121.10227:6 135.11513:18 147.10687:6 147.11368:24 161.12544:18 165.16576:12 165.16756:6 179.1756:12 187.14107:12 205.19609:6 229.18867:6 235.24017:12 247.24437:12 257.22476:6 287.26318:12 369.32227:6 369.34384:189 499.18784:18 541.25592:6 557.17993:6 557.22632:48	410	16.842	726.706	16.18	726.712	[M+NH4]+	CE	CE 22:0	1397	ok	C49H88O2	WBOQXYUYHINMOC-UHFFFAOYSA-N	O=C(OC1CC2=CCC3C(CCC4(C)C(CCC34)C(C)CCCC(C)C)C2(C)CC1)CCCCCCCCCCCCCCCCCCCCC
0	218	81.06948:12 86.09359:60 95.07883:12 146.9791:284 169.55347:10 184.07355:267 185.07027:24 239.22624:12 239.23276:24 413.18118:12 441.26141:12 523.47107:254 542.49005:24 544.48822:24 545.45752:449 546.45062:24 666.47998:12 669.44196:419 670.47314:36 728.51556:632	320	9.088	728.515	8.95	728.52	[M+Na]+	PC	PC 30:0	1398	x	C38H76NO8P	VBHBDCXPIMDWDD-UHFFFAOYSA-N	O=C(OCC(OC(=O)CCCCC)COP(=O)([O-])OCC[N+](C)(C)C)CCCCCCCCCCCCCCCCCCCCCCC
0	219	149.14024:10 184.07004:203 669.42474:24 669.45374:24 728.50903:48	320	8.451	728.518	8.38	728.523	[M+H]+	PC	PC 32:3	1399	neg	C40H74NO8P	FIDVSYAZKIRZID-UHFFFAOYSA-N	O=C(OCC(OC(=O)CCCCCCCCCC=CCC=CCC=CCC)COP(=O)([O-])OCC[N+](C)(C)C)CCCCCCCCCCC
0	220	71.08468:48 77.03868:24 79.05618:67 81.06818:244 83.08372:216 85.06449:24 91.05039:12 93.0679:84 95.08564:273 97.0642:90 97.10152:179 101.05705:10 107.08252:138 107.26986:10 109.10389:162 111.11607:75 115.62356:10 121.09897:224 123.11252:48 125.12855:48 133.10217:98 135.11491:304 137.13289:60 139.10625:36 145.99435:12 147.11517:48 149.12971:236 151.1459:60 153.12354:76 155.00398:24 161.13058:36 1…	310	10.971	728.559	10.61	728.559	[M+H]+	EtherPE	PE P-36:2|PE P-18:1_18:1	1401	neg1547	C41H78NO7P	CFANDHZPOSNKNO-UHFFFAOYSA-N	O=C(OC(COC=CCCCCCCC=CCCCCCCCC)COP(=O)(O)OCCN)CCCCCCCC=CCCCCCCCC
0	221	86.10024:24 109.10127:12 146.97623:12 146.97964:63 184.07437:620 185.06918:36 520.49091:12 524.46368:48 534.96613:10 545.45801:24 546.461:60 569.51935:24 588.50574:12 667.48108:36 670.43805:48 729.51337:105 729.55884:36	320	9.207	729.587	9.21	729.591	[M+H]+	SM	SM 36:2;2O	1403	neg	C41H81N2O6P	RHXZUJQEZVGHOV-UHFFFAOYSA-N	O=C(NC(COP(=O)([O-])OCC[N+](C)(C)C)C(O)CCCCCCCCC)CCCCCCCCCCCC=CCC=CCCCCCCC
0	222	71.07184:48 81.07215:24 85.83102:12 86.09374:365 98.98516:36 104.10471:60 124.61775:12 125.00013:368 163.01311:12 166.05939:78 184.07193:13863 184.29659:48 184.38989:36 184.45087:48 184.78059:36 184.79967:24 185.90163:36 186.37817:24 187.80956:24 222.02939:10 476.28027:12 476.31396:48 480.76654:10 494.31726:48 521.98688:12 601.50482:12 728.22882:24 730.52844:1745	310	8.659	730.533	8.59	730.538	[M+H]+	PC	PC 32:2|PC 16:1_16:1	1407	neg	C40H76NO8P	GPWHCUUIQMGELX-UHFFFAOYSA-N	O=C(OCC(OC(=O)CCCCCCCC=CCCCCCC)COP(=O)([O-])OCC[N+](C)(C)C)CCCCCCCC=CCCCCCC
0	223	73.63244:10 81.07097:36 83.08527:48 93.07359:48 95.08318:48 97.10041:36 100.11753:10 109.09832:36 111.11044:24 121.09772:36 132.03812:10 135.11685:124 149.13174:60 151.14793:24 163.14394:12 184.07199:197 191.16756:12 233.22226:60 247.24673:36 251.23523:74 256.49875:10 265.23718:24 265.25317:128 294.27661:124 308.28833:48 321.28183:12 325.27188:60 327.28122:10 339.28891:60 583.50696:10 587.64825:2…	310	9.86	730.538	9.63	730.538	[M+H]+	PE	PE 35:2|PE 17:1_18:1	1409	neg	C40H76NO8P	MLYDZMPNTAJTBN-UHFFFAOYSA-N	O=C(OCC(OC(=O)CCCCCCCC=CCCCCCCCC)COP(=O)(O)OCCN)CCCCCCCC=CCCCCCCC
0	224	81.07086:48 83.0826:48 93.06673:12 93.06943:24 95.08309:60 97.06438:36 97.09894:60 107.08272:36 109.0997:48 115.77618:10 125.0927:24 125.13193:36 135.11517:101 137.12659:24 149.12486:12 149.13:94 153.13947:12 163.14214:24 167.18028:10 198.06755:10 237.64984:10 247.24248:36 263.26944:12 265.25107:60 269.81238:10 289.28329:48 293.29587:12 294.31055:191 307.29187:146 308.29352:24 311.24884:12 332.33…	410	12.369	730.571	11.38	730.575	[M+H]+	EtherPE	PE P-36:1|PE P-18:0_18:1	1410	neg1555	C41H80NO7P	XVYPOHCSLJZFED-UHFFFAOYSA-N	O=C(OC(COC=CCCCCCCCCCCCCCCCC)COP(=O)(O)OCCN)CCCCCCCC=CCCCCCCCC
0	225	86.09131:24 86.09782:90 98.99233:10 125.00037:93 134.77483:10 184.07034:2708 184.27596:24 185.07088:36 239.23785:10 566.49133:10 590.52295:137 681.24408:10 688.47601:24 713.58624:36 730.3172:10 731.60291:183	320	9.937	731.6	9.82	731.606	[M+H]+	SM	SM 36:1;2O	1414	neg	C41H83N2O6P	RZRBIDQEAWMLGF-UHFFFAOYSA-N	O=C(NC(COP(=O)([O-])OCC[N+](C)(C)C)C(O)C=CCCCCCCCCCCCCCCCCCCC)CCCCCCCCCCC
0	226	71.08704:12 81.0682:67 86.0962:24 95.08436:36 97.09884:24 111.11326:24 112.43913:10 139.10654:24 151.14452:24 163.14401:12 183.50357:12 184.07217:504 239.23363:10 251.23579:24 253.24536:36 265.24466:36 286.19998:10 308.28674:12 325.26782:36 327.29999:12 341.29807:24 591.53058:1760 592.52386:24 732.52368:12 732.55402:36	410	10.842	732.547	10.29	732.554	[M+H]+	PE	PE 35:1|PE 17:0_18:1	1418	neg	C40H78NO8P	UAKUCJGIIYSFFK-UHFFFAOYSA-N	O=C(OCC(OC(=O)CCCCCCCC=CCCCCCCCC)COP(=O)(O)OCCN)CCCCCCCCCCCCCCCC
0	227	81.06958:24 83.24248:10 95.08032:24 109.1026:24 123.68617:10 131.08067:10 153.12552:10 184.07005:113 248.52338:10 265.24414:24 281.43744:10 311.25616:36 315.17123:10 339.29431:24 535.49908:12 591.53204:809 732.36157:12 732.57037:60	320	10.521	732.551	10.29	732.554	[M+H]+	PE	PE 35:1	1419	neg	C40H78NO8P	UAKUCJGIIYSFFK-UHFFFAOYSA-N	O=C(OCC(OC(=O)CCCCCCCC=CCCCCCCCC)COP(=O)(O)OCCN)CCCCCCCCCCCCCCCC
0	228	71.07159:817 80.97216:207 83.09135:24 85.10068:24 85.83079:140 86.09612:9654 86.26671:48 86.75207:48 87.09997:24 95.08426:36 98.98357:743 104.10596:1181 111.08063:24 121.10214:24 124.61606:60 125.00001:6664 146.52385:10 163.01131:36 164.91531:24 166.063:1040 168.17566:24 183.50339:2062 183.5623:60 183.89886:60 183.96925:36 184.07582:175642 184.1786:94 184.24335:48 184.29665:217 184.33284:501 184.…	310	9.207	732.552	9.09	732.554	[M+H]+	PC	PC 32:1|PC 16:0_16:1	1420	neg	C40H78NO8P	QIBZFHLFHCIUOT-UHFFFAOYSA-N	O=C(OCC(OC(=O)CCCCCCCC=CCCCCCC)COP(=O)([O-])OCC[N+](C)(C)C)CCCCCCCCCCCCCCC
0	229	87.07811:10 175.06691:10 184.06648:60 307.28458:12 310.31659:12 313.26666:82 322.33655:12 335.31918:12 341.29214:24 341.30252:36 357.09778:10 392.27328:12 415.31772:10 420.32126:24 544.27985:10 570.56818:10 591.55579:24 714.58276:10	410	13.027	732.581	12.48	732.59	[M+H]+	EtherPE	PE P-36:0|PE P-20:0_16:0	1421	neg1563	C41H82NO7P	BAGFQORAOBZWDG-UHFFFAOYSA-N	O=C(OC(COC=CCCCCCCCCCCCCCCCCCC)COP(=O)(O)OCCN)CCCCCCCCCCCCCCC
0	230	86.08984:36 86.09504:82 97.10315:10 104.1048:36 121.0932:10 124.99877:103 139.1167:10 183.49817:48 184.07059:4022 184.76781:24 549.51172:12 577.50464:48 591.51453:24 732.58563:418	320	10.169	732.588	10.12	732.59	[M+H]+	EtherPC	PC O-33:1	1422	neg	C41H82NO7P	PGLJKAQHLPTYOQ-UHFFFAOYSA-N	O=C(OC(COCCCCCCCC)COP(=O)([O-])OCC[N+](C)(C)C)CCCCCCCCCCCCC=CCCCCCCCCCC
0	231	71.08522:85 79.05052:12 81.06876:136 83.0792:12 83.08304:81 85.10132:120 88.04183:36 93.06854:36 95.08355:134 97.09941:63 99.11406:24 109.10167:89 111.12122:36 121.09355:12 121.09973:159 123.11329:63 130.13222:10 135.11246:109 137.12878:62 149.12717:36 153.1227:24 155.01361:60 163.13916:12 184.06696:12 217.99162:10 219.20702:92 237.21828:229 239.24052:171 311.25711:92 313.2724:155 321.26788:10 32…	320	8.265	734.492	8.02	734.497	[M+H]+	PS	PS 32:1	1428	neg	C38H72NO10P	SQYNOJCBJMSMAA-UHFFFAOYSA-N	O=C(OCC(OC(=O)CCCCCCCC=CCCCCCC)COP(=O)(O)OCC(N)C(=O)O)CCCCCCCCCCCCCCC
0	232	71.07283:305 80.96591:12 80.97222:60 86.09618:2769 95.08023:12 97.10297:12 98.98504:202 104.10031:36 104.10746:341 105.19953:24 124.61145:12 124.99853:2133 166.04868:12 166.06496:382 183.50352:709 183.55864:36 184.04359:31 184.07594:92193 184.17874:48 184.29489:113 184.33107:260 184.37488:61 184.45108:222 184.52728:60 184.54825:24 184.59018:36 184.65498:84 184.70264:133 184.74077:113 184.76366:15…	310	9.931	734.565	9.57	734.569	[M+H]+	PC	PC 32:0|PC 16:0_16:0	1429	neg	C40H80NO8P	KILNVBDSWZSGLL-UHFFFAOYSA-N	O=C(OCC(OC(=O)CCCCCCCCCCCCCCC)COP(=O)([O-])OCC[N+](C)(C)C)CCCCCCCCCCCCCCC
0	233	86.09763:48 184.07381:938 185.80214:24 587.5022:10 734.59839:190	320	11.256	734.598	10.89	734.606	[M+H]+	EtherPC	PC O-33:0	1430	neg	C41H84NO7P	LXEGSWFXNDUGIV-UHFFFAOYSA-N	O=C(OC(COCCCCCCCC)COP(=O)([O-])OCC[N+](C)(C)C)CCCCCCCCCCCCCCCCCCCCCCCC
0	234	86.09259:12 86.0965:48 110.15311:10 124.99429:48 135.1124:10 161.01759:12 183.5023:36 184.07281:1809 425.27347:24 549.48309:10 587.54419:63 691.52411:48 734.57025:60 734.60065:226	320	10.945	734.602	10.89	734.606	[M+H]+	EtherPC	PC O-33:0	1431	neg	C41H84NO7P	LXEGSWFXNDUGIV-UHFFFAOYSA-N	O=C(OC(COCCCCCCCC)COP(=O)([O-])OCC[N+](C)(C)C)CCCCCCCCCCCCCCCCCCCCCCCC
0	235	71.08363:48 83.08515:12 85.09828:60 103.08099:24 123.11274:12 183.20895:12 184.06818:48 239.23323:36 257.23856:12 257.2453:36 312.30145:24 313.27151:1409 314.27786:24 537.48761:36 537.52667:686 538.51904:24 555.54321:24 593.55017:36	310	11.517	734.609	11.31	734.614	[M+NH4]+	EtherMGDG	MGDG O-32:0|MGDG O-16:0_16:0	1432	ok	C41H80O9	SJNQGVXAWCTAPW-UHFFFAOYSA-N	O=C(OC(COCCCCCCCCCCCCCCCC)COC1OC(CO)C(O)C(O)C1O)CCCCCCCCCCCCCCC
0	236	71.09293:12 85.09686:12 184.07024:62 239.23792:48 313.28455:12 476.30341:12 547.46722:48 549.80011:24 551.49536:418 552.50714:24 553.49017:48 568.49438:10 595.46735:48 677.45807:12 677.46533:24 736.53064:60	320	8.617	736.51	8.4	736.512	[M+H]+	PS	PS 32:0	1438	neg	C38H74NO10P	KLFKZIQAIPDJCW-UHFFFAOYSA-N	O=C(OCC(OC(=O)CCCCCCCCCCCCCCC)COP(=O)(O)OCC(N)C(=O)O)CCCCCCCCCCCCCCC
0	237	79.0536:24 93.06643:24 95.08415:24 95.09099:12 105.07271:12 117.06838:12 119.08654:36 129.0549:12 135.1147:60 143.09169:12 184.07515:48 185.14249:24 201.17448:12 203.18303:24 237.22096:24 262.24744:10 311.25009:338 365.25662:24 597.4845:524 738.49475:24	320	8.886	738.499	8.76	738.507	[M+H]+	PE	PE 36:5	1445	neg	C41H72NO8P	CXGZFWPMXPAZEA-UHFFFAOYSA-N	O=C(OCC(OC(=O)CCCCCCC=CCC=CCC=CCC=CCC)COP(=O)(O)OCCN)CCCCCCCC=CCCCCCC
0	238	79.05413:12 81.06737:24 85.09989:36 91.05087:24 95.08613:36 105.06762:12 105.0705:24 107.09175:12 117.06303:12 119.32773:10 124.99734:24 129.06364:12 131.07945:12 131.08588:48 131.7951:12 137.12692:12 145.09804:24 155.00636:10 159.11653:24 165.1608:12 184.07237:1005 199.14333:12 201.15965:36 213.1656:12 239.23579:36 257.24344:24 259.17972:12 282.28336:24 291.9668:10 311.26648:12 313.26941:754 314…	320	9.071	738.507	8.82	738.507	[M+H]+	PE	PE 36:5	1446	neg	C41H72NO8P	KHLRCNXJXSYNCK-UHFFFAOYSA-N	O=C(OCC(OC(=O)CCCC=CCC=CCC=CCC=CCC=CCC)COP(=O)(O)OCCN)CCCCCCCCCCCCCCC
0	239	81.06835:36 85.09959:36 95.08444:36 109.09672:36 121.09758:24 128.06276:10 184.06985:48 211.20329:24 237.2128:24 237.2236:48 239.23283:24 257.24036:12 285.23618:24 311.24075:12 339.28073:24 500.32593:10 549.47809:1220 550.48151:24	310	8.279	738.527	8.47	738.528	[M+NH4]+	PG	PG 32:1|PG 14:0_18:1	1447	neg	C38H73O10P	GKSUEOBCMJKHAW-UHFFFAOYSA-N	O=C(OCC(OC(=O)CCCCCCCC=CCCCCCCCC)COP(=O)(O)OCC(O)CO)CCCCCCCCCCCCC
0	240	81.07068:36 91.05977:12 97.10017:10 109.09665:12 121.10837:12 131.08385:24 143.08208:12 157.09656:12 161.13087:24 203.1759:36 259.24966:12 275.26871:24 280.30237:48 293.27945:36 355.73715:10 361.27234:366 377.09296:12 378.27615:182 519.26483:10 597.49878:24 723.57544:10 738.52661:24	310	10.538	738.536	10.15	738.543	[M+H]+	EtherPE	PE P-37:4|PE P-17:0_20:4	1448	neg1586	C42H76NO7P	SUCZWPZZJOWHRI-UHFFFAOYSA-N	O=C(OC(COC=CCCCCCCCCCCCCCCC)COP(=O)(O)OCCN)CCCCCCC=CCC=CCC=CCC=CCC
0	241	85.06729:10 129.06812:12 143.08717:10 150.26794:10 157.09834:24 184.0663:12 195.10745:10 203.17377:24 233.21375:10 280.28314:12 280.30426:36 361.2742:167 368.00833:10 378.27798:69 390.27524:24 597.48309:12 597.52765:60 738.5354:24	310	10.284	738.538	10.15	738.543	[M+H]+	EtherPE	PE P-37:4|PE P-17:0_20:4	1449	neg1585	C42H76NO7P	SUCZWPZZJOWHRI-UHFFFAOYSA-N	O=C(OC(COC=CCCCCCCCCCCCCCCC)COP(=O)(O)OCCN)CCCCCCC=CCC=CCC=CCC=CCC
0	242	71.07172:173 80.96721:12 80.97099:64 86.09359:1453 87.09742:24 98.9822:202 104.09881:24 104.1031:390 124.61285:12 124.99836:1659 131.00662:60 166.06094:349 183.50304:527 183.54675:36 184.07166:83596 184.2963:104 184.33247:193 184.36296:48 184.4182:62 184.45058:182 184.5287:36 184.62781:36 184.65829:77 184.67355:60 184.6888:99 184.73647:79 184.74982:135 184.78413:63 184.80321:60 184.83945:117 184.…	330	9.176	738.645	9.05	738.647	[M+H]+	SM	SM 18:1;2O/18:1(d9)	1450	I.S.	C41H72D9N2O6P	NBEADXWAAWCCDG-KYPZZJCONA-N	[C@](COP(=O)([O-])OCC[N+](C)(C)C)([H])(NC(CCCCCCC/C=C\CCCCC([2H])([2H])C([2H])([2H])C([2H])([2H])C([2H])([2H])[2H])=O)[C@]([H])(O)/C=C/CCCCCCCCCCCCC
0	243	71.08613:24 82.82847:10 95.08182:24 109.09686:24 165.09196:10 180.9942:24 183.1615:12 184.0701:24 211.20969:12 439.37808:36 463.93198:12 465.39554:274 467.39801:73 481.41257:10 493.41:108 495.41873:12 495.44681:36 507.43982:10 521.44843:84 549.4624:12 549.47882:84 571.16418:10 577.53485:24 681.18787:12	310	13.631	738.658	13.55	738.661	[M+NH4]+	TG	TG 42:1|TG 10:0_16:0_16:1	1451	x	C45H84O6	GAJQVTIAMLEKGK-UHFFFAOYSA-N	O=C(OCC(OC(=O)CCCCCCCCCCCCCCC)COC(=O)CCCCCCCCC)CCCCCCCC=CCCCCCC
0	244	120.9603:60 130.11884:10 151.15302:10 164.00499:96 237.21294:12 339.28094:10 361.27374:24 577.50745:200 578.51917:24 599.44171:12 599.50354:145 617.49683:24 697.48071:121 740.49884:206	320	10.246	740.519	9.86	740.52	[M+Na]+	PE	PE 34:1	1452	x	C39H76NO8P	JQTSNHVCHATICS-UHFFFAOYSA-N	O=C(OCC(OC(=O)CCCCCCCCCCCCCCCC=CCCCCCCCCCC)COP(=O)(O)OCCN)CCCCC
0	245	71.08159:36 77.04039:24 79.05667:48 81.06615:60 85.10123:73 89.06346:12 91.05361:83 93.06575:48 95.09031:61 97.09933:24 102.72424:10 105.06772:60 105.08785:12 107.08605:88 109.10013:60 117.06923:36 119.08128:77 121.09812:36 123.11634:60 129.07178:36 131.08281:61 133.10455:123 135.11729:48 137.12872:48 143.08434:36 145.09653:48 147.11089:36 149.09457:24 157.10066:36 159.11674:24 161.13324:48 169.0…	310	9.531	740.521	9.16	740.523	[M+H]+	PE	PE 36:4|PE 16:0_20:4	1453	neg	C41H74NO8P	NQIMLWFRWGTTOZ-UHFFFAOYSA-N	O=C(OCC(OC(=O)CCCCCCC=CCC=CCC=CCC=CCC)COP(=O)(O)OCCN)CCCCCCCCCCCCCCC
0	246	184.06593:60 184.07166:83 355.06131:10 551.49237:116 557.50092:48 681.51294:24 703.49493:24 740.57483:48	420	9.926	740.569	9.31	740.559	[M+H]+	EtherPC	PC O-34:4	1457	neg	C42H78NO7P	KNHXCLGABLNNRN-UHFFFAOYSA-N	O=C(OC(COCCCCCCCC)COP(=O)([O-])OCC[N+](C)(C)C)CCCCCCCCCCCCC=CCC=CCC=CCC=CCC
0	247	71.08472:30 73.04717:5 81.06945:30 83.08501:42 85.10331:24 93.06383:5 95.08289:52 97.09735:12 97.10287:24 99.93624:5 109.10384:30 123.11555:63 131.08839:5 137.12456:12 151.14229:6 151.14919:12 179.1808:6 183.17041:43 184.07523:12 211.20697:39 229.17749:5 239.23022:30 439.35019:6 439.3649:12 457.15417:5 467.40561:624 481.42334:12 493.88837:12 495.43896:679 496.4324:18 523.46997:487 524.47827:12 55…	310	13.86	740.673	13.7	740.676	[M+NH4]+	TG	TG 42:0|TG 12:0_14:0_16:0	1459	ok	C45H86O6	PGZSAELMQZLYOA-UHFFFAOYSA-N	O=C(OCC(OC(=O)CCCCCCCCCCCCC)COC(=O)CCCCCCCCCCCCCCC)CCCCCCCCCCC
0	248	71.08275:24 79.05165:48 81.06738:121 83.08419:70 86.09403:36 93.0684:48 95.08614:242 97.10341:48 109.1015:89 111.11365:24 119.08882:12 121.10109:89 121.11961:12 123.11777:113 124.99736:48 133.09793:24 135.11877:91 135.65578:10 137.13187:67 147.1124:24 149.12865:48 151.14655:48 161.12947:48 163.1425:36 165.16081:24 175.14693:24 177.15953:24 184.07239:1140 189.16777:24 191.17574:36 207.16661:24 245…	310	9.668	742.538	9.35	742.538	[M+H]+	PE	PE 36:3|PE 18:1_18:2	1465	neg	C41H76NO8P	GKAFCSRKMWFPSJ-UHFFFAOYSA-N	O=C(OCC(OC(=O)CCCCCCCC=CCC=CCCCCC)COP(=O)(O)OCCN)CCCCCCCC=CCCCCCCCC
0	249	71.08251:48 86.09378:48 146.98119:134 169.20525:10 184.06834:69 297.27341:12 352.30035:10 537.49139:12 537.52393:264 559.50519:80 683.45398:24 683.50165:513 742.57153:550	420	10.61	742.568	9.61	742.575	[M+H]+	EtherPC	PC O-34:3	1467	neg	C42H80NO7P	MIKWCKCBCDZUNB-UHFFFAOYSA-N	O=C(OC(COCCCCCCCC)COP(=O)([O-])OCC[N+](C)(C)C)CCCCCCCCCCC=CCC=CCC=CCCCCCCC
0	250	79.05244:12 83.08499:24 86.09484:36 95.08424:24 109.09796:24 121.1035:24 123.11552:24 133.10204:24 147.11159:12 151.1526:24 177.16602:12 183.50276:24 184.07138:1126 184.29221:24 215.18042:10 245.2274:24 255.20996:10 263.23425:24 265.24316:24 313.27023:12 321.27573:24 337.26248:12 339.28262:60 502.30359:12 502.31616:24 553.48932:24 589.49768:10 601.51288:1182 602.51447:24 729.50989:10 734.55774:10…	320	9.85	742.57	9.61	742.575	[M+H]+	EtherPC	PC O-34:3	1468	neg	C42H80NO7P	MIKWCKCBCDZUNB-UHFFFAOYSA-N	O=C(OC(COCCCCCCCC)COP(=O)([O-])OCC[N+](C)(C)C)CCCCCCCCCCC=CCC=CCC=CCCCCCCC
0	251	81.66069:10 86.0965:213 104.102:24 114.71917:10 124.99716:147 135.11205:10 166.05775:60 184.0721:5805 184.33102:36 184.68735:24 184.81319:24 185.07835:36 185.47934:24 444.58044:12 476.33548:24 494.32358:36 508.31253:12 603.47778:12 603.51569:36 744.49017:12 744.54376:765	310	8.949	744.551	8.96	744.554	[M+H]+	PC	PC 33:2|PC 16:1_17:1	1474	neg	C41H78NO8P	AEPBKRNQLLRJTA-UHFFFAOYSA-N	O=C(OCC(OC(=O)CCCCCCCC=CCCCCCCC)COP(=O)([O-])OCC[N+](C)(C)C)CCCCCCCC=CCCCCCC
0	252	71.08618:122 73.84812:10 79.03905:12 79.05152:125 81.06851:664 83.08406:378 85.06482:48 85.10105:48 93.06419:48 93.06825:153 95.08463:689 97.06594:66 97.09773:376 99.08025:48 101.09549:60 107.08144:198 109.10134:456 111.11497:336 113.0933:36 119.08251:12 121.10091:623 121.86934:24 123.11447:247 124.01264:24 125.08972:36 125.12895:97 127.10757:36 129.12723:12 135.11533:998 137.13165:134 139.1133:6…	310	10.36	744.555	10.08	744.554	[M+H]+	PE	PE 36:2|PE 14:1_22:1	1475	neg	C41H78NO8P	CUUIBVDVVFLYGA-UHFFFAOYSA-N	O=C(OCC(OC(=O)CCCCCCCCCCCC=CCCCCCCCC)COP(=O)(O)OCCN)CCCCCCCC=CCCCC
0	253	81.06983:48 83.08156:36 86.09787:188 95.07925:12 95.08746:48 98.97845:12 104.10213:24 107.08302:12 121.09646:24 124.99737:160 135.11719:24 137.12862:24 146.97807:24 149.12871:24 151.15352:12 155.18816:10 163.14796:24 166.06534:48 170.12833:12 177.16153:24 183.50581:48 183.53242:36 184.07254:7846 185.07307:36 185.64793:24 187.0842:24 191.18172:24 245.22246:24 265.24954:60 267.2684:24 285.67838:10 …	420	10.595	744.579	9.97	744.59	[M+H]+	EtherPC	PC O-34:2	1476	neg	C42H82NO7P	WBAZRZTVRJLENP-UHFFFAOYSA-N	O=C(OC(COCCCCCCCC)COP(=O)([O-])OCC[N+](C)(C)C)CCCCCCCCCCCCCC=CCC=CCCCCCCC
0	254	129.05853:10 135.11191:24 231.21289:10 294.3248:10 308.31796:12 325.26691:12 336.32404:12 336.36777:12 339.28641:36 342.0127:24 353.29315:12 353.30371:48 356.05649:12 356.07504:12 378.28336:12 406.31308:24 429.07733:12 462.28693:10 542.27203:10 599.49744:12 603.5296:77 603.5675:24 685.42719:10	310	12.889	744.581	12.49	744.59	[M+H]+	EtherPE	PE P-37:1|PE P-19:0_18:1	1477	neg1610	C42H82NO7P	QPSOCNVKHBXCIX-UHFFFAOYSA-N	O=C(OC(COC=CCCCCCCCCCCCCCCCCC)COP(=O)(O)OCCN)CCCCCCCC=CCCCCCCCC
0	255	86.09098:75 86.09618:291 91.63091:12 98.98217:36 104.10592:24 124.99358:12 124.99985:226 166.06621:36 171.12782:10 183.50285:89 184.07146:6298 184.32277:36 184.89456:24 185.01855:24 186.17474:24 187.70143:24 340.29639:12 482.35654:62 561.50824:12 603.53442:142 742.28473:12 744.58728:1265	320	9.976	744.588	9.97	744.59	[M+H]+	EtherPC	PC O-34:2	1478	neg	C42H82NO7P	WBAZRZTVRJLENP-UHFFFAOYSA-N	O=C(OC(COCCCCCCCC)COP(=O)([O-])OCC[N+](C)(C)C)CCCCCCCCCCCCCC=CCC=CCCCCCCC
0	256	71.07302:162 80.96988:12 85.82713:12 86.09636:658 98.9796:60 101.68154:10 104.10617:143 120.08256:10 124.61155:24 124.99863:687 152.00632:10 166.05952:100 183.50348:96 184.07208:26691 184.29103:48 184.33102:72 184.44913:65 184.67209:48 184.87993:36 184.9467:48 185.07645:83 185.51945:36 186.8996:36 190.74704:24 341.29224:24 406.79156:10 508.37329:78 556.44983:10 561.50427:24 583.49451:10 601.50232…	320	9.768	744.591	9.97	744.59	[M+H]+	EtherPC	PC O-34:2	1479	neg	C42H82NO7P	WBAZRZTVRJLENP-UHFFFAOYSA-N	O=C(OC(COCCCCCCCC)COP(=O)([O-])OCC[N+](C)(C)C)CCCCCCCCCCCCCC=CCC=CCCCCCCC
0	257	81.07248:10 86.09668:119 98.97995:12 104.10366:24 124.99586:159 166.05269:12 183.49628:24 183.50388:80 184.07249:6570 184.94138:36 185.28683:24 464.30792:12 476.30283:12 504.33331:12 571.48749:12 605.52777:24 744.23535:24 746.56396:916	310	9.381	746.565	9.45	746.569	[M+H]+	PC	PC 33:1|PC 15:0_18:1	1486	neg	C41H80NO8P	ZEWLMKXMNQOCOQ-UHFFFAOYSA-N	O=C(OCC(OC(=O)CCCCCCCC=CCCCCCCCC)COP(=O)([O-])OCC[N+](C)(C)C)CCCCCCCCCCCCCC
0	258	71.08481:128 79.05258:36 81.07085:120 83.08515:162 85.09828:60 93.06536:12 93.06942:36 95.08581:218 97.09754:148 99.11497:24 107.08125:12 107.08996:60 109.10262:206 111.1133:60 121.09455:24 121.10073:120 123.11274:60 125.13348:24 129.92371:10 135.11678:163 137.12656:48 141.16229:24 147.11201:12 149.1317:78 149.88297:10 151.14444:36 155.01125:24 163.14032:12 165.16943:36 177.161:12 179.17384:24 18…	410	11.533	746.566	10.8	746.569	[M+H]+	PE	PE 36:1|PE 18:0_18:1	1487	neg	C41H80NO8P	JQKOHRZNEOQNJE-UHFFFAOYSA-N	O=C(OCC(OC(=O)CCCCCCCC=CCCCCCCCC)COP(=O)(O)OCCN)CCCCCCCCCCCCCCCCC
0	259	70.07238:24 81.06692:36 82.06777:24 83.08116:24 86.09485:24 95.07331:12 95.08426:60 97.09735:36 109.09946:36 114.10207:10 121.10047:36 122.10905:12 135.10669:12 135.10995:48 137.12788:24 145.09734:10 149.12791:36 164.15201:12 178.16087:24 184.06583:210 247.22632:12 247.23956:48 265.22745:12 265.25256:80 266.25189:166 267.2554:48 269.98672:10 308.28766:48 309.28845:60 339.28561:36 340.28629:68 414…	310	10.347	746.566	10.8	746.569	[M+H]+	PE	PE 36:1|PE 18:0_18:1	1488	neg	C41H80NO8P	JQKOHRZNEOQNJE-UHFFFAOYSA-N	O=C(OCC(OC(=O)CCCCCCCC=CCCCCCCCC)COP(=O)(O)OCCN)CCCCCCCCCCCCCCCCC
0	260	71.06826:24 71.07418:48 86.09372:689 98.97677:12 98.98654:68 104.09897:36 104.10327:156 123.11587:36 124.99858:633 166.05763:111 183.50529:200 183.69348:24 184.07202:26587 184.29475:60 184.3138:64 184.44714:61 184.73683:48 184.94853:60 184.99622:36 185.06873:48 185.29208:24 185.46588:24 185.53658:24 185.72769:36 186.51616:48 187.06831:24 188.95135:24 190.65398:24 193.99222:24 258.13031:10 313.259…	310	9.591	746.567	9.46	746.569	[M+H]+	PC	PC 33:1|PC 16:0_17:1	1489	neg	C41H80NO8P	ASFWPRURQHKRSL-UHFFFAOYSA-N	O=C(OCC(OC(=O)CCCCCCCC=CCCCCCCC)COP(=O)([O-])OCC[N+](C)(C)C)CCCCCCCCCCCCCCC
0	261	71.07185:169 80.96737:12 80.97115:65 86.09506:1910 97.09484:12 98.9852:172 104.10476:422 124.61:12 124.99708:1280 163.82379:10 166.05954:257 183.5016:677 184.07211:74866 184.29675:85 184.33295:189 184.37485:64 184.41486:67 184.45105:158 184.51202:36 184.52345:48 184.61111:36 184.65686:64 184.69308:62 184.71024:62 184.73692:85 184.74455:80 184.79604:97 184.83418:93 184.85326:109 184.87805:69 184.9…	320	10.707	746.605	10.69	746.606	[M+H]+	EtherPC	PC O-34:1	1491	neg	C42H84NO7P	OVZJGEFUWZPYRW-UHFFFAOYSA-N	O=C(OC(COCCCCCCCC)COP(=O)([O-])OCC[N+](C)(C)C)CCCCCCCCCCCCCC=CCCCCCCCCCC
0	262	77.03772:10 83.08271:12 86.09642:24 95.07907:12 95.08591:48 102.13332:10 121.09153:12 121.09771:24 172.20348:10 179.02362:67 184.07195:302 186.20395:10 239.23958:24 293.24268:12 324.25302:24 327.29889:12 512.32074:10 549.46869:24 563.5025:731 564.50189:24 570.53381:138 748.54462:84	320	8.428	748.511	8.33	748.512	[M+H]+	PS	PS 33:1	1493	neg	C39H74NO10P	PCMKRSXMRCAADT-UHFFFAOYSA-N	O=C(OCC(OC(=O)CCCCCCCC=CCCCCCC)COP(=O)(O)OCC(N)C(=O)O)CCCCCCCCCCCCCCCC
0	263	77.04139:60 79.05518:177 81.07095:168 83.08524:48 91.05732:160 93.06815:146 95.08452:119 97.06583:60 97.10176:36 105.06879:122 107.08422:134 109.09828:73 115.05886:12 117.0688:64 119.0839:288 121.09459:60 121.10231:81 128.05811:36 129.0665:80 131.08392:236 133.06522:24 133.0992:152 135.08255:60 135.11842:125 137.13313:36 141.0623:12 141.07063:48 142.07375:12 143.08379:89 145.10104:210 147.08308:3…	310	9.84	748.525	9.52	748.528	[M+H]+	EtherPE	PE P-38:6|PE P-16:0_22:6	1494	neg1620	C43H74NO7P	WVGALBKSWOUIEZ-UHFFFAOYSA-N	O=C(OC(COC=CCCCCCCCCCCCCCC)COP(=O)(O)OCCN)CCC=CCC=CCC=CCC=CCC=CCC=CCC
0	264	79.04774:12 79.05398:36 81.06973:60 86.09124:60 87.09506:36 91.0547:36 93.0682:48 95.08731:48 105.06741:36 109.09834:24 111.11933:24 117.06887:36 119.08091:48 121.09929:36 123.1144:24 124.99866:24 129.05542:24 131.07597:24 131.0824:60 133.09119:12 133.10089:48 133.11545:12 135.11197:48 145.09605:48 147.11209:24 149.13176:24 155.08292:36 157.0966:24 159.11444:92 161.13269:48 163.14754:10 169.08289…	310	9.525	748.528	9.51	748.528	[M+H]+	EtherPE	PE P-38:6|PE P-18:1_20:5	1495	neg1619	C43H74NO7P	VGXSEFHXUNWPHA-UHFFFAOYSA-N	O=C(OC(COC=CCCCCCCC=CCCCCCCCC)COP(=O)(O)OCCN)CCCC=CCC=CCC=CCC=CCC=CCC
0	265	71.07071:36 83.68085:10 86.09768:291 97.09898:12 104.10759:48 123.11742:12 124.997:189 160.32518:10 166.05574:36 183.49757:186 184.06998:11815 184.81107:24 185.20602:36 402.99139:10 478.31479:12 492.33835:36 496.33365:60 565.49542:12 605.5155:12 607.54346:36 713.95172:10 748.57904:2286	310	10.229	748.583	9.94	748.585	[M+H]+	PC	PC 33:0|PC 16:0_17:0	1499	neg	C41H82NO8P	CNHYMCCAIZQMPA-UHFFFAOYSA-N	O=C(OCC(OC(=O)CCCCCCCCCCCCCCCC)COP(=O)([O-])OCC[N+](C)(C)C)CCCCCCCCCCCCCCC
0	266	71.0705:12 86.09486:109 93.05709:5 98.97799:18 124.99836:66 166.05373:6 166.06277:12 175.12396:5 183.50497:40 184.06979:3878 184.52682:12 186.14244:12 327.27081:6 327.28348:18 503.1637:5 510.38574:24 546.76587:5 560.87494:6 565.5423:12 603.51874:5 713.34869:5 748.61395:585	420	12.022	748.618	11.31	748.622	[M+H]+	EtherPC	PC O-34:0	1500	neg	C42H86NO7P	BNIFFRNYMGLGIV-UHFFFAOYSA-N	O=C(OC(COCCCCCCCC)COP(=O)([O-])OCC[N+](C)(C)C)CCCCCCCCCCCCCCCCCCCCCCCCC
0	267	171.04919:10 184.06985:304 185.08372:24 496.33331:36 497.33386:24 498.34482:36 565.50171:24 732.61017:10 750.55255:119	320	8.755	750.531	9.13	750.543	[M+H]+	EtherPC	PC O-35:6	1505	neg	C43H76NO7P	BTZZRCNLJXQFPB-UHFFFAOYSA-N	O=C(OC(COCCCCCCCCC)COP(=O)([O-])OCC[N+](C)(C)C)CCCCCCC=CCC=CCC=CCC=CCC=CCC=CCC
0	268	77.0349:12 79.06108:12 86.564:24 93.0665:12 95.08286:24 105.0714:24 109.09949:12 117.07009:48 119.08369:24 121.09592:12 129.0488:12 129.05199:24 133.09254:12 133.10065:36 133.11197:12 135.07913:24 141.06383:10 143.08868:12 147.11189:36 148.03381:36 149.13158:24 157.10349:24 161.13432:36 171.11537:24 173.12874:24 183.11398:36 184.07195:182 185.07439:60 186.07188:24 197.12888:36 201.16324:48 267.21…	310	10.437	750.535	10.05	750.543	[M+H]+	EtherPE	PE P-38:5|PE P-18:0_20:5	1506	neg1629	C43H76NO7P	KCNBSSYOJRUKOM-UHFFFAOYSA-N	O=C(OC(COC=CCCCCCCCCCCCCCCCC)COP(=O)(O)OCCN)CCCC=CCC=CCC=CCC=CCC=CCC
0	269	77.03484:36 79.05228:169 81.07054:285 83.04775:48 83.08227:91 85.06172:24 91.0542:263 93.06905:235 95.08269:264 97.06122:60 97.09853:117 105.06973:299 107.08372:188 109.09484:60 109.09924:207 111.07884:36 117.06523:147 119.08336:203 121.09713:214 123.07642:24 123.11222:100 125.09529:36 129.05159:60 129.06752:93 131.08495:279 133.09698:196 135.11456:168 137.13089:48 139.10921:36 142.64722:24 143.0…	310	10.104	750.541	9.92	750.543	[M+H]+	EtherPE	PE P-38:5|PE P-16:0_22:5	1507	neg1628	C43H76NO7P	GZEZURLIXRQSDE-UHFFFAOYSA-N	O=C(OC(COC=CCCCCCCCCCCCCCC)COP(=O)(O)OCCN)CCCCCC=CCC=CCC=CCC=CCC=CCC
0	270	75.07288:4 81.06448:8 85.09951:4 95.08435:8 97.09883:8 107.0913:4 125.13175:12 133.099:4 134.70113:8 135.11659:20 137.12801:4 147.1152:42 149.12976:16 159.11238:4 161.13239:37 163.1508:20 167.03493:3 175.1481:16 179.17542:8 187.15433:4 189.16512:16 193.18578:4 201.1609:12 203.17139:16 207.20418:4 215.17873:12 219.20586:8 233.22403:16 243.19791:4 243.20445:34 245.22124:12 247.23534:4 255.20593:4 2…	310	16.181	750.709	15.72	750.712	[M+NH4]+	CE	CE 24:2	1511	ok	C51H88O2	ZIIQNISLSHWERD-UHFFFAOYSA-N	O=C(OC1CC2=CCC3C(CCC4(C)C(CCC34)C(C)CCCC(C)C)C2(C)CC1)CCCCCCCCCCCC=CCC=CCCCCCCC
0	271	148.09732:10 184.06847:348 185.07281:24 552.50641:12 566.51862:36 751.5592:60	320	8.976	751.563	8.97	751.575	[M+H]+	SM	SM 38:5;2O	1514	neg	C43H79N2O6P	BDWPXHFVHXULRC-UHFFFAOYSA-N	O=C(NC(COP(=O)([O-])OCC[N+](C)(C)C)C(O)C=CCCCCCCCCCCC)CCCCCCCCC=CCC=CCC=CCC=CCC
0	272	79.0537:10 135.11325:10 146.98074:95 237.2148:12 547.44781:12 547.46423:48 548.47559:12 569.4549:133 595.32703:10 693.44067:155 752.51001:120	320	8.643	752.512	8.58	752.52	[M+Na]+	PC	PC 32:2	1515	x	C40H76NO8P	RIDWOMITLCYZQI-UHFFFAOYSA-N	O=C(OCC(OC(=O)CCCCCCCCCCCCCC=CCC=CCCCCCCC)COP(=O)([O-])OCC[N+](C)(C)C)CCCCC
0	273	107.08011:12 115.07118:10 131.08429:12 161.09216:12 175.13776:12 269.09698:10 293.59464:10 345.55115:10 363.29657:229 388.28931:12 389.31552:24 390.27655:81 414.20474:10 486.28983:12 542.26746:10 611.51184:12 611.53265:36 684.52295:10 693.54797:24 738.54181:10	310	10.503	752.554	10.6	752.559	[M+H]+	EtherPE	PE P-38:4|PE P-18:1_20:3	1518	neg	C43H78NO7P	LIWOWXVLSZURDI-UHFFFAOYSA-N	O=C(OC(COC=CCCCCCCC=CCCCCCCCC)COP(=O)(O)OCCN)CCCCCCCCCC=CCC=CCC=CCC
0	274	81.07465:24 86.10022:10 95.08444:36 95.09402:12 109.09821:36 121.09916:24 129.05211:12 133.104:12 135.11838:36 147.1171:24 157.09474:12 163.15817:12 175.14275:24 203.18967:12 241.19635:10 266.28223:48 279.26706:36 364.25308:154 389.29749:503 399.40369:10 611.53381:60 693.53424:36 752.60754:36	310	10.824	752.557	10.58	752.559	[M+H]+	EtherPE	PE P-38:4|PE P-16:0_22:4	1519	neg1635	C43H78NO7P	IABMLWQTSKBCJV-UHFFFAOYSA-N	O=C(OC(COC=CCCCCCCCCCCCCCC)COP(=O)(O)OCCN)CCCCCCCCC=CCC=CCC=CCC=CCC
0	275	77.03536:12 79.04782:12 79.05406:100 81.06856:175 83.08538:60 85.1011:48 91.05212:88 93.06831:99 95.08194:180 97.06461:60 97.10193:48 103.04136:24 105.07041:119 107.0844:60 109.097:60 117.06445:36 118.07288:12 119.08717:224 121.09943:119 123.07874:36 123.11454:107 124.01427:24 129.05399:232 131.08577:229 133.09781:176 135.11214:135 137.12845:48 142.03221:12 143.08237:97 145.1013:79 147.11568:175 …	410	11.184	752.559	10.64	752.559	[M+H]+	EtherPE	PE P-38:4|PE P-18:0_20:4	1520	neg1634	C43H78NO7P	ZTZQZGHJLWFLFQ-UHFFFAOYSA-N	O=C(OC(COC=CCCCCCCCCCCCCCCCC)COP(=O)(O)OCCN)CCCCCCC=CCC=CCC=CCC=CCC
0	276	81.06822:24 83.08248:18 93.07199:12 95.08703:24 105.06712:12 109.09804:6 109.10683:12 119.08366:18 121.09898:18 133.09247:6 135.1149:98 137.13615:18 147.11514:143 149.13313:54 151.14243:6 161.13232:112 163.13998:6 165.1637:18 168.14624:6 175.14616:90 179.17723:24 187.69005:5 189.16118:46 193.19545:18 201.16083:24 203.16933:6 203.18332:38 205.1898:18 215.16425:6 215.17661:32 215.19511:6 219.20578:…	410	16.789	752.722	16.25	752.728	[M+NH4]+	CE	CE 24:1	1525	ok	C51H90O2	NHTXXNHMZGOTGQ-UHFFFAOYSA-N	O=C(OC1CC2=CCC3C(CCC4(C)C(CCC34)C(C)CCCC(C)C)C2(C)CC1)CCCCCCCCCCCC=CCCCCCCCCCC
0	277	71.08611:36 81.06969:12 85.10226:24 86.0951:185 95.08179:12 109.09828:12 115.49111:10 123.10966:24 146.98103:368 184.0719:746 185.07434:48 237.22377:24 415.21411:10 439.20135:12 439.21313:48 441.23807:36 444.46164:10 476.31964:24 478.33011:24 480.27411:10 500.31366:36 549.49158:294 550.48511:24 569.68964:24 571.46216:1252 572.46191:36 688.50366:12 693.26373:24 695.45203:977 696.46973:36 732.54987…	320	9.196	754.533	8.92	754.536	[M+Na]+	PC	PC 32:1	1528	x	C40H78NO8P	MLBVVLKJELORDK-UHFFFAOYSA-N	O=C(OCC(OC(=O)CCCCCCCCCCCCCC=CCCCCCCCCCC)COP(=O)([O-])OCC[N+](C)(C)C)CCCCC
0	278	86.09666:66 124.99426:12 124.99897:36 184.07056:1215 565.54712:12 569.52728:36 570.55212:60 577.52264:12 754.49188:12 754.54193:183	320	8.693	754.537	8.55	754.538	[M+H]+	PC	PC 34:4	1529	neg	C42H76NO8P	FJCUMLVANOXIFV-UHFFFAOYSA-N	O=C(OCC(OC(=O)CCCCCCCC=CCC=CCCCC)COP(=O)([O-])OCC[N+](C)(C)C)CCCCCCCC=CCC=CCCCC
0	279	159.11446:12 184.07202:137 187.14507:12 203.18175:36 269.22034:12 327.27618:24 327.29395:123 613.48108:12 613.51587:420 695.50793:24 746.5083:24 748.52954:12 754.52478:36 754.59796:24	320	9.993	754.537	9.69	754.538	[M+H]+	PE	PE 37:4	1530	neg	C42H76NO8P	MEAYJSMJEATRQX-UHFFFAOYSA-N	O=C(OCC(OC(=O)CCCCCCCCCCCCCCC=CCC=CCC=CCC=CCC)COP(=O)(O)OCCN)CCCCCCCC
0	280	85.32616:5 93.06803:12 105.07155:12 105.07299:6 121.10066:12 149.12643:6 165.1693:6 294.29807:6 294.31012:30 307.29144:6 307.2988:12 362.15155:12 363.28699:269 365.31113:12 375.14926:5 391.31754:30 392.28937:103 466.33392:12 613.53308:6 613.54004:24 707.3219:5 736.55359:12 754.57861:18	410	11.757	754.569	11.21	754.575	[M+H]+	EtherPE	PE P-38:3|PE P-18:0_20:3	1533	neg1642	C43H80NO7P	ADYILQKXUHGAJF-UHFFFAOYSA-N	O=C(OC(COC=CCCCCCCCCCCCCCCCC)COP(=O)(O)OCCN)CCCCCCCCCC=CCC=CCC=CCC
0	281	83.08256:12 95.08028:12 183.16685:12 184.06595:24 481.40555:48 481.41785:175 495.41782:12 495.43341:102 500.46375:10 509.44742:187 523.45148:12 523.47394:36 537.45996:36 537.48602:73 541.69275:10 551.50525:60	310	14.002	754.693	13.86	754.692	[M+NH4]+	TG	TG 43:0|TG 12:0_15:0_16:0	1535	ok_Mix	C46H88O6	IEKCDOQWZSTGGO-UHFFFAOYSA-N	O=C(OCC(OC(=O)CCCCCCCCCCCCCC)COC(=O)CCCCCCCCCCCCCCC)CCCCCCCCCCC
0	282	85.10357:36 95.08865:12 123.11437:12 473.14737:10 481.46793:186 484.00449:10 495.44052:48 500.19162:12 509.49265:63 537.51947:63 542.25867:12 565.54248:12	310	14.635	754.725	14.39	754.728	[M+NH4]+	EtherTG	TG O-44:0|TG O-16:0_12:0_16:0	1536	ok	C47H92O5	KCFOJLADHFGDQA-UHFFFAOYSA-N	O=C(OCC(OC(=O)CCCCCCCCCCCCCCC)COCCCCCCCCCCCCCCCC)CCCCCCCCCCC
0	283	71.08506:2 81.06858:5 84.03944:1 85.11018:1 93.07239:2 95.08881:5 105.06756:4 107.08879:5 109.09557:2 109.09996:9 111.11654:6 117.07056:1 119.08874:2 123.11613:5 125.13219:2 131.0858:1 133.09624:6 135.11382:11 137.12685:2 147.11232:11 149.12341:2 149.13028:7 151.1413:1 159.12:2 161.13472:26 165.15892:10 175.1394:2 175.14313:15 179.18353:4 184.0723:2 189.15416:6 189.16573:5 191.19502:1 193.18835:2…	410	17.594	754.735	16.88	754.744	[M+NH4]+	CE	CE 24:0	1537	x	C51H92O2	AMUHTLRUMQYZJF-UHFFFAOYSA-N	O=C(OC1CC2=CCC3C(CCC4(C)C(CCC34)C(C)CCCC(C)C)C2(C)CC1)CCCCCCCCCCCCCCCCCCCCCCC
0	284	341.10721:10 409.19299:12 438.26361:10 465.15268:10 483.23248:12 541.26196:12 541.2652:12 570.54651:24 697.55054:10 755.66461:12	420	14.423	755.639	13.68	755.652	[M+Na]+	DG	DG 44:2	1539	x	C47H88O5	KHUPSIMUTCWRCP-UHFFFAOYSA-N	O=C(OCC(OC(=O)CCCCCCCCCCCCCCCCCCCCCCCC=CCC=CCCCCCCC)CO)CCCCCCC
0	285	86.10026:76 146.98479:236 184.07253:573 185.07306:36 239.22755:12 361.27054:10 441.22906:24 478.33017:48 500.29504:12 551.49976:190 552.52808:24 571.53992:24 571.55334:24 573.49005:722 598.19647:10 614.51746:12 615.53333:24 697.47852:403 698.50879:24 734.55005:12 734.56903:80 735.58447:69 754.21405:24 756.49646:12 756.55048:641	320	9.931	756.545	9.71	756.551	[M+Na]+	PC	PC 32:0	1541	x	C40H80NO8P	ADWPFACIMQKRKA-UHFFFAOYSA-N	O=C(OCC(OC(=O)CCCCC)COP(=O)([O-])OCC[N+](C)(C)C)CCCCCCCCCCCCCCCCCCCCCCCCC
0	286	86.08853:12 86.09504:63 124.986:12 125.00011:48 171.76189:10 184.06998:3522 184.43938:24 185.0724:24 476.31677:12 494.31079:24 571.52618:60 571.54962:110 756.53748:533	310	8.874	756.553	8.76	756.554	[M+H]+	PC	PC 34:3|PC 16:1_18:2	1542	neg	C42H78NO8P	QJWDAOSZZYVBJZ-UHFFFAOYSA-N	O=C(OCC(OC(=O)CCCCCCCC=CCC=CCCCCC)COP(=O)([O-])OCC[N+](C)(C)C)CCCCCCCC=CCCCCCC
0	287	81.06941:12 88.69523:5 95.08422:12 135.10503:6 135.11317:12 292.30121:12 302.17792:5 323.99731:5 339.28558:31 367.31876:187 390.27142:39 418.30347:30 561.04352:5 571.53522:24 578.00238:5 615.56299:30 615.58386:12 756.57477:12	310	12.415	756.583	12.29	756.59	[M+H]+	EtherPE	PE P-38:2|PE P-18:1_20:1	1543	neg1655	C43H82NO7P	CJTMZOOUZQGAPV-UHFFFAOYSA-N	O=C(OC(COC=CCCCCCCC=CCCCCCCCC)COP(=O)(O)OCCN)CCCCCCCCCC=CCCCCCCCC
0	288	79.05666:24 81.06993:36 95.07936:12 95.08073:24 97.109:10 137.09586:12 266.28784:36 319.29224:12 337.26489:12 337.27005:24 362.35342:12 364.25177:113 365.29666:36 367.31293:24 390.27658:12 393.33368:372 437.0365:10 516.33154:12 615.55621:36 756.57935:36	410	12.726	756.589	12.13	756.59	[M+H]+	EtherPE	PE P-38:2|PE P-16:0_22:2	1544	neg1656	C43H82NO7P	LYFMZJCIGLZMJF-UHFFFAOYSA-N	O=C(OC(COC=CCCCCCCCCCCCCCC)COP(=O)(O)OCCN)CCCCCCCCCCCC=CCC=CCCCCC
0	289	86.09492:24 123.11728:12 137.13956:12 146.97919:72 184.07179:771 185.07233:48 186.07748:36 281.02081:12 281.05609:36 341.01706:36 355.05649:12 429.08005:12 429.08878:24 442.23785:24 503.09793:24 551.48657:24 552.505:81 573.47314:36 574.48474:150 577.862:10 697.48151:48 698.47473:202 734.55292:36 736.57312:24 757.54529:361 757.60706:48	320	10.016	757.616	9.98	757.622	[M+H]+	SM	SM 38:2;2O	1548	neg	C43H85N2O6P	RIQUZAZTFMJZDT-UHFFFAOYSA-N	O=C(NC(COP(=O)([O-])OCC[N+](C)(C)C)C(O)C=CCCC=CCCCCCCCCC)CCCCCCCCCCCCCCCCCCC
0	290	81.06434:12 95.08009:12 109.09498:10 121.09728:24 149.12608:12 184.06944:175 191.17467:12 233.22363:10 261.26926:12 265.24545:24 279.27554:12 281.0506:36 282.04623:36 317.16547:12 353.30774:24 430.09052:24 615.73279:10 617.54767:921 758.52753:24 758.5816:48	310	10.913	758.564	10.63	758.569	[M+H]+	PE	PE 37:2|PE 18:1_19:1	1555	neg	C42H80NO8P	VYGBMMLRWMCCRC-UHFFFAOYSA-N	O=C(OCC(OC(=O)CCCCCCCC=CCCCCCCCCC)COP(=O)(O)OCCN)CCCCCCCC=CCCCCCCCC
0	291	71.07037:208 74.47706:24 80.97459:48 83.07973:12 86.09469:2895 93.06637:24 97.09856:12 97.09994:24 98.98337:285 104.10715:311 124.60943:12 124.99807:1976 135.11134:12 166.05875:578 183.50262:819 184.07314:102110 184.22351:36 184.29587:126 184.33206:236 184.37206:60 184.45016:239 184.50732:36 184.53018:60 184.59306:36 184.65598:96 184.70363:133 184.73604:114 184.76463:159 184.77608:124 184.82185:1…	310	9.286	758.57	9.2	758.569	[M+H]+	PC	PC 34:2|PC 16:1_18:1	1556	neg	C42H80NO8P	ZRCWDIULNHKQRD-UHFFFAOYSA-N	O=C(OCC(OC(=O)CCCCCCCC=CCCCCCCCC)COP(=O)([O-])OCC[N+](C)(C)C)CCCCCCCC=CCCCCCC
0	292	86.09124:12 86.09515:36 104.11628:12 170.1353:10 184.07216:1278 207.0291:12 221.0838:24 281.0495:36 341.01758:24 416.03287:24 504.34222:24 603.52332:48 617.51917:12 758.60059:258	320	10.268	758.6	10.59	758.606	[M+H]+	EtherPC	PC O-35:2	1559	neg	C43H84NO7P	XNPWJBAULPVJLK-UHFFFAOYSA-N	O=C(OC(COCCCCCCCCC)COP(=O)([O-])OCC[N+](C)(C)C)CCCCCCCCCCCCCC=CCC=CCCCCCCC
0	293	71.08596:24 81.06702:12 83.08383:24 91.05988:10 97.10026:24 107.08121:24 119.03024:10 121.09605:24 135.10042:12 135.11835:48 147.05753:12 163.14922:12 181.147:10 184.07381:67 184.08524:24 194.65501:10 221.08353:24 237.26277:10 265.25549:36 266.99695:36 281.04919:60 282.04013:24 283.90903:10 293.28607:24 311.25854:166 321.3096:24 322.33633:36 335.30865:12 335.32666:48 339.28387:849 341.00174:24 34…	310	13.056	758.602	12.81	758.606	[M+H]+	EtherPE	PE P-38:1|PE P-20:0_18:1	1560	neg1661	C43H84NO7P	JAFJRYZSUHZYCC-UHFFFAOYSA-N	O=C(OC(COC=CCCCCCCCCCCCCCCCCCC)COP(=O)(O)OCCN)CCCCCCCC=CCCCCCCCC
0	294	86.091:12 86.0975:60 124.99386:12 183.50357:36 184.07219:2169 282.05261:24 327.95001:10 417.05594:10 618.55328:62 741.63342:24 759.62738:122	320	11.098	759.634	10.79	759.638	[M+H]+	SM	SM 38:1;2O	1566	neg	C43H87N2O6P	XNBRFUCJENKXCT-UHFFFAOYSA-N	O=C(NC(COP(=O)([O-])OCC[N+](C)(C)C)C(O)C=CCCCCCCCCCCC)CCCCCCCCCCCCCCCCCCCCC
0	295	81.06702:12 81.06954:60 83.08383:67 85.09825:24 88.04266:24 93.07483:12 97.09617:24 109.09828:36 111.11485:36 121.09466:12 121.10546:48 123.1144:24 125.12889:10 135.12019:48 137.1333:24 149.12677:12 149.13191:48 153.13446:24 165.17152:24 184.07426:86 219.21301:36 223.17278:10 237.22028:92 265.24493:60 281.05484:24 311.24976:24 311.25717:60 321.28561:12 324.25693:60 339.26962:12 339.28772:70 345.1…	320	8.317	760.509	8.19	760.512	[M+H]+	PS	PS 34:2	1568	neg	C40H74NO10P	MTAXADWSPWLXHV-UHFFFAOYSA-N	O=C(OCC(OC(=O)CCCCCCCC=CCCCCCCC)COP(=O)(O)OCC(N)C(=O)O)CCCCCCCC=CCCCCCCC
0	296	70.06431:60 71.07184:931 80.97119:234 81.07094:24 85.83239:145 86.09642:10304 86.35564:24 87.53678:24 93.68227:24 95.08323:48 98.98112:659 103.79739:24 104.10632:944 109.09992:24 123.1146:24 124.6165:69 124.99731:6990 163.00829:24 166.06178:1412 179.45624:10 181.02313:48 183.50214:2306 183.55534:48 183.57436:60 183.63138:60 183.71883:36 183.8938:36 183.93945:36 184.07455:195744 184.17924:84 184.2…	310	10.054	760.584	9.76	760.585	[M+H]+	PC	PC 34:1|PC 16:0_18:1	1569	neg	C42H82NO8P	WTJKGGKOPKCXLL-UHFFFAOYSA-N	O=C(OCC(OC(=O)CCCCCCCC=CCCCCCCCC)COP(=O)([O-])OCC[N+](C)(C)C)CCCCCCCCCCCCCCC
0	297	86.09901:60 124.99087:12 125.00184:60 183.49789:12 184.07411:1639 185.07655:107 327.96487:10 618.5694:12 619.56067:24 760.57697:60 760.61566:213	320	11.007	760.616	11.12	760.622	[M+H]+	EtherPC	PC O-35:1	1570	neg	C43H86NO7P	YCAQMKVCLPIPAJ-UHFFFAOYSA-N	O=C(OC(COCCCCCCCC)COP(=O)([O-])OCC[N+](C)(C)C)CCCCCCCCCCCCCCC=CCCCCCCCCCC
0	298	85.8363:6 86.09512:29 120.38559:3 166.05943:9 183.50906:12 184.07008:883 221.08565:9 281.04678:9 282.04715:12 343.01208:9 431.08151:6 506.09451:6 619.53809:12 717.54364:9 760.61353:151	320	11.402	760.62	11.12	760.622	[M+H]+	EtherPC	PC O-35:1	1571	neg	C43H86NO7P	YCAQMKVCLPIPAJ-UHFFFAOYSA-N	O=C(OC(COCCCCCCCC)COP(=O)([O-])OCC[N+](C)(C)C)CCCCCCCCCCCCCCC=CCCCCCCCCCC
0	299	71.08606:153 81.07217:181 83.08392:176 85.10221:60 88.03483:24 93.07488:12 95.08722:251 97.10173:116 99.08149:36 100.6628:10 106.0488:24 109.09971:174 111.11776:68 121.10074:122 123.11275:75 125.13035:24 129.07764:12 135.11353:190 137.12491:36 137.13641:73 139.14455:24 149.14024:48 151.14787:111 155.00772:60 157.89047:10 165.16219:48 177.16467:24 184.07002:65 219.20406:48 221.21701:24 237.21735:2…	310	8.702	762.523	8.46	762.528	[M+H]+	PS	PS 34:1|PS 16:0_18:1	1574	neg	C40H76NO10P	OIWCYIUQAVBPGV-UHFFFAOYSA-N	O=C(OCC(OC(=O)CCCCCCCC=CCCCCCCCC)COP(=O)(O)OCC(N)C(=O)O)CCCCCCCCCCCCCCC
0	300	79.04758:12 86.08847:12 86.09628:105 91.05319:24 105.0658:12 125.00475:24 129.0648:12 184.07181:853 185.07425:179 186.0775:85 239.23512:10 293.2738:12 378.27484:166 383.14407:10 385.27225:273 577.48065:12 577.52112:48 621.50525:36 762.49481:24 762.58777:169	310	10.35	762.543	9.96	762.543	[M+H]+	EtherPE	PE P-39:6|PE P-17:0_22:6	1575	neg1676	C44H76NO7P	ZSLBASAVMDNZHV-UHFFFAOYSA-N	O=C(OC(COC=CCCCCCCCCCCCCCCC)COP(=O)(O)OCCN)CCC=CCC=CCC=CCC=CCC=CCC=CCC
0	301	71.07055:36 82.94063:10 86.09621:283 95.08295:12 104.10454:48 111.61349:10 124.99837:283 166.0519:12 166.06274:36 183.50873:75 184.07164:9697 185.0798:48 185.61263:36 478.30524:12 496.33331:12 506.34637:36 524.33148:12 524.36359:36 571.52557:12 577.50037:36 579.53149:24 732.5343:10 760.18726:24 762.5871:1418	410	11.101	762.598	10.55	762.601	[M+H]+	PC	PC 34:0|PC 16:0_18:0	1576	neg	C42H84NO8P	PZNPLUBHRSSFHT-UHFFFAOYSA-N	O=C(OCC(OC(=O)CCCCCCCCCCCCCCCCC)COP(=O)([O-])OCC[N+](C)(C)C)CCCCCCCCCCCCCCC
0	302	184.05658:12 184.07179:342 185.07806:61 191.09563:10 548.06592:10 564.49896:36 572.53296:12 574.55536:12 578.50964:36 704.51221:12 705.52533:117 763.58032:24	320	8.562	763.578	8.79	763.575	[M+H]+	SM	SM 39:6;2O	1578	neg	C44H79N2O6P	SKKKSNKONNYZLO-UHFFFAOYSA-N	O=C(NC(COP(=O)([O-])OCC[N+](C)(C)C)C(O)C=CCCC=CCCC=CCCCCCCCCCCC)CCCCC=CCC=CCC=CCC
0	303	71.08396:48 79.05418:60 81.06994:63 83.08934:36 91.05493:60 93.06844:36 95.08345:77 97.09931:48 99.11396:24 105.072:111 107.08601:36 109.10302:48 111.12258:10 117.0631:24 117.06765:48 119.08275:48 121.0996:24 123.11783:36 128.06009:24 129.0685:36 131.08113:60 133.10123:48 141.06609:24 143.07751:12 143.08255:48 145.1032:81 147.11588:36 151.14145:12 155.07982:36 157.09525:12 159.11131:48 161.12776:…	310	9.417	764.519	8.99	764.523	[M+H]+	PE	PE 38:6|PE 16:0_22:6	1581	neg	C43H74NO8P	MPWUZHVZZKSTPV-UHFFFAOYSA-N	O=C(OCC(OC(=O)CCC=CCC=CCC=CCC=CCC=CCC=CCC)COP(=O)(O)OCCN)CCCCCCCCCCCCCCC
0	304	79.06121:12 81.06569:24 91.0531:12 95.08431:24 107.08109:24 109.10245:24 117.06554:24 119.08215:36 124.99052:24 129.06787:24 131.08209:24 135.1133:24 143.08354:24 147.11346:12 159.1088:24 171.11147:24 173.13036:24 184.06975:355 185.13135:24 191.17303:12 199.13466:12 201.15691:24 241.19818:10 247.23975:24 265.25278:36 303.26184:10 328.26111:24 339.28845:373 340.29434:24 359.24469:12 393.30661:36 5…	310	9.149	764.526	9.1	764.523	[M+H]+	PE	PE 38:6|PE 17:3_21:3	1582	neg	C43H74NO8P	BOATZGVXCFMEMZ-UHFFFAOYSA-N	O=C(OCC(OC(=O)CCCCCCCC=CCC=CCC=CCCCCC)COP(=O)(O)OCCN)CCCCCCC=CCC=CCC=CCC
0	305	86.08954:12 93.06778:24 117.06533:12 119.09265:24 147.12001:24 173.13556:12 184.0694:48 253.19479:10 280.28677:24 378.25742:12 378.26834:60 387.28104:221 397.30249:10 510.28296:12 565.49402:10 623.51599:12 764.55865:24	310	10.694	764.56	10.27	764.559	[M+H]+	EtherPE	PE P-39:5|PE P-17:0_22:5	1584	neg1686	C44H78NO7P	PYMLHWKEUVUNIM-UHFFFAOYSA-N	O=C(OC(COC=CCCCCCCCCCCCCCCC)COP(=O)(O)OCCN)CCCCCC=CCC=CCC=CCC=CCC=CCC
0	306	81.06735:8 83.08543:16 86.00941:3 95.09021:12 97.10061:8 109.09854:8 121.09025:4 123.11618:12 135.11223:8 149.14232:4 181.15498:8 184.07426:8 209.18852:8 360.04926:4 463.93591:4 465.38736:43 467.39285:12 491.4032:27 493.42029:170 519.43652:67 521.44623:93 547.466:43 549.48645:30 572.95355:3 575.50159:33 577.2157:8 603.53387:8 729.58197:3 764.32587:4 764.67108:8	310	13.678	764.671	13.61	764.676	[M+NH4]+	TG	TG 44:2|TG 14:0_14:1_16:1	1587	ok_Mix	C47H86O6	SGPSMGCUZQMTGS-UHFFFAOYSA-N	O=C(OCC(OC(=O)CCCCCCCC=CCCCC)COC(=O)CCCCCCCCCCCCC)CCCCCCCC=CCCCCCC
0	307	120.96298:36 164.00627:227 167.92775:10 247.23039:12 441.20148:12 441.22211:24 459.22589:12 603.52374:176 604.52356:24 623.57886:12 625.48242:24 625.51404:343 643.51691:12 723.43781:12 723.49438:155 729.18414:10 766.534:290	320	10.389	766.531	9.89	766.536	[M+Na]+	PE	PE 36:2	1591	x	C41H78NO8P	BOGIXAJUIJVEQU-UHFFFAOYSA-N	O=C(OCC(OC(=O)CCCCCCCCCCCCCCCCCC=CCC=CCCCCCCC)COP(=O)(O)OCCN)CCCCC
0	308	79.0524:104 81.07067:169 83.08625:72 85.0994:48 91.05306:133 91.09054:24 93.07196:121 95.08565:146 97.09877:60 105.06715:61 107.08547:60 109.09955:143 111.07917:12 111.11613:48 117.06864:64 119.08528:124 121.10062:130 123.11419:60 129.06799:48 131.08543:67 131.81721:10 133.09911:115 135.11507:177 137.13306:36 139.1147:24 142.0787:24 143.08372:60 145.101:160 147.11368:108 149.12823:48 151.14439:36…	310	9.625	766.532	9.48	766.538	[M+H]+	PE	PE 38:5|PE 18:1_20:4	1592	neg	C43H76NO8P	ZYMZKMQPPJPQHY-UHFFFAOYSA-N	O=C(OCC(OC(=O)CCCCCCC=CCC=CCC=CCC=CCC)COP(=O)(O)OCCN)CCCCCCCC=CCCCCCCCC
0	309	71.08586:24 79.05367:36 81.07195:24 85.10199:48 91.0517:24 95.08287:48 97.1001:24 107.08683:12 117.06394:36 117.07912:12 121.10046:24 128.0562:12 131.08682:36 145.09564:24 157.09267:24 159.11224:36 169.10797:24 175.14981:24 184.07724:115 201.16473:36 205.13144:10 235.14944:10 249.26192:12 267.2623:48 328.2431:12 328.2558:24 339.28308:24 341.30148:492 342.30774:24 395.3147:48 437.74979:10 464.3391…	320	9.903	766.534	9.47	766.538	[M+H]+	PE	PE 38:5	1593	neg	C43H76NO8P	MOJMRZJNAPRFBD-UHFFFAOYSA-N	O=C(OCC(OC(=O)CCCC=CCC=CCC=CCC=CCC=CCC)COP(=O)(O)OCCN)CCCCCCCCCCCCCCCCC
0	310	257.26303:24 265.25528:24 313.27109:399 339.29129:347 340.28421:24 577.49396:36 577.51758:48	310	8.381	766.555	8.77	766.559	[M+NH4]+	BMP	BMP 34:1|BMP 16:0_18:1	1594	ok_neg1624	C40H77O10P	SYTYABKFFXZOKX-UHFFFAOYSA-N	O=C(OC(CO)COP(=O)(O)OCC(OC(=O)CCCCCCCCCCCCCCC)CO)CCCCCCCC=CCCCCCCCC
0	311	71.08694:68 81.06936:70 83.0862:116 85.09676:36 92.08258:10 95.0856:117 97.1001:89 99.11197:24 109.0951:60 111.11459:24 121.09593:12 121.10056:60 123.11257:100 125.13331:36 130.58955:10 135.11501:60 137.12807:24 149.12473:12 149.13158:48 151.14432:36 163.14738:79 165.15852:24 171.68285:10 184.06622:12 203.17175:10 211.23827:10 239.23766:214 243.41508:10 247.23592:36 265.24661:249 303.27493:12 313…	310	8.719	766.555	8.76	766.559	[M+NH4]+	PG	PG 34:1|PG 16:0_18:1	1595	neg	C40H77O10P	PAZGBAOHGQRCBP-UHFFFAOYSA-N	O=C(OCC(OC(=O)CCCCCCCC=CCCCCCCCC)COP(=O)(O)OCC(O)CO)CCCCCCCCCCCCCCC
0	312	71.07308:24 86.0938:48 92.05462:24 98.98244:24 104.10478:24 121.0962:12 123.1175:10 124.99709:60 129.06499:24 132.09132:12 183.50536:48 184.07018:3243 184.94669:24 196.42451:10 225.15492:12 313.27402:36 314.27789:24 482.29681:12 500.39297:10 553.54785:10 623.5011:64 624.49628:88 625.50629:689 707.49451:10 758.5423:24 758.56543:96 766.56854:931	320	9.396	766.572	9.41	766.575	[M+H]+	EtherPC	PC O-36:5	1596	neg	C44H80NO7P	RDKCYWXIOLUDKK-UHFFFAOYSA-N	O=C(OC(COCCCCCCCC)COP(=O)([O-])OCC[N+](C)(C)C)CCCCCCCCCCCC=CCC=CCC=CCC=CCC=CCC
0	313	81.0674:24 83.08549:12 86.09665:60 95.08206:12 124.99425:12 166.05804:24 181.01538:12 184.07243:2236 185.13023:24 188.56055:24 199.14934:10 330.27319:12 339.28195:84 341.29776:24 439.23499:10 480.3493:24 526.3042:12 526.32349:118 551.50085:12 561.51111:24 583.48114:36 625.46484:12 625.5105:311 626.5213:36 707.46539:12 707.48779:91 766.57318:459	320	9.793	766.573	9.41	766.575	[M+H]+	EtherPC	PC O-36:5	1597	neg	C44H80NO7P	RDKCYWXIOLUDKK-UHFFFAOYSA-N	O=C(OC(COCCCCCCCC)COP(=O)([O-])OCC[N+](C)(C)C)CCCCCCCCCCCC=CCC=CCC=CCC=CCC=CCC
0	314	95.08078:36 109.10311:24 111.11085:10 121.11361:12 123.11483:24 165.1593:10 196.16383:10 219.2092:12 237.22273:24 426.83591:10 467.40317:109 473.4639:10 491.8866:12 493.4216:200 495.38974:12 495.43658:212 507.44846:12 519.81525:12 521.45404:237 523.46124:72 537.46667:12 549.47479:91 551.48572:12 577.50043:12 577.51727:36 666.28821:10 682.23859:24 724.27771:10 766.66058:24	310	13.895	766.691	13.79	766.692	[M+NH4]+	TG	TG 44:1|TG 14:0_16:0_14:1	1599	ok_Mix	C47H88O6	LKQZQPJLOPLSMV-UHFFFAOYSA-N	O=C(OCC(OC(=O)CCCCCCCCCCCCCCC)COC(=O)CCCCCCCCCCCCC)CCCCCCCC=CCCCC
0	315	86.09764:24 96.09526:10 184.07014:643 185.07449:131 626.49988:48 727.52209:10 758.55432:24 767.5636:92	420	9.391	767.574	8.52	767.57	[M+H]+	SM	SM 38:5;3O	1600	neg	C43H79N2O7P	YIQXZLJDELLFRG-UHFFFAOYSA-N	O=C(NC(COP(=O)([O-])OCC[N+](C)(C)C)C(O)C(O)CCCC=CCCC)CCCCCCCCCCCCC=CCC=CCC=CCC=CCC
0	316	71.08466:122 79.0487:12 79.05369:76 81.07072:244 83.08374:60 85.10074:92 86.10009:24 91.05044:75 91.05579:154 93.07067:66 95.08708:165 97.10021:86 99.11628:36 105.07009:84 107.08409:36 109.10109:110 111.1162:87 117.07023:84 119.08383:97 121.09915:48 123.11894:193 125.13346:24 129.06807:48 131.08551:113 133.10403:137 135.11842:48 137.1315:36 143.08046:36 143.08885:24 145.10448:93 146.98279:24 147.…	410	10.543	768.548	10.03	768.554	[M+H]+	PE	PE 38:4|PE 18:0_20:4	1604	neg	C43H78NO8P	YEHAZLUVAZKVRO-UHFFFAOYSA-N	O=C(OCC(OC(=O)CCCCCCC=CCC=CCC=CCC=CCC)COP(=O)(O)OCCN)CCCCCCCCCCCCCCCCC
0	317	184.0706:476 185.07878:24 627.50751:12 713.54102:10 768.53943:83	320	9.021	768.552	8.88	768.554	[M+H]+	PC	PC 35:4	1605	neg	C43H78NO8P	SMPKSFPUUIHTHK-UHFFFAOYSA-N	O=C(OCC(OC(=O)CCCCCCC=CCC=CCC=CCC)COP(=O)([O-])OCC[N+](C)(C)C)CCCCCCCC=CCCCCCCCC
0	318	97.53989:10 120.96584:60 157.8315:10 164.00598:209 441.22144:24 603.63318:12 605.54401:154 618.37299:12 627.52148:227 725.50208:176 766.14459:12 768.54602:204	420	11.541	768.552	10.9	768.551	[M+Na]+	PE	PE 36:1	1606	x	C41H80NO8P	LLLYEBOSQRBULN-UHFFFAOYSA-N	O=C(OCC(OC(=O)CCCCCCCCCCCCCCCCCC=CCCCCCCCCCC)COP(=O)(O)OCCN)CCCCC
0	319	71.07225:48 86.09681:203 93.06995:12 97.10085:24 104.10096:12 104.10525:24 107.08763:12 124.99448:135 131.08777:12 163.13568:12 163.15359:12 166.06198:24 171.11804:12 173.1425:24 183.50037:48 184.07278:6482 185.07523:36 253.54507:10 265.24515:36 289.2485:24 332.29086:24 341.2984:24 343.29419:24 416.9816:10 482.36298:24 496.34225:10 559.28723:12 578.52197:24 625.5257:24 625.60284:24 627.5271:1308 …	310	9.966	768.56	9.97	768.554	[M+H]+	PE	PE 38:4|PE 18:1_20:3	1607	neg	C43H78NO8P	FHPKJOCRZAXOEW-UHFFFAOYSA-N	O=C(OCC(OC(=O)CCCCCCCCCC=CCC=CCC=CCC)COP(=O)(O)OCCN)CCCCCCCC=CCCCCCCCC
0	320	95.08568:24 124.99518:12 146.98242:12 184.07343:468 185.07394:94 186.07719:24 585.48944:24 624.52551:10 627.50531:24 627.51233:48 709.49323:24 768.57489:171	320	9.92	768.584	9.83	768.59	[M+H]+	EtherPC	PC O-36:4	1609	neg	C44H82NO7P	AMIRMXUBGHUMRM-UHFFFAOYSA-N	O=C(OC(COCCCCCCCC)COP(=O)([O-])OCC[N+](C)(C)C)CCCCCCCCCCCCCCC=CCC=CCC=CCC=CCC
0	321	85.10222:12 199.14095:10 231.21077:10 325.12527:10 427.28058:10 479.91199:10 493.87775:12 495.44705:147 496.43109:12 503.28064:10 523.44946:24 523.47192:194 537.50354:10 551.50323:60 555.20233:10 577.52167:10 752.43835:10 768.71741:24	310	14.176	768.704	13.99	768.708	[M+NH4]+	TG	TG 44:0|TG 14:0_14:0_16:0	1610	ok	C47H90O6	AMXRERGJDVUTMF-UHFFFAOYSA-N	O=C(OCC(OC(=O)CCCCCCCCCCCCC)COC(=O)CCCCCCCCCCCCCCC)CCCCCCCCCCCCC
0	322	95.08221:24 107.08472:12 151.14691:10 164.00586:36 249.25041:10 271.23016:24 340.28619:12 341.29614:65 343.63507:10 395.31473:24 604.16675:10 607.56433:24 629.54303:300 711.52551:12 770.55792:48	320	11.435	770.561	11.69	770.567	[M+Na]+	PE	PE 36:0	1617	x	C41H82NO8P	VPVFIQDFAXFRPG-UHFFFAOYSA-N	O=C(OCC(OC(=O)CCCCC)COP(=O)(O)OCCN)CCCCCCCCCCCCCCCCCCCCCCCCCCCCC
0	323	72.08172:12 83.08253:12 85.09951:36 93.06799:12 95.08299:24 109.10544:24 113.13029:12 124.99528:24 167.91541:10 184.07362:383 207.14368:10 265.09979:10 267.26028:24 289.24454:12 327.26819:12 332.28912:36 341.30179:60 363.2868:48 627.55212:12 629.31042:12 629.5462:1770 630.54266:36 770.60382:84	410	11.028	770.568	10.38	770.569	[M+H]+	PE	PE 38:3|PE 18:0_20:3	1618	neg	C43H80NO8P	MSYFXMJDQLPRGO-UHFFFAOYSA-N	O=C(OCC(OC(=O)CCCCCCCCCC=CCC=CCC=CCC)COP(=O)(O)OCCN)CCCCCCCCCCCCCCCCC
0	324	86.09911:24 125.00351:36 162.95432:36 184.07419:694 508.33875:12 711.41858:48 770.5166:150 770.56335:210	320	9.165	770.569	9.1	770.569	[M+H]+	PC	PC 35:3	1619	neg	C43H80NO8P	UJXPBTXUYBVHBS-UHFFFAOYSA-N	O=C(OCC(OC(=O)CCCCCCCC=CCC=CCCCCC)COP(=O)([O-])OCC[N+](C)(C)C)CCCCCCCC=CCCCCCCC
0	325	86.09481:36 124.99354:24 125.00295:48 159.11043:10 184.06958:1460 321.6936:10 341.2988:12 499.18723:12 504.33102:24 506.3555:36 551.30426:10 587.53156:24 629.54553:354 711.48297:24 770.5874:212 770.61078:369	320	10.704	770.603	10.22	770.606	[M+H]+	EtherPC	PC O-36:3	1621	neg	C44H84NO7P	GDJAIASCRXEGBE-UHFFFAOYSA-N	O=C(OC(COCCCCCCCC)COP(=O)([O-])OCC[N+](C)(C)C)CCCCCCCCCCCCC=CCC=CCC=CCCCCCCC
0	326	79.7435:10 86.09467:202 104.10712:36 123.11377:10 124.99803:121 130.81528:10 162.31822:10 183.50253:60 184.07304:4601 185.07358:401 186.07491:217 508.3577:12 567.47339:10 599.49469:36 629.53015:60 760.56812:186 761.58588:313 762.55402:48 762.57336:327 763.57697:165 764.56573:24 770.59747:523	320	10.037	770.603	10.22	770.606	[M+H]+	EtherPC	PC O-36:3	1622	neg	C44H84NO7P	GDJAIASCRXEGBE-UHFFFAOYSA-N	O=C(OC(COCCCCCCCC)COP(=O)([O-])OCC[N+](C)(C)C)CCCCCCCCCCCCC=CCC=CCC=CCCCCCCC
0	327	81.06959:48 83.08515:61 95.08032:12 95.08579:48 97.1072:24 107.08267:12 111.11917:24 121.09912:24 123.12357:36 135.1118:36 149.13672:24 184.07181:48 247.24873:24 265.24152:12 265.25751:61 271.59143:12 293.28818:102 308.28317:12 308.29547:60 321.3168:24 331.30548:12 336.32886:48 339.28091:36 364.34915:10 595.55682:10 610.53107:36 629.56744:24 631.55768:2645 632.56635:104 772.60681:48	310	11.601	772.58	11.14	772.585	[M+H]+	PE	PE 38:2|PE 18:1_20:1	1628	neg	C43H82NO8P	UITCASPZWUAJBW-UHFFFAOYSA-N	O=C(OCC(OC(=O)CCCCCCCCCC=CCCCCCCCC)COP(=O)(O)OCCN)CCCCCCCC=CCCCCCCCC
0	328	86.09635:288 98.98243:36 104.10337:60 120.96511:10 125.00348:264 161.01909:10 166.06888:36 183.49059:12 183.50198:144 184.07249:17583 184.29143:36 184.45525:62 184.93375:48 185.07684:48 185.85056:36 186.35193:36 490.29556:12 490.32043:36 504.3476:24 508.33746:60 522.35846:48 589.51013:60 631.53033:24 770.18518:60 772.48383:24 772.58905:3829	310	9.685	772.584	9.6	772.585	[M+H]+	PC	PC 35:2|PC 17:1_18:1	1629	neg	C43H82NO8P	CWDLNVPVXRALIK-UHFFFAOYSA-N	O=C(OCC(OC(=O)CCCCCCCC=CCCCCCCCC)COP(=O)([O-])OCC[N+](C)(C)C)CCCCCCCC=CCCCCCCC
0	329	71.06924:36 83.0798:12 86.09607:581 98.98485:60 104.10439:60 125.00135:318 147.06567:12 166.05354:24 166.06078:60 183.50476:164 184.07147:16057 184.29613:60 184.32849:36 184.4485:48 185.07391:103 185.2648:24 185.51501:24 186.56926:24 187.86868:24 504.3501:12 508.36526:75 589.56348:36 631.55713:36 770.19067:60 772.61792:3398	320	10.836	772.617	10.85	772.622	[M+H]+	EtherPC	PC O-36:2	1630	neg	C44H86NO7P	MFLNWJCWDLDCLH-UHFFFAOYSA-N	O=C(OC(COCCCCCCCC)COP(=O)([O-])OCC[N+](C)(C)C)CCCCCCCCCCCCCCCC=CCC=CCCCCCCC
0	330	493.87762:12 495.42197:24 495.44693:36 517.38519:12 517.41705:36 523.46863:48 545.42877:12 545.44189:36 571.67065:12 573.47986:60 773.65277:496	310	14.165	773.655	14	773.663	[M+Na]+	TG	TG 44:0|TG 12:0_16:0_16:0	1633	x	C47H90O6	ZCHDZACIKMGEJU-UHFFFAOYSA-N	O=C(OCC(OC(=O)CCCCCCCCCCCCCCC)COC(=O)CCCCCCCCCCCCCCC)CCCCCCCCCCC
0	331	86.09864:24 121.09721:6 124.99969:24 173.13184:5 184.07127:671 184.47688:12 185.07372:18 563.08807:5 631.55249:18 632.55408:157 773.63452:36	420	11.817	773.66	11.28	773.653	[M+H]+	SM	SM 39:1;2O	1634	neg	C44H89N2O6P	SBQRHSVTPSIVMG-UHFFFAOYSA-N	O=C(NC(COP(=O)([O-])OCC[N+](C)(C)C)C(O)CCCCCCCCCC)CCCCCCCCCCCCCC=CCCCCCCCCCC
0	332	183.97299:12 184.06624:48 265.24176:12 532.20569:10 575.48047:24 575.4939:24 585.55225:24 589.51349:386 677.02441:10 726.4848:24 774.5545:48	320	8.536	774.526	8.48	774.528	[M+H]+	PS	PS 35:2	1635	neg	C41H76NO10P	DXKJJEHYDMZRTD-UHFFFAOYSA-N	O=C(OCC(OC(=O)CCCCCCCC=CCC=CCCCC)COP(=O)(O)OCC(N)C(=O)O)CCCCCCCCCCCCCCCCC
0	333	71.08496:12 77.03898:24 81.06849:89 91.0494:36 93.06826:60 95.08737:48 97.09636:12 105.06751:24 107.08728:24 115.05303:10 119.07493:12 119.08564:64 121.09635:48 123.12078:24 126.00143:10 129.06995:36 131.08258:128 133.09784:48 141.0676:24 143.08575:24 145.0946:24 145.09967:60 147.08171:24 155.08669:36 157.10393:48 159.11119:24 169.09415:12 169.10873:36 173.12733:24 181.09837:12 184.07237:132 185.…	310	9.911	774.533	9.86	774.543	[M+H]+	EtherPE	PE P-40:7|PE P-18:1_22:6	1637	neg1726	C45H76NO7P	UKPNUUDYLNCIOE-UHFFFAOYSA-N	O=C(OC(COC=CCCCCCCC=CCCCCCCCC)COP(=O)(O)OCCN)CCC=CCC=CCC=CCC=CCC=CCC=CCC
0	334	81.06947:12 85.10335:24 97.10162:24 113.09607:24 123.1143:24 151.14626:24 179.17403:10 184.0741:36 267.26813:24 293.28442:36 301.12939:10 341.30325:24 631.60339:24 633.57916:1863 634.56116:24 774.60498:24	410	12.877	774.596	12.18	774.601	[M+H]+	PE	PE 38:1|PE 18:0_20:1	1640	neg	C43H84NO8P	DBYSGBYABPVNGO-UHFFFAOYSA-N	O=C(OCC(OC(=O)CCCCCCCCCC=CCCCCCCCC)COP(=O)(O)OCCN)CCCCCCCCCCCCCCCCC
0	335	71.07296:24 86.09626:171 98.98228:12 104.10604:48 125.00159:176 140.48962:10 148.0372:36 166.05923:24 184.07367:7327 185.07802:36 186.96638:24 189.36012:24 341.29929:36 427.26849:12 478.12766:10 496.32739:12 536.3587:12 584.2049:10 611.51239:10 627.52063:48 628.5296:36 633.52637:60 716.5592:10 731.47595:24 731.50629:48 772.17413:24 774.54596:58 774.59668:1646	310	10.592	774.596	10.34	774.601	[M+H]+	PC	PC 35:1|PC 16:0_19:1	1641	neg	C43H84NO8P	MYMINZSOCLUSNE-UHFFFAOYSA-N	O=C(OCC(OC(=O)CCCCCCCC=CCCCCCCCCC)COP(=O)([O-])OCC[N+](C)(C)C)CCCCCCCCCCCCCCC
0	336	86.09517:151 91.36419:10 98.98529:36 104.1077:24 125.00026:302 166.05048:12 166.05769:48 183.49773:89 184.07205:8575 185.07449:36 185.44107:24 186.74808:24 273.16135:10 492.33875:36 504.32892:24 510.37653:24 522.35541:24 583.33423:10 603.49139:12 772.18622:24 774.58929:1661 775.07349:24	310	10.309	774.6	10.29	774.601	[M+H]+	PC	PC 35:1|PC 17:0_18:1	1642	neg	C43H84NO8P	SXNXGNVZTLZDHE-UHFFFAOYSA-N	O=C(OCC(OC(=O)CCCCCCCC=CCCCCCCCC)COP(=O)([O-])OCC[N+](C)(C)C)CCCCCCCCCCCCCCCC
0	337	82.45022:5 86.09565:33 121.09387:5 124.99787:24 166.05695:6 183.50652:24 184.07132:1948 184.59698:12 185.06804:12 187.78587:12 428.28442:5 456.1427:6 510.38651:12 633.57373:18 774.52472:24 774.63794:349	320	12.219	774.633	11.79	774.637	[M+H]+	EtherPC	PC O-36:1	1643	neg	C44H88NO7P	IIOOVJGBEQXRHD-UHFFFAOYSA-N	O=C(OC(COCCCCCCCC)COP(=O)([O-])OCC[N+](C)(C)C)CCCCCCCCCCCCCCCC=CCCCCCCCCCC
0	338	81.06883:10 86.09683:48 135.11583:12 146.97156:36 146.98177:152 163.14108:10 184.06329:36 184.06711:126 267.19067:10 402.20248:10 427.22424:24 452.32056:10 464.30569:24 474.27603:24 570.50299:12 570.54657:222 591.53381:24 592.52368:570 715.51154:24 716.5213:377 717.50543:36 775.58838:683	320	9.568	775.589	9.27	775.572	[M+Na]+	SM	SM 38:4;2O	1647	x	C43H81N2O6P	IJUFIBVGKOCILX-UHFFFAOYSA-N	O=C(NC(COP(=O)([O-])OCC[N+](C)(C)C)C(O)C=CCCCCCCC)CCCCCCCCCCC=CCC=CCC=CCCCCCCC
0	339	81.06943:36 83.09138:24 85.102:24 93.06517:12 95.08288:48 97.09596:24 99.11336:24 109.10238:24 114.08707:10 132.04417:12 135.11809:82 151.14062:24 153.12691:36 184.0715:221 193.13879:24 233.22383:24 253.25089:24 265.24567:36 267.2439:12 325.27115:24 327.27795:24 338.26053:48 341.29102:36 352.27789:36 417.23685:24 494.27246:12 500.52322:10 528.78931:10 577.48981:12 577.51001:24 589.67902:24 591.53…	320	9.001	776.539	8.69	776.544	[M+H]+	PS	PS 35:1	1650	neg	C41H78NO10P	UNBDIKFARPKNLC-UHFFFAOYSA-N	O=C(OCC(OC(=O)CCCCCCCC=CCCCCCCCC)COP(=O)(O)OCC(N)C(=O)O)CCCCCCCCCCCCCCCC
0	340	79.05376:36 81.06952:61 83.08507:36 86.09362:24 91.05179:36 93.06526:36 95.08434:60 101.05852:10 117.07011:12 119.08217:67 121.10056:64 123.11256:24 129.06628:12 129.07744:12 131.07889:36 133.09737:48 135.11168:24 143.08186:10 145.09743:36 147.11517:36 155.01097:24 159.10703:24 159.12473:24 161.1288:60 175.12578:12 184.07355:479 185.07408:146 186.07732:60 191.14198:24 203.17935:24 218.53342:10 22…	310	10.215	776.554	10.06	776.559	[M+H]+	EtherPE	PE P-40:6|PE P-18:1_22:5	1652	neg1737	C45H78NO7P	MERDTQWSAMFCRO-UHFFFAOYSA-N	O=C(OC(COC=CCCCCCCC=CCCCCCCCC)COP(=O)(O)OCCN)CCCCCC=CCC=CCC=CCC=CCC=CCC
0	341	79.0523:24 91.05021:12 91.06092:12 93.07043:36 95.08408:24 105.06401:12 107.0823:24 119.08187:36 129.06438:24 131.08179:48 133.10188:36 135.11787:24 143.07985:24 145.09203:24 157.09767:24 159.11197:36 181.10291:10 185.12901:24 193.13461:12 193.15021:12 197.1458:12 199.14409:36 233.14851:10 289.2796:10 294.31161:92 307.28064:12 307.29785:60 343.22394:10 385.26282:752 392.28259:415 463.43802:10 577…	410	10.968	776.554	10.18	776.559	[M+H]+	EtherPE	PE P-40:6|PE P-18:0_22:6	1653	neg1738	C45H78NO7P	FIJFPUAJUDAZEY-UHFFFAOYSA-N	O=C(OC(COC=CCCCCCCCCCCCCCCCC)COP(=O)(O)OCCN)CCC=CCC=CCC=CCC=CCC=CCC=CCC
0	342	91.05568:10 157.09259:10 184.06955:177 193.1407:36 225.08682:12 288.09537:12 317.13821:12 342.12335:10 385.27432:12 467.23318:10 543.83313:10 627.50568:12 642.31909:12 699.4707:10 733.50983:24 776.58405:12 776.60748:60 776.62311:36	320	11.366	776.611	11.32	776.616	[M+H]+	PC	PC 35:0	1655	neg	C43H86NO8P	QASAKYKIYWSVDC-UHFFFAOYSA-N	O=C(OCC(OC(=O)CCCCCCCCCCCCCCCCCCCCC)COP(=O)([O-])OCC[N+](C)(C)C)CCCCCCCCCCCC
0	343	106.06434:24 124.9966:24 157.12769:10 166.06429:24 184.06944:1040 591.5296:48 741.31061:12 776.65381:213	420	13.01	776.647	12.5	776.653	[M+H]+	EtherPC	PC O-36:0	1657	neg	C44H90NO7P	OBRFWEGTASUAMF-UHFFFAOYSA-N	O=C(OC(COCCCCCCCC)COP(=O)([O-])OCC[N+](C)(C)C)CCCCCCCCCCCCCCCCCCCCCCCCCCC
0	344	75.04668:12 128.95421:10 146.98201:48 391.07373:10 449.20679:10 570.51843:12 572.55408:36 593.51984:48 594.54211:181 690.50977:10 718.51923:79 729.24542:10 761.35498:10 775.59528:12 777.60071:200	320	9.568	777.594	9.48	777.588	[M+Na]+	SM	SM 38:3;2O	1661	x	C43H83N2O6P	MIRYBJRBVJWQBP-UHFFFAOYSA-N	O=C(NC(COP(=O)([O-])OCC[N+](C)(C)C)C(O)C=CCCCCCCC)CCCCCCCCCCCCCC=CCC=CCCCCCCC
0	345	117.06239:12 157.1049:24 184.07146:48 253.25751:24 309.72513:10 354.2684:12 354.28159:24 385.25775:12 589.52557:10 593.57538:24 637.51422:680 639.70856:12 720.5777:36 778.49658:12 778.52789:24	420	9.859	778.53	9.33	778.538	[M+H]+	PE	PE 39:6	1664	neg	C44H76NO8P	WVGREBRFGJNLSB-UHFFFAOYSA-N	O=C(OCC(OC(=O)CCC=CCC=CCC=CCC=CCC=CCC=CCC)COP(=O)(O)OCCN)CCCCCCCCCCCCCCCC
0	346	86.09079:12 124.99963:48 183.50069:12 184.06929:851 207.98987:12 207.99391:48 542.34155:10 589.4975:12 691.50104:24 734.45868:10 778.5033:48 778.52679:199	320	8.476	778.534	8.65	778.538	[M+H]+	PC	PC 36:6	1665	neg	C44H76NO8P	XXKFQTJOJZELMD-UHFFFAOYSA-N	O=C(OCC(OC(=O)CCCCCCCC=CCC=CCC=CCC)COP(=O)([O-])OCC[N+](C)(C)C)CCCCCCCC=CCC=CCC=CCC
0	347	81.06836:36 81.07846:24 91.0586:24 95.08309:24 105.06298:12 111.12513:12 121.09916:24 135.11348:24 145.10439:24 147.11195:24 164.01576:24 171.11719:36 184.06805:24 291.19238:10 294.31018:48 307.29147:24 356.31305:12 386.06848:24 387.29047:761 392.29498:310 637.52258:12 637.54742:60 778.55688:24	410	11.357	778.57	10.69	778.575	[M+H]+	EtherPE	PE P-40:5|PE P-18:0_22:5	1667	neg1749	C45H80NO7P	QIJJGYHBXLEBJV-UHFFFAOYSA-N	O=C(OC(COC=CCCCCCCCCCCCCCCCC)COP(=O)(O)OCCN)CCCCCC=CCC=CCC=CCC=CCC=CCC
0	348	109.10092:12 129.05344:9 133.1021:6 135.11319:23 147.11845:35 147.77766:3 149.12788:12 151.15268:9 161.134:42 165.15999:9 174.13203:3 175.14792:15 175.16277:3 189.16106:17 193.00427:6 203.17519:12 205.19167:6 215.17645:16 217.1936:9 217.48726:3 221.04335:29 229.1946:9 233.22594:12 243.21077:17 257.23102:9 259.23953:12 271.23969:3 273.25101:9 287.27213:25 369.34589:307 370.34134:9 466.21786:3 473.…	310	16.818	778.739	16.35	778.744	[M+NH4]+	CE	CE 26:2	1672	ok	C53H92O2	MDJJSYWQMDLUHE-UHFFFAOYSA-N	O=C(OC1CC2=CCC3C(CCC4(C)C(CCC34)C(C)CCCC(C)C)C2(C)CC1)CCCCCCCCCCCCCC=CCC=CCCCCCCC
0	349	86.0938:273 88.96392:10 98.9811:24 125.00042:154 166.05995:36 177.16531:10 183.5097:62 184.07262:8412 185.07887:36 185.74168:24 186.14912:24 187.65459:24 478.31201:12 496.33405:36 524.30353:12 524.31311:36 591.53198:117 593.54321:10 778.07751:12 780.5564:1612	310	8.955	780.549	8.82	780.554	[M+H]+	PC	PC 36:5|PC 16:0_20:5	1675	neg	C44H78NO8P	KLTHQSWIRFFBRI-UHFFFAOYSA-N	O=C(OCC(OC(=O)CCCC=CCC=CCC=CCC=CCC=CCC)COP(=O)([O-])OCC[N+](C)(C)C)CCCCCCCCCCCCCCC
0	350	81.06557:12 86.09477:121 124.99661:74 143.08669:10 183.49327:48 184.06947:3459 184.52654:24 494.29718:12 526.31781:12 589.20532:12 607.54236:24 727.44342:10 780.5448:626	310	8.776	780.549	8.9	780.554	[M+H]+	PC	PC 36:5|PC 16:1_20:4	1676	neg	C44H78NO8P	NJKOHDXHBBUJBZ-UHFFFAOYSA-N	O=C(OCC(OC(=O)CCCCCCC=CCC=CCC=CCC=CCC)COP(=O)([O-])OCC[N+](C)(C)C)CCCCCCCC=CCCCCCC
0	351	83.88341:10 86.09476:60 109.0964:12 135.1114:12 146.98051:235 162.13789:10 184.07127:130 417.22192:12 445.27106:10 575.50177:275 595.61676:12 597.48059:603 598.50629:24 721.46954:399 722.47217:36 722.57776:24 741.46674:10 780.54401:688	320	9.289	780.552	9.16	780.551	[M+Na]+	PC	PC 34:2	1677	x	C42H80NO8P	DMKGBZJOEARPBA-UHFFFAOYSA-N	O=C(OCC(OC(=O)CCCCCCCCCCCCCCCC=CCC=CCCCCCCC)COP(=O)([O-])OCC[N+](C)(C)C)CCCCC
0	352	95.08028:6 105.07727:6 119.07916:6 121.10061:12 131.08377:12 133.09904:24 151.14598:5 157.09987:12 159.11066:12 171.1152:12 175.14256:12 203.17744:18 317.04617:5 322.35095:33 330.2695:6 330.43521:5 335.32355:18 343.20139:5 361.27359:165 420.29446:6 420.31747:77 557.23608:12 639.55322:18 780.5733:18	410	12.743	780.586	12.1	780.59	[M+H]+	EtherPE	PE P-40:4|PE P-20:0_20:4	1678	neg1761	C45H82NO7P	QVNQNWKELAFJOX-UHFFFAOYSA-N	O=C(OC(COC=CCCCCCCCCCCCCCCCCCC)COP(=O)(O)OCCN)CCCCCCC=CCC=CCC=CCC=CCC
0	353	107.07833:6 107.08268:12 131.07581:6 133.10558:6 159.11247:18 289.30182:5 294.30756:18 307.28143:6 307.29126:12 312.32318:12 358.30414:6 389.27481:6 389.30249:193 391.09531:6 392.28632:125 536.29669:5 639.54248:6 689.29858:5 721.54272:12 780.63586:24	410	12.318	780.591	11.61	780.59	[M+H]+	EtherPE	PE P-40:4|PE P-18:0_22:4	1679	neg1759	C45H82NO7P	YARMYJKPPFMPIW-UHFFFAOYSA-N	O=C(OC(COC=CCCCCCCCCCCCCCCCC)COP(=O)(O)OCCN)CCCCCCCCC=CCC=CCC=CCC=CCC
0	354	95.08145:12 97.10005:24 179.18121:10 194.01357:24 210.01463:10 223.04854:24 239.23753:24 449.74261:10 474.34229:12 475.32962:24 481.42599:36 495.43546:24 507.41574:12 507.43469:60 509.4559:79 509.47491:48 515.17426:10 521.44971:36 535.46741:92 537.47205:24 537.49158:24 549.47693:24 563.4776:12 563.50092:48 612.3924:10 728.26117:10 780.31018:12	310	14.029	780.702	13.94	780.708	[M+NH4]+	TG	TG 45:1|TG 14:0_15:0_16:1	1680	ok_Mix	C48H90O6	WPZBPGLDPHSUSA-UHFFFAOYSA-N	O=C(OCC(OC(=O)CCCCCCCCCCCCCC)COC(=O)CCCCCCCCCCCCC)CCCCCCCC=CCCCCCC
0	355	71.08489:48 83.0814:24 85.09837:24 237.21992:12 281.2778:12 481.43829:12 481.45676:36 495.44168:36 507.45676:12 507.47256:128 509.49387:252 510.4949:24 521.43042:12 521.45288:111 535.49652:322 536.513:48 561.76721:10 563.52405:60 748.61218:10	310	14.668	780.744	14.48	780.744	[M+NH4]+	EtherTG	TG O-46:1|TG O-16:0_14:0_16:1	1681	ok	C49H94O5	OAKFATHTEPSGCA-UHFFFAOYSA-N	O=C(OCC(OC(=O)CCCCCCCC=CCCCCCC)COCCCCCCCCCCCCCCCC)CCCCCCCCCCCCC
0	356	83.08372:7 83.09395:2 93.06929:2 95.08569:7 105.06575:7 109.10106:10 111.12949:2 121.09913:5 123.11424:7 133.09592:10 135.10696:5 135.11349:17 147.11714:29 149.13:21 159.11621:5 161.12914:27 165.15869:5 167.73763:2 175.13734:7 175.14848:22 179.1777:7 187.15285:2 189.16557:14 201.16344:7 203.17593:19 205.19043:5 207.21284:5 215.17525:12 217.19653:5 221.04216:5 223.04675:5 229.1913:12 233.22691:12 …	410	17.528	780.75	16.85	780.759	[M+NH4]+	CE	CE 26:1	1682	ok	C53H94O2	OLMJXHCTMCSNTK-UHFFFAOYSA-N	O=C(OC1CC2=CCC3C(CCC4(C)C(CCC34)C(C)CCCC(C)C)C2(C)CC1)CCCCCCCCCCCCCC=CCCCCCCCCCC
0	357	120.97257:24 200.116:10 207.99474:116 214.94038:10 348.13895:10 427.26901:10 558.23755:10 575.49414:48 590.20874:10 597.46942:60 684.54626:12 775.48822:10 782.30811:36 782.50037:48	320	8.309	782.487	8.19	782.494	[M+Na]+	PS	PS 34:2	1685	x	C40H74NO10P	UHKCSHGOQWJYFM-UHFFFAOYSA-N	O=C(OCC(OC(=O)CCCCCCCCCCCCCCCC=CCC=CCCCCCCC)COP(=O)(O)OCC(N)C(=O)O)CCCCC
0	358	85.10088:24 86.09503:144 123.12537:12 124.99404:61 146.97794:495 151.06198:12 163.14606:10 184.07246:3819 185.07491:286 185.25243:36 187.51224:24 265.24506:12 422.36166:10 441.23483:24 467.25198:48 478.32388:36 497.34671:10 577.51807:466 578.51294:24 597.61658:12 599.50073:957 600.51099:60 626.54132:10 723.49017:689 724.49042:36 760.5799:501 761.58997:472 762.58521:97 780.1051:24 782.55969:2249	320	10.051	782.566	9.87	782.567	[M+Na]+	PC	PC 34:1	1686	x	C42H82NO8P	DPRKXQMMMQTCGD-UHFFFAOYSA-N	O=C(OCC(OC(=O)CCCCCCCCCCCCCCCC=CCCCCCCCCCC)COP(=O)([O-])OCC[N+](C)(C)C)CCCCC
0	359	86.09128:24 104.10629:12 124.99558:36 184.06827:1752 185.07262:24 782.55859:450	320	9.036	782.566	8.93	782.569	[M+H]+	PC	PC 36:4	1687	neg	C44H80NO8P	FVXDQWZBHIXIEJ-UHFFFAOYSA-N	O=C(OCC(OC(=O)CCCCCCCC=CCC=CCCCCC)COP(=O)([O-])OCC[N+](C)(C)C)CCCCCCCC=CCC=CCCCCC
0	360	71.0745:60 86.09669:528 93.06848:12 104.10656:48 121.11049:10 124.99908:595 166.06549:88 183.48697:12 183.50407:153 183.53827:36 184.07458:23231 184.29352:60 184.32399:61 184.34113:24 184.44971:60 184.68031:48 184.97781:36 185.07895:60 185.13429:36 187.55472:36 478.3233:24 496.32047:12 496.33609:60 524.69745:12 526.32141:60 532.26282:10 544.33075:24 597.48187:12 599.49286:36 714.25153:10 780.0603…	310	9.389	782.569	9.09	782.569	[M+H]+	PC	PC 36:4|PC 16:0_20:4	1688	neg	C44H80NO8P	JAVWFBAAZSHHAD-UHFFFAOYSA-N	O=C(OCC(OC(=O)CCCCCCC=CCC=CCC=CCC=CCC)COP(=O)([O-])OCC[N+](C)(C)C)CCCCCCCCCCCCCCC
0	361	292.3042:12 373.10349:10 390.27216:36 393.33481:328 641.57019:36 782.30304:12	310	12.783	782.603	12.47	782.606	[M+H]+	EtherPE	PE P-40:3|PE P-18:1_22:2	1689	neg1769	C45H84NO7P	BXVNKNPBDPDLQM-UHFFFAOYSA-N	O=C(OC(COC=CCCCCCCC=CCCCCCCCC)COP(=O)(O)OCCN)CCCCCCCCCCCC=CCC=CCCCCC
0	362	179.98917:12 184.06955:561 589.22247:10 625.48663:12 641.53705:48 641.54413:48 723.44617:12 767.54883:10 782.58813:60	320	10.439	782.603	10.25	782.606	[M+H]+	EtherPC	PC O-37:4	1690	neg	C45H84NO7P	ATFNTWKZMZGUHB-UHFFFAOYSA-N	O=C(OC(COCCCCCCCCC)COP(=O)([O-])OCC[N+](C)(C)C)CCCCCCCCCCCCCCC=CCC=CCC=CCC=CCC
0	363	184.06532:4 184.07294:12 236.23445:20 252.26257:8 263.44363:4 264.26392:132 282.27008:4 391.29749:3 441.20227:4 444.31927:8 561.21021:3 572.59607:8 584.57434:40 586.58392:8 602.59869:41 605.51886:4 606.55145:8 610.54138:8 723.52301:8 764.64618:23 782.3465:12	310	11.487	782.643	11.47	782.65	[M+H]+	HexCer_NS	HexCer 40:2;2O|HexCer 18:1;2O/22:1	1691	ok	C46H87NO8	XDWFOSIXGINYNC-UHFFFAOYSA-N	O=C(NC(COC1OC(CO)C(O)C(O)C1O)C(O)C=CCCCCCCCCCCCCC)CCCCCCCCCCCC=CCCCCCCCC
0	364	81.06464:12 83.08397:12 95.08453:36 109.09976:24 123.11124:12 123.1128:24 132.69009:10 197.18793:12 211.20148:24 225.22:24 239.23743:62 416.99698:10 481.41245:12 495.43732:135 509.41656:24 509.44507:587 510.44608:24 521.86163:10 523.45868:522 531.01837:10 537.47711:637 551.49951:140 565.43231:12 565.51569:71 579.51526:24	310	14.316	782.717	14.08	782.723	[M+NH4]+	TG	TG 45:0|TG 14:0_15:0_16:0	1692	ok	C48H92O6	RIBSYLFDZQICKH-UHFFFAOYSA-N	O=C(OCC(OC(=O)CCCCCCCCCCCCCC)COC(=O)CCCCCCCCCCCCCCC)CCCCCCCCCCCCC
0	365	71.08608:67 85.09968:103 86.38171:10 99.1151:60 111.11493:12 113.13205:60 127.1471:48 141.16414:24 155.18089:24 169.19254:24 211.20999:12 239.22052:24 481.46915:10 509.49078:905 523.44086:12 523.46979:348 525.69629:10 537.51434:796	310	15.059	782.755	14.76	782.76	[M+NH4]+	EtherTG	TG O-46:0|TG O-16:0_14:0_16:0	1693	ok_Mix	C49H96O5	IBRBRKKOXYBGRJ-UHFFFAOYSA-N	O=C(OCC(OC(=O)CCCCCCCCCCCCCCC)COCCCCCCCCCCCCCCCC)CCCCCCCCCCCCC
0	366	95.08065:10 120.96375:36 184.06868:12 207.99942:190 577.51312:48 599.48187:24 697.44653:12 784.49695:68	320	8.696	784.506	8.53	784.51	[M+Na]+	PS	PS 34:1	1695	x	C40H76NO10P	ICQGUPATJKNGHY-UHFFFAOYSA-N	O=C(OCC(OC(=O)CCCCCCCCCCCCCCCC=CCCCCCCCCCC)COP(=O)(O)OCC(N)C(=O)O)CCCCC
0	367	91.05437:24 184.07581:24 203.17381:12 207.99895:24 313.27682:135 326.26251:12 367.29623:24 570.54944:10 599.50269:243	420	8.354	784.511	7.84	784.512	[M+H]+	PS	PS 36:4	1696	neg	C42H74NO10P	ZTNFQEXYTMNFHG-UHFFFAOYSA-N	O=C(OCC(OC(=O)CCCCCCCC=CCC=CCCCCC)COP(=O)(O)OCC(N)C(=O)O)CCCCCCCC=CCC=CCCCCC
0	368	71.0716:48 73.85859:10 80.97344:24 86.09483:453 91.80016:10 98.98079:60 104.10168:24 104.10597:235 124.99219:36 125.0016:367 146.9827:10 166.05038:12 166.06123:92 183.50342:227 184.07394:21172 184.29478:60 184.33287:61 184.45097:60 184.52338:36 184.84937:60 184.87798:36 184.95618:48 185.0554:24 185.07639:106 185.18327:24 185.6245:36 186.15811:24 187.41769:24 502.32898:68 504.33057:24 515.25439:12…	310	9.52	784.579	9.33	784.585	[M+H]+	PC	PC 36:3|PC 18:1_18:2	1697	neg	C44H82NO8P	GDWULUGDXGHJIJ-UHFFFAOYSA-N	O=C(OCC(OC(=O)CCCCCCCC=CCC=CCCCCC)COP(=O)([O-])OCC[N+](C)(C)C)CCCCCCCC=CCCCCCCCC
0	369	86.09345:24 141.15346:5 146.97884:35 169.63902:5 184.0713:316 307.30042:5 408.21964:5 441.22516:12 567.367:5 579.51355:18 579.5271:35 579.56085:12 601.51306:118 630.54828:5 637.53851:12 708.57031:5 725.49579:53 733.87762:5 762.59729:12 784.56262:124 784.62555:12	320	11.11	784.581	10.68	784.583	[M+Na]+	PC	PC 34:0	1698	x	C42H84NO8P	HBWCWTVUMNAEFX-UHFFFAOYSA-N	O=C(OCC(OC(=O)CCCCC)COP(=O)([O-])OCC[N+](C)(C)C)CCCCCCCCCCCCCCCCCCCCCCCCCCC
0	370	81.07493:12 95.09435:12 123.11625:24 133.09959:12 184.063:12 184.07062:24 253.25005:12 289.29352:24 294.31125:24 301.29504:12 307.29507:24 312.31464:12 337.26212:12 337.27499:48 365.2991:24 392.29086:146 393.33066:402 457.13617:12 643.57471:12 643.60315:48 784.60712:24	310	13.109	784.619	12.88	784.622	[M+H]+	EtherPE	PE P-40:2|PE P-18:0_22:2	1699	neg1776	C45H86NO7P	WOSDZWBQBJHAMR-UHFFFAOYSA-N	O=C(OC(COC=CCCCCCCCCCCCCCCCC)COP(=O)(O)OCCN)CCCCCCCCCCCC=CCC=CCCCCC
0	371	82.06705:24 95.08353:12 111.11973:10 135.10759:12 200.91943:10 231.09444:10 236.2364:48 247.24782:36 252.26462:314 263.4548:48 264.26828:3852 265.2749:64 282.27463:363 340.34033:12 340.35327:103 444.31912:12 574.56128:12 574.58148:124 586.58722:432 587.59332:48 588.60706:189 604.59406:775 605.60162:24 622.61401:10 748.63306:12 764.23114:24 766.64905:1043 767.65533:36	310	12.888	784.664	12.4	784.666	[M+H]+	HexCer_NS	HexCer 40:1;2O|HexCer 18:1;2O/22:0	1700	ok	C46H89NO8	YIGARKIIFOHVPF-UHFFFAOYSA-N	O=C(NC(COC1OC(CO)C(O)C(O)C1O)C(O)C=CCCCCCCCCCCCCC)CCCCCCCCCCCCCCCCCCCCC
0	372	86.09941:246 98.98567:24 104.10667:60 114.2483:10 124.99761:214 146.99023:24 161.20816:10 183.49464:24 184.07277:8736 184.37169:24 184.63654:24 185.06758:36 210.06638:12 264.26822:24 561.69495:10 584.57721:24 602.50513:24 767.60413:12 767.64301:96 785.64899:920	310	11.095	785.651	10.85	785.653	[M+H]+	SM	SM 40:2;2O|SM 18:1;2O/22:1	1702	neg	C45H89N2O6P	VBFKEZGCUWHGSK-UHFFFAOYSA-N	O=C(NC(COP(=O)([O-])OCC[N+](C)(C)C)C(O)C=CCCCCCCCCCCCCC)CCCCCCCCCCCC=CCCCCCCCC
0	373	81.06814:12 93.07467:12 184.07776:65 339.28714:24 462.2641:10 570.56299:60 601.52411:394 602.51886:24 786.50281:12 786.51459:24 786.63654:24	320	8.532	786.523	8.48	786.528	[M+H]+	PS	PS 36:3	1704	neg	C42H76NO10P	XEDCZJYRFPYICV-UHFFFAOYSA-N	O=C(OCC(OC(=O)CCCCCCC=CCC=CCCC)COP(=O)(O)OCC(N)C(=O)O)CCCCCCCCCC=CCCCCCCCCC
0	374	71.07189:434 80.97244:112 85.83366:36 86.09508:4164 95.08588:24 97.10729:24 98.9852:318 104.10618:534 124.99861:2771 125.82177:24 127.86295:24 166.06123:752 183.50146:1047 183.95399:48 184.07579:128325 184.17857:60 184.29282:141 184.33281:349 184.3728:67 184.42043:94 184.45091:294 184.52522:200 184.65672:129 184.66817:100 184.70248:246 184.73489:144 184.80164:207 184.85312:250 184.88936:85 185.01…	310	10.158	786.597	9.89	786.601	[M+H]+	PC	PC 36:2|PC 18:1_18:1	1706	neg	C44H84NO8P	SNKAWJBJQDLSFF-UHFFFAOYSA-N	O=C(OCC(OC(=O)CCCCCCCC=CCCCCCCCC)COP(=O)([O-])OCC[N+](C)(C)C)CCCCCCCC=CCCCCCCCC
0	375	163.14441:12 184.06873:48 203.09435:10 339.2692:24 339.2821:229 350.37863:36 363.36572:24 367.30981:24 392.27396:12 420.29895:12 439.33221:24 448.34576:87 448.3725:24 639.26471:10 645.60065:24 683.26349:10 786.62732:24	310	13.279	786.63	13.13	786.637	[M+H]+	EtherPE	PE P-40:1|PE P-22:0_18:1	1707	neg1782	C45H88NO7P	XKVIDVSVAFBWFT-UHFFFAOYSA-N	O=C(OC(COC=CCCCCCCCCCCCCCCCCCCCC)COP(=O)(O)OCCN)CCCCCCCC=CCCCCCCCC
0	376	86.09492:261 98.97943:36 104.10169:36 124.99837:542 166.05008:12 166.05911:64 183.50491:130 184.06973:12292 184.30389:36 185.31842:36 186.20172:36 188.36908:24 264.27121:36 646.58917:36 669.68115:10 710.56299:24 769.64557:68 787.52924:12 787.65912:1025	410	12.669	787.664	12.08	787.669	[M+H]+	SM	SM 40:1;2O|SM 18:1;2O/22:0	1711	neg	C45H91N2O6P	FJJANLYCZUNFSE-UHFFFAOYSA-N	O=C(NC(COP(=O)([O-])OCC[N+](C)(C)C)C(O)C=CCCCCCCCCCCCCC)CCCCCCCCCCCCCCCCCCCCC
0	377	133.10075:24 149.13341:12 164.00331:48 184.07019:173 185.07072:24 271.19931:10 415.2157:10 489.23279:12 515.401:10 603.53516:108 625.52222:60 647.48853:153 745.46967:60 768.54932:10 788.51849:186 788.61304:60	320	9.628	788.513	9.18	788.52	[M+Na]+	PE	PE 38:5	1712	x	C43H76NO8P	MIYILXGXSKLRNQ-UHFFFAOYSA-N	O=C(OCC(OC(=O)CCCCCCCCCCCCCCCC=CCC=CCC=CCC=CCC=CCC)COP(=O)(O)OCCN)CCCCC
0	378	74.0482:10 81.06837:90 83.08009:12 83.08265:145 85.09964:24 88.03618:12 88.04144:48 93.06682:24 95.08455:138 97.09904:72 101.09263:12 107.08578:48 109.10279:66 111.11645:48 113.09481:24 121.09325:12 121.10097:98 123.11454:36 125.13373:36 135.11871:173 137.13016:36 149.13551:60 151.14656:36 153.12421:24 155.00642:24 163.14436:48 165.16089:24 179.17439:36 184.07446:172 237.17732:12 247.24557:141 26…	310	8.765	788.54	8.53	788.544	[M+H]+	PS	PS 36:2|PS 18:1_18:1	1713	neg	C42H78NO10P	WTBFLCSPLLEDEM-UHFFFAOYSA-N	O=C(OCC(OC(=O)CCCCCCCC=CCCCCCCCC)COP(=O)(O)OCC(N)C(=O)O)CCCCCCCC=CCCCCCCCC
0	379	71.07182:48 86.09503:629 98.98655:36 104.109:36 124.99859:380 146.05566:10 166.05946:105 183.50153:173 184.07204:16168 184.29477:48 184.44907:48 184.95045:24 185.07257:60 185.6761:36 188.90703:24 504.33273:24 506.35406:36 514.6676:10 522.34967:24 524.35858:60 603.51642:12 603.52673:24 778.53094:10 788.61078:2436	410	11.251	788.614	10.67	788.616	[M+H]+	PC	PC 36:1|PC 18:0_18:1	1714	neg	C44H86NO8P	ATHVAWFAEPLPPQ-UHFFFAOYSA-N	O=C(OCC(OC(=O)CCCCCCCC=CCCCCCCCC)COP(=O)([O-])OCC[N+](C)(C)C)CCCCCCCCCCCCCCCCC
0	380	86.09346:24 184.07381:312 604.53436:24 605.54187:73 648.59131:36 789.67615:63	320	12.926	789.684	12.65	789.684	[M+H]+	SM	SM 40:0;2O	1717	neg	C45H93N2O6P	ZMOITSADWSCYPM-UHFFFAOYSA-N	O=C(NC(COP(=O)([O-])OCC[N+](C)(C)C)C(O)CCCCCCCCCCCCC)CCCCCCCCCCCCCCCCCCCCCCC
0	381	120.95404:12 120.96638:36 164.0033:60 169.25256:10 184.07018:118 187.09717:10 341.30563:48 401.30222:12 448.17081:10 463.22076:24 603.72467:10 605.54248:124 627.53064:36 647.47064:10 649.51038:343 667.55579:24 747.49323:102 790.53656:210	420	10.542	790.534	9.75	790.536	[M+Na]+	PE	PE 38:4	1718	x	C43H78NO8P	OJGMQCYCUXTSEA-UHFFFAOYSA-N	O=C(OCC(OC(=O)CCCCCCCCCCCCCCCCCCC=CCC=CCC=CCC=CCC)COP(=O)(O)OCCN)CCCCC
0	382	77.52709:10 79.05001:48 81.06445:36 83.08378:60 86.09751:24 91.05311:119 93.0693:136 95.08432:150 97.0988:113 99.11903:24 105.06858:80 107.08545:48 109.09806:81 115.05111:24 117.06706:64 119.08368:48 121.09899:116 123.11409:80 128.06104:24 129.06944:60 131.0853:80 131.10617:12 133.10219:60 135.11491:126 139.68262:10 142.07684:12 145.09402:36 147.11687:48 149.12628:48 151.14761:36 153.12872:36 155…	310	9.492	790.54	9.36	790.538	[M+H]+	PE	PE 40:7|PE 18:1_22:6	1719	neg	C45H76NO8P	JZSZAGWWWKKXLO-UHFFFAOYSA-N	O=C(OCC(OC(=O)CCC=CCC=CCC=CCC=CCC=CCC=CCC)COP(=O)(O)OCCN)CCCCCCCC=CCCCCCCCC
0	383	71.08374:124 79.04895:12 81.06717:229 83.08398:245 85.09969:221 88.03622:61 93.06683:48 95.08319:433 97.10042:299 99.11509:48 105.06597:24 106.046:60 106.05611:12 109.09834:259 111.11342:97 113.09324:48 121.09931:140 123.11597:128 124.99555:36 125.14772:12 133.10092:12 135.1169:289 137.12996:91 141.15741:24 143.1376:24 149.13182:91 151.14284:80 153.12393:48 155.00787:63 163.15118:48 165.16054:157…	310	9.326	790.559	8.85	790.559	[M+H]+	PS	PS 36:1|PS 18:0_18:1	1721	neg	C42H80NO10P	AJFWREUFUPEYII-UHFFFAOYSA-N	O=C(OCC(OC(=O)CCCCCCCC=CCCCCCCCC)COP(=O)(O)OCC(N)C(=O)O)CCCCCCCCCCCCCCCCC
0	384	71.08469:60 77.03376:12 77.03869:36 79.05369:227 81.06313:24 81.06818:107 83.08244:36 85.1033:89 91.05439:144 93.07059:85 95.08562:195 97.09873:115 103.04802:12 105.06851:61 107.08539:36 109.09946:60 111.11307:24 117.06243:24 117.07002:129 119.08361:120 121.10046:48 123.11247:72 129.06779:81 131.08522:186 133.06328:24 133.10373:150 135.1181:36 137.12788:36 139.1492:12 143.08513:60 145.09395:36 14…	410	10.383	792.551	9.87	792.554	[M+H]+	PE	PE 40:6|PE 18:0_22:6	1727	neg	C45H78NO8P	XYYHNDVKALDFHQ-UHFFFAOYSA-N	O=C(OCC(OC(=O)CCC=CCC=CCC=CCC=CCC=CCC=CCC)COP(=O)(O)OCCN)CCCCCCCCCCCCCCCCC
0	385	86.10037:36 95.08875:24 99.08308:24 109.09705:12 117.06758:24 122.10813:12 133.09801:24 147.11935:12 181.18181:10 183.50034:24 184.07085:1480 185.0714:24 266.25626:24 313.16144:10 340.29175:48 593.55054:12 605.55505:60 606.56348:94 607.5589:483 609.54523:24 649.48419:24 649.50562:48 650.51416:145 651.51996:651 652.53363:36 719.54242:12 759.56403:36 792.58386:365	320	9.475	792.553	9.72	792.554	[M+H]+	PE	PE 40:6	1728	neg	C45H78NO8P	JHLKLBBRHKPSQT-UHFFFAOYSA-N	O=C(OCC(OC(=O)CCCCCCCCCCCCCCC=CCC=CCC=CCC=CCC=CCC=CCC)COP(=O)(O)OCCN)CCCCC
0	386	77.03495:24 79.05365:36 81.0694:48 81.07445:24 86.0922:36 91.05166:60 93.06513:24 95.08831:48 97.0973:48 105.07134:24 107.08534:24 109.09794:24 111.11154:36 117.06542:24 117.06997:60 121.06491:12 121.09887:67 123.11397:24 125.00137:24 131.07553:12 131.08195:95 133.09721:24 135.11479:48 141.06859:12 145.0956:24 145.10236:60 147.11162:24 149.12785:24 155.13834:12 159.10687:24 159.11926:60 161.13042…	310	9.735	792.555	9.76	792.554	[M+H]+	PE	PE 40:6|PE 18:1_22:5	1729	neg	C45H78NO8P	IZEXFAOLFRVCJS-UHFFFAOYSA-N	O=C(OCC(OC(=O)CCCCCC=CCC=CCC=CCC=CCC=CCC)COP(=O)(O)OCCN)CCCCCCCC=CCCCCCCCC
0	387	81.06816:24 85.1007:12 93.06924:24 95.08289:36 107.0825:24 115.08116:10 123.11094:12 133.09892:12 135.11652:60 143.11035:10 149.12968:36 151.14587:12 155.00395:10 177.15132:12 209.19585:10 247.23753:48 247.36108:10 265.24823:60 311.24817:12 338.22995:24 339.28851:3110 340.28406:48 341.72171:24 345.32526:24 355.28879:10 603.50476:36 603.53235:63 668.47711:10 739.52209:36	310	8.441	792.571	8.54	792.575	[M+NH4]+	BMP	BMP 36:2|BMP 18:1_18:1	1730	ok_neg1731	C42H79O10P	ZCXRIDHJRROVJY-UHFFFAOYSA-N	O=C(OC(CO)COP(=O)(O)OCC(OC(=O)CCCCCCCC=CCCCCCCCC)CO)CCCCCCCC=CCCCCCCCC
0	388	71.07536:24 79.05259:36 81.06959:36 83.08643:36 86.09761:226 87.69291:10 91.05054:24 93.07347:24 95.08306:48 97.10167:24 98.97953:24 99.38887:10 104.10323:36 107.08703:24 109.09673:36 117.06416:12 117.0839:12 119.08382:36 121.09914:24 124.99538:177 128.05962:24 131.08224:48 133.09912:48 139.11305:36 143.08875:48 145.09927:60 147.11024:24 149.09564:24 155.08276:10 157.10173:48 159.11252:36 166.057…	320	9.785	792.583	9.77	792.59	[M+H]+	EtherPC	PC O-38:6	1731	neg	C46H82NO7P	LYVCXQZOQYYLAM-UHFFFAOYSA-N	O=C(OC(COCCCCCCCCCC)COP(=O)([O-])OCC[N+](C)(C)C)CCCCCCCCC=CCC=CCC=CCC=CCC=CCC=CCC
0	389	81.07048:36 86.09201:60 93.06763:36 105.06535:10 124.99637:210 173.10207:12 183.4967:24 184.07292:3056 185.06963:36 185.17651:24 258.50085:10 266.25116:24 268.28531:24 340.29572:24 341.30307:36 354.29132:36 553.51501:12 584.17877:10 605.54413:101 606.5387:95 607.54791:424 649.5011:60 650.5025:166 651.51538:1093 652.53986:24 758.5495:36 792.5816:704	320	9.437	792.587	9.77	792.59	[M+H]+	EtherPC	PC O-38:6	1732	neg	C46H82NO7P	LYVCXQZOQYYLAM-UHFFFAOYSA-N	O=C(OC(COCCCCCCCCCC)COP(=O)([O-])OCC[N+](C)(C)C)CCCCCCCCC=CCC=CCC=CCC=CCC=CCC=CCC
0	390	81.06479:24 81.06985:60 85.09854:12 93.06834:12 109.10729:24 121.09638:12 121.09793:48 123.1177:48 135.10728:12 135.11543:60 163.14958:36 183.1637:12 183.17319:48 211.20595:24 219.20657:24 227.21423:10 237.21997:48 247.23613:12 255.01407:10 265.24219:12 265.24905:48 283.22916:24 311.23917:12 313.26932:36 493.40143:24 493.42325:540 495.42889:48 515.51141:10 519.43958:370 521.45251:1003 522.45563:1…	310	13.933	792.706	13.82	792.708	[M+NH4]+	TG	TG 46:2|TG 12:0_16:1_18:1	1734	ok_Mix	C49H90O6	MIEULIUWCBAVBF-UHFFFAOYSA-N	O=C(OCC(OC(=O)CCCCCCCC=CCCCCCC)COC(=O)CCCCCCCCCCC)CCCCCCCC=CCCCCCCCC
0	391	71.07889:12 86.09375:48 98.97965:24 124.99722:60 166.06168:12 173.15327:10 183.50391:60 184.07253:2650 185.07306:320 186.08588:24 190.57123:24 264.27734:10 317.14801:12 325.11917:60 343.10995:12 343.12555:60 361.13455:12 399.15631:12 417.1684:171 513.50592:10 552.51489:24 606.55231:24 652.54712:65 733.28455:24 734.56525:101 735.56927:1363 759.30402:36 793.59021:242	420	9.794	793.593	8.93	793.585	[M+H]+	ASM	SM 40:5;2O	1737	neg	C45H81N2O7P	VSUZESDIODNGSX-UHFFFAOYSA-N	O=C(OC(C=CCCCCCCC)C(NC(=O)CCC=CCC=CCC=CCC=CCC)COP(=O)([O-])OCC[N+](C)(C)C)CCCCCCCCCCC
0	392	86.09347:12 117.06234:12 146.97037:12 146.98227:36 184.06946:198 185.07571:36 251.23444:12 325.10144:12 325.10648:36 340.27823:12 343.12802:60 417.15918:81 418.15396:48 435.14697:12 553.24878:10 589.51166:36 611.48676:84 630.31604:10 651.49872:48 652.52313:60 653.53046:412 654.53497:24 671.63477:10 735.43677:12 735.45959:36 735.48621:97 736.56323:24 759.23883:12 794.54706:195 794.57477:115	320	9.71	794.554	9.58	794.567	[M+Na]+	PC	PC 35:2	1744	x	C43H82NO8P	JTLWGQYJZHNYIH-UHFFFAOYSA-N	O=C(OCC(OC(=O)CCCCCCCCCCCCCCCC=CCC=CCCCCCCC)COP(=O)([O-])OCC[N+](C)(C)C)CCCCCC
0	393	124.99987:24 184.06963:692 325.09155:12 325.11432:24 341.33249:12 343.12048:36 399.14764:10 417.16519:165 418.17432:48 686.22253:24 709.55713:24 748.52039:12 759.26245:24 760.28711:24 794.55548:169	320	9.1	794.563	9.07	794.569	[M+H]+	PC	PC 37:5	1745	neg	C45H80NO8P	BLWCMPLOKZWIES-UHFFFAOYSA-N	O=C(OCC(OC(=O)CCCCCC=CCC=CCC=CCC)COP(=O)([O-])OCC[N+](C)(C)C)CCCCCCCCCC=CCC=CCCCCCC
0	394	71.08726:36 77.04139:24 81.06719:68 83.08401:24 85.10102:36 91.05207:48 93.06826:70 93.69182:10 95.08465:36 97.09776:36 103.05276:10 105.07043:68 107.09169:24 109.09851:48 113.13371:12 117.06454:24 119.08575:48 121.09955:36 123.11311:24 129.06531:48 131.08112:105 133.09962:60 135.1107:24 137.12701:24 141.06445:12 145.10326:36 147.11255:36 157.09714:12 159.11499:60 161.13683:48 169.09628:12 171.11…	310	10.69	794.568	10.19	794.569	[M+H]+	PE	PE 40:5|PE 14:0_26:5	1746	neg	C45H80NO8P	IRXMYSVTBPMAPF-UHFFFAOYSA-N	O=C(OCC(OC(=O)CCCCCCCCCC=CCC=CCC=CCC=CCC=CCC)COP(=O)(O)OCCN)CCCCCCCCCCCCC
0	395	81.06828:12 83.09661:12 95.08162:36 97.09745:12 121.09285:12 123.09701:12 135.11331:48 141.13373:10 150.06137:24 177.16252:10 184.07542:79 265.2435:12 265.25491:36 267.26923:60 301.47125:10 325.11691:36 339.27271:12 339.28564:106 341.29108:12 341.30145:36 343.13095:36 415.85406:10 417.15665:107 418.16864:36 435.16782:12 474.1539:12 603.64172:24 605.54572:2337 606.54028:64 607.14502:24 607.54254:3…	310	9.343	794.588	9.2	794.591	[M+NH4]+	PG	PG 36:1|PG 18:0_18:1	1747	neg	C42H81O10P	ZEFGRNLJASLRBZ-UHFFFAOYSA-N	O=C(OCC(OC(=O)CCCCCCCC=CCCCCCCCC)COP(=O)(O)OCC(O)CO)CCCCCCCCCCCCCCCCC
0	396	85.83064:12 86.09466:231 98.97635:12 98.98193:24 104.10568:60 113.20753:10 124.99174:36 124.99645:227 166.05324:12 166.06047:48 181.60341:10 183.50632:68 184.07303:11919 184.30339:36 185.07356:66 186.07872:48 186.38309:24 188.28386:24 191.18607:24 325.09848:12 343.12497:36 344.12869:24 417.14429:12 417.16434:69 418.16202:24 435.17859:24 482.34052:24 504.33307:10 508.37347:60 611.51715:12 652.5438…	320	10.003	794.603	10.16	794.606	[M+H]+	EtherPC	PC O-38:5	1748	neg	C46H84NO7P	XDRAHGUDUSFGRJ-UHFFFAOYSA-N	O=C(OC(COCCCCCCCCCC)COP(=O)([O-])OCC[N+](C)(C)C)CCCCCCCCCCCC=CCC=CCC=CCC=CCC=CCC
0	397	71.08349:12 81.06689:24 83.09264:24 95.08149:60 97.10008:36 106.06585:12 111.11599:12 121.09734:24 123.11398:24 126.8431:10 211.20297:36 237.21678:48 239.24118:24 311.2453:12 313.28043:24 326.1293:24 415.85678:12 417.14792:24 417.15652:36 418.16278:48 435.15305:12 493.42441:24 495.42068:24 495.44879:253 521.45044:585 523.47046:483 524.47229:24 530.32898:10 549.48413:635 551.48193:24 567.22046:10 …	310	14.199	794.721	14.02	794.723	[M+NH4]+	TG	TG 46:1|TG 14:0_16:0_16:1	1749	ok	C49H92O6	JYICXCHHKWVGEI-UHFFFAOYSA-N	O=C(OCC(OC(=O)CCCCCCCCCCCCCCC)COC(=O)CCCCCCCCCCCCC)CCCCCCCC=CCCCCCC
0	398	71.08132:7 81.06839:5 83.08777:5 85.09964:10 99.11365:5 113.13199:5 132.04781:5 138.13217:2 225.21819:5 237.09239:2 269.08722:7 270.08911:5 315.14661:2 325.11554:29 326.11542:19 343.1192:16 344.12811:12 357.96005:2 361.13596:7 417.15826:59 418.16452:49 429.1564:2 435.18121:5 436.16794:13 457.16248:7 495.47275:14 499.21112:5 507.46924:5 509.44302:10 509.48102:13 521.48468:57 523.51123:45 535.46387…	310	14.853	794.762	14.63	794.76	[M+NH4]+	EtherTG	TG O-47:1|TG O-17:0_14:0_16:1	1750	x	C50H96O5	SSDYWKSDPOMKCC-UHFFFAOYSA-N	O=C(OCC(OC(=O)CCCCCCCC=CCCCCCC)COCCCCCCCCCCCCCCCCC)CCCCCCCCCCCCC
0	399	77.0363:12 123.11723:24 133.10384:24 184.06213:12 184.06784:48 203.17336:24 399.1619:12 655.56616:544 765.60364:10 796.60553:36	420	11.509	796.58	10.89	796.585	[M+H]+	PE	PE 40:4	1752	neg	C45H82NO8P	KSAJIJQUJUOZKJ-UHFFFAOYSA-N	O=C(OCC(OC(=O)CCCCCCCCCC=CCC=CCCCCC)COP(=O)(O)OCCN)CCCCCCCCCC=CCC=CCCCCC
0	400	81.06821:10 86.0936:36 152.00114:24 184.07219:631 185.067:24 613.51184:48 615.46259:10 655.55951:60 737.52478:36 796.58704:60 796.61871:192	320	10.39	796.616	10.73	796.622	[M+H]+	EtherPC	PC O-38:4	1753	neg	C46H86NO7P	JZNRQLVUHAJDFY-UHFFFAOYSA-N	O=C(OC(COCCCCCCCCCC)COP(=O)([O-])OCC[N+](C)(C)C)CCCCCCCCCCCCCCC=CCC=CCC=CCC=CCC
0	401	107.09132:12 146.98602:12 184.07375:473 418.16956:24 613.55444:12 655.5639:36 736.55804:10 794.56555:10 796.61115:60	320	11.089	796.619	10.73	796.622	[M+H]+	EtherPC	PC O-38:4	1754	neg	C46H86NO7P	JZNRQLVUHAJDFY-UHFFFAOYSA-N	O=C(OC(COCCCCCCCCCC)COP(=O)([O-])OCC[N+](C)(C)C)CCCCCCCCCCCCCCC=CCC=CCC=CCC=CCC
0	402	71.08595:130 75.05587:12 81.06705:60 85.10087:48 94.80291:12 95.08585:155 97.10174:36 99.11782:12 109.09978:81 118.11698:10 123.1129:71 127.14553:24 149.13026:12 165.16798:24 211.20418:199 221.21776:12 239.23395:281 257.24161:24 302.01895:12 481.42749:10 495.43704:248 509.43533:12 521.83582:60 523.4682:4700 524.47321:113 524.71417:24 526.37677:24 537.47052:36 549.77466:36 551.50281:2534 552.5047:…	310	14.524	796.733	14.28	796.739	[M+NH4]+	TG	TG 46:0|TG 14:0_16:0_16:0	1756	ok	C49H94O6	JWVXCFSNEOMSHH-UHFFFAOYSA-N	O=C(OCC(OC(=O)CCCCCCCCCCCCCCC)COC(=O)CCCCCCCCCCCCCCC)CCCCCCCCCCCCC
0	403	85.10226:12 116.10255:5 141.15079:6 225.00571:5 382.0448:5 418.1618:24 457.14767:6 509.48755:24 523.50824:132 534.71448:5 537.51752:40 542.26654:12 551.53394:67	310	15.269	796.779	14.92	796.775	[M+NH4]+	EtherTG	TG O-47:0|TG O-16:0_14:0_17:0	1757	ok_Mix	C50H98O5	YBTIGOPDCHYFMN-UHFFFAOYSA-N	O=C(OCC(OC(=O)CCCCCCCCCCCCCCCC)COCCCCCCCCCCCCCCCC)CCCCCCCCCCCCC
0	404	170.01907:10 184.0712:448 185.07744:36 609.54449:10 654.55542:36 656.55237:154 738.55115:24 797.61005:60 797.65363:60	320	10.673	797.645	10.69	797.653	[M+H]+	SM	SM 41:3;2O	1760	neg	C46H89N2O6P	SIOZJJNYRRCUPM-UHFFFAOYSA-N	O=C(NC(COP(=O)([O-])OCC[N+](C)(C)C)C(O)C=CCCCCCCCCCCCCCCCCC)CCCCCCCC=CCC=CCCCCCC
0	405	86.09249:24 124.99552:12 125.00179:36 162.95413:70 183.49397:12 184.07018:327 605.53741:12 625.51349:36 739.40149:12 739.47394:114 750.49701:24 755.43561:12 786.56342:12 787.5827:36 788.60266:48 796.78601:10 798.60059:144	320	10.098	798.597	9.91	798.601	[M+H]+	PC	PC 37:3	1765	neg	C45H84NO8P	JMQFXNKWBOXFHB-UHFFFAOYSA-N	O=C(OCC(OC(=O)CCCCCCC=CCC=CCC=CCC)COP(=O)([O-])OCC[N+](C)(C)C)CCCCCCCCCCCCCCCCCCC
0	406	149.01643:12 184.0713:611 343.22131:10 522.36621:10 739.44342:12 798.49329:12 798.54883:60 798.57257:142	320	10.005	798.606	9.71	798.601	[M+H]+	PC	PC 37:3	1766	neg	C45H84NO8P	ZIBSITDEJLBZFV-UHFFFAOYSA-N	O=C(OCC(OC(=O)CCCCCCCC=CCC=CCCCCCC)COP(=O)([O-])OCC[N+](C)(C)C)CCCCCCCC=CCCCCCCCC
[truncated: 81,484 more rows]
