# Supplementary material for: MS2Lipid: A Lipid Subclass Prediction Program Using Machine Learning and Curated Tandem Mass Spectral Data
Source: Metabolites. 2024 Nov 7;14(11):602. doi: 10.3390/metabo14110602 (PMC11596251; doi:10.3390/metabo14110602)
Supplement: Supplementary file 1 [file metabolites-14-00602-s001.zip › Supplementary Files/Supplementary Data S2.xlsx]

## Sheet: all
dataset	sampleid	MSMSspectrum	Annotationtag(VS1.0)	AverageRt(min)	AverageMz	ReferenceRT	Referencemz	Adducttype	Ontology	Metabolitename	AlignmentID	Comment	Formula	INCHIKEY	SMILES
2	14	72.04571:2 74.02347:51 84.04187:1 96.9592:1 144.94682:1 329.27618:1 357.28085:1 368.3045:1 375.18628:1 386.29837:6 386.33871:1 388.31845:23 430.94919:2 430.97568:1 432.30969:120	330	4.221	432.31	4.213	432.312	[M-H]-	BileAcid	BA 24:1;O2;G	246	ok	C26H43NO4	XBSQTYHEGZTYJE-OETIFKLTSA-N	C[C@H](CCC(=O)NCC(=O)O)[C@H]1CC[C@@H]2[C@@]1(CC[C@H]3[C@H]2CC[C@H]4[C@@]3(CC[C@H](C4)O)C)C
2	16	74.02357:41 149.00777:2 150.00684:2 150.02206:1 165.03625:2 225.02666:1 233.05421:1 290.20685:2 312.73721:1 328.7247:1 330.23843:1 330.25119:1 384.28439:4 384.30203:1 386.30988:7 402.29666:1 404.29758:1 404.31546:2 448.30472:55	330	3.587	448.306	3.47	448.307	[M-H]-	BileAcid	BA 24:1;O3;G	259	ok	C26H43NO5	GHCZAUBVMUEKKP-GYPHWSFCSA-N	C[C@H](CCC(=O)NCC(=O)O)[C@H]1CC[C@@H]2[C@@]1(CC[C@H]3[C@H]2[C@@H](C[C@H]4[C@@]3(CC[C@H](C4)O)C)O)C
2	17	78.95826:60 104.97426:12 121.99924:12 140.00838:48 152.99466:24 155.02637:12 163.2368:12 179.2619:12 196.03514:161 214.04033:12 214.05312:36 254.43089:24 254.44904:12 254.47231:12 255.23209:1533 255.57443:12 452.26233:24 452.27856:36	310	6.358	452.277	6.33	452.278	[M-H]-	LPE	LPE 16:0	262	ok	C21H44NO7P	YVYMBNSKXOXSKW-UHFFFAOYSA-N	O=C(OCC(O)COP(=O)(O)OCCN)CCCCCCCCCCCCCCC
2	19	78.95757:8 79.95553:8 96.95754:48 140.008:4 196.03363:8 313.25815:8 403.28052:4 463.84259:4 465.30066:256	410	7.242	465.304	6.72	465.304	[M-H]-	SSulfate	ST 27:1;O;S	274	ok	C27H46O4S	BHYOQNUELFTYRT-UHFFFAOYSA-N	O=S(=O)(O)OC1CC2=CCC3C(CCC4(C)C(CCC34)C(C)CCCC(C)C)C2(C)CC1
2	20	78.95702:8 140.0076:8 196.03279:4 269.2467:53	310	6.678	466.293	6.5	466.294	[M-H]-	LPE	LPE 17:0	275	ok	C22H46NO7P	RVNBVQKDPQVSOY-UHFFFAOYSA-N	O=C(OCC(O)COP(=O)(O)OCCN)CCCCCCCCCCCCCCCC
2	22	78.95655:18 78.9608:12 133.08624:6 140.01115:18 140.02017:6 153.0005:6 165.57182:6 196.03561:30 214.0488:6 261.22592:6 279.23105:218 476.27017:6 476.31915:6	310	6.021	476.277	6.13	476.278	[M-H]-	LPE	LPE 18:2	285	ok	C23H44NO7P	DBHKHNGBVGWQJE-UHFFFAOYSA-N	O=C(OCC(O)COP(=O)(O)OCCN)CCCCCCCC=CCC=CCCCCC
2	23	78.95784:24 140.01106:12 152.99399:12 196.03754:48 214.04591:24 231.377:12 280.36884:12 281.24417:533 478.2883:24	310	6.48	478.293	6.41	478.294	[M-H]-	LPE	LPE 18:1	286	ok	C23H46NO7P	PYVRVRFVLRNJLY-UHFFFAOYSA-N	O=C(OCC(O)COP(=O)(O)OCCN)CCCCCCCC=CCCCCCCCC
2	24	79.95612:18 96.95833:90 148.05067:6 180.99112:6 192.99127:24 242.98451:18 258.97946:6 292.9863:6 323.98148:6 392.96536:12 477.82739:6 479.31812:300	310	7.371	479.318	7.29	479.32	[M-H]-	SSulfate	ST 28:1;O;S	288	ok	C28H48O4S	NNLNVKVMYKIRMN-UHFFFAOYSA-N	O=S(=O)(O)OC1CC2=CCC3C(CCC4(C)C(CCC34)C(C)CCC(C)C(C)C)C2(C)CC1
2	25	78.95727:93 137.43413:12 140.01172:102 152.99181:24 165.24298:12 166.02287:12 170.49803:12 196.03513:193 214.0463:36 243.98534:12 265.24359:12 282.37103:12 283.26096:1680 480.30148:71 480.31961:60	310	6.99	480.308	6.82	480.31	[M-H]-	LPE	LPE 18:0	290	ok	C23H48NO7P	BBYWOYAFBUOUFP-UHFFFAOYSA-N	O=C(OCC(O)COP(=O)(O)OCCN)CCCCCCCCCCCCCCCCC
2	26	221.19064:12 222.12418:12 222.33643:12 222.44102:12 222.93256:24 223.14664:12 223.20911:24 223.53236:12 224.60954:12 224.83875:12 224.95129:12 225.15016:12 225.44177:12 225.75253:12 226.37367:12 226.66396:12 226.81433:24 227.10808:24 227.29797:12 227.52538:12 228.328:12 229.01953:12 229.22655:12 229.54842:12 229.81841:12 239.23894:12 240.22498:12 241.22395:12 266.24673:48 432.41858:12 480.44937:12	310	8.466	480.441	8.58	480.442	[M-H]-	Cer_NS	Cer 30:1;2O|Cer 15:1;2O/15:0	291	ok	C30H59NO3	VHWAYGFKLPIESY-UHFFFAOYSA-N	O=C(NC(CO)C(O)C=CCCCCCCCCCC)CCCCCCCCCCCCCC
2	27	79.95568:5 106.97833:2 124.00563:5 323.46597:2 480.79871:2 482.12994:2 482.29016:187	330	4.294	482.293	4.257	482.295	[M-H]-	BileAcid	BA 24:1;O2;T	293	ok	C26H45NO5S	QBYUNVOYXHFVKC-GBURMNQMSA-N	C[C@H](CCC(=O)NCCS(=O)(=O)O)[C@H]1CC[C@@H]2[C@@]1(CC[C@H]3[C@H]2CC[C@H]4[C@@]3(CC[C@H](C4)O)C)C
2	28	79.95553:3 95.94971:3 96.95737:15 100.93271:6 158.97774:3 297.10461:3 343.98578:3 391.23349:3 407.21835:3 489.75848:3 491.31583:154	310	7.202	491.319	7.19	491.32	[M-H]-	SSulfate	ST 29:2;O;S	296	ok	C29H48O4S	WXMRLOQHICRRPA-UHFFFAOYSA-N	O=S(=O)(O)OC1CC2=CCC3C(CCC4(C)C(CCC34)C(C=CC(CC)C(C)C)C)C2(C)CC1
2	29	91.03879:18 96.96089:12 249.06725:12 493.33582:136 493.38864:6	310	7.531	493.334	7.6	493.336	[M-H]-	SSulfate	ST 29:1;O;S	298	ok	C29H50O4S	IPVNPUHVCZJVOI-UHFFFAOYSA-N	O=S(=O)(O)OC1CC2=CCC3C(CCC4(C)C(CCC34)C(C)CCC(CC)C(C)C)C2(C)CC1
2	33	79.95811:7 80.96713:2 106.97899:5 124.0061:7 284.0105:2 294.16077:2 294.23294:2 306.00873:2 311.62286:2 480.27118:2 496.71527:7 496.76443:2 497.85809:2 498.28717:644 498.77158:2	330	3.562	498.29	3.714	498.289	[M-H]-	BileAcid	BA 24:1;O3;T	304	ok	C26H45NO6S	AWDRATDZQPNJFN-VAYUFCLWSA-N	C[C@H](CCC(=O)NCCS(=O)(=O)O)[C@H]1CC[C@@H]2[C@@]1([C@H](C[C@H]3[C@H]2CC[C@H]4[C@@]3(CC[C@H](C4)O)C)O)C
2	34	78.95703:24 140.00928:12 196.03444:48 210.53239:12 214.04877:12 259.24008:24 303.23145:141 500.27762:12	310	5.945	500.277	5.83	500.278	[M-H]-	LPE	LPE 20:4	307	ok	C25H44NO7P	JPNPIRVRGLGTRE-UHFFFAOYSA-N	O=C(OCC(O)COP(=O)(O)OCCN)CCCCCCC=CCC=CCC=CCC=CCC
2	35	78.95845:24 152.99084:48 153.0006:12 171.00099:12 227.03526:12 245.04121:12 280.3649:24 281.2457:498 509.28809:48	310	5.867	509.286	6.07	509.289	[M-H]-	LPG	LPG 18:1	319	ok	C24H47O9P	FQQQKGAFQIIGLQ-UHFFFAOYSA-N	O=C(OCC(O)COP(=O)(O)OCC(O)CO)CCCCCCCC=CCCCCCCCC
2	38	79.95637:8 106.97989:4 124.00608:4 134.79211:4 300.03928:4 300.24829:4 305.86353:4 496.28369:8 512.65881:8 514.28259:878 514.35223:4	330	2.984	514.284	2.849	514.284	[M-H]-	BileAcid	BA 24:1;O4;T	329	ok	C26H45NO7S	WBWWGRHZICKQGZ-HZAMXZRMSA-N	C[C@H](CCC(=O)NCCS(=O)(=O)O)[C@H]1CC[C@@H]2[C@@]1([C@H](C[C@H]3[C@H]2[C@@H](C[C@H]4[C@@]3(CC[C@H](C4)O)C)O)O)C
2	39	78.95734:12 140.00949:6 152.98936:6 180.38269:6 191.1086:6 196.03728:12 214.04501:6 229.19427:12 283.24094:12 327.23163:38 524.26172:6	310	5.945	524.276	5.69	524.278	[M-H]-	LPE	LPE 22:6	334	ok	C27H44NO7P	XEVRBOQZSXWGQO-UHFFFAOYSA-N	O=C(OCC(O)COP(=O)(O)OCCN)CCC=CCC=CCC=CCC=CCC=CCC=CCC
2	40	78.95727:36 152.99364:98 171.00261:12 283.26175:12 437.2648:12 437.27802:24	310	6.463	524.299	6.2	524.299	[M-H]-	LPS	LPS 18:0	335	ok	C24H48NO9P	ZPDQFUYPBVXUKS-UHFFFAOYSA-N	O=C(OCC(O)COP(=O)(O)OCC(N)C(=O)O)CCCCCCCCCCCCCCCCC
2	41	237.22018:88 249.06029:12 250.0657:24 250.24828:12 254.2457:36 255.2254:24 263.23462:36 266.24176:24 268.26093:12 280.26028:129 296.25003:24 296.26404:24 488.47736:24 504.47531:24 506.49475:36 536.49475:24 536.51642:24	410	9.938	536.503	9.38	536.505	[M-H]-	Cer_NS	Cer 34:1;2O|Cer 18:1;2O/16:0	348	ok	C34H67NO3	YDNKGFDKKRUKPY-UHFFFAOYSA-N	O=C(NC(CO)C(O)C=CCCCCCCCCCCCCC)CCCCCCCCCCCCCCC
2	42	195.1754:12 221.18585:24 223.20233:36 240.22768:24 241.22192:24 266.24356:65 266.26645:12 282.23682:24 432.41406:24 432.42865:12 448.39816:12 448.41895:12 450.43369:12 480.44141:60	310	8.468	540.463	8.58	540.463	[M+CH3COO]-	Cer_NS	Cer 30:1;2O|Cer 15:1;2O/15:0	350	ok	C30H59NO3	VHWAYGFKLPIESY-UHFFFAOYSA-N	O=C(NC(CO)C(O)C=CCCCCCCCCCC)CCCCCCCCCCCCCC
2	43	78.95736:4 152.99323:4 161.06169:1 168.04176:5 183.29796:1 196.03381:1 223.36382:1 224.06683:11 242.07472:4 242.08405:1 252.42125:2 253.21513:167 255.22952:9 452.27612:1 478.29169:30 478.32413:1 552.33856:1	310	5.719	552.328	5.86	552.331	[M+CH3COO]-	LPC	LPC 16:1	356	ok	C24H48NO7P	LFUDDCMNKWEORN-UHFFFAOYSA-N	O=C(OCC(O)COP(=O)([O-])OCC[N+](C)(C)C)CCCCCCCC=CCCCCCC
2	44	78.95793:251 91.2834:12 96.96802:12 101.02227:12 122.98686:24 152.99298:157 154.34485:12 156.20203:12 157.43782:12 157.69402:12 160.11032:12 163.26653:12 165.32877:24 168.0406:170 171.00508:12 172.33942:12 178.50555:12 194.05661:24 223.35835:12 224.06767:679 237.21835:36 242.07753:196 254.43587:74 254.53464:12 255.23235:12706 255.69009:24 255.70757:12 255.9308:12 255.95212:12 256.29785:12 256.366…	310	6.29	554.347	6.21	554.346	[M+CH3COO]-	LPC	LPC 16:0	357	ok	C24H50NO7P	ASWBNKHCZGQVJV-UHFFFAOYSA-N	O=C(OCC(O)COP(=O)([O-])OCC[N+](C)(C)C)CCCCCCCCCCCCCCC
2	45	71.01455:1 78.95654:5 96.96994:1 105.07093:2 107.0936:1 121.09889:1 122.12837:1 126.33953:1 133.1059:1 135.11292:1 137.13329:1 143.08549:1 149.12843:2 152.99352:9 153.09152:1 161.12517:1 165.08517:1 171.0006:5 171.01167:1 175.14401:2 177.16309:1 179.10268:1 191.11031:1 213.10754:5 229.19238:5 229.2103:2 241.19856:1 245.03955:4 249.05888:2 249.19919:1 257.15936:1 283.24255:20 327.23135:25 555.2690…	310	5.388	555.272	5.35	555.273	[M-H]-	LPG	LPG 22:6	358	ok	C28H45O9P	MGCOSBZSSKOQOR-UHFFFAOYSA-N	O=C(OCC(O)COP(=O)(O)OCC(O)CO)CCC=CCC=CCC=CCC=CCC=CCC=CCC
2	46	168.03941:4 224.06316:8 269.24625:79 289.28668:4 493.34821:4 494.31961:20	310	6.608	568.36	6.4	568.362	[M+CH3COO]-	LPC	LPC 17:0	367	ok	C25H52NO7P	SRRQPVVYXBTRQK-UHFFFAOYSA-N	O=C(OCC(O)COP(=O)([O-])OCC[N+](C)(C)C)CCCCCCCCCCCCCCCC
2	47	78.95977:6 152.99376:24 229.08046:12 241.0116:18 255.22882:64 315.04651:18 391.21954:12 571.28558:24 571.31201:12	310	5.764	571.287	5.51	571.289	[M-H]-	LPI	LPI 16:0	374	ok	C25H49O12P	UOXRPRZMAROFPH-UHFFFAOYSA-N	O=C(OCC(O)COP(=O)(O)OC1C(O)C(O)C(O)C(O)C1O)CCCCCCCCCCCCCCC
2	48	78.95747:36 152.99052:36 168.04094:24 201.23178:12 224.06749:121 242.08023:36 280.36139:12 281.24481:1120 282.13492:12 506.32449:289	310	6.403	580.362	6.27	580.362	[M+CH3COO]-	LPC	LPC 18:1	385	ok	C26H52NO7P	YAMUFBLWGFFICM-UHFFFAOYSA-N	O=C(OCC(O)COP(=O)([O-])OCC[N+](C)(C)C)CCCCCCCC=CCCCCCCCC
2	49	78.95751:119 96.9698:3 99.87196:3 101.02126:3 101.2752:3 101.56833:3 101.65997:6 102.55394:3 102.60935:3 102.7195:3 122.98428:3 134.98174:6 146.40056:3 148.02081:6 152.51558:3 152.99313:101 168.03969:123 168.08759:3 168.80943:3 170.18918:3 171.00449:3 172.40051:3 173.33467:3 174.94048:3 175.79871:3 178.82463:3 180.85532:3 184.88719:3 186.26208:3 187.57097:3 190.33311:3 190.80368:3 194.05716:3 194…	310	6.922	582.378	6.73	582.378	[M+CH3COO]-	LPC	LPC 18:0	386	ok	C26H54NO7P	IHNKQIMGVNPMTC-UHFFFAOYSA-N	O=C(OCC(O)COP(=O)([O-])OCC[N+](C)(C)C)CCCCCCCCCCCCCCCCC
2	50	225.22179:12 235.20656:24 235.21931:12 237.21869:222 250.24583:12 253.24527:12 253.25494:12 254.24693:128 255.23007:60 263.23474:105 266.25119:12 268.2619:24 279.39203:12 280.26181:475 281.24268:24 295.24515:12 296.25632:67 488.4794:77 504.47678:165 506.48889:91 506.51505:24 534.79688:12 536.50543:540	410	9.941	596.526	9.38	596.526	[M+CH3COO]-	Cer_NS	Cer 34:1;2O|Cer 18:1;2O/16:0	402	ok	C34H67NO3	YDNKGFDKKRUKPY-UHFFFAOYSA-N	O=C(NC(CO)C(O)C=CCCCCCCCCCCCCC)CCCCCCCCCCCCCCC
2	51	78.95877:48 133.08363:12 150.97778:24 152.9926:325 171.00496:24 222.99361:24 223.01012:12 241.00769:186 282.37341:12 283.26141:644 288.28638:24 315.04562:123 375.32812:12 419.25571:60 599.31836:562 599.36707:12	310	6.392	599.319	6.19	599.32	[M-H]-	LPI	LPI 18:0	404	ok	C27H53O12P	MXAFDFDAIFZFET-UHFFFAOYSA-N	O=C(OCC(O)COP(=O)(O)OC1C(O)C(O)C(O)C(O)C1O)CCCCCCCCCCCCCCCCC
2	52	78.95647:8 152.99257:8 168.03799:12 168.04755:4 171.00542:4 177.09299:4 179.17329:4 205.19505:22 224.06235:12 224.07896:4 228.70435:4 229.19357:4 231.2086:4 242.07729:22 259.24026:33 285.21713:12 302.29089:4 302.32477:8 303.22922:404 303.28821:4 306.68353:4 528.30823:52 602.33301:4	310	5.815	602.345	5.86	602.346	[M+CH3COO]-	LPC	LPC 20:4	407	ok	C28H50NO7P	GOMVPVRDBLLHQC-UHFFFAOYSA-N	O=C(OCC(O)COP(=O)([O-])OCC[N+](C)(C)C)CCCCCCC=CCC=CCC=CCC=CCC
2	53	223.20377:24 225.2244:12 249.22446:12 263.24203:24 321.31506:36 324.33066:12 325.30777:24 338.34149:12 339.32141:12 350.34613:24 364.35852:104 380.35211:24 558.56714:24 574.54663:12 574.56683:12 576.5827:12 606.5979:36	310	13.033	606.582	12.78	606.583	[M-H]-	Cer_NS	Cer 39:1;2O|Cer 17:1;2O/22:0	410	ok	C39H77NO3	NHEGYDMEFDPAEY-UHFFFAOYSA-N	O=C(NC(CO)C(O)C=CCCCCCCCCCCCC)CCCCCCCCCCCCCCCCCCCCC
2	54	78.95434:12 168.03986:6 189.61636:6 191.13765:6 224.06506:30 242.0732:6 242.08446:12 311.29266:274 536.3667:88 536.3974:12	310	7.461	610.409	7.33	610.409	[M+CH3COO]-	LPC	LPC 20:0	412	ok	C28H58NO7P	UATOAILWGVYRQS-UHFFFAOYSA-N	O=C(OCC(O)COP(=O)([O-])OCC[N+](C)(C)C)CCCCCCCCCCCCCCCCCCC
2	55	235.20636:36 261.22034:24 266.24448:24 321.31366:36 338.34583:24 362.33087:12 364.36115:94 380.35428:12 570.55573:24 586.57684:12 588.57111:24 618.58588:102	310	12.871	618.582	12.44	618.583	[M-H]-	Cer_NS	Cer 40:2;2O|Cer 18:2;2O/22:0	417	ok	C40H77NO3	AWTNSRHUZXWBCO-UHFFFAOYSA-N	O=C(NC(CO)C(O)C=CCCC=CCCCCCCCCC)CCCCCCCCCCCCCCCCCCCCC
2	56	78.95796:21 96.96868:10 111.11364:2 152.51645:5 152.99307:137 171.00385:12 177.08888:5 195.56911:5 204.99162:2 205.19243:5 222.99701:32 223.01747:2 225.18314:2 237.92087:2 240.25797:2 241.0089:54 259.02139:5 259.24109:13 285.21616:5 301.21454:2 303.23196:113 314.05817:2 315.04651:65 333.05551:10 333.07391:2 389.73676:2 619.29004:108 619.40656:2	310	5.327	619.288	5.06	619.289	[M-H]-	LPI	LPI 20:4	418	ok	C29H49O12P	BAWAZBRKENFJED-UHFFFAOYSA-N	O=C(OCC(O)COP(=O)(O)OC1C(O)C(O)C(O)C(O)C1O)CCCCCCC=CCC=CCC=CCC=CCC
2	57	237.21805:60 263.23306:70 266.24835:24 268.25775:24 298.26385:12 321.31183:147 337.34558:12 338.34161:48 339.32397:48 352.35422:24 364.35434:268 380.35199:48 392.34482:12 560.44421:36 572.57196:36 588.57343:48 590.57959:60 620.59222:190	310	13.168	620.598	13.02	620.599	[M-H]-	Cer_NS	Cer 40:1;2O|Cer 18:1;2O/22:0	421	ok	C40H79NO3	KEPQASGDXIEOIL-UHFFFAOYSA-N	O=C(NC(CO)C(O)C=CCCCCCCCCCCCCC)CCCCCCCCCCCCCCCCCCCCC
2	58	237.21895:24 255.23492:12 263.23669:12 265.25317:24 282.27963:36 308.29736:48 324.29105:24 516.50696:12 532.50677:12 534.52252:12 564.53345:106	310	11.138	624.555	10.71	624.557	[M+CH3COO]-	Cer_NS	Cer 36:1;2O|Cer 18:1;2O/18:0	424	ok	C36H71NO3	VODZWWMEJITOND-UHFFFAOYSA-N	O=C(NC(CO)C(O)C=CCCCCCCCCCCCCC)CCCCCCCCCCCCCCCCC
2	60	234.46935:12 235.20312:24 261.21402:24 261.22159:12 264.23193:12 335.32794:60 352.35834:36 352.37411:12 353.34033:24 376.35098:24 378.36951:129 390.36099:12 394.35977:24 584.5777:24 600.56854:24 602.5827:36 632.59393:78	310	13.059	632.598	12.82	632.599	[M-H]-	Cer_NS	Cer 41:2;2O|Cer 18:2;2O/23:0	432	ok	C41H79NO3	YVMFSKMDQVDKIS-UHFFFAOYSA-N	O=C(NC(CO)C(O)C=CCCC=CCCCCCCCCC)CCCCCCCCCCCCCCCCCCCCCC
2	61	80.02708:12 223.20583:24 232.33089:24 237.21904:159 239.23618:12 249.21774:24 250.24744:12 251.23143:12 263.23206:87 263.24707:36 266.24008:12 268.25897:24 333.31458:12 335.25989:12 335.32654:167 337.3493:12 349.33997:36 351.35529:36 352.35397:120 353.33823:141 366.37457:24 367.3443:12 367.3533:24 378.36905:737 392.38516:60 393.35608:12 394.36575:149 395.85138:12 396.37625:12 408.37354:24 586.591…	310	13.282	634.614	13.16	634.614	[M-H]-	Cer_NS	Cer 41:1;2O|Cer 18:1;2O/23:0	434	ok	C41H81NO3	NAJHAHQNQCNWOP-UHFFFAOYSA-N	O=C(NC(CO)C(O)C=CCCCCCCCCCCCCC)CCCCCCCCCCCCCCCCCCCCCC
2	62	235.20554:24 261.2196:24 266.23947:12 347.32758:48 364.36313:12 365.34311:24 388.36331:12 390.37476:60 406.36292:24 406.38693:12 596.57489:12 612.57733:24 614.59033:36 644.60175:104	310	12.885	644.598	12.67	644.599	[M-H]-	Cer_NS	Cer 42:3;2O|Cer 18:2;2O/24:1	448	ok	C42H79NO3	RYZWCKUTHDRXFD-UHFFFAOYSA-N	O=C(NC(CO)C(O)C=CCCC=CCCCCCCCCC)CCCCCCCCCCCC=CCCCCCCCCCC
2	63	80.02405:12 148.48764:24 222.7475:12 225.21739:12 235.20056:24 237.21964:297 239.23717:12 247.65836:12 249.22266:12 250.25417:24 261.21777:12 263.23602:151 266.24683:24 268.25949:72 273.96014:12 298.26843:24 347.33069:256 363.21396:12 363.36188:48 363.37616:12 364.35501:338 365.33942:181 378.37115:24 389.14584:24 390.37247:1281 390.70584:12 392.38763:12 395.90576:24 400.3541:12 404.35071:12 405.0…	310	13.171	646.615	13.03	646.614	[M-H]-	Cer_NS	Cer 42:2;2O|Cer 18:1;2O/24:1	452	ok	C42H81NO3	HZPUWSUHFOTSAY-UHFFFAOYSA-N	O=C(NC(CO)C(O)C=CCCCCCCCCCCCCC)CCCCCCCCCCCC=CCCCCCCCCCC
2	64	71.0489:12 235.20276:12 237.22134:412 239.23318:12 250.24992:12 251.22838:12 260.21078:12 263.23419:246 266.24667:60 266.27606:12 268.26724:48 298.26666:24 347.34265:12 348.24445:12 349.34424:408 351.36591:12 365.38037:60 365.51373:12 366.02078:12 366.37192:352 367.35385:138 367.50772:12 368.78751:12 369.39252:12 378.36615:12 380.38708:24 390.38037:24 391.14792:12 391.16931:12 392.16812:12 392.38…	310	13.397	648.629	13.26	648.63	[M-H]-	Cer_NS	Cer 42:1;2O|Cer 18:1;2O/24:0	454	ok	C42H83NO3	ZJVVOYPTFQEGPH-UHFFFAOYSA-N	O=C(NC(CO)C(O)C=CCCCCCCCCCCCCC)CCCCCCCCCCCCCCCCCCCCCCC
2	65	192.08389:24 237.22566:12 249.1655:12 263.23624:12 293.28061:36 310.30618:12 311.29434:24 336.32364:36 352.31595:12 560.54077:24 560.56964:12 562.55914:12 562.5741:12 592.56952:99	410	12.737	652.588	12.05	652.588	[M+CH3COO]-	Cer_NS	Cer 38:1;2O|Cer 18:1;2O/20:0	462	ok	C38H75NO3	XWBWIAOWSABHFI-UHFFFAOYSA-N	O=C(NC(CO)C(O)C=CCCCCCCCCCCCCC)CCCCCCCCCCCCCCCCCCC
2	66	237.2196:12 263.23322:12 361.3436:24 364.34726:12 364.35852:12 378.375:24 379.34607:12 390.36929:24 404.39185:48 420.37253:12 612.59271:12 630.62231:24 660.63434:86	310	13.276	660.629	13.22	660.63	[M-H]-	Cer_NS	Cer 43:2;2O|Cer 18:1;2O/25:1	470	ok	C43H83NO3	AHNGOTQGIJOINE-UHFFFAOYSA-N	O=C(NC(CO)C(O)C=CCCCCCCCCCCCCC)CCCCCCCCCCCCC=CCCCCCCCCCC
2	67	237.21922:30 263.23257:18 266.24463:12 277.2569:6 363.35489:18 363.37823:6 366.36703:6 380.37946:12 380.40384:12 381.37411:12 392.38666:12 406.40018:65 408.3992:6 422.3761:6 422.39813:12 422.41336:6 614.62201:18 630.60944:18 630.63086:12 632.63684:18 662.64069:54	310	13.51	662.645	13.39	662.646	[M-H]-	Cer_NS	Cer 43:1;2O|Cer 18:1;2O/25:0	476	ok	C43H85NO3	QHPYSHVSWAOLHS-UHFFFAOYSA-N	O=C(NC(CO)C(O)C=CCCCCCCCCCCCCC)CCCCCCCCCCCCCCCCCCCCCCCC
2	68	237.21658:36 239.24905:12 263.23422:12 267.22614:36 268.25739:24 280.25943:24 298.2738:24 337.34656:77 365.3497:24 366.37445:12 367.35303:12 382.14029:12 382.3605:24 382.37341:12 383.35803:36 390.3645:36 408.38858:36 424.3822:24 616.59967:48 632.60315:12 634.59674:12 634.61792:12 646.61572:36 664.62909:226 664.67126:24	310	13.285	664.625	12.97	664.625	[M-H]-	Cer_AS	Cer 42:1;3O|Cer 18:1;2O/24:0;(2OH)	479	ok	C42H83NO4	WAYLDHLWVYQNSQ-UHFFFAOYSA-N	O=C(NC(CO)C(O)C=CCCCCCCCCCCCCC)C(O)CCCCCCCCCCCCCCCCCCCCCC
2	69	162.442:12 209.1888:12 235.20073:12 237.22214:24 249.22363:12 266.25436:12 307.3186:12 321.30914:12 321.32745:12 325.31067:12 338.33609:24 339.32623:12 350.34433:24 352.35666:12 352.37964:12 364.35779:48 378.37643:24 422.39151:12 558.56281:12 574.55908:12 576.57025:36 576.59064:36 606.5849:263 620.59937:36	310	13.168	666.604	12.78	666.604	[M+CH3COO]-	Cer_NS	Cer 39:1;2O|Cer 17:1;2O/22:0	481	ok	C39H77NO3	NHEGYDMEFDPAEY-UHFFFAOYSA-N	O=C(NC(CO)C(O)C=CCCCCCCCCCCCC)CCCCCCCCCCCCCCCCCCCCC
2	70	114.39844:12 233.18941:12 235.20506:48 261.21518:48 263.23718:12 266.24649:12 321.31335:36 338.3382:60 339.32346:24 362.35498:12 364.35748:151 380.35583:24 570.55524:36 586.56976:48 588.57483:89 616.63483:12 618.58344:341	310	12.877	678.602	12.44	678.604	[M+CH3COO]-	Cer_NS	Cer 40:2;2O|Cer 18:2;2O/22:0	494	ok	C40H77NO3	AWTNSRHUZXWBCO-UHFFFAOYSA-N	O=C(NC(CO)C(O)C=CCCC=CCCCCCCCCC)CCCCCCCCCCCCCCCCCCCCC
2	71	121.07995:12 130.39407:12 159.57753:12 165.66464:12 185.50932:12 209.18597:36 220.10001:12 221.22105:12 223.20605:24 225.17976:12 225.21133:12 225.22292:12 229.58894:12 235.21065:24 236.47749:24 237.22054:842 238.97878:12 239.23677:48 246.76318:12 249.21878:48 250.25204:36 251.23807:24 252.80659:12 255.23306:12 262.42557:12 263.2348:1003 266.24713:114 268.2619:207 278.25034:12 281.24213:36 284.25…	310	13.168	680.621	13.02	680.62	[M+CH3COO]-	Cer_NS	Cer 40:1;2O|Cer 18:1;2O/22:0	500	ok	C40H79NO3	KEPQASGDXIEOIL-UHFFFAOYSA-N	O=C(NC(CO)C(O)C=CCCCCCCCCCCCCC)CCCCCCCCCCCCCCCCCCCCC
2	72	196.03436:12 227.2028:65 253.21915:24 278.35873:12 279.23248:143 686.47467:60 686.50415:24	310	8.856	686.474	8.65	686.477	[M-H]-	PE	PE 32:2|PE 14:0_18:2	510	ok	C37H70NO8P	HMARMWSETGYKDK-UHFFFAOYSA-N	O=C(OCC(OC(=O)CCCCCCCC=CCC=CCCCCC)COP(=O)(O)OCCN)CCCCCCCCCCCCC
2	73	78.95694:12 140.00935:36 196.03198:12 227.20012:12 252.42262:24 253.21458:623 255.22974:268 281.23972:12 450.26031:12 452.27225:12 452.2901:24 688.4928:125	310	9.363	688.489	9.11	688.492	[M-H]-	PE	PE 32:1|PE 16:0_16:1	513	ok	C37H72NO8P	CZOSTDZGCCEZTJ-UHFFFAOYSA-N	O=C(OCC(OC(=O)CCCCCCCC=CCCCCCC)COP(=O)(O)OCCN)CCCCCCCCCCCCCCC
2	74	78.95804:6 140.00897:12 196.03828:12 227.20209:38 241.21477:6 254.44345:6 255.23138:323 283.2644:12 452.28033:12 480.31625:6 525.80212:6 690.51166:35	410	10.149	690.511	9.57	690.508	[M-H]-	PE	PE 32:0|PE 16:0_16:0	516	ok	C37H74NO8P	SLKDGVPOSSLUAI-UHFFFAOYSA-N	O=C(OCC(OC(=O)CCCCCCCCCCCCCCC)COP(=O)(O)OCCN)CCCCCCCCCCCCCCC
2	75	223.20522:12 235.20357:99 248.23987:12 261.2197:179 264.22916:24 266.24435:24 268.27289:24 279.23355:12 296.25809:12 333.3136:12 335.32947:163 343.32898:24 350.34012:24 351.31842:12 351.35837:24 352.35593:124 353.34146:100 366.36417:12 376.35541:24 378.37152:468 381.79391:12 390.36929:60 390.39478:12 392.34009:12 394.3656:90 584.5752:60 584.61304:12 600.56995:77 602.58551:129 628.53162:12 630.594…	310	13.165	692.621	12.82	692.62	[M+CH3COO]-	Cer_NS	Cer 41:2;2O|Cer 18:2;2O/23:0	521	ok	C41H79NO3	YVMFSKMDQVDKIS-UHFFFAOYSA-N	O=C(NC(CO)C(O)C=CCCC=CCCCCCCCCC)CCCCCCCCCCCCCCCCCCCCCC
2	76	72.39875:12 80.02342:12 95.04513:12 160.45547:12 168.02966:12 191.12283:12 219.98689:36 220.34714:12 222.0955:12 223.20251:60 223.22362:24 225.21811:24 235.20372:24 236.47588:24 237.21854:618 238.67355:12 239.23192:48 249.21642:73 250.24959:48 251.23927:24 252.23154:24 254.24094:12 255.22714:12 262.42371:12 263.23288:697 264.36563:12 266.24332:114 267.2243:12 268.25821:81 277.24493:24 277.25192:2…	310	13.285	694.636	13.16	694.635	[M+CH3COO]-	Cer_NS	Cer 41:1;2O|Cer 18:1;2O/23:0	523	ok	C41H81NO3	NAJHAHQNQCNWOP-UHFFFAOYSA-N	O=C(NC(CO)C(O)C=CCCCCCCCCCCCCC)CCCCCCCCCCCCCCCCCCCCCC
2	80	175.15396:24 253.21143:36 254.21764:12 255.23029:489 281.24368:60 282.24774:24 420.29211:12 446.29355:24 464.30392:60 702.54456:110	310	11.005	702.543	11.17	702.544	[M-H]-	EtherPE	PE O-34:1|PE O-18:1_16:0	536	ok	C39H78NO7P	HEASGCOZOMIKFU-UHFFFAOYSA-N	O=C(OC(COC=CCCCCCCCCCCCCCCCC)COP(=O)(O)OCCN)CCCCCCCCCCCCCCC
2	81	176.64064:12 235.20398:64 237.22258:24 261.21744:67 261.23462:24 263.23233:24 266.24979:12 296.25677:12 345.3103:36 347.32709:118 347.34344:24 362.34259:12 363.35992:12 364.35889:80 365.34042:107 388.35367:68 390.37173:377 390.40399:24 404.34924:12 406.36682:60 596.57452:48 612.5697:60 614.58661:139 642.55585:24 644.59918:739 648.66669:12	310	12.885	704.619	12.67	704.62	[M+CH3COO]-	Cer_NS	Cer 42:3;2O|Cer 18:2;2O/24:1	538	ok	C42H79NO3	RYZWCKUTHDRXFD-UHFFFAOYSA-N	O=C(NC(CO)C(O)C=CCCC=CCCCCCCCCC)CCCCCCCCCCCC=CCCCCCCCCCC
2	82	78.822:12 80.02273:12 85.0011:12 87.87604:12 95.04837:24 100.3093:12 140.53143:12 155.14203:12 181.15794:24 185.31306:12 209.18524:24 211.20404:12 221.01816:12 221.22258:12 223.19965:12 225.22499:24 227.12416:12 227.46992:12 229.71484:12 232.78336:12 235.20616:36 236.46719:12 237.22076:1671 237.44212:12 238.22523:12 239.09206:12 239.11374:12 239.2374:48 249.22301:24 250.25063:128 251.23712:12 253…	310	13.171	706.637	13.03	706.635	[M+CH3COO]-	Cer_NS	Cer 42:2;2O|Cer 18:1;2O/24:1	541	ok	C42H81NO3	HZPUWSUHFOTSAY-UHFFFAOYSA-N	O=C(NC(CO)C(O)C=CCCCCCCCCCCCCC)CCCCCCCCCCCC=CCCCCCCCCCC
2	84	80.02365:24 83.05133:12 91.07854:12 95.05051:36 125.02663:12 129.27542:12 148.84074:12 155.67384:12 162.82405:12 164.6459:12 167.43491:12 173.78516:12 179.07941:12 184.9106:12 187.48795:12 191.56387:24 198.78871:12 207.32549:12 209.19191:12 211.70894:12 213.45885:12 219.21716:12 219.61923:12 221.22952:12 221.62254:12 225.21542:36 225.22682:24 225.83247:12 228.92702:12 229.01086:12 233.13045:12 23…	310	13.397	708.653	13.26	708.651	[M+CH3COO]-	Cer_NS	Cer 42:1;2O|Cer 18:1;2O/24:0	545	ok	C42H83NO3	ZJVVOYPTFQEGPH-UHFFFAOYSA-N	O=C(NC(CO)C(O)C=CCCCCCCCCCCCCC)CCCCCCCCCCCCCCCCCCCCCCC
2	85	78.95631:24 152.99222:114 209.02509:24 237.21925:60 238.22237:36 239.23111:36 250.87096:12 251.25436:12 253.08093:12 253.2149:442 253.80894:12 254.22411:24 263.23322:36 264.22491:12 264.23608:36 264.25067:24 266.24557:12 268.25964:24 269.26968:12 277.21292:24 278.35266:24 279.23007:1233 280.23407:36 280.51169:12 280.9183:12 281.25055:12 349.34:60 349.3548:24 350.34903:36 351.35306:36 362.16162:12…	310	13.425	710.473	13.29	710.471	[M-2H]2-	CL	CL 70:7|CL 16:1_18:2_18:2_18:2	549	ok	C79H140O17P2	BHRHQZTYQPKZKX-UHFFFAOYSA-N	O=C(OCC(OC(=O)CCCCCCCC=CCC=CCCCCC)COP(=O)(O)OCC(O)COP(=O)(O)OCC(OC(=O)CCCCCCCC=CCCCCCC)COC(=O)CCCCCCCC=CCC=CCCCCC)CCCCCCCC=CCC=CCCCCC
2	86	140.00929:24 177.09192:12 196.03427:24 205.19461:12 227.19865:134 255.22585:12 259.23746:24 275.19531:24 279.22836:24 303.22864:253 406.22882:24 413.18289:12 424.23047:36 424.24323:48 710.47211:36 710.50592:36	310	8.829	710.474	8.7	710.477	[M-H]-	PE	PE 34:4|PE 14:0_20:4	550	ok	C39H70NO8P	MNVGUNLOWKLLFC-UHFFFAOYSA-N	O=C(OCC(OC(=O)CCCCCCC=CCC=CCC=CCC=CCC)COP(=O)(O)OCCN)CCCCCCCCCCCCC
2	87	134.98088:12 152.993:36 166.51025:12 253.21495:187 255.23549:12 279.22864:432 280.23367:48 281.24472:161 389.20441:36 392.37939:24 415.2243:48 417.237:24 603.62476:12 649.63794:12 651.62195:12 651.65021:36 669.46191:12 711.47705:12	310	13.534	711.482	13.33	711.479	[M-2H]2-	CL	CL 70:6|CL 16:1_18:1_18:2_18:2	551	ok	C79H142O17P2	MEUXJRIQACZORV-UHFFFAOYSA-N	O=C(OCC(OC(=O)CCCCCCCC=CCC=CCCCCC)COP(=O)(O)OCC(O)COP(=O)(O)OCC(OC(=O)CCCCCCCC=CCCCCCC)COC(=O)CCCCCCCC=CCCCCCCCC)CCCCCCCC=CCC=CCCCCC
2	88	152.99214:18 170.42448:6 253.21307:24 255.23256:101 255.24829:6 277.21567:6 279.22897:110 281.24448:122 282.25211:6 389.22296:12 391.22729:18 415.21289:24 415.22888:18 417.23328:12 652.65204:6 712.4798:18	310	13.672	712.488	13.37	712.487	[M-2H]2-	CL	CL 70:5|CL 16:0_18:1_18:2_18:2	554	ok	C79H144O17P2	NRSNLZLGIJBZSA-UHFFFAOYSA-N	O=C(OCC(OC(=O)CCCCCCCC=CCC=CCCCCC)COP(=O)(O)OCC(O)COP(=O)(O)OCC(OC(=O)CCCCCCCCCCCCCCC)COC(=O)CCCCCCCC=CCCCCCCCC)CCCCCCCC=CCC=CCCCCC
2	89	140.01328:24 196.03502:24 233.22337:12 253.22272:12 255.2319:263 277.21548:781 279.22623:12 281.24689:12 305.24475:24 434.24399:12 434.26688:12 452.27811:60 456.24628:12 474.25055:12 474.26343:12 712.49188:137 712.52344:48	310	9.139	712.49	8.96	712.492	[M-H]-	PE	PE 34:3|PE 16:0_18:3	555	ok	C39H72NO8P	QONZHKTZKTUIMU-UHFFFAOYSA-N	O=C(OCC(OC(=O)CCCCCCCC=CCC=CCC=CCC)COP(=O)(O)OCCN)CCCCCCCCCCCCCCC
2	90	78.95829:6 140.0097:18 176.77605:6 196.03465:18 253.21478:299 278.3566:12 279.22968:602 279.72955:6 280.20953:6 281.54605:6 284.66626:6 432.24438:18 442.97107:6 450.26065:30 450.28265:6 453.95163:6 458.27158:6 476.27777:6 712.49249:156	310	8.964	712.494	8.77	712.492	[M-H]-	PE	PE 34:3|PE 16:1_18:2	556	ok	C39H72NO8P	SSRRIJSEUKHYFB-UHFFFAOYSA-N	O=C(OCC(OC(=O)CCCCCCCC=CCC=CCCCCC)COP(=O)(O)OCCN)CCCCCCCC=CCCCCCC
2	91	71.01209:36 89.02105:24 239.2318:12 241.21568:12 255.22549:36 266.25165:12 267.23248:12 281.24438:12 283.25305:24 284.26474:24 323.3252:12 352.35593:36 353.33691:24 364.40988:12 365.33054:24 366.37042:69 367.34857:12 367.36871:12 369.34348:12 380.41071:12 382.37628:12 383.34518:12 390.36957:24 391.38461:12 392.39261:12 394.36911:36 396.37628:48 396.38983:12 408.38461:60 410.39114:12 422.39532:36 …	310	13.157	712.641	13.11	712.646	[M+CH3COO]-	Cer_NP	Cer 41:0;3O|Cer 18:0;3O/23:0	557	ok	C41H83NO4	MBPABCUJJLJOFM-UHFFFAOYSA-N	O=C(NC(CO)C(O)C(O)CCCCCCCCCCCCCC)CCCCCCCCCCCCCCCCCCCCCC
2	92	78.95565:5 121.58899:5 152.99478:24 249.06641:2 253.22128:5 255.23099:53 256.23529:2 279.23148:50 280.36835:5 281.24597:115 282.24426:2 282.25839:2 287.16019:2 309.2778:2 342.10767:2 391.2186:10 415.22931:10 417.23544:5 581.36499:5 713.17535:2 713.46637:2 713.49683:7	310	13.832	713.496	13.53	713.495	[M-2H]2-	CL	CL 70:4|CL 16:0_18:1_18:1_18:2	558	ok	C79H146O17P2	ANTTZFFJZZAXFT-UHFFFAOYSA-N	O=C(OCC(OC(=O)CCCCCCCC=CCCCCCCCC)COP(=O)(O)OCC(O)COP(=O)(O)OCC(OC(=O)CCCCCCCCCCCCCCC)COC(=O)CCCCCCCC=CCCCCCCCC)CCCCCCCC=CCC=CCCCCC
2	93	78.95766:36 122.0062:12 140.01094:78 167.58572:12 196.0372:89 214.04253:12 253.21286:168 254.4297:24 255.23061:1391 255.91624:12 256.60788:12 256.62921:12 259.61194:12 261.21689:12 278.35736:60 279.2301:4612 279.77451:12 280.10895:12 280.2381:12 280.84781:12 280.95831:12 281.24478:83 282.10806:12 282.2294:12 282.44272:12 283.03949:12 283.37589:12 395.16629:12 402.23862:12 434.26697:48 452.2756:22…	310	9.615	714.51	9.2	714.508	[M-H]-	PE	PE 34:2|PE 16:0_18:2	560	ok	C39H74NO8P	HBZNVZIRJWODIB-UHFFFAOYSA-N	O=C(OCC(OC(=O)CCCCCCCC=CCC=CCCCCC)COP(=O)(O)OCCN)CCCCCCCCCCCCCCC
2	94	78.95887:12 140.00903:77 171.07797:12 177.81415:12 179.7597:12 191.23283:24 196.03668:100 214.03876:12 253.2131:372 254.43575:24 255.2303:1265 255.77962:12 280.36047:24 280.37543:36 280.51779:12 281.11838:12 281.246:3252 282.37927:12 282.66101:12 283.25854:107 284.46213:12 285.84311:12 380.1055:12 391.22202:12 434.26089:36 452.28094:145 460.28073:24 478.293:36 480.30655:12 714.26288:12 716.52393:…	310	10.281	716.524	9.91	716.524	[M-H]-	PE	PE 34:1|PE 16:0_18:1	562	ok	C39H76NO8P	FHQVHHIBKUMWTI-UHFFFAOYSA-N	O=C(OCC(OC(=O)CCCCCCCC=CCCCCCCCC)COP(=O)(O)OCCN)CCCCCCCCCCCCCCC
2	96	196.03343:12 223.08836:36 224.09781:12 255.23029:150 283.26428:90 474.16263:12 480.2999:12 718.53748:36 718.56323:12	410	11.397	718.537	10.63	718.539	[M-H]-	PE	PE 34:0|PE 16:0_18:0	567	ok	C39H78NO8P	RPJZYOHZALDGKI-UHFFFAOYSA-N	O=C(OCC(OC(=O)CCCCCCCCCCCCCCCCC)COP(=O)(O)OCCN)CCCCCCCCCCCCCCC
2	97	152.99538:12 170.99796:6 171.00745:12 209.01688:6 223.08464:38 224.09718:6 227.20021:18 249.06482:6 252.41858:18 253.21642:198 255.23048:67 281.2486:39 391.2374:12 465.25995:6 473.16501:12 481.26053:6 483.27496:18 629.51599:6 657.53247:12 657.56232:6 658.5556:6 659.54681:24 659.57477:6 719.49158:124	310	8.372	719.489	8.43	719.487	[M-H]-	PG	PG 32:1|PG 16:0_16:1	568	ok	C38H73O10P	NOFOTAHTYLXZNV-UHFFFAOYSA-N	O=C(OCC(OC(=O)CCCCCCCC=CCCCCCC)COP(=O)(O)OCC(O)CO)CCCCCCCCCCCCCCC
2	99	218.99565:12 223.08008:12 224.08897:12 224.72253:12 235.20256:12 237.22052:84 250.25224:24 251.24017:24 255.2394:12 263.23502:48 263.24942:24 268.2637:24 277.24896:12 298.27963:12 347.33759:12 361.34875:48 364.3562:24 365.34708:12 378.34937:12 378.37476:66 379.35129:60 379.36343:48 390.37048:48 403.12839:24 404.38745:252 406.36673:12 406.40802:24 420.38339:48 474.15506:12 612.58112:12 612.6026:96…	310	13.282	720.65	13.22	720.651	[M+CH3COO]-	Cer_NS	Cer 43:2;2O|Cer 18:1;2O/25:1	570	ok	C43H83NO3	AHNGOTQGIJOINE-UHFFFAOYSA-N	O=C(NC(CO)C(O)C=CCCCCCCCCCCCCC)CCCCCCCCCCCCC=CCCCCCCCCCC
2	101	78.9598:12 152.99197:36 153.00044:48 277.21442:111 278.35776:12 278.9736:12 279.22968:326 281.24619:24 335.33124:12 390.36856:12 406.39865:12 406.41559:12 413.20383:24 415.22125:48 487.23416:12 616.60693:12 630.62329:24 648.62347:24 662.64417:79 722.46863:12 722.50446:12	310	13.376	722.473	13.24	722.471	[M-2H]2-	CL	CL 72:9|CL 18:2_18:2_18:2_18:3	572	ok	C81H140O17P2	WZRJBUOLZXYUJZ-UHFFFAOYSA-N	O=C(OCC(OC(=O)CCCCCCCC=CCC=CCCCCC)COP(=O)(O)OCC(O)COP(=O)(O)OCC(OC(=O)CCCCCCCC=CCC=CCCCCC)COC(=O)CCCCCCCC=CCC=CCCCCC)CCCCCCCC=CCC=CCC=CCC
2	103	85.00247:12 237.22386:12 239.23306:12 250.24979:12 267.22513:36 267.23328:12 268.26105:24 279.22742:12 280.26324:12 283.26184:12 290.25012:12 298.27609:12 303.23019:12 308.2522:12 326.25851:12 335.32599:60 337.35214:12 363.31894:12 363.3363:12 364.35309:12 366.35864:12 380.34607:24 381.33716:24 388.35266:12 406.36749:36 422.36346:24 424.37527:12 614.58038:48 614.60553:36 630.57678:12 632.59235:36…	310	13.062	722.631	12.73	722.63	[M+CH3COO]-	Cer_AS	Cer 42:2;3O|Cer 18:1;2O/24:1;(2OH)	574	ok	C42H81NO4	WLAOOCOLPLQZNK-UHFFFAOYSA-N	O=C(NC(CO)C(O)C=CCCCCCCCCCCCCC)C(O)CCCCCCCCCCC=CCCCCCCCCCC
2	104	237.22173:36 253.21074:12 255.24158:12 263.23511:72 268.26312:12 277.22415:12 277.24072:12 279.23117:48 280.23373:12 298.27716:12 303.24716:12 363.36801:60 380.07983:12 380.37219:24 380.39062:60 381.37161:78 392.38651:24 405.12064:12 406.40549:201 422.38321:12 422.39792:24 614.62152:60 630.61749:36 632.63257:60 632.66791:24 644.63873:12 662.65045:665	310	13.497	722.667	13.39	722.667	[M+CH3COO]-	Cer_NS	Cer 43:1;2O|Cer 18:1;2O/25:0	575	ok	C43H85NO3	QHPYSHVSWAOLHS-UHFFFAOYSA-N	O=C(NC(CO)C(O)C=CCCCCCCCCCCCCC)CCCCCCCCCCCCCCCCCCCCCCCC
2	105	78.95756:60 96.97225:12 134.981:24 152.99258:413 170.37415:12 173.8689:12 174.46222:12 176.94354:12 179.19257:12 194.62534:12 195.29028:12 199.64258:12 209.01903:12 214.95193:12 227.02609:36 237.22169:24 248.05307:12 251.23528:12 252.23061:12 253.21564:24 261.22382:24 263.23654:12 264.24457:12 268.26385:12 277.20816:24 277.22284:12 277.25815:12 278.35727:86 279.07245:12 279.0994:24 279.19315:11 2…	310	13.465	723.481	13.31	723.479	[M-2H]2-	CL	CL 72:8|CL 18:2_18:2_18:2_18:2	576	ok	C81H142O17P2	LSHJMDWWJIYXEM-UHFFFAOYSA-N	O=C(OCC(OC(=O)CCCCCCCC=CCC=CCCCCC)COP(=O)(O)OCC(O)COP(=O)(O)OCC(OC(=O)CCCCCCCC=CCC=CCCCCC)COC(=O)CCCCCCCC=CCC=CCCCCC)CCCCCCCC=CCC=CCCCCC
2	106	78.95813:36 134.9893:24 152.99373:245 157.85831:12 170.95325:12 178.23999:12 180.19299:12 198.50467:12 202.7646:12 209.55188:12 253.21852:36 261.21918:24 261.22995:12 267.83246:12 278.36197:24 278.38437:12 279.23199:2942 279.34711:12 280.23642:151 280.85785:12 281.24713:1114 281.27621:23 282.24655:24 282.2666:12 282.69803:12 284.26865:12 284.95847:12 307.2619:48 415.22562:412 416.23297:48 417.235…	310	13.568	724.49	13.36	724.487	[M-2H]2-	CL	CL 72:7|CL 18:1_18:2_18:2_18:2	577	ok	C81H144O17P2	WSEKMBMSQDAXBT-UHFFFAOYSA-N	O=C(OCC(OC(=O)CCCCCCCC=CCC=CCCCCC)COP(=O)(O)OCC(O)COP(=O)(O)OCC(OC(=O)CCCCCCCC=CCCCCCCCC)COC(=O)CCCCCCCC=CCC=CCCCCC)CCCCCCCC=CCC=CCCCCC
2	107	78.95526:12 140.00934:12 168.0378:12 196.03563:12 240.4648:12 241.21439:157 259.2374:24 303.22861:171 420.25464:12 438.26056:24 724.49017:60	310	9.168	724.492	8.96	724.492	[M-H]-	PE	PE 35:4|PE 15:0_20:4	578	ok	C40H72NO8P	PNJZUQDFCCAMNB-UHFFFAOYSA-N	O=C(OCC(OC(=O)CCCCCCC=CCC=CCC=CCC=CCC)COP(=O)(O)OCCN)CCCCCCCCCCCCCC
2	108	279.23019:83 281.24738:24 303.2305:73 438.29034:24 438.3085:12 724.53418:48	310	10.196	724.527	10.1	724.529	[M-H]-	EtherPE	PE O-36:4|PE O-16:0_20:4	579	ok	C41H76NO7P	KYVSHEBKXHVDDI-UHFFFAOYSA-N	O=C(OC(COCCCCCCCCCCCCCCCC)COP(=O)(O)OCCN)CCCCCCC=CCC=CCC=CCC=CCC
2	109	75.00932:12 89.02673:48 237.21771:60 239.23717:36 250.25604:24 255.22932:24 262.24677:24 263.23706:48 266.24561:60 267.23141:60 268.26328:101 278.2515:12 279.23318:24 280.26224:65 281.24524:12 283.26373:12 287.18091:12 290.24216:24 298.26923:36 326.28088:12 336.29291:12 337.34442:187 351.35861:12 364.35004:12 365.33954:60 366.37479:48 367.35776:24 378.37241:24 381.77838:12 382.36313:69 383.35138:…	310	13.285	724.646	12.97	724.646	[M+CH3COO]-	Cer_AS	Cer 42:1;3O|Cer 18:1;2O/24:0;(2OH)	580	ok	C42H83NO4	WAYLDHLWVYQNSQ-UHFFFAOYSA-N	O=C(NC(CO)C(O)C=CCCCCCCCCCCCCC)C(O)CCCCCCCCCCCCCCCCCCCCCC
2	110	78.95961:12 101.3015:4 152.99419:112 153.99356:4 171.73094:4 209.01607:4 223.09158:4 227.02782:4 253.21599:8 253.22861:4 261.21155:4 263.24002:4 278.35837:12 279.23187:673 280.237:22 280.37082:16 281.24713:694 281.41727:4 281.78568:4 281.83041:4 282.2507:27 283.07397:4 283.26135:8 284.27063:4 284.86221:4 286.26431:4 305.23639:8 307.263:8 309.2771:8 415.22635:75 415.26974:4 416.21933:4 416.24194:4…	310	13.688	725.496	13.43	725.495	[M-2H]2-	CL	CL 72:6|CL 18:1_18:1_18:2_18:2	581	ok	C81H146O17P2	QHFWYATUNQMMPP-UHFFFAOYSA-N	O=C(OCC(OC(=O)CCCCCCCC=CCC=CCCCCC)COP(=O)(O)OCC(O)COP(=O)(O)OCC(OC(=O)CCCCCCCC=CCCCCCCCC)COC(=O)CCCCCCCC=CCCCCCCCC)CCCCCCCC=CCC=CCCCCC
2	114	89.0199:12 225.22591:24 267.22983:48 267.24423:12 279.22589:24 279.23303:12 349.341:24 364.35452:24 366.36569:24 366.38211:12 367.35565:60 392.37766:24 404.37357:12 408.37061:12 408.38596:36 410.39529:171 422.39307:93 422.41299:36 437.26233:12 450.43509:12 622.61774:24 630.61035:36 634.61078:12 636.63544:12 648.61896:12 648.64148:24 664.57794:12 666.64246:407 711.53656:12	310	13.262	726.663	13.2	726.662	[M+CH3COO]-	Cer_NP	Cer 42:0;3O|Cer 18:0;3O/24:0	589	ok	C42H85NO4	ZESJDNWGTANZCC-UHFFFAOYSA-N	O=C(NC(CO)C(O)C(O)CCCCCCCCCCCCCC)CCCCCCCCCCCCCCCCCCCCCCC
2	115	140.01382:12 196.03387:36 223.58952:12 223.92526:12 224.3873:12 225.19701:12 225.88905:12 225.98183:12 226.14951:12 226.32185:24 226.53992:12 226.96239:12 227.37044:12 228.09863:12 228.29994:12 265.21704:12 267.22986:48 268.41226:12 269.2446:181 278.35556:24 279.22903:572 281.24252:36 307.26169:12 448.28:12 458.28464:12 466.29678:24 476.27274:12 728.51782:140 728.56384:24	310	10.078	728.523	9.6	728.524	[M-H]-	PE	PE 35:2|PE 17:0_18:2	594	ok	C40H76NO8P	UJCJWIHZUHMDIT-UHFFFAOYSA-N	O=C(OCC(OC(=O)CCCCCCCC=CCC=CCCCCC)COP(=O)(O)OCCN)CCCCCCCCCCCCCCCC
2	116	279.23032:166 281.24792:36 283.26227:12 466.33688:24 728.55792:36 728.60107:24	310	11.476	728.559	11.09	728.56	[M-H]-	EtherPE	PE O-36:2|PE O-18:0_18:2	595	ok	C41H80NO7P	WQEICMLVSDZVOZ-UHFFFAOYSA-N	O=C(OC(COCCCCCCCCCCCCCCCCCC)COP(=O)(O)OCCN)CCCCCCCC=CCC=CCCCCC
2	119	140.00922:12 195.13794:48 196.03764:24 255.2299:84 277.21216:24 295.22546:224 452.28122:12 730.49878:60	410	7.929	730.505	8.57	730.503	[M-H]-	OxPE	PE 34:2;O|PE 16:0_18:2;O	600	ok	C39H74NO9P	NTBPRRVIQAKNCA-UHFFFAOYSA-N	O=C(OCC(OC(=O)CCCCCCC(O)C=CCC=CCCCCC)COP(=O)(O)OCCN)CCCCCCCCCCCCCCC
2	120	78.95919:12 140.00612:36 192.05988:12 196.03618:48 196.04572:24 253.22005:12 255.23207:36 267.23096:124 268.40237:24 269.24628:336 280.36185:24 281.2457:1468 281.51889:12 283.26053:60 283.47104:12 295.26123:60 309.27859:24 415.55771:12 448.28024:12 460.26959:24 466.28961:60 478.28687:24 728.21576:12 730.53662:406	410	10.886	730.538	10.29	730.539	[M-H]-	PE	PE 35:1|PE 17:0_18:1	601	ok	C40H78NO8P	UAKUCJGIIYSFFK-UHFFFAOYSA-N	O=C(OCC(OC(=O)CCCCCCCC=CCCCCCCCC)COP(=O)(O)OCCN)CCCCCCCCCCCCCCCC
2	122	78.95686:48 122.98158:12 168.04254:158 223.08417:24 388.97797:12 449.30777:12 588.43573:12 659.51294:500 673.47809:12 733.53156:12	310	8.485	733.55	8.38	733.55	[M+CH3COO]-	SM	SM 32:1;2O|SM 18:1;2O/14:0	604	ok	C37H75N2O6P	KYICBZWZQPCUMO-UHFFFAOYSA-N	O=C(NC(COP(=O)([O-])OCC[N+](C)(C)C)C(O)C=CCCCCCCCCCCCCC)CCCCCCCCCCCCC
2	123	140.01476:12 152.99608:12 181.20947:12 186.56114:12 196.03645:24 196.05051:12 203.17793:36 214.04718:12 223.08334:12 253.21597:235 257.2265:63 267.22205:12 281.23981:12 299.20953:12 301.21533:264 432.25479:24 450.25964:36 450.27698:24 660.48938:12 660.51599:12 734.48608:105 734.5202:60	310	8.579	734.478	8.43	734.477	[M-H]-	PE	PE 36:6|PE 16:1_20:5	605	ok	C41H70NO8P	LEBOQMHVVYOZDX-UHFFFAOYSA-N	O=C(OCC(OC(=O)CCCC=CCC=CCC=CCC=CCC=CCC)COP(=O)(O)OCCN)CCCCCCCC=CCCCCCC
2	124	78.95803:24 78.96341:12 93.07068:24 140.01132:36 165.16498:12 168.03745:12 177.16591:24 191.17615:24 196.03438:36 227.20052:398 229.19113:36 229.19981:24 249.17847:12 249.19286:12 255.23997:12 257.15292:12 283.24106:198 303.23245:12 327.2326:243 406.22998:12 424.24792:60 424.82364:12 506.25363:12 524.27527:12 524.31219:12 673.5094:12 673.52582:24 673.56219:12 674.51959:24 674.53674:48 734.4762:15…	310	8.748	734.48	8.41	734.477	[M-H]-	PE	PE 36:6|PE 14:0_22:6	606	ok	C41H70NO8P	XQLJDXRKMXWECX-UHFFFAOYSA-N	O=C(OCC(OC(=O)CCC=CCC=CCC=CCC=CCC=CCC=CCC)COP(=O)(O)OCCN)CCCCCCCCCCCCC
2	126	152.99298:30 253.21446:6 254.21432:6 279.22946:148 280.22903:12 281.24319:12 283.23724:6 303.22775:38 305.23792:6 329.24005:6 392.38461:6 415.22311:30 415.25049:6 439.21445:12 675.55695:6 675.64532:18	310	13.445	735.478	13.29	735.479	[M-2H]2-	CL	CL 74:10|CL 18:2_18:2_18:2_20:4	611	ok	C83H142O17P2	OWMMDKMOIBQBBL-UHFFFAOYSA-N	O=C(OCC(OC(=O)CCCCCCCC=CCC=CCCCCC)COP(=O)(O)OCC(O)COP(=O)(O)OCC(OC(=O)CCCCCCCC=CCC=CCCCCC)COC(=O)CCCCCCCC=CCC=CCCCCC)CCCCCCC=CCC=CCC=CCC=CCC
2	127	78.95879:12 134.98557:6 152.9929:69 208.89523:6 209.02133:12 253.2168:6 255.22791:6 261.22449:12 277.20892:6 278.36328:6 279.22781:693 280.21759:6 280.23331:24 281.24292:33 303.22934:12 304.0498:6 304.23328:6 305.24393:217 306.24329:12 307.25735:18 327.22787:6 329.24701:6 392.37411:6 413.22238:6 413.90988:6 415.2197:93 415.25323:6 416.22098:12 424.21283:6 433.22818:6 441.23938:24 461.23956:12 569…	310	13.515	736.489	13.35	736.487	[M-2H]2-	CL	CL 74:9|CL 18:2_18:2_18:2_20:3	612	ok	C83H144O17P2	YWYQKEGRCZMXGW-UHFFFAOYSA-N	O=C(OCC(OC(=O)CCCCCCCC=CCC=CCCCCC)COP(=O)(O)OCC(O)COP(=O)(O)OCC(OC(=O)CCCCCCCC=CCC=CCCCCC)COC(=O)CCCCCCCCCC=CCC=CCC=CCC)CCCCCCCC=CCC=CCCCCC
2	128	140.01343:24 166.9845:12 196.03436:24 227.202:12 253.22279:12 259.19522:12 277.21677:332 278.37326:12 279.23199:772 280.44489:12 303.22003:12 456.23242:12 458.27814:12 474.2666:48 476.25845:12 476.29367:12 736.48883:132	310	8.761	736.493	8.68	736.492	[M-H]-	PE	PE 36:5|PE 18:2_18:3	613	ok	C41H72NO8P	ZOXULAUECYWFFP-UHFFFAOYSA-N	O=C(OCC(OC(=O)CCCCCCCC=CCC=CCC=CCC)COP(=O)(O)OCCN)CCCCCCCC=CCC=CCCCCC
2	129	78.95624:12 122.01077:6 140.00499:12 140.01466:18 177.09055:6 178.0242:6 196.03831:18 205.1907:12 252.42412:6 253.21523:274 259.24246:56 277.21808:12 279.23593:6 285.21677:6 303.22958:473 432.23495:6 432.2583:6 450.26199:39 453.41156:6 482.26276:12 488.89877:6 500.28369:18 736.49286:146	310	8.916	736.493	8.76	736.492	[M-H]-	PE	PE 36:5|PE 16:1_20:4	614	ok	C41H72NO8P	CXGZFWPMXPAZEA-UHFFFAOYSA-N	O=C(OCC(OC(=O)CCCCCCC=CCC=CCC=CCC=CCC)COP(=O)(O)OCCN)CCCCCCCC=CCCCCCC
2	130	78.95734:60 93.06963:12 109.10246:12 117.0679:24 121.10156:12 121.99743:24 123.11457:12 131.36923:12 134.98801:12 135.11678:12 137.12833:12 140.00938:108 149.1288:12 151.14594:36 152.99062:12 155.10858:12 156.24486:12 157.58517:12 159.96426:12 163.14703:24 165.16107:36 175.14925:12 177.16098:24 178.02171:12 178.6577:12 187.14626:24 191.10992:12 191.17198:24 193.12128:12 193.3582:12 196.03671:140 …	310	9.109	736.493	8.82	736.492	[M-H]-	PE	PE 36:5|PE 16:0_20:5	615	ok	C41H72NO8P	KHLRCNXJXSYNCK-UHFFFAOYSA-N	O=C(OCC(OC(=O)CCCC=CCC=CCC=CCC=CCC=CCC)COP(=O)(O)OCCN)CCCCCCCCCCCCCCC
2	131	78.95709:12 168.0376:24 199.17294:24 224.06686:12 226.48427:24 226.49886:12 227.19756:522 255.22652:24 376.22125:12 405.25888:12 452.27914:24 588.435:12 589.44073:12 615.44354:24 615.47302:12 659.50531:12 661.50348:12 661.52423:12 662.47693:125 662.53638:24 736.51056:36 736.52759:12	310	8.498	736.515	8.26	736.513	[M+CH3COO]-	PC	PC 28:0|PC 14:0_14:0	616	ok	C36H72NO8P	CITHEXJVPOWHKC-UHFFFAOYSA-N	O=C(OCC(OC(=O)CCCCCCCCCCCCC)COP(=O)([O-])OCC[N+](C)(C)C)CCCCCCCCCCCCC
2	133	78.95728:6 152.99323:67 181.96483:3 214.94109:3 237.2198:3 249.0654:3 249.15729:3 252.34367:3 255.22749:6 256.22797:3 261.25174:3 269.25677:3 277.2074:3 278.34653:6 279.22897:491 280.13565:3 280.23203:17 280.37399:3 280.4057:3 281.24094:89 282.25336:6 283.23862:3 283.2634:3 286.72791:3 303.23288:9 305.24307:63 306.24329:9 307.25858:172 308.25632:3 309.27554:3 394.39871:6 395.39453:3 395.40659:6 3…	310	13.606	737.496	13.4	737.495	[M-2H]2-	CL	CL 74:8|CL 18:1_18:2_18:2_20:3	620	ok	C83H146O17P2	QOUCEUBWITVYLZ-UHFFFAOYSA-N	O=C(OCC(OC(=O)CCCCCCCC=CCCCCCCCC)COP(=O)(O)OCC(O)COP(=O)(O)OCC(OC(=O)CCCCCCCC=CCC=CCCCCC)COC(=O)CCCCCCCCCC=CCC=CCC=CCC)CCCCCCCC=CCC=CCCCCC
2	134	78.95752:2 140.00601:5 152.99162:32 255.23329:7 259.25278:2 273.65524:2 274.02896:2 278.35336:5 278.3674:2 279.23044:182 280.23325:12 281.24594:62 281.59476:2 282.24646:5 282.2608:2 283.26379:2 284.1723:2 296.29245:2 303.22626:13 305.24365:5 306.24789:2 306.29575:2 307.26276:80 307.29083:2 308.26587:5 309.27881:45 329.24844:2 336.32129:2 337.34076:2 365.34683:2 392.39059:5 415.1998:2 415.22455:27…	310	13.733	738.505	13.44	738.502	[M-2H]2-	CL	CL 74:7|CL 18:1_18:1_18:2_20:3	621	ok	C83H148O17P2	GERMSRUXXURADH-UHFFFAOYSA-N	O=C(OCC(OC(=O)CCCCCCCC=CCCCCCCCC)COP(=O)(O)OCC(O)COP(=O)(O)OCC(OC(=O)CCCCCCCC=CCC=CCCCCC)COC(=O)CCCCCCCCCC=CCC=CCC=CCC)CCCCCCCC=CCCCCCCCC
2	135	71.01216:12 78.95837:60 81.68503:12 83.05268:24 93.06759:12 95.0818:24 96.96719:36 97.06103:12 108.37765:12 108.42657:12 121.9987:60 123.11222:12 124.348:12 126.06593:12 127.07436:12 135.08253:12 140.00844:370 147.11853:12 149.99683:12 151.6489:12 152.00494:12 152.99216:36 154.09521:12 163.07153:36 163.07961:12 163.14499:12 165.15839:12 166.093:12 169.11888:12 177.0887:36 177.16095:24 178.02473:2…	310	9.576	738.508	9.16	738.508	[M-H]-	PE	PE 36:4|PE 16:0_20:4	622	ok	C41H74NO8P	NQIMLWFRWGTTOZ-UHFFFAOYSA-N	O=C(OCC(OC(=O)CCCCCCC=CCC=CCC=CCC=CCC)COP(=O)(O)OCCN)CCCCCCCCCCCCCCC
2	136	78.9561:24 140.00771:24 196.03842:24 253.21277:24 253.2305:12 277.21429:137 279.22952:572 281.24536:113 301.22198:12 303.22653:12 305.24625:24 330.24985:12 331.25116:12 458.26498:12 460.28214:12 476.28214:24 478.29059:12 688.54633:74 688.5744:36 738.50684:181	310	9.174	738.509	8.81	738.508	[M-H]-	PE	PE 36:4|PE 18:2_18:2	623	ok	C41H74NO8P	SSCDRSKJTAQNNB-UHFFFAOYSA-N	O=C(OCC(OC(=O)CCCCCCCC=CCC=CCCCCC)COP(=O)(O)OCCN)CCCCCCCC=CCC=CCCCCC
2	137	86.99995:12 89.02232:104 237.21957:24 250.24689:12 255.22878:12 263.24524:12 267.23056:48 268.25656:48 280.26074:24 281.24536:73 290.2471:12 293.23965:12 298.26456:12 298.27426:12 303.22818:24 311.26355:12 337.34436:24 351.36084:24 379.34818:24 379.36456:24 380.37888:12 381.36304:12 382.35818:24 392.38113:12 392.53674:12 396.37769:24 397.36285:36 397.37625:12 404.38644:12 408.37158:36 415.45538:1…	310	13.395	738.661	13.11	738.662	[M+CH3COO]-	Cer_AS	Cer 43:1;3O|Cer 18:1;2O/25:0;(2OH)	624	ok	C43H85NO4	RVXZRNYAXHNESN-UHFFFAOYSA-N	O=C(NC(CO)C(O)C=CCCCCCCCCCCCCC)C(O)CCCCCCCCCCCCCCCCCCCCCCC
2	138	78.95294:12 78.9607:48 96.96669:12 122.0023:12 140.00919:126 146.49361:12 152.99548:12 173.64198:12 178.02425:12 196.03539:149 214.04675:36 219.09381:12 245.44064:24 245.71313:12 253.2133:24 255.22987:24 256.237:12 257.23334:12 257.25089:12 259.24475:12 278.35474:60 278.39069:12 278.98315:12 279.23062:6157 279.44724:12 279.75217:12 279.91644:12 280.04553:12 280.20401:12 280.27914:12 280.30029:12 …	310	9.712	740.525	9.35	740.524	[M-H]-	PE	PE 36:3|PE 18:1_18:2	627	ok	C41H76NO8P	GKAFCSRKMWFPSJ-UHFFFAOYSA-N	O=C(OCC(OC(=O)CCCCCCCC=CCC=CCCCCC)COP(=O)(O)OCCN)CCCCCCCC=CCCCCCCCC
2	139	255.23474:24 267.23782:12 279.22906:36 281.24307:24 283.26627:12 288.28516:24 294.26657:12 295.26123:12 353.34143:12 367.33975:12 367.36053:12 381.37451:12 392.39804:12 394.37759:12 396.37607:12 408.39651:12 410.38751:12 422.39496:24 422.41162:24 424.41046:36 424.43079:24 436.40073:24 436.42087:24 636.62469:12 644.6286:36 644.65228:12 680.60107:12 680.65515:143	310	13.352	740.678	13.27	740.677	[M+CH3COO]-	Cer_NP	Cer 43:0;3O|Cer 18:0;3O/25:0	629	ok	C43H87NO4	PMJABXIZLCOFDV-UHFFFAOYSA-N	O=C(NC(CO)C(O)C(O)CCCCCCCCCCCCCC)CCCCCCCCCCCCCCCCCCCCCCCC
2	140	71.05008:12 78.95601:36 96.96793:12 100.45408:12 121.99902:12 134.98254:12 140.01007:106 170.34419:12 174.17912:12 174.18692:12 196.03548:85 197.09528:12 214.04832:12 253.21927:24 279.23105:158 280.36893:64 281.02838:12 281.24722:6664 281.31061:12 281.94504:12 282.12045:24 282.4505:12 282.60022:12 283.26208:48 283.78879:12 283.8396:12 284.28171:12 284.46384:12 286.08322:12 286.3324:12 307.26443:1…	310	10.419	742.536	9.93	742.539	[M-H]-	PE	PE 36:2|PE 18:1_18:1	631	ok	C41H78NO8P	MWRBNPKJOOWZPW-UHFFFAOYSA-N	O=C(OCC(OC(=O)CCCCCCCC=CCCCCCCCC)COP(=O)(O)OCCN)CCCCCCCC=CCCCCCCCC
2	142	70.81359:12 78.95674:48 96.96458:12 100.48963:12 122.00252:12 140.00752:182 152.99527:24 161.65755:12 168.21513:12 168.67715:12 169.01071:12 178.27531:24 186.4888:12 190.50227:12 196.03403:173 208.84331:12 213.33611:12 214.04971:12 234.49054:12 255.22775:48 261.21335:36 261.22809:12 278.35419:68 279.18689:11 279.22885:8105 279.3205:12 279.83179:12 279.86935:12 280.00781:12 280.0853:12 280.14984:1…	410	10.656	742.541	9.84	742.539	[M-H]-	PE	PE 36:2|PE 18:0_18:2	634	ok	C41H78NO8P	YDTWOEYVDRKKCR-UHFFFAOYSA-N	O=C(OCC(OC(=O)CCCCCCCC=CCC=CCCCCC)COP(=O)(O)OCCN)CCCCCCCCCCCCCCCCC
2	144	152.99486:12 251.2041:12 253.21712:423 255.24379:12 279.23117:301 281.23734:12 743.49725:155	310	7.956	743.488	8.15	743.487	[M-H]-	PG	PG 34:3|PG 16:1_18:2	637	ok	C40H73O10P	PTJBFPPEYDFAAQ-UHFFFAOYSA-N	O=C(OCC(OC(=O)CCCCCCCC=CCC=CCCCCC)COP(=O)(O)OCC(O)CO)CCCCCCCC=CCCCCCC
2	145	78.95785:60 96.97503:12 122.00044:12 139.5822:12 140.00931:182 152.99442:24 157.12115:48 168.16103:12 170.12218:12 173.63284:12 177.32971:12 178.02547:12 180.43375:12 181.84875:12 188.13219:12 189.93217:24 195.03134:12 196.03665:199 198.26028:12 214.04803:24 255.22945:107 267.22855:12 280.21826:12 280.36264:123 281.24643:12250 281.29837:12 281.39828:12 281.69601:12 281.83142:12 282.09406:12 282.1…	410	11.576	744.556	10.8	744.555	[M-H]-	PE	PE 36:1|PE 18:0_18:1	640	ok	C41H80NO8P	JQKOHRZNEOQNJE-UHFFFAOYSA-N	O=C(OCC(OC(=O)CCCCCCCC=CCCCCCCCC)COP(=O)(O)OCCN)CCCCCCCCCCCCCCCCC
2	146	78.95893:18 125.33917:6 152.99268:108 171.0036:40 173.78162:6 190.1461:6 192.16504:6 195.32417:6 209.01865:6 227.02792:24 253.2142:6 254.42584:6 255.23138:596 261.21753:12 278.35385:18 278.36615:6 278.39386:6 279.12222:6 279.23135:1724 281.17776:6 281.24353:12 282.1524:6 282.25021:6 284.01337:6 285.06396:6 391.2244:59 409.23221:6 415.22018:6 433.2377:6 458.86288:6 465.2576:51 483.2738:59 489.2580…	310	8.52	745.504	8.39	745.503	[M-H]-	PG	PG 34:2|PG 16:0_18:2	641	ok	C40H75O10P	ATBOMIWRCZXYSZ-UHFFFAOYSA-N	O=C(OCC(OC(=O)CCCCCCCC=CCC=CCCCCC)COP(=O)(O)OCC(O)CO)CCCCCCCCCCCCCCC
2	149	78.95772:12 152.99312:48 183.4445:12 279.22803:258 280.23459:24 283.23779:48 327.22665:24 415.22198:36 463.20493:12 489.25308:12 687.57092:12 723.9884:12 747.48566:24	310	13.422	747.479	13.2	747.479	[M-2H]2-	CL	CL 76:12|CL 18:2_18:2_18:2_22:6	644	ok	C85H142O17P2	FFDVKPKATWSSCR-UHFFFAOYSA-N	O=C(OCC(OC(=O)CCCCCCCC=CCC=CCCCCC)COP(=O)(O)OCC(O)COP(=O)(O)OCC(OC(=O)CCCCCCCC=CCC=CCCCCC)COC(=O)CCCCCCCC=CCC=CCCCCC)CCC=CCC=CCC=CCC=CCC=CCC=CCC
2	150	78.95731:24 152.99452:186 168.04485:24 171.00362:83 187.90247:12 193.86707:12 209.02013:12 212.36671:12 227.03024:60 245.04803:12 253.21886:12 254.43182:12 254.45811:12 255.15785:12 255.23129:980 259.27142:12 280.36407:24 281.246:3309 282.24774:12 282.96344:12 283.849:12 284.79156:12 391.22638:84 409.22668:12 409.24515:12 417.23651:24 439.61014:12 465.25784:74 465.27982:24 483.27075:143 491.26965…	310	8.848	747.515	8.76	747.518	[M-H]-	PG	PG 34:1|PG 16:0_18:1	645	ok	C40H77O10P	PAZGBAOHGQRCBP-UHFFFAOYSA-N	O=C(OCC(OC(=O)CCCCCCCC=CCCCCCCCC)COP(=O)(O)OCC(O)CO)CCCCCCCCCCCCCCC
2	152	78.71426:6 78.95671:36 122.98712:6 168.04158:234 255.22931:24 280.2269:6 281.24646:43 327.23157:6 328.23029:6 391.23093:6 398.98648:6 435.29324:12 602.45056:6 671.40198:6 673.52856:657 673.59918:6 674.68085:6 701.48547:6 747.52472:36	310	8.762	747.567	8.58	747.566	[M+CH3COO]-	SM	SM 33:1;2O|SM 17:1;2O/16:0	648	ok	C38H77N2O6P	RXLZIONNUYYHHW-UHFFFAOYSA-N	O=C(NC(COP(=O)([O-])OCC[N+](C)(C)C)C(O)C=CCCCCCCCCCCCC)CCCCCCCCCCCCCCC
2	156	140.01109:12 196.03821:12 241.21864:12 255.2278:12 259.24741:24 267.22958:98 269.25128:12 281.25406:12 301.22189:12 303.23019:190 303.2565:12 329.26602:12 446.2619:12 464.27533:24 750.50055:117 750.56934:12	310	9.259	750.507	9.09	750.508	[M-H]-	PE	PE 37:5|PE 17:1_20:4	657	ok	C42H74NO8P	FTVHSCHLVOYFRH-UHFFFAOYSA-N	O=C(OCC(OC(=O)CCCCCCC=CCC=CCC=CCC=CCC)COP(=O)(O)OCCN)CCCCCCCC=CCCCCCCC
2	157	78.95576:12 125.00177:6 160.77547:6 168.0464:12 199.17006:12 213.18642:18 227.19826:164 241.21429:127 255.23233:30 256.23672:6 281.24649:12 281.2529:6 282.24518:12 283.25961:12 284.26791:12 329.25024:6 404.24338:6 405.25357:12 452.28378:6 466.29413:12 602.45239:6 603.46399:24 628.48328:6 629.47125:18 673.51556:6 673.54285:12 676.49109:79 676.53973:24 688.53009:30 688.5528:12 750.51141:18 750.5413…	310	8.788	750.532	8.55	750.529	[M+CH3COO]-	PC	PC 29:0|PC 14:0_15:0	658	ok	C37H74NO8P	JERIBPHBOOFETI-UHFFFAOYSA-N	O=C(OCC(OC(=O)CCCCCCCCCCCCCC)COP(=O)([O-])OCC[N+](C)(C)C)CCCCCCCCCCCCC
2	163	140.00729:12 195.14415:24 196.03355:12 277.20508:12 281.24442:60 281.26413:24 295.22498:95 321.22745:12 492.27725:12 756.51666:60	410	8.004	756.514	8.59	756.518	[M-H]-	OxPE	PE 36:3;O|PE 18:1_18:2;O	670	ok	C41H76NO9P	QNGCGBADJAHMQM-UHFFFAOYSA-N	O=C(OCC(OC(=O)CCCCCCC(O)C=CCC=CCCCCC)COP(=O)(O)OCCN)CCCCCCCC=CCCCCCCCC
2	164	267.23355:12 279.22891:24 281.24774:24 295.26395:48 297.27792:24 307.26648:12 478.29721:24 478.31659:12 756.55603:48 756.58698:24	310	10.991	756.554	10.63	756.555	[M-H]-	PE	PE 37:2|PE 18:1_19:1	671	ok	C42H80NO8P	VYGBMMLRWMCCRC-UHFFFAOYSA-N	O=C(OCC(OC(=O)CCCCCCCC=CCCCCCCCCC)COP(=O)(O)OCCN)CCCCCCCC=CCCCCCCCC
2	165	140.011:12 196.03667:12 209.49466:12 279.22778:560 293.25311:12 297.27609:146 476.27094:12 476.3031:12 494.31277:12 494.3392:24 756.56024:67	410	11.283	756.556	10.63	756.555	[M-H]-	PE	PE 37:2|PE 19:0_18:2	672	ok	C42H80NO8P	SBVNTISGMCSXLX-UHFFFAOYSA-N	O=C(OCC(OC(=O)CCCCCCCC=CCC=CCCCCC)COP(=O)(O)OCCN)CCCCCCCCCCCCCCCCCC
2	167	78.95671:24 152.99409:60 255.23083:132 275.19418:12 279.2298:48 281.24121:12 293.20691:12 295.21838:12 391.22321:48 409.22769:36 409.24686:12 415.21747:24 417.23697:12 433.23987:12 480.31241:12 671.46594:86 758.49066:60	310	8.5	758.496	8.15	758.498	[M-H]-	PS	PS 34:2|PS 16:0_18:2	676	ok	C40H74NO10P	ZGNVQERQNSXHHO-UHFFFAOYSA-N	O=C(OCC(OC(=O)CCCCCCCC=CCC=CCCCCC)COP(=O)(O)OCC(N)C(=O)O)CCCCCCCCCCCCCCC
2	171	78.95694:48 168.0414:170 170.5515:12 223.09023:12 255.2234:12 256.23398:12 267.23593:36 269.24222:12 296.22006:12 296.24179:12 447.29141:12 466.39655:12 505.26923:12 683.37402:12 685.52869:1042 699.47644:24 700.49384:12 759.47662:12 759.51141:12 759.5434:24 759.56848:12	310	8.593	759.565	8.49	759.566	[M+CH3COO]-	SM	SM 34:2;2O|SM 18:2;2O/16:0	680	ok	C39H77N2O6P	RYPRHPLEPBYJJE-UHFFFAOYSA-N	O=C(NC(COP(=O)([O-])OCC[N+](C)(C)C)C(O)C=CCCC=CCCCCCCCCC)CCCCCCCCCCCCCCC
2	172	78.95895:48 96.96723:12 107.08317:36 109.0997:12 117.06961:24 121.10376:24 122.00033:24 123.11556:12 131.08424:24 135.11452:24 137.1293:24 140.0083:111 140.02266:12 143.08463:24 147.11493:24 149.13217:24 151.14175:12 152.99054:60 157.09755:24 163.07422:24 163.14478:24 165.16454:12 171.11674:12 172.13022:12 175.14745:24 177.09404:12 177.16106:36 181.1208:12 189.1599:24 191.10451:12 191.17982:48 19…	310	8.829	760.493	8.54	760.492	[M-H]-	PE	PE 38:7|PE 16:1_22:6	683	ok	C43H72NO8P	PMUXXFUNXMXIFC-UHFFFAOYSA-N	O=C(OCC(OC(=O)CCC=CCC=CCC=CCC=CCC=CCC=CCC)COP(=O)(O)OCCN)CCCCCCCC=CCCCCCC
2	174	78.95742:12 124.99468:12 152.99483:12 163.12878:12 168.03877:36 182.05466:24 222.52992:24 223.08514:12 223.16373:12 223.17644:24 224.09406:12 224.17326:24 255.2247:24 255.23701:12 268.40512:24 269.24734:252 280.3652:12 281.24438:326 283.26047:12 295.2746:12 297.24072:24 298.23785:12 358.94052:12 390.91043:12 404.25046:36 473.15549:12 614.45203:48 614.47961:24 640.46674:36 685.50378:12 685.5332:12…	310	8.709	761.535	9.07	761.534	[M-H]-	PG	PG 35:1|PG 17:0_18:1	685	ok	C41H79O10P	STEDXSJDFPVFJC-UHFFFAOYSA-N	O=C(OCC(OC(=O)CCCCCCCC=CCCCCCCCC)COP(=O)(O)OCC(O)CO)CCCCCCCCCCCCCCCC
2	175	78.71564:12 78.95717:651 96.96734:12 122.9828:68 167.51703:24 167.52858:12 167.55656:12 168.04033:2720 168.99593:12 255.22758:48 255.24258:24 256.23822:12 269.24503:24 281.22302:36 281.24435:36 282.23279:12 283.2612:12 295.25888:24 295.28018:12 299.28415:12 325.20978:24 326.20215:12 326.23129:12 375.84824:12 377.67661:12 381.89603:12 382.54187:12 384.36578:12 384.67523:12 386.35117:12 387.09875:1…	310	9.117	761.583	8.79	761.581	[M+CH3COO]-	SM	SM 34:1;2O|SM 18:1;2O/16:0	686	ok	C39H79N2O6P	RWKUXQNLWDTSLO-UHFFFAOYSA-N	O=C(NC(COP(=O)([O-])OCC[N+](C)(C)C)C(O)C=CCCCCCCCCCCCCC)CCCCCCCCCCCCCCC
2	176	71.01238:12 78.95711:167 81.06824:36 83.04753:24 83.05158:12 87.83046:12 91.05351:48 93.06902:48 95.08752:24 96.96731:48 96.97803:12 100.50795:12 105.06973:36 107.08432:48 109.10028:36 109.11001:12 115.05541:12 117.06995:66 119.08517:36 121.101:72 121.99817:67 123.11557:36 127.07272:12 131.08371:36 133.10031:75 134.9798:12 135.07269:12 135.11502:79 137.13109:74 139.57082:12 140.00899:526 141.0746…	310	9.451	762.51	8.99	762.508	[M-H]-	PE	PE 38:6|PE 16:0_22:6	687	ok	C43H74NO8P	MPWUZHVZZKSTPV-UHFFFAOYSA-N	O=C(OCC(OC(=O)CCC=CCC=CCC=CCC=CCC=CCC=CCC)COP(=O)(O)OCCN)CCCCCCCCCCCCCCC
2	177	78.95758:60 81.07088:24 93.06889:12 96.96785:24 107.08506:12 121.10293:12 121.99992:12 122.98732:12 133.09888:24 140.0097:106 141.09592:12 149.1301:12 151.14842:24 155.11079:12 163.07207:24 163.08241:12 163.14909:12 168.04312:60 168.05795:12 169.04697:12 172.42592:12 172.59081:12 175.14331:12 177.09225:12 177.16364:24 191.10709:24 191.17883:12 195.13988:12 196.03818:141 202.20509:12 203.1037:12 2…	310	9.185	762.511	8.97	762.508	[M-H]-	PE	PE 38:6|PE 18:1_20:5	688	ok	C43H74NO8P	AMKOUQLHUASJMB-UHFFFAOYSA-N	O=C(OCC(OC(=O)CCCC=CCC=CCC=CCC=CCC=CCC)COP(=O)(O)OCCN)CCCCCCCC=CCCCCCCCC
2	180	78.95781:134 93.06836:12 96.96786:12 100.03197:12 107.08519:12 108.08443:12 108.79947:12 121.10535:12 121.99887:36 133.06779:12 135.98003:12 139.58073:24 140.00987:548 141.08562:12 149.05904:24 151.14716:12 152.99146:24 156.51212:12 161.1277:12 163.07088:24 163.14555:12 165.15894:12 172.73695:12 172.80518:12 173.08096:12 175.99382:24 177.0918:36 177.16042:24 177.17007:12 177.97417:12 178.02609:12…	310	9.666	764.521	9.48	764.524	[M-H]-	PE	PE 38:5|PE 18:1_20:4	699	ok	C43H76NO8P	ZYMZKMQPPJPQHY-UHFFFAOYSA-N	O=C(OCC(OC(=O)CCCCCCC=CCC=CCC=CCC=CCC)COP(=O)(O)OCCN)CCCCCCCC=CCCCCCCCC
2	181	78.95755:60 83.05283:12 96.96706:48 107.08438:12 109.10354:12 117.07107:24 121.10046:24 121.99878:12 123.11689:12 127.16812:12 137.12865:12 140.01053:192 140.12128:12 151.14644:36 152.995:24 163.07469:12 164.94228:12 165.16408:36 166.7596:12 167.10667:12 169.1237:12 177.08771:36 177.16318:24 188.80519:12 189.09056:12 191.09712:12 191.179:12 196.03661:169 203.03552:24 203.17767:237 205.1933:12 211…	310	9.955	764.526	9.47	764.524	[M-H]-	PE	PE 38:5|PE 18:0_20:5	700	ok	C43H76NO8P	MOJMRZJNAPRFBD-UHFFFAOYSA-N	O=C(OCC(OC(=O)CCCC=CCC=CCC=CCC=CCC=CCC)COP(=O)(O)OCCN)CCCCCCCCCCCCCCCCC
2	184	78.95684:40 83.04851:6 96.96957:6 102.39112:6 122.00164:12 140.00996:86 147.1183:6 152.99384:6 154.09933:6 163.07312:6 171.47234:6 171.50816:6 177.08849:12 178.02899:6 191.10098:6 196.03442:87 204.16476:6 205.19778:12 207.02689:6 209.65497:6 214.04478:12 216.2482:6 218.11388:6 227.61537:6 231.20174:6 233.22569:30 247.16679:12 253.21184:12 254.43207:24 254.44824:6 255.23027:1579 255.7883:6 255.950…	310	10.265	766.541	9.97	766.539	[M-H]-	PE	PE 38:4|PE 16:0_22:4	704	ok	C43H78NO8P	ICYDFONFTSPCRL-UHFFFAOYSA-N	O=C(OCC(OC(=O)CCCCCCCCC=CCC=CCC=CCC=CCC)COP(=O)(O)OCCN)CCCCCCCCCCCCCCC
2	185	71.01301:18 78.71698:6 78.95765:183 81.03372:6 81.0716:6 83.04716:18 83.11208:6 92.64011:6 93.06833:12 95.08676:12 96.96954:24 97.06344:6 99.83029:6 100.39803:12 101.0096:12 101.09427:6 101.30241:6 101.51006:6 104.06246:6 105.06902:6 106.99588:6 107.08494:12 107.51742:6 107.59743:6 107.89592:6 108.10269:12 108.29255:12 108.34006:6 108.42604:6 108.60522:6 109.06254:6 109.10084:6 109.15704:6 109.77…	410	10.585	766.541	10.03	766.539	[M-H]-	PE	PE 38:4|PE 18:0_20:4	705	ok	C43H78NO8P	YEHAZLUVAZKVRO-UHFFFAOYSA-N	O=C(OCC(OC(=O)CCCCCCC=CCC=CCC=CCC=CCC)COP(=O)(O)OCCN)CCCCCCCCCCCCCCCCC
2	190	140.00339:12 196.03387:24 234.23061:12 255.24103:12 283.26062:60 284.26581:60 285.27103:36 305.24329:271 306.24728:236 307.0741:12 307.24957:116 333.27655:12 334.28265:24 335.28622:12 443.59586:12 463.30029:24 480.30066:24 480.32285:12 481.30252:12 482.31021:36 770.56226:135	310	11.075	770.561	11.11	770.571	[M-H]-	PE	PE 38:2|PE 18:0_20:2	711	ok	C43H82NO8P	WYDGEVICLIVPEG-UHFFFAOYSA-N	O=C(OCC(OC(=O)CCCCCCCCCC=CCC=CCCCCC)COP(=O)(O)OCCN)CCCCCCCCCCCCCCCCC
2	191	140.01207:6 162.0074:6 189.52019:6 196.03021:6 196.03558:12 253.21317:12 279.23172:24 280.36404:6 281.24451:295 306.2431:12 307.24524:6 307.26233:24 308.29568:12 309.2757:475 311.29535:12 337.30573:12 450.24838:6 460.26584:6 460.28238:6 478.29135:24 478.31696:6 488.32004:6 506.31473:24 508.33408:12 770.56744:139	410	11.644	770.569	11.14	770.571	[M-H]-	PE	PE 38:2|PE 18:1_20:1	712	ok	C43H82NO8P	UITCASPZWUAJBW-UHFFFAOYSA-N	O=C(OCC(OC(=O)CCCCCCCCCC=CCCCCCCCC)COP(=O)(O)OCCN)CCCCCCCC=CCCCCCCCC
2	192	78.95844:2 140.00882:7 152.99661:2 196.03519:15 196.7439:1 214.05553:1 223.37271:1 223.5887:1 223.91708:1 224.39381:1 224.50415:1 224.7943:1 226.14128:1 226.3232:1 226.81998:1 228.29698:1 236.07707:1 253.21382:1 261.21494:2 278.35785:5 278.3891:1 279.15848:1 279.22983:455 280.35858:1 280.62054:1 281.23706:2 281.24991:6 281.94269:1 281.9686:1 282.4234:1 282.46701:1 283.26175:16 284.47449:1 285.161…	410	12.045	770.569	11.25	770.571	[M-H]-	PE	PE 38:2|PE 20:0_18:2	713	ok	C43H82NO8P	CLPMAPXZURYSNH-UHFFFAOYSA-N	O=C(OCC(OC(=O)CCCCCCCC=CCC=CCCCCC)COP(=O)(O)OCCN)CCCCCCCCCCCCCCCCCCC
2	194	152.99123:36 170.99911:12 278.35294:12 279.22977:217 281.2457:105 491.27515:12 507.26733:12 509.29169:36 771.51379:282	310	8.578	771.518	8.24	771.518	[M-H]-	PG	PG 36:3|PG 18:1_18:2	718	ok	C42H77O10P	FSVTVWTVWNNIQX-UHFFFAOYSA-N	O=C(OCC(OC(=O)CCCCCCCC=CCC=CCCCCC)COP(=O)(O)OCC(O)CO)CCCCCCCC=CCCCCCCCC
2	198	78.95586:12 96.96504:12 140.0065:24 196.03561:24 213.01991:12 255.22681:24 281.24527:93 283.11154:12 283.26065:508 308.31302:48 308.32516:12 309.1871:12 309.27625:1483 310.26593:12 311.29175:48 311.32681:12 337.30933:60 462.29129:60 462.2999:24 480.30624:76 488.29984:12 506.31741:12 772.58099:527	410	12.914	772.587	12.18	772.586	[M-H]-	PE	PE 38:1|PE 18:0_20:1	724	ok	C43H84NO8P	DBYSGBYABPVNGO-UHFFFAOYSA-N	O=C(OCC(OC(=O)CCCCCCCCCC=CCCCCCCCC)COP(=O)(O)OCCN)CCCCCCCCCCCCCCCCC
2	199	78.9569:24 152.99362:24 227.03943:12 255.2336:24 279.22955:529 283.26123:170 284.6965:12 307.26047:60 419.25122:12 460.64008:12 489.26089:12 493.27078:12 493.2897:12 507.28885:12 511.28503:24 511.30527:24 699.50745:12 737.49298:24 771.06836:12 773.53204:339	310	9.058	773.533	8.63	773.534	[M-H]-	PG	PG 36:2|PG 18:0_18:2	726	ok	C42H79O10P	JPRWHUSRRGNLOV-UHFFFAOYSA-N	O=C(OCC(OC(=O)CCCCCCCC=CCC=CCCCCC)COP(=O)(O)OCC(O)CO)CCCCCCCCCCCCCCCCC
2	204	152.99112:37 173.97401:6 191.77296:6 195.84523:12 198.10326:6 207.66016:6 227.03171:6 251.20107:6 255.22704:30 279.22861:54 280.23392:30 280.36917:18 280.41547:6 281.24542:1376 281.29584:6 282.08624:6 282.2532:12 282.37549:18 283.22482:6 283.26114:1333 283.30389:6 283.77985:6 284.26212:6 284.40048:6 284.52234:6 284.88327:6 285.27277:12 286.44806:6 286.70215:6 287.8136:6 307.26376:6 309.27612:30 3…	310	9.014	775.551	9.2	775.549	[M-H]-	PG	PG 36:1|PG 18:0_18:1	731	ok	C42H81O10P	ZEFGRNLJASLRBZ-UHFFFAOYSA-N	O=C(OCC(OC(=O)CCCCCCCC=CCCCCCCCC)COP(=O)(O)OCC(O)CO)CCCCCCCCCCCCCCCCC
2	210	140.01402:6 171.17281:6 178.16818:6 196.04218:6 203.18854:6 233.22467:6 265.24936:6 283.24417:12 283.26038:6 284.24908:12 285.24878:6 287.27817:6 327.23135:30 328.23709:41 329.23718:30 329.25027:6 331.26288:215 333.27539:6 357.27396:6 444.2951:12 446.30588:6 447.30838:6 448.32358:6 462.29532:33 464.31598:12 465.30936:12 465.33115:6 465.34131:12 466.3139:18 466.33914:12 776.56018:84	310	11.155	776.558	10.81	776.56	[M-H]-	EtherPE	PE O-40:6|PE O-18:2_22:4	737	ok	C45H80NO7P	PDXZWDHUABEPOF-UHFFFAOYSA-N	O=C(OC(COC=CCCCCCCC=CCCCCCCCC)COP(=O)(O)OCCN)CCCCCCCCC=CCC=CCC=CCC=CCC
2	217	168.03987:24 224.07739:12 227.19943:36 241.21326:166 255.22957:162 269.24121:24 269.26086:12 282.24207:12 284.26242:12 462.30371:12 466.27533:12 466.28937:24 480.30518:12 631.48419:12 702.56653:12 704.52789:157 717.54584:12 778.51099:12 778.54346:24 778.56317:12	310	9.509	778.561	9.24	778.56	[M+CH3COO]-	PC	PC 31:0|PC 15:0_16:0	746	ok	C39H78NO8P	LLHISNQVRRYJGL-UHFFFAOYSA-N	O=C(OCC(OC(=O)CCCCCCCCCCCCCCC)COP(=O)([O-])OCC[N+](C)(C)C)CCCCCCCCCCCCCC
2	218	306.08084:12 329.24655:113 330.24298:12 331.26425:24 405.28125:12 465.31229:12 466.32709:36 628.5177:12 778.53082:12 778.57666:105	310	11.594	778.574	11.66	778.576	[M-H]-	EtherPE	PE O-40:5|PE O-18:0_22:5	747	ok	C45H82NO7P	WHJAXVALSIXNQX-UHFFFAOYSA-N	O=C(OC(COCCCCCCCCCCCCCCCCCC)COP(=O)(O)OCCN)CCCCCC=CCC=CCC=CCC=CCC=CCC
2	221	255.22935:184 267.34457:12 279.22775:36 329.2424:12 466.32336:36 628.51172:12 628.53204:12 704.54486:60 704.56842:227 742.53308:24	310	10.637	778.591	10.28	778.597	[M+CH3COO]-	EtherPC	PC O-32:0|PC O-16:0_16:0	750	ok	C40H82NO7P	WOTHHEHCEYHCFE-UHFFFAOYSA-N	O=C(OC(COCCCCCCCCCCCCCCCC)COP(=O)([O-])OCC[N+](C)(C)C)CCCCCCCCCCCCCCC
2	222	78.95736:36 141.0528:12 152.51447:24 152.99335:237 171.00499:36 189.16025:12 190.16805:12 254.43684:12 255.22977:549 257.21671:12 257.23022:12 258.27518:12 281.2453:12 283.26318:24 301.21341:137 317.20551:12 319.23285:24 345.24255:24 389.21381:12 391.22296:260 409.23254:130 437.20468:36 455.2168:36 633.47986:12 693.45129:181 780.44519:12 780.49316:111	310	8.265	780.483	7.95	780.482	[M-H]-	PS	PS 36:5|PS 16:0_20:5	753	ok	C42H72NO10P	VLPJTQXJVHPDIV-UHFFFAOYSA-N	O=C(OCC(OC(=O)CCCC=CCC=CCC=CCC=CCC=CCC)COP(=O)(O)OCC(N)C(=O)O)CCCCCCCCCCCCCCC
2	224	78.95534:12 140.01054:12 196.03561:24 203.14099:6 205.18961:18 259.24353:51 273.25873:6 297.27631:285 302.27811:6 303.22906:430 317.24884:12 331.25934:12 332.26025:6 476.31848:6 482.2627:12 494.32166:41 500.28885:6 780.55463:161	410	11.212	780.555	10.46	780.555	[M-H]-	PE	PE 39:4|PE 19:0_20:4	755	ok	C44H80NO8P	OFDOGRFSVOUXHN-UHFFFAOYSA-N	O=C(OCC(OC(=O)CCCCCCC=CCC=CCC=CCC=CCC)COP(=O)(O)OCCN)CCCCCCCCCCCCCCCCCC
2	225	140.01105:9 158.97411:3 233.22333:3 233.23724:3 287.27365:15 303.23038:3 313.24738:3 329.24777:3 330.21964:6 331.26349:393 331.41486:3 332.26028:15 332.28:6 332.54837:3 333.26886:12 333.29318:3 359.29553:3 405.27817:9 448.3215:16 464.31085:3 466.29126:3 466.33182:58 778.13715:3 780.59357:125	310	12.564	780.59	12.39	780.591	[M-H]-	EtherPE	PE O-40:4|PE O-18:0_22:4	757	ok	C45H84NO7P	VYTQELWTVMNGQZ-UHFFFAOYSA-N	O=C(OC(COCCCCCCCCCCCCCCCCCC)COP(=O)(O)OCCN)CCCCCCCCC=CCC=CCC=CCC=CCC
2	226	78.95897:24 152.99493:67 153.00826:12 167.10504:12 255.22972:209 257.23569:12 259.23627:12 283.25696:24 283.26852:24 303.22769:60 319.21765:24 391.22058:85 409.23602:48 439.22366:24 457.2446:12 480.30212:12 695.46252:62 695.49786:36 782.4657:24 782.50214:48 782.53235:48 782.56042:12	310	8.482	782.499	8.14	782.498	[M-H]-	PS	PS 36:4|PS 16:0_20:4	759	ok	C42H74NO10P	FNOBGXQUVKEMEE-UHFFFAOYSA-N	O=C(OCC(OC(=O)CCCCCCC=CCC=CCC=CCC=CCC)COP(=O)(O)OCC(N)C(=O)O)CCCCCCCCCCCCCCC
2	228	255.22885:12 305.2482:24 333.27966:168 334.27744:24 334.29318:12 335.2919:24 361.30362:36 436.90189:12 448.31964:12 465.32373:12 466.32709:48 714.57605:24 782.60809:148 782.64423:24	310	13.052	782.606	12.94	782.607	[M-H]-	EtherPE	PE O-40:3|PE O-18:0_22:3	761	ok	C45H86NO7P	FNXDZKBWSLCLGM-UHFFFAOYSA-N	O=C(OC(COCCCCCCCCCCCCCCCCCC)COP(=O)(O)OCCN)CCCCCCCCC=CCC=CCC=CCCCCC
2	229	71.01274:36 89.02455:24 113.02503:24 119.03307:24 152.98985:12 161.04237:36 179.05005:24 217.11995:12 237.22198:12 255.24382:12 279.22742:24 304.23849:12 321.30487:12 321.33002:12 333.276:24 335.29446:24 337.30832:24 338.32974:12 338.34061:12 360.17593:12 361.31549:12 364.35718:24 409.23196:12 520.37982:12 572.58112:24 588.56549:24 620.6004:93 782.60077:36 782.62079:48 782.64691:115 782.68585:12 …	410	12.942	782.651	12.4	782.651	[M-H]-	HexCer_NS	HexCer 40:1;2O|HexCer 18:1;2O/22:0	763	ok	C46H89NO8	YIGARKIIFOHVPF-UHFFFAOYSA-N	O=C(NC(COC1OC(CO)C(O)C(O)C1O)C(O)C=CCCCCCCCCCCCCC)CCCCCCCCCCCCCCCCCCCCC
2	231	279.23007:60 281.25082:12 307.25793:12 334.23138:12 335.2916:229 337.30652:24 338.68658:12 363.32443:24 448.31186:12 466.32617:36 522.38751:12 706.48657:12 782.15662:12 784.61743:132	310	13.189	784.623	12.97	784.623	[M-H]-	EtherPE	PE O-40:2|PE O-18:0_22:2	765	ok	C45H88NO7P	MRHHCCDHMZMTID-UHFFFAOYSA-N	O=C(OC(COCCCCCCCCCCCCCCCCCC)COP(=O)(O)OCCN)CCCCCCCCCCCC=CCC=CCCCCC
2	232	78.95793:149 96.97011:12 140.01192:12 152.99503:377 171.01736:12 197.50041:12 205.19785:24 229.19809:24 234.6151:12 236.42448:12 247.81635:12 251.48555:12 259.23111:12 259.24402:12 277.21808:24 278.3508:12 278.36426:12 279.23203:681 280.10999:12 280.37064:12 281.24734:65 282.36874:12 282.37894:12 282.99451:12 283.26273:1590 284.38019:12 284.58487:12 302.28137:12 303.23413:127 327.22632:48 327.237…	410	9.035	786.529	8.47	786.529	[M-H]-	PS	PS 36:2|PS 18:0_18:2	766	ok	C42H78NO10P	AGTPCXBHIGMTEU-UHFFFAOYSA-N	O=C(OCC(OC(=O)CCCCCCCC=CCC=CCCCCC)COP(=O)(O)OCC(N)C(=O)O)CCCCCCCCCCCCCCCCC
2	233	137.02837:12 281.24362:24 281.25079:12 283.25739:24 309.27628:36 309.28613:12 337.30545:237 419.24423:12 466.32401:36 466.34689:12 699.4859:48 786.52026:24 786.54059:12 786.63623:112	310	13.354	786.639	13.23	786.638	[M-H]-	EtherPE	PE O-40:1|PE O-18:0_22:1	767	ok	C45H90NO7P	XFXLPXVFBLJZGM-UHFFFAOYSA-N	O=C(OC(COCCCCCCCCCCCCCCCCCC)COP(=O)(O)OCCN)CCCCCCCCCCCC=CCCCCCCCC
2	234	78.95724:71 83.05227:24 91.05435:24 93.06901:24 95.08351:24 96.97066:24 100.35434:12 107.08492:36 109.10197:12 117.07132:24 119.08477:24 121.10024:48 121.99898:48 123.12262:12 131.08554:24 133.10249:24 135.11795:36 135.12605:12 137.13406:48 139.57283:12 140.01003:323 143.08463:24 145.09892:24 147.11749:36 149.06146:24 149.13379:36 151.14458:24 152.99841:36 157.09901:12 159.11467:12 161.1297:24 16…	310	9.544	788.523	9.36	788.524	[M-H]-	PE	PE 40:7|PE 18:1_22:6	770	ok	C45H76NO8P	JZSZAGWWWKKXLO-UHFFFAOYSA-N	O=C(OCC(OC(=O)CCC=CCC=CCC=CCC=CCC=CCC=CCC)COP(=O)(O)OCCN)CCCCCCCC=CCCCCCCCC
2	235	78.95666:6 152.99567:6 168.03926:18 196.75591:6 224.06326:18 224.07755:6 225.13747:6 225.18903:6 226.4823:6 227.20129:271 251.20461:12 252.42734:6 253.21552:155 255.23245:12 265.21298:6 278.22086:6 278.36011:12 279.23135:690 281.24783:62 282.24954:37 285.38162:6 295.26208:57 296.26477:53 309.27954:12 310.27927:6 325.2717:6 363.19263:6 434.28143:6 443.25934:6 452.27878:30 460.27859:6 478.28854:12 …	310	8.746	788.546	8.57	788.545	[M+CH3COO]-	PC	PC 32:2|PC 14:0_18:2	771	ok	C40H76NO8P	IWXJKHSPEQSQMD-UHFFFAOYSA-N	O=C(OCC(OC(=O)CCCCCCCC=CCC=CCCCCC)COP(=O)([O-])OCC[N+](C)(C)C)CCCCCCCCCCCCC
2	236	78.95688:70 122.98279:24 152.99573:12 168.04068:169 279.22263:36 279.24115:12 281.24045:24 282.24466:12 283.26053:24 283.43835:12 284.26611:48 295.26257:12 303.22595:12 419.25076:12 420.25519:12 449.31097:12 505.26672:12 644.50323:12 702.50958:36 702.53894:12 713.31616:12 715.57355:1337 728.28229:12 728.54352:12 729.5636:12 730.54889:12 789.55988:36 789.60443:36	310	9.972	789.611	9.72	789.613	[M+CH3COO]-	SM	SM 36:1;2O|SM 18:1;2O/18:0	772	ok	C41H83N2O6P	LKQLRGMMMAHREN-UHFFFAOYSA-N	O=C(NC(COP(=O)([O-])OCC[N+](C)(C)C)C(O)C=CCCCCCCCCCCCCC)CCCCCCCCCCCCCCCCC
2	237	78.95806:48 81.06866:36 91.0544:12 91.67453:12 93.06956:36 93.07531:12 95.08492:12 105.06813:24 107.082:24 107.08944:12 109.09912:12 113.05815:12 116.21583:12 117.06857:24 119.08708:36 121.09752:48 121.99686:12 122.00693:12 123.11511:24 131.08763:12 133.0993:65 135.1133:24 137.13194:36 140.00822:276 143.08391:24 145.09843:24 147.11581:24 149.05991:12 149.09113:12 149.13461:48 151.14369:24 152.990…	410	10.414	790.54	9.87	790.539	[M-H]-	PE	PE 40:6|PE 18:0_22:6	773	ok	C45H78NO8P	XYYHNDVKALDFHQ-UHFFFAOYSA-N	O=C(OCC(OC(=O)CCC=CCC=CCC=CCC=CCC=CCC=CCC)COP(=O)(O)OCCN)CCCCCCCCCCCCCCCCC
2	240	78.95689:12 152.62341:6 152.99738:12 161.21973:6 167.00314:6 167.60371:6 168.04007:100 176.77045:6 179.23616:6 186.99078:6 206.07411:6 223.17107:6 224.06943:65 226.48962:6 227.19901:419 234.85677:6 239.20082:6 241.21182:12 242.07336:12 251.20522:6 252.42345:37 252.43341:12 253.21552:2522 254.1843:6 254.2525:6 254.43756:12 254.45499:6 254.67767:6 254.8344:6 254.94189:6 255.17152:6 255.23138:1384 2…	310	9.236	790.563	9.09	790.56	[M+CH3COO]-	PC	PC 32:1|PC 16:0_16:1	777	ok	C40H78NO8P	QIBZFHLFHCIUOT-UHFFFAOYSA-N	O=C(OCC(OC(=O)CCCCCCCC=CCCCCCC)COP(=O)([O-])OCC[N+](C)(C)C)CCCCCCCCCCCCCCC
2	244	78.95607:24 152.98859:12 160.27992:12 168.03932:48 170.27675:12 215.66689:12 224.06543:48 224.08061:12 227.19855:240 237.21899:12 241.2126:12 254.42815:12 254.43797:36 255.14264:12 255.2309:3783 256.23611:12 257.56262:12 261.94742:12 279.22458:12 281.24799:36 282.2518:24 283.26517:211 285.26126:24 286.25919:24 287.27798:24 303.22607:12 329.25168:36 330.25162:24 331.26605:12 404.48962:12 408.43759…	310	9.967	792.577	9.57	792.576	[M+CH3COO]-	PC	PC 32:0|PC 16:0_16:0	784	ok	C40H80NO8P	KILNVBDSWZSGLL-UHFFFAOYSA-N	O=C(OCC(OC(=O)CCCCCCCCCCCCCCC)COP(=O)([O-])OCC[N+](C)(C)C)CCCCCCCCCCCCCCC
2	246	80.95909:12 124.9996:24 153.00047:12 168.03912:12 169.03494:12 179.00636:24 179.01451:12 184.53011:12 223.03423:12 224.06729:24 254.42841:12 254.44804:12 255.22971:690 256.23346:364 257.23712:94 281.24554:64 283.25967:12 284.25873:24 331.25522:12 363.23309:24 391.22122:24 417.22937:12 419.25421:48 419.27698:12 435.25342:12 462.28815:36 463.29544:24 480.31967:24 481.31076:48 482.29871:24 482.32755…	410	10.125	794.552	8.31	794.555	[M+CH3COO]-	OxPC	PC 31:0;O|PC 16:0_15:0;O	790	ok	C39H78NO9P	WPMFUUGMASDGAW-UHFFFAOYSA-N	O=C(OCC(OC(=O)CCCCCCC(O)CCCCCCC)COP(=O)([O-])OCC[N+](C)(C)C)CCCCCCCCCCCCCCC
2	247	78.95814:13 96.96761:5 122:7 140.00992:28 163.07475:5 174.53133:2 177.08997:5 178.03096:5 180.28954:2 184.38181:2 190.0862:2 191.11009:2 196.037:28 197.37041:2 205.12794:2 205.19402:19 206.17903:2 214.05084:5 217.19754:2 220.04997:2 223.36153:2 223.37202:2 223.58907:2 223.69919:2 223.98776:2 224.18935:2 224.90404:2 225.19548:2 226.12325:2 226.31465:2 226.76859:2 226.93971:2 228.08331:2 228.30794:…	410	11.977	794.571	11.22	794.571	[M-H]-	PE	PE 40:4|PE 20:0_20:4	791	ok	C45H82NO8P	MIPOZDXFSKBSGM-UHFFFAOYSA-N	O=C(OCC(OC(=O)CCCCCCC=CCC=CCC=CCC=CCC)COP(=O)(O)OCCN)CCCCCCCCCCCCCCCCCCC
2	248	78.95952:36 96.96774:24 140.00935:71 152.98813:12 163.07349:12 174.07893:12 178.02687:24 179.00865:12 194.77904:12 195.12962:12 196.0332:71 205.12033:12 214.04807:12 217.19334:12 233.22342:36 259.23901:12 265.60547:12 282.37454:24 283.26068:1742 284.25888:12 285.13461:12 285.5481:12 287.26935:142 289.5311:12 305.24249:12 313.24609:24 329.24484:12 330.22098:48 330.24039:24 331.26059:4366 331.43491…	410	11.554	794.571	10.87	794.571	[M-H]-	PE	PE 40:4|PE 18:0_22:4	792	ok	C45H82NO8P	TVACGFJBGVEGCR-UHFFFAOYSA-N	O=C(OCC(OC(=O)CCCCCCCCC=CCC=CCC=CCC=CCC)COP(=O)(O)OCCN)CCCCCCCCCCCCCCCCC
2	251	78.9565:12 152.99329:48 227.19574:12 259.23819:12 269.24438:127 279.2294:12 283.24142:12 303.22894:48 405.24139:64 423.2453:36 423.27005:24 439.23288:12 709.48297:67 722.52478:12 722.60773:24 734.4917:12 796.51276:64 796.54004:60	310	8.74	796.514	8.35	796.513	[M-H]-	PS	PS 37:4|PS 17:0_20:4	798	ok	C43H76NO10P	NYRLAGYOGZBIFV-UHFFFAOYSA-N	O=C(OCC(OC(=O)CCCCCCC=CCC=CCC=CCC=CCC)COP(=O)(O)OCC(N)C(=O)O)CCCCCCCCCCCCCCCC
2	252	140.00697:12 140.01396:12 196.03719:24 283.26044:265 289.28564:12 305.24908:24 331.26547:12 332.24658:12 333.27716:570 462.30573:12 480.30927:36 530.3313:12 796.58496:179	410	12.681	796.587	11.77	796.586	[M-H]-	PE	PE 40:3|PE 18:0_22:3	799	ok	C45H84NO8P	FWFYKTALQSTAHK-UHFFFAOYSA-N	O=C(OCC(OC(=O)CCCCCCCCC=CCC=CCC=CCCCCC)COP(=O)(O)OCCN)CCCCCCCCCCCCCCCCC
2	253	73.02703:12 89.02042:48 101.01904:12 113.0265:12 119.03174:24 179.05585:12 283.26254:12 335.33273:12 353.34781:12 378.3725:12 534.39209:12 602.58044:12 634.61652:68 722.61621:36 722.64948:12 796.63031:12 796.66803:81 796.71082:24	310	13.103	796.667	12.87	796.667	[M-H]-	HexCer_NS	HexCer 41:1;2O|HexCer 18:1;2O/23:0	801	ok	C47H91NO8	SJGWLQDELUWRDA-UHFFFAOYSA-N	O=C(NC(COC1OC(CO)C(O)C(O)C1O)C(O)C=CCCCCCCCCCCCCC)CCCCCCCCCCCCCCCCCCCCCC
2	256	152.98831:24 153.00394:12 202.67644:12 255.23515:12 279.23038:87 281.2457:687 283.26144:60 284.25681:12 303.22794:24 305.25003:36 306.29965:36 307.25974:896 308.30167:12 309.27921:90 317.21228:12 459.73502:12 487.10519:12 491.289:12 512.10742:12 535.29828:12 739.54474:24 741.53088:12 799.55267:361 799.63367:12	310	8.707	799.55	8.76	799.549	[M-H]-	PG	PG 38:3|PG 18:1_20:2	806	ok	C44H81O10P	QYNYDIBIMCZYDQ-UHFFFAOYSA-N	O=C(OCC(OC(=O)CCCCCCCCCC=CCC=CCCCCC)COP(=O)(O)OCC(O)CO)CCCCCCCC=CCCCCCCCC
2	258	78.95899:12 140.00742:12 196.03909:12 277.22122:12 279.23398:12 281.24451:84 283.26178:175 309.2735:81 311.29358:24 337.30844:523 339.32413:36 462.29828:12 480.31088:24 534.35352:24 536.383:12 708.52167:12 800.62317:228 800.67902:24 800.71277:24	310	13.211	800.619	13.04	800.617	[M-H]-	PE	PE 40:1|PE 18:0_22:1	810	ok	C45H88NO8P	KVCSFWAPYZJNRB-UHFFFAOYSA-N	O=C(OCC(OC(=O)CCCCCCCCCCCC=CCCCCCCCC)COP(=O)(O)OCCN)CCCCCCCCCCCCCCCCC
2	260	168.04202:36 224.06451:24 224.07314:24 240.45576:12 241.214:555 253.21388:12 255.23166:48 256.23514:24 265.21597:60 267.22922:36 277.21829:36 278.21262:24 278.23752:12 279.23022:1156 280.2323:12 280.70331:12 287.93262:12 301.21667:12 310.2832:12 377.20377:12 448.2785:48 464.81134:12 466.28897:78 480.3107:24 486.29047:12 490.29962:12 504.31:24 688.55737:12 726.22662:24 728.52161:742 736.47949:24 7…	310	9.078	802.562	8.89	802.56	[M+CH3COO]-	PC	PC 33:2|PC 15:0_18:2	815	ok	C41H78NO8P	DGBYUHHIADYUMU-UHFFFAOYSA-N	O=C(OCC(OC(=O)CCCCCCCC=CCC=CCCCCC)COP(=O)([O-])OCC[N+](C)(C)C)CCCCCCCCCCCCCC
2	263	177.15892:36 196.03706:12 208.53481:12 229.19151:12 281.23981:12 283.23886:94 297.27719:179 303.23627:12 305.24261:24 327.22995:149 473.15979:12 476.31702:24 494.32294:36 730.56024:12 730.58679:12 768.54877:12 804.54718:203	410	11.027	804.554	10.27	804.555	[M-H]-	PE	PE 41:6|PE 19:0_22:6	820	ok	C46H80NO8P	PITVJCPCBXGCHJ-UHFFFAOYSA-N	O=C(OCC(OC(=O)CCC=CCC=CCC=CCC=CCC=CCC=CCC)COP(=O)(O)OCCN)CCCCCCCCCCCCCCCCCC
2	264	78.9621:6 149.52664:6 168.04005:35 202.32539:6 224.06656:30 241.21503:128 253.21358:51 255.23003:255 255.25066:6 266.38364:6 266.40057:12 267.22995:684 269.24289:24 279.22736:57 280.23206:18 280.35318:12 280.3689:6 281.17511:6 281.24417:386 282.24704:12 303.23138:6 401.55435:12 413.49829:6 417.77081:6 422.9816:6 427.18735:6 448.2804:12 462.2963:6 466.2912:24 474.29413:6 480.30716:38 488.2876:6 48…	310	9.629	804.575	9.46	804.576	[M+CH3COO]-	PC	PC 33:1|PC 16:0_17:1	821	ok	C41H80NO8P	ASFWPRURQHKRSL-UHFFFAOYSA-N	O=C(OCC(OC(=O)CCCCCCCC=CCCCCCCC)COP(=O)([O-])OCC[N+](C)(C)C)CCCCCCCCCCCCCCC
2	265	168.03706:12 253.21678:12 255.09639:12 255.23012:666 279.22906:227 280.23187:12 281.24768:99 283.25861:147 285.1564:12 297.27515:24 297.29007:12 327.23547:24 329.24796:12 466.31873:24 466.34125:12 474.33621:36 480.30734:24 480.595:12 492.34152:175 492.36005:48 659.49048:12 730.5766:305 742.5434:123 744.55951:24 766.54681:12 804.56042:24 804.58887:36	310	10.751	804.611	10.66	804.612	[M+CH3COO]-	EtherPC	PC O-34:1|PC O-18:1_16:0	823	ok	C42H84NO7P	IQLHTKSHLGLPMG-UHFFFAOYSA-N	O=C(OC(COCCCCCCCCC=CCCCCCCCC)COP(=O)([O-])OCC[N+](C)(C)C)CCCCCCCCCCCCCCC
2	266	78.96099:12 134.981:12 140.00659:12 152.99434:124 229.1924:12 235.16962:12 255.22995:297 281.24609:12 283.24216:36 283.25986:24 327.22955:78 343.21393:24 343.23306:24 391.22391:148 409.23651:94 463.22311:60 481.23126:12 506.24637:12 719.46869:174 806.50891:139 806.57703:24	310	8.432	806.5	8.15	806.498	[M-H]-	PS	PS 38:6|PS 16:0_22:6	825	ok	C44H74NO10P	PWBBJQOVCTWPIM-UHFFFAOYSA-N	O=C(OCC(OC(=O)CCC=CCC=CCC=CCC=CCC=CCC=CCC)COP(=O)(O)OCC(N)C(=O)O)CCCCCCCCCCCCCCC
2	271	71.01331:12 89.02336:48 101.02411:36 113.02317:12 119.03588:24 161.03947:12 179.05455:24 254.05174:12 255.23811:12 256.23862:12 263.22897:24 281.23602:12 283.26236:24 347.32635:12 347.33444:24 364.34744:12 364.36362:24 365.3342:12 390.37567:36 418.36847:12 419.26917:12 598.59125:12 614.58588:24 616.58972:12 628.60199:12 646.6192:184 721.48566:12 772.58649:12 808.50195:24 808.53784:24 808.59833:12…	310	12.92	808.666	12.55	808.667	[M-H]-	HexCer_NS	HexCer 42:2;2O|HexCer 18:1;2O/24:1	834	ok	C48H91NO8	PPSREVDUNDPZIG-UHFFFAOYSA-N	O=C(NC(COC1OC(CO)C(O)C(O)C1O)C(O)C=CCCCCCCCCCCCCC)CCCCCCCCCCCC=CCCCCCCCCCC
2	272	78.95739:177 96.96904:36 134.98244:24 141.77051:12 152.99384:686 155.7384:12 170.9964:24 171.00613:24 175.03078:12 190.5764:12 192.87415:12 205.19084:12 259.23923:36 259.2471:12 282.37:36 282.3844:24 283.26181:2173 283.52054:12 283.81586:12 284.26505:12 284.85663:12 285.2811:12 286.61484:12 303.23056:511 410.69791:12 417.94455:12 419.25705:997 419.33511:12 422.92191:12 437.26602:675 439.22052:248…	310	9.021	810.531	8.53	810.529	[M-H]-	PS	PS 38:4|PS 18:0_20:4	836	ok	C44H78NO10P	IULWELDCBXQXED-UHFFFAOYSA-N	O=C(OCC(OC(=O)CCCCCCC=CCC=CCC=CCC=CCC)COP(=O)(O)OCC(N)C(=O)O)CCCCCCCCCCCCCCCCC
2	274	89.02487:24 101.02066:12 119.03075:24 152.99387:36 159.03082:12 179.05254:24 279.23203:12 283.26169:83 303.2258:36 349.3457:12 361.31223:36 366.36765:24 367.35562:24 392.37997:36 392.40112:12 419.25027:60 437.26358:36 439.21597:24 600.59424:12 616.58496:12 616.63025:12 618.61786:12 648.63153:93 723.49323:48 810.53363:60 810.638:24 810.68207:82	310	13.216	810.683	13.05	810.683	[M-H]-	HexCer_NS	HexCer 42:1;2O|HexCer 18:1;2O/24:0	839	ok	C48H93NO8	POQRWMRXUOPCLD-UHFFFAOYSA-N	O=C(NC(COC1OC(CO)C(O)C(O)C1O)C(O)C=CCCCCCCCCCCCCC)CCCCCCCCCCCCCCCCCCCCCCC
2	276	78.95607:24 168.04025:36 205.1933:12 224.06784:36 227.19952:151 251.19687:36 254.42616:12 255.22893:12 259.23828:48 275.202:24 277.21512:24 279.23221:66 281.24878:24 283.25784:12 285.21008:12 301.21545:12 302.27176:12 303.22852:433 303.25702:12 307.2674:12 404.69556:12 414.77194:24 434.28375:24 452.27393:48 476.27982:24 510.30219:24 528.30225:12 724.48407:12 736.16931:36 736.18829:12 738.50684:27…	310	8.722	812.544	8.66	812.545	[M+CH3COO]-	PC	PC 34:4|PC 14:0_20:4	841	ok	C42H76NO8P	BXZPYXMUABUWBT-UHFFFAOYSA-N	O=C(OCC(OC(=O)CCCCCCC=CCC=CCC=CCC=CCC)COP(=O)([O-])OCC[N+](C)(C)C)CCCCCCCCCCCCC
2	277	78.95761:103 96.97482:12 152.52301:12 152.99432:362 171.00192:12 261.25305:12 283.2601:1031 284.26025:36 285.26324:12 303.2309:36 304.2356:12 305.24771:423 327.23669:12 419.25671:451 420.25046:24 437.26532:284 437.30246:12 438.26779:12 439.85941:12 441.24072:132 441.2771:12 448.00778:12 454.06876:12 459.24597:60 524.29242:12 651.54541:24 722.62561:12 723.21771:12 725.51593:770 738.54865:24 750.50…	410	9.248	812.545	8.72	812.545	[M-H]-	PS	PS 38:3|PS 18:0_20:3	842	ok	C44H80NO10P	WHUMBFDYURAXQS-UHFFFAOYSA-N	O=C(OCC(OC(=O)CCCCCCCCCC=CCC=CCC=CCC)COP(=O)(O)OCC(N)C(=O)O)CCCCCCCCCCCCCCCCC
2	278	71.011:24 78.95842:12 89.02488:60 119.03449:48 152.99567:24 161.03973:12 179.056:36 280.26276:12 283.26306:48 305.24854:82 308.24994:12 323.33057:12 353.33936:12 394.36191:12 419.25314:36 437.25314:24 437.27396:12 441.2392:24 632.59857:129 650.61017:70 725.50665:48 744.55554:12 812.54773:24 812.60028:12 812.66943:222	410	13.018	812.66	12.46	812.662	[M-H]-	HexCer_HS	HexCer 41:1;3O|HexCer 16:1;2O/25:0;O	843	ok	C47H91NO9	LZQJVAMYODEMEM-UHFFFAOYSA-N	O=C(NC(COC1OC(CO)C(O)C(O)C1O)C(O)C=CCCCCCCCCCCC)C(O)CCCCCCCCCCCCCCCCCCCCCCC
2	280	152.99049:12 152.9978:12 168.04068:101 179.17586:12 194.1796:12 224.06737:60 233.22557:36 242.075:12 251.19315:12 253.21371:24 255.23074:1096 259.20499:24 275.18936:12 276.34305:36 277.21463:1935 277.37756:12 279.22787:92 281.24652:24 284.25903:12 305.24084:24 331.24612:12 414.0148:12 457.99945:12 462.28607:36 462.31747:24 478.81091:12 480.30679:145 481.82834:12 484.28012:24 502.29105:48 513.4323…	310	9.094	814.56	8.93	814.56	[M+CH3COO]-	PC	PC 34:3|PC 16:0_18:3	846	ok	C42H78NO8P	JMAYDGBZRHQJAT-UHFFFAOYSA-N	O=C(OCC(OC(=O)CCCCCCCC=CCC=CCC=CCC)COP(=O)([O-])OCC[N+](C)(C)C)CCCCCCCCCCCCCCC
2	281	168.0425:36 180.95055:12 224.06303:12 253.21271:260 255.22636:12 255.24008:12 277.21017:24 279.22803:610 303.22577:36 389.20184:12 460.28003:24 478.29233:48 486.28555:12 504.29938:12 738.17346:12 740.5199:446 741.51581:12 742.66217:12 764.50885:24 814.55829:36 814.57935:12	310	8.84	814.562	8.76	814.56	[M+CH3COO]-	PC	PC 34:3|PC 16:1_18:2	847	ok	C42H78NO8P	QJWDAOSZZYVBJZ-UHFFFAOYSA-N	O=C(OCC(OC(=O)CCCCCCCC=CCC=CCCCCC)COP(=O)([O-])OCC[N+](C)(C)C)CCCCCCCC=CCCCCCC
2	282	78.95875:6 107.08344:6 140.00887:18 163.14619:6 177.16026:12 196.03642:24 229.19849:12 255.22758:30 279.22974:76 283.23911:101 309.27554:175 327.23035:151 329.24301:6 380.09979:12 480.29825:6 480.3244:6 488.31519:6 506.26837:6 506.32352:35 524.28223:6 742.53412:44 742.57642:12 742.599:6 756.6073:6 816.55273:178 816.61053:24	310	10.463	816.555	10.23	816.555	[M-H]-	PE	PE 42:7|PE 20:1_22:6	849	ok	C47H80NO8P	XRZUHOFZIRSWMJ-UHFFFAOYSA-N	O=C(OCC(OC(=O)CCC=CCC=CCC=CCC=CCC=CCC=CCC)COP(=O)(O)OCCN)CCCCCCCCCC=CCCCCCCCC
2	283	78.95781:69 91.50402:12 97.62804:12 99.08459:12 99.88769:12 100.28274:12 122.98343:12 152.99159:60 158.77032:12 159.75055:12 166.44804:12 167.80995:12 168.03972:608 169.41924:12 170.27846:12 170.31506:12 170.42493:12 171.29495:12 173.89986:12 177.23706:12 177.75754:12 179.77843:12 181.1295:12 181.45341:12 182.39848:12 187.52448:12 188.36293:12 191.56747:12 192.21941:12 194.96355:12 196.15131:12 2…	310	9.46	816.578	9.3	816.576	[M+CH3COO]-	PC	PC 34:2|PC 16:0_18:2	851	ok	C42H80NO8P	JLPULHDHAOZNQI-UHFFFAOYSA-N	O=C(OCC(OC(=O)CCCCCCCC=CCC=CCCCCC)COP(=O)([O-])OCC[N+](C)(C)C)CCCCCCCCCCCCCCC
2	285	78.95684:36 168.04048:141 223.08192:12 255.22798:12 279.22964:24 294.68668:12 449.315:12 473.16605:12 672.54144:24 741.26361:24 741.28522:12 743.53149:12 743.60834:1098 817.54541:12 817.60406:24 817.64307:24	310	11.14	817.642	10.75	817.644	[M+CH3COO]-	SM	SM 38:1;2O|SM 18:1;2O/20:0	855	ok	C43H87N2O6P	AADLTHQNYQJHQV-UHFFFAOYSA-N	O=C(NC(COP(=O)([O-])OCC[N+](C)(C)C)C(O)C=CCCCCCCCCCCCCC)CCCCCCCCCCCCCCCCCCC
2	286	78.95617:2 81.06787:2 101.9367:2 107.08301:5 131.08937:2 133.1026:5 137.13037:5 140.01013:12 147.10809:2 168.04372:2 169.11646:2 175.14394:5 177.15982:7 189.15425:2 191.17572:5 196.03851:7 217.12006:2 223.08286:2 223.09332:5 224.09595:2 229.19112:19 249.06902:2 249.18652:5 255.23117:12 256.23615:2 279.23096:19 279.25037:2 280.233:7 281.24652:25 283.24091:96 310.31656:2 311.29312:155 326.20737:2 3…	410	11.747	818.571	10.81	818.571	[M-H]-	PE	PE 42:6|PE 20:0_22:6	856	ok	C47H82NO8P	WIFLVHIKWGINAQ-UHFFFAOYSA-N	O=C(OCC(OC(=O)CCC=CCC=CCC=CCC=CCC=CCC=CCC)COP(=O)(O)OCCN)CCCCCCCCCCCCCCCCCCC
2	287	77.90572:12 78.95775:130 90.06326:12 99.4389:12 100.31437:12 100.40149:12 100.74334:12 101.04416:12 101.05262:12 101.06884:12 101.22966:12 101.26213:12 101.49517:12 111.31239:12 137.92145:12 151.34805:12 152.99284:100 154.16272:12 154.39236:24 156.8838:12 162.89565:12 163.20193:12 167.52567:12 167.91714:12 168.04166:769 168.20628:12 168.21992:12 168.5658:12 169.49342:24 169.53151:12 169.55617:12 …	310	10.094	818.594	9.76	818.592	[M+CH3COO]-	PC	PC 34:1|PC 16:0_18:1	858	ok	C42H82NO8P	WTJKGGKOPKCXLL-UHFFFAOYSA-N	O=C(OCC(OC(=O)CCCCCCCC=CCCCCCCCC)COP(=O)([O-])OCC[N+](C)(C)C)CCCCCCCCCCCCCCC
2	289	152.99449:99 229.19801:12 269.24664:260 283.24289:12 327.23355:36 384.24081:12 405.23743:141 423.24792:60 463.22379:24 481.23349:12 627.52087:24 628.53076:12 733.49127:207 746.53271:24 820.51691:73	310	8.678	820.514	8.24	820.513	[M-H]-	PS	PS 39:6|PS 17:0_22:6	861	ok	C45H76NO10P	JDWLFPUFMDBHEL-UHFFFAOYSA-N	O=C(OCC(OC(=O)CCC=CCC=CCC=CCC=CCC=CCC=CCC)COP(=O)(O)OCC(N)C(=O)O)CCCCCCCCCCCCCCCC
2	291	78.95787:24 152.32059:12 168.03976:36 224.06743:24 224.08141:12 254.4476:12 255.23035:904 282.2438:12 283.26254:272 329.24863:12 462.29059:24 480.29819:24 490.33786:36 508.34406:63 532.66443:12 627.52014:12 628.52026:12 673.53247:24 699.52356:12 699.56439:12 742.89154:12 743.60669:12 746.57043:550 746.64386:12 758.64136:12 761.54449:12 820.57465:24 820.62415:36	410	11.132	820.603	10.55	820.607	[M+CH3COO]-	PC	PC 34:0|PC 16:0_18:0	863	ok	C42H84NO8P	PZNPLUBHRSSFHT-UHFFFAOYSA-N	O=C(OCC(OC(=O)CCCCCCCCCCCCCCCCC)COP(=O)([O-])OCC[N+](C)(C)C)CCCCCCCCCCCCCCC
2	294	152.99075:48 255.22945:12 279.23221:24 281.24542:307 282.25534:36 283.25479:12 284.24722:12 288.29025:36 289.28836:36 303.23315:24 305.24808:24 307.26169:48 309.27271:12 309.29031:24 327.22592:12 330.24738:12 331.23209:12 331.26154:252 333.27634:24 454.98148:12 741.54144:48 741.56079:24 823.55103:386	310	8.562	823.55	8.53	823.549	[M-H]-	PG	PG 40:5|PG 18:1_22:4	869	ok	C46H81O10P	LKKSDDHQPCIQOD-UHFFFAOYSA-N	O=C(OCC(OC(=O)CCCCCCCCC=CCC=CCC=CCC=CCC)COP(=O)(O)OCC(O)CO)CCCCCCCC=CCCCCCCCC
2	296	168.04179:24 196.03087:12 205.19318:36 207.0735:12 214.55916:12 224.0677:12 236.03339:12 259.24179:60 302.28079:12 303.22922:793 303.89932:12 414.40359:12 446.2886:48 446.30978:48 464.30823:126 728.52997:12 748.16211:12 750.54596:416 754.82526:12 824.56683:24 824.58875:24	310	9.83	824.579	9.54	824.581	[M+CH3COO]-	EtherPC	PC O-36:5|PC O-16:1_20:4	873	ok	C44H80NO7P	VXQMCPDKMGAOGH-UHFFFAOYSA-N	O=C(OC(COCCCCCCCCC=CCCCCCC)COP(=O)([O-])OCC[N+](C)(C)C)CCCCCCC=CCC=CCC=CCC=CCC
2	298	191.10362:12 255.22977:48 259.2413:48 281.24957:12 283.26608:36 285.25943:24 301.21152:48 303.23236:371 329.24777:128 425.18478:12 448.31259:12 452.26807:24 452.2847:12 466.30789:12 466.33539:48 480.31827:12 752.56244:263 764.52496:113 764.57123:12 826.6001:12	310	9.95	826.596	9.88	826.597	[M+CH3COO]-	EtherPC	PC O-36:4|PC O-16:0_20:4	877	ok	C44H82NO7P	SOUZQPFUXRVDGK-UHFFFAOYSA-N	O=C(OC(COCCCCCCCCCCCCCCCC)COP(=O)([O-])OCC[N+](C)(C)C)CCCCCCC=CCC=CCC=CCC=CCC
2	299	71.01136:36 85.02721:36 89.02434:84 95.01284:12 101.02355:24 113.02779:12 119.03251:48 149.04382:24 161.04184:12 177.84224:12 179.05222:62 239.22961:12 280.25931:48 283.26285:12 298.26624:12 303.22668:24 306.23706:12 308.26312:12 337.33936:36 367.34875:24 383.34586:24 390.37512:12 408.3829:36 419.24417:12 616.59265:12 618.59436:12 618.65192:12 628.59827:12 628.61005:24 644.57971:12 646.61023:192 …	310	13.148	826.678	12.72	826.678	[M-H]-	HexCer_HS	HexCer 42:1;3O|HexCer 16:1;2O/26:0;O	878	ok	C48H93NO9	DFFBNIJKKUVWPO-UHFFFAOYSA-N	O=C(NC(COC1OC(CO)C(O)C(O)C1O)C(O)C=CCCCCCCCCCCC)C(O)CCCCCCCCCCCCCCCCCCCCCCCC
2	300	100.06645:6 168.03903:18 170.8857:6 171.6843:6 194.18564:6 224.06441:18 241.21283:6 255.2364:6 265.21234:30 266.40091:6 267.2291:309 269.13126:6 277.21182:18 278.20786:6 278.35611:18 279.22815:906 280.23187:6 281.24512:18 281.32602:6 282.2467:6 283.30112:6 289.21228:12 293.24301:6 297.02646:6 303.22446:6 403.22336:6 422.17102:6 469.06693:6 474.28931:24 486.297:6 492.29758:62 492.31912:24 504.3009…	310	9.19	828.578	9.1	828.576	[M+CH3COO]-	PC	PC 35:3|PC 17:1_18:2	888	ok	C43H80NO8P	UJXPBTXUYBVHBS-UHFFFAOYSA-N	O=C(OCC(OC(=O)CCCCCCCC=CCC=CCCCCC)COP(=O)([O-])OCC[N+](C)(C)C)CCCCCCCC=CCCCCCCC
2	302	74.21183:12 168.04135:88 171.7943:12 184.54225:12 187.85268:12 210.23157:12 224.06351:36 224.07364:24 242.08076:12 253.21634:12 255.22704:24 255.24022:24 259.23837:12 265.21591:100 267.23053:60 269.24527:1530 277.21939:24 278.21924:36 278.3476:36 278.36182:12 278.39062:24 279.23083:2936 280.07761:12 280.69653:12 280.74588:12 281.2402:24 281.25674:24 282.40771:12 283.2608:63 284.27188:12 293.24564…	310	9.896	830.591	9.64	830.592	[M+CH3COO]-	PC	PC 35:2|PC 17:0_18:2	892	ok	C43H82NO8P	ZSKWZJYUVZYDQU-UHFFFAOYSA-N	O=C(OCC(OC(=O)CCCCCCCC=CCC=CCCCCC)COP(=O)([O-])OCC[N+](C)(C)C)CCCCCCCCCCCCCCCC
2	303	140.01076:6 168.04533:6 231.21434:6 269.1452:6 278.35654:6 279.2305:337 281.25156:18 283.26086:35 285.25955:6 305.24765:55 307.25604:12 329.26077:6 405.28125:12 466.33075:6 476.34348:18 480.31421:12 494.36273:40 508.33801:6 756.59314:256 767.54736:6 768.5459:35 768.57117:52 769.63373:6 770.5755:12 770.61194:24 780.56866:6 792.55975:6 794.55725:6 830.62933:12	310	11.164	830.627	10.9	830.628	[M+CH3COO]-	EtherPC	PC O-36:2|PC O-18:0_18:2	894	ok	C44H86NO7P	LMGTVCKIUNTOEP-UHFFFAOYSA-N	O=C(OC(COCCCCCCCCCCCCCCCCCC)COP(=O)([O-])OCC[N+](C)(C)C)CCCCCCCC=CCC=CCCCCC
2	304	78.95679:4 152.99403:31 153.00827:4 196.27296:4 204.99306:4 222.99867:32 231.3838:4 241.0098:85 251.19843:4 253.2149:107 254.01424:4 255.23154:8 259.01727:12 259.03036:8 279.22992:126 281.24197:4 293.24301:4 297.03546:20 303.04492:4 303.23788:4 315.04654:12 357.39331:4 389.20831:50 407.21149:8 415.21967:12 417.23108:8 444.43384:4 471.50058:4 551.2597:52 551.31628:4 569.26746:16 569.29791:4 577.26…	310	8.125	831.501	7.98	831.503	[M-H]-	PI	PI 34:3|PI 16:1_18:2	895	ok	C43H77O13P	OVRGKBVGFTUEIT-UHFFFAOYSA-N	O=C(OCC(OC(=O)CCCCCCCC=CCC=CCCCCC)COP(=O)(O)OC1C(O)C(O)C(O)C(O)C1O)CCCCCCCC=CCCCCCC
2	305	76.38747:4 78.95615:25 122.98262:8 158.97305:4 168.0387:74 168.05743:4 279.23087:4 281.2475:4 283.25949:8 303.24304:4 418.68228:4 431.30762:4 434.43185:4 449.30441:4 460.66974:4 686.54663:8 712.5592:8 755.22827:8 755.2713:4 756.63043:4 756.72992:4 757.62372:670 757.78265:4 770.56927:4 771.56647:4 772.58636:8 831.4917:4 831.53387:8 831.65173:12 831.698:8	410	11.87	831.658	11.26	831.66	[M+CH3COO]-	SM	SM 39:1;2O|SM 18:1;2O/21:0	897	ok	C44H89N2O6P	YXSZOBWVQJIWNE-UHFFFAOYSA-N	O=C(NC(COP(=O)([O-])OCC[N+](C)(C)C)C(O)C=CCCCCCCCCCCCCC)CCCCCCCCCCCCCCCCCCCC
2	306	78.9584:33 96.9692:6 152.99335:157 171.00471:6 172.63013:6 191.17517:6 204.11116:6 229.19743:6 241.2126:6 242.21658:12 248.89911:6 280.35373:6 280.36978:18 281.2457:397 283.2449:30 284.94418:6 288.29504:6 289.29626:12 290.298:6 295.23389:6 303.2352:6 327.22983:74 328.24304:6 379.20416:6 417.23575:275 435.24905:116 461.27472:6 463.22513:30 481.23059:12 553.29712:6 671.12781:6 711.44611:6 744.45599…	310	8.475	832.514	8.18	832.513	[M-H]-	PS	PS 40:7|PS 18:1_22:6	899	ok	C46H76NO10P	FZVOBDJBRIEKPS-UHFFFAOYSA-N	O=C(OCC(OC(=O)CCC=CCC=CCC=CCC=CCC=CCC=CCC)COP(=O)(O)OCC(N)C(=O)O)CCCCCCCC=CCCCCCCCC
2	307	168.03867:24 195.13725:48 204.73944:12 224.06216:24 255.23215:218 271.24014:12 277.21094:60 277.22839:24 279.23105:24 293.20486:12 295.22537:641 307.22586:24 309.25723:12 391.22369:24 434.12057:12 441.63934:12 462.30234:24 480.31189:65 502.29593:24 685.4433:12 687.45215:24 711.4538:12 758.53796:723 770.54871:24 772.53906:12 773.50824:12 782.54657:12 832.54071:12 832.56903:36	310	7.861	832.57	8.19	832.571	[M+CH3COO]-	OxPC	PC 34:2;O|PC 16:0_18:2;O	900	ok	C42H80NO9P	IKZXIWBKEQMWPA-UHFFFAOYSA-N	O=C(OCC(OC(=O)CCCCCCC(O)C=CCC=CCCCCC)COP(=O)([O-])OCC[N+](C)(C)C)CCCCCCCCCCCCCCC
2	308	78.95844:12 164.22215:6 168.03925:30 170.69131:6 171.94809:6 184.82999:12 224.06477:18 255.23145:24 266.39117:6 267.22891:270 268.40909:6 269.24783:316 279.22977:30 279.24216:24 280.22696:12 280.37973:6 281.24487:858 281.30594:6 281.75195:6 282.76651:6 282.79953:6 282.93283:6 283.26062:100 284.25214:6 284.27225:6 285.27203:6 295.25964:51 303.23132:12 305.22696:6 309.28659:12 433.21854:12 462.2997…	310	10.673	832.601	10.29	832.607	[M+CH3COO]-	PC	PC 35:1|PC 17:0_18:1	901	ok	C43H84NO8P	SXNXGNVZTLZDHE-UHFFFAOYSA-N	O=C(OCC(OC(=O)CCCCCCCC=CCCCCCCCC)COP(=O)([O-])OCC[N+](C)(C)C)CCCCCCCCCCCCCCCC
2	310	78.95769:136 96.96868:30 99.45855:6 117.15079:6 134.98463:24 149.13445:6 152.51524:6 152.99287:539 155.57941:6 165.2531:6 171.00346:30 178.85052:6 191.17746:6 199.86417:6 229.19434:12 249.1806:6 255.22868:6 281.24042:18 282.37543:18 282.40613:6 282.95071:6 283.26196:1918 284.42618:6 284.89716:6 285.03568:6 285.09372:6 285.63397:12 286.20444:6 326.2056:12 327.23038:332 329.24927:6 338.63538:12 347…	410	8.914	834.53	8.36	834.529	[M-H]-	PS	PS 40:6|PS 18:0_22:6	905	ok	C46H78NO10P	LYYHRRPTEXPVOR-UHFFFAOYSA-N	O=C(OCC(OC(=O)CCC=CCC=CCC=CCC=CCC=CCC=CCC)COP(=O)(O)OCC(N)C(=O)O)CCCCCCCCCCCCCCCCC
2	312	78.95814:59 96.96697:18 134.98636:12 149.04178:6 152.99358:194 171.00081:18 186.6925:6 222.99736:155 240.25505:12 241.00932:612 241.21764:18 249.06358:12 253.21393:100 255.23022:671 259.02118:48 267.22736:6 280.22928:6 280.36719:6 281.2449:722 282.25357:18 282.36551:6 283.23834:6 283.26151:157 284.24609:6 284.26822:30 286.2587:6 296.11429:6 297.03595:131 315.0448:38 327.22525:12 327.25259:6 328.2…	310	8.8	835.534	8.49	835.534	[M-H]-	PI	PI 34:1|PI 16:0_18:1	907	ok	C43H81O13P	PDLAMJKMOKWLAJ-UHFFFAOYSA-N	O=C(OCC(OC(=O)CCCCCCCC=CCCCCCCCC)COP(=O)(O)OC1C(O)C(O)C(O)C(O)C1O)CCCCCCCCCCCCCCC
2	313	149.13029:12 168.04222:12 191.17815:12 224.07166:24 227.20148:311 229.19594:36 232.88507:12 241.21373:12 253.2083:36 255.22437:36 257.22113:12 281.24707:36 281.25677:24 282.24884:12 283.2428:128 299.20096:36 301.2059:24 301.22385:24 303.23599:24 327.23123:303 434.25995:24 434.27881:12 452.2757:60 490.24933:12 505.24734:12 749.48199:24 760.06995:12 762.50824:283 773.54004:24 776.53809:12 835.53503…	310	8.794	836.539	8.57	836.545	[M+CH3COO]-	PC	PC 36:6|PC 14:0_22:6	911	ok	C44H76NO8P	HAIPHKFLSXSDAN-UHFFFAOYSA-N	O=C(OCC(OC(=O)CCC=CCC=CCC=CCC=CCC=CCC=CCC)COP(=O)([O-])OCC[N+](C)(C)C)CCCCCCCCCCCCC
2	314	78.95484:12 168.03912:12 203.18011:12 223.16695:24 224.07001:36 241.00407:12 241.22079:12 253.21307:297 255.23119:12 256.22491:12 257.22299:88 279.22629:12 280.23062:24 281.23981:12 283.2543:12 288.29333:12 300.27454:24 301.21359:551 393.23767:12 417.72751:12 460.27719:12 475.44324:12 478.28772:75 508.27625:12 555.28143:12 762.50195:511 762.58575:12 776.53503:12 836.50006:36 836.53076:120	310	8.485	836.545	8.56	836.545	[M+CH3COO]-	PC	PC 36:6|PC 16:1_20:5	912	ok	C44H76NO8P	IITWSVMUNFGFQI-UHFFFAOYSA-N	O=C(OCC(OC(=O)CCCC=CCC=CCC=CCC=CCC=CCC)COP(=O)([O-])OCC[N+](C)(C)C)CCCCCCCC=CCCCCCC
2	316	78.95739:135 96.96846:36 134.98395:12 150.97514:12 152.99281:895 154.00562:12 171.00528:12 231.20201:12 272.30881:12 279.23007:36 281.24777:24 281.25436:24 282.36795:36 283.26071:2166 284.26334:60 285.08469:12 285.25381:60 285.27106:48 286.32001:12 301.42258:12 302.84528:12 328.23267:12 329.24301:788 363.25311:12 417.24588:12 417.93506:24 419.25317:1111 420.25046:74 421.255:48 436.66446:12 437.26…	410	9.094	836.547	8.54	836.545	[M-H]-	PS	PS 40:5|PS 18:0_22:5	915	ok	C46H80NO10P	PZEFRSYCROBXSJ-UHFFFAOYSA-N	O=C(OCC(OC(=O)CCCCCC=CCC=CCC=CCC=CCC=CCC)COP(=O)(O)OCC(N)C(=O)O)CCCCCCCCCCCCCCCCC
2	317	78.95746:48 96.96936:12 152.99371:293 154.00584:12 237.42159:12 255.23615:12 281.24402:12 281.25394:12 282.25464:12 282.26456:12 283.26175:834 284.26691:36 285.2674:12 303.22311:12 329.24951:12 330.25162:24 331.2626:389 419.25467:492 420.25385:24 421.27164:12 435.90005:12 437.10751:12 437.2684:250 438.27258:12 439.27896:12 467.25308:82 473.34744:12 485.25201:24 485.26593:12 488.50818:12 749.18738…	410	9.549	838.56	8.85	838.56	[M-H]-	PS	PS 40:4|PS 18:0_22:4	919	ok	C46H82NO10P	LJUFXCVFKSJRPV-UHFFFAOYSA-N	O=C(OCC(OC(=O)CCCCCCCCC=CCC=CCC=CCC=CCC)COP(=O)(O)OCC(N)C(=O)O)CCCCCCCCCCCCCCCCC
2	318	78.9563:12 152.99275:12 158.36487:12 165.22054:12 168.04015:48 173.54942:12 179.00523:12 183.96187:12 190.33363:12 194.95958:12 224.06677:60 227.19859:24 228.19966:12 242.08189:12 253.21626:24 255.2074:12 276.35333:12 277.21313:1054 278.35526:36 278.37766:12 279.22903:2579 279.55612:12 279.86346:12 279.98196:12 281.56033:12 281.73804:12 282.39417:12 282.48358:24 283.25168:12 286.05499:12 301.2119…	310	8.687	838.561	8.78	838.56	[M+CH3COO]-	PC	PC 36:5|PC 18:2_18:3	920	ok	C44H78NO8P	HZGAVPNEGHQJID-UHFFFAOYSA-N	O=C(OCC(OC(=O)CCCCCCCC=CCC=CCC=CCC)COP(=O)([O-])OCC[N+](C)(C)C)CCCCCCCC=CCC=CCCCCC
2	319	78.96112:12 93.06999:12 152.99326:36 153.05026:12 163.15019:12 165.1622:12 168.03973:60 180.74292:12 203.18256:60 221.96655:12 223.16609:24 224.06763:48 227.20483:36 242.07895:12 253.21709:24 254.43633:12 255.23038:539 257.22556:256 257.26117:12 279.22656:24 281.25006:12 283.20319:24 283.26077:36 285.25748:24 300.26956:36 300.8493:12 301.21506:1153 301.25162:23 302.85016:12 303.23074:48 328.24261…	310	9.001	838.562	8.82	838.56	[M+CH3COO]-	PC	PC 36:5|PC 16:0_20:5	921	ok	C44H78NO8P	KLTHQSWIRFFBRI-UHFFFAOYSA-N	O=C(OCC(OC(=O)CCCC=CCC=CCC=CCC=CCC=CCC)COP(=O)([O-])OCC[N+](C)(C)C)CCCCCCCCCCCCCCC
2	321	76.66263:12 78.95659:65 78.9656:12 83.04892:24 106.58839:12 109.09754:12 109.43112:12 109.52579:12 111.11775:12 113.12441:12 148.38055:12 149.06398:12 150.54393:12 152.99405:36 153.99365:12 156.59125:12 163.06898:12 163.07722:12 165.16197:12 168.04028:435 170.52177:12 175.14957:12 176.30188:24 177.09039:36 179.17731:24 183.0638:12 183.35146:12 184.49954:12 187.5511:12 187.70674:12 191.09764:12 19…	310	9.411	840.578	9.09	840.576	[M+CH3COO]-	PC	PC 36:4|PC 16:0_20:4	924	ok	C44H80NO8P	JAVWFBAAZSHHAD-UHFFFAOYSA-N	O=C(OCC(OC(=O)CCCCCCC=CCC=CCC=CCC=CCC)COP(=O)([O-])OCC[N+](C)(C)C)CCCCCCCCCCCCCCC
2	324	78.957:36 93.04616:12 100.23073:12 100.89398:12 127.7944:12 152.99016:12 168.0403:169 169.04692:12 171.28114:12 172.75389:12 172.97797:12 177.65558:12 187.73193:12 187.90591:12 188.02612:12 193.11653:12 195.49072:12 199.28148:12 202.23795:12 202.37053:24 206.058:12 207.68416:12 211.01883:12 211.87247:12 224.06667:163 224.0824:12 235.57745:12 242.07143:36 249.06837:24 252.16994:12 253.20457:24 255…	310	9.553	842.591	9.33	842.592	[M+CH3COO]-	PC	PC 36:3|PC 18:1_18:2	930	ok	C44H82NO8P	GDWULUGDXGHJIJ-UHFFFAOYSA-N	O=C(OCC(OC(=O)CCCCCCCC=CCC=CCCCCC)COP(=O)([O-])OCC[N+](C)(C)C)CCCCCCCC=CCCCCCCCC
2	325	78.95949:30 95.92192:6 108.00752:6 109.26489:6 141.53548:6 152.993:12 153.00311:12 165.58157:6 166.23656:6 167.52403:6 168.0414:109 168.9514:6 176.11665:6 176.22464:6 179.74568:6 180.44218:6 180.4733:6 180.89848:6 182.65166:6 186.77144:6 187.18192:6 187.65337:6 190.8829:6 192.74017:6 194.61327:6 195.74698:6 204.91809:6 205.18925:6 206.06628:6 207.20253:6 223.36574:6 224.06799:96 233.22389:6 234.2…	310	9.748	842.593	9.59	842.592	[M+CH3COO]-	PC	PC 36:3|PC 16:0_20:3	931	ok	C44H82NO8P	FHYXYDNOQOCPNC-UHFFFAOYSA-N	O=C(OCC(OC(=O)CCCCCCCCCC=CCC=CCC=CCC)COP(=O)([O-])OCC[N+](C)(C)C)CCCCCCCCCCCCCCC
2	326	71.01295:36 89.02197:82 101.02232:60 113.01415:12 113.02417:48 119.03349:82 131.0314:12 143.03252:24 149.04105:12 159.02319:12 161.04424:12 179.0522:60 237.21635:24 237.22379:24 250.24794:12 263.23764:24 279.23172:36 303.2258:12 303.24536:12 305.24258:24 321.31686:24 337.28372:12 337.31332:12 338.33749:36 339.32468:36 364.35181:60 380.3454:24 455.75833:24 461.18027:12 491.64862:12 572.56744:12 58…	410	12.936	842.673	12.4	842.673	[M+CH3COO]-	HexCer_NS	HexCer 40:1;2O|HexCer 18:1;2O/22:0	932	ok	C46H89NO8	YIGARKIIFOHVPF-UHFFFAOYSA-N	O=C(NC(COC1OC(CO)C(O)C(O)C1O)C(O)C=CCCCCCCCCCCCCC)CCCCCCCCCCCCCCCCCCCCC
2	328	78.95656:36 122.98629:12 168.03947:168 297.27707:36 303.22849:48 304.22986:12 305.24118:12 306.25092:24 338.3194:12 449.31863:12 463.73615:12 494.32336:12 698.5611:12 698.57593:12 767.17688:24 767.21979:24 769.54755:12 769.62512:1915 769.69739:12 770.13916:12 770.99969:12 780.56854:60 781.55914:24 784.57849:12 784.61194:12 843.6662:48	310	11.139	843.66	10.85	843.66	[M+CH3COO]-	SM	SM 40:2;2O|SM 18:1;2O/22:1	934	ok	C45H89N2O6P	VBFKEZGCUWHGSK-UHFFFAOYSA-N	O=C(NC(COP(=O)([O-])OCC[N+](C)(C)C)C(O)C=CCCCCCCCCCCCCC)CCCCCCCCCCCC=CCCCCCCCC
2	329	78.95692:63 80.94716:12 99.05318:12 99.85966:12 99.8863:12 99.92906:12 100.2055:12 100.49145:12 100.57373:12 101.85655:12 115.09025:36 152.99207:36 162.97269:12 165.91768:24 167.51663:12 168.04083:500 168.57768:12 170.58156:12 170.81882:24 171.12979:12 171.19862:12 172.1203:12 173.15244:12 174.08121:12 175.39032:12 175.81413:12 179.00906:12 179.27098:12 182.92461:12 184.22746:12 185.76437:24 187.…	410	10.431	844.609	9.89	844.607	[M+CH3COO]-	PC	PC 36:2|PC 18:0_18:2	936	ok	C44H84NO8P	FORFDCPQKJHEBF-UHFFFAOYSA-N	O=C(OCC(OC(=O)CCCCCCCC=CCC=CCCCCC)COP(=O)([O-])OCC[N+](C)(C)C)CCCCCCCCCCCCCCCCC
2	330	78.95537:4 152.99133:12 171.00024:4 177.16632:4 186.14279:4 222.99918:20 241.01007:34 257.23013:4 259.0217:8 267.22925:36 279.23264:59 282.2453:4 283.23831:8 283.25366:4 297.03534:12 301.20505:4 305.24908:4 307.26031:36 327.22339:4 327.23218:12 329.24252:4 331.25638:4 403.21887:20 505.85757:4 565.27594:16 577.25928:8 577.29193:4 583.2915:4 716.49432:4 760.50873:4 782.50061:4 782.51501:12 785.5878…	310	8.309	845.521	8.09	845.519	[M-H]-	PI	PI 35:3|PI 17:1_18:2	938	ok	C44H79O13P	VBOQRGOOHMYXBE-UHFFFAOYSA-N	O=C(OCC(OC(=O)CCCCCCCC=CCC=CCCCCC)COP(=O)(O)OC1C(O)C(O)C(O)C(O)C1O)CCCCCCCC=CCCCCCCC
2	331	78.95764:24 122.98164:24 168.04089:137 249.07027:6 279.23245:24 281.23245:6 331.25476:6 340.32059:6 437.69571:6 449.31775:18 474.50031:6 700.54205:6 700.57733:6 758.58386:6 769.21106:12 769.24377:6 771.55322:6 771.64136:951 771.73767:6 772.18591:6 772.30676:6 780.16412:6 785.64337:6 786.5979:12 786.62268:6 845.56219:6 845.61725:6 845.67731:24	310	12.386	845.676	12.08	845.675	[M+CH3COO]-	SM	SM 40:1;2O|SM 18:1;2O/22:0	940	ok	C45H91N2O6P	FJJANLYCZUNFSE-UHFFFAOYSA-N	O=C(NC(COP(=O)([O-])OCC[N+](C)(C)C)C(O)C=CCCCCCCCCCCCCC)CCCCCCCCCCCCCCCCCCCCC
2	332	78.71866:6 78.95782:302 96.97551:6 122.98387:64 167.52042:12 168.04091:1082 168.06335:12 168.83711:6 169.41357:6 170.02577:6 279.22864:24 280.23227:18 283.2597:6 284.27029:6 398.5553:6 412.54935:6 424.26794:12 427.16745:6 428.30179:6 431.55939:6 432.40341:6 433.61771:6 434.16263:6 434.31171:6 434.76642:6 436.26321:12 438.45224:6 439.31915:6 440.12955:6 441.16898:6 442.64191:6 445.5433:6 445.64694…	410	12.718	845.68	12.08	845.675	[M+CH3COO]-	SM	SM 40:1;2O|SM 18:1;2O/22:0	941	ok	C45H91N2O6P	FJJANLYCZUNFSE-UHFFFAOYSA-N	O=C(NC(COP(=O)([O-])OCC[N+](C)(C)C)C(O)C=CCCCCCCCCCCCCC)CCCCCCCCCCCCCCCCCCCCC
2	333	78.95673:48 152.61937:12 152.99391:12 167.21379:12 167.28363:12 168.04076:92 177.45027:12 185.03871:12 193.31421:12 206.05833:12 206.64571:12 224.06674:100 242.08629:12 255.2328:193 279.24277:12 280.36768:67 281.03247:12 281.24738:6261 281.7478:12 282.11377:36 282.36786:12 282.38718:36 282.97232:12 283.26205:2140 283.68539:12 283.81418:12 283.89572:12 284.05289:12 284.10254:12 284.15695:12 284.42…	410	11.313	846.626	10.67	846.623	[M+CH3COO]-	PC	PC 36:1|PC 18:0_18:1	943	ok	C44H86NO8P	ATHVAWFAEPLPPQ-UHFFFAOYSA-N	O=C(OCC(OC(=O)CCCCCCCC=CCCCCCCCC)COP(=O)([O-])OCC[N+](C)(C)C)CCCCCCCCCCCCCCCCC
2	334	152.99396:12 222.99886:12 241.00839:38 255.23213:8 259.01395:4 265.2222:8 267.02271:4 267.23776:8 269.24637:29 279.23193:22 281.23126:8 281.24689:4 283.26596:8 293.24881:4 295.22711:8 297.02747:8 307.26309:4 309.27145:8 315.04489:4 321.23227:4 327.23618:4 338.03729:4 346.56519:4 405.23322:20 415.22678:8 417.24368:4 419.2554:4 423.25226:8 431.26205:4 486.20776:4 563.27673:4 567.29071:16 567.31885:…	310	8.687	847.533	8.37	847.534	[M-H]-	PI	PI 35:2|PI 17:0_18:2	944	ok	C44H81O13P	AJAKJCJJRMUWFW-UHFFFAOYSA-N	O=C(OCC(OC(=O)CCCCCCCC=CCC=CCCCCC)COP(=O)(O)OC1C(O)C(O)C(O)C(O)C1O)CCCCCCCCCCCCCCCC
2	336	78.96015:12 152.99361:12 222.994:12 241.0097:48 259.02029:12 267.22949:24 268.40854:12 269.24588:60 281.24478:48 283.26266:24 284.26694:12 297.03906:12 315.05267:24 329.24716:12 405.24033:60 419.25409:24 423.27176:12 434.28018:12 437.26407:12 553.27142:12 567.29449:36 579.29382:24 581.30359:24 585.29822:24 617.49731:12 699.48889:12 699.50934:12 700.49921:12 702.46661:12 762.53058:12 786.49957:12 …	310	9.091	849.545	8.71	849.55	[M-H]-	PI	PI 35:1|PI 17:0_18:1	946	ok	C44H83O13P	NPAUVQALSMSELR-UHFFFAOYSA-N	O=C(OCC(OC(=O)CCCCCCCC=CCCCCCCCC)COP(=O)(O)OC1C(O)C(O)C(O)C(O)C1O)CCCCCCCCCCCCCCCC
2	337	196.02678:12 231.20917:12 259.24454:24 283.24341:12 303.22928:124 329.24219:129 330.2439:12 464.31418:24 472.30551:24 474.25305:12 490.33133:36 752.51605:12 763.52283:12 765.53387:24 776.55804:223 830.64331:12 850.49152:12 850.51733:24	310	9.943	850.594	9.68	850.597	[M+CH3COO]-	EtherPC	PC O-38:6|PC O-18:2_20:4	951	ok	C46H82NO7P	BOHZCIJMIPHZKG-UHFFFAOYSA-N	O=C(OC(COCCCCCCCCC=CCC=CCCCCC)COP(=O)([O-])OCC[N+](C)(C)C)CCCCCCC=CCC=CCC=CCC=CCC
2	340	78.95717:4 163.07452:4 163.14708:4 168.03989:8 174.92036:4 184.35097:4 205.05421:4 205.19315:23 207.38544:4 231.20776:8 255.22446:8 255.24294:4 259.24176:64 274.06012:8 281.24551:20 282.25827:4 285.25772:12 297.27408:8 301.21237:4 302.27826:12 303.23032:649 304.05649:4 304.22849:8 306.18579:4 328.24557:4 329.2453:103 330.24945:8 331.24747:4 331.26791:8 355.27335:4 357.27765:4 403.25418:12 434.819…	310	10.018	852.613	10.11	852.612	[M+CH3COO]-	EtherPC	PC O-38:5|PC O-18:1_20:4	955	ok	C46H84NO7P	YPEVVVCDYBKGNI-UHFFFAOYSA-N	O=C(OC(COCCCCCCCCC=CCCCCCCCC)COP(=O)([O-])OCC[N+](C)(C)C)CCCCCCC=CCC=CCC=CCC=CCC
2	342	78.95612:12 161.22452:6 163.14671:6 165.16444:12 166.94641:6 168.03999:55 174.68536:6 175.0712:6 177.09453:6 179.17172:6 179.97437:6 188.69257:6 191.11282:12 205.12306:6 205.19203:45 206.05731:6 224.06448:59 231.19861:6 232.215:6 242.07948:6 255.22697:33 255.23859:18 256.23337:18 257.22729:6 259.24078:225 263.86703:6 267.21234:6 268.4053:18 268.42236:6 269.24545:936 273.45908:6 277.22635:6 279.22…	310	9.846	854.593	9.44	854.592	[M+CH3COO]-	PC	PC 37:4|PC 17:0_20:4	960	ok	C45H82NO8P	HTEFXTFZCGTMAC-UHFFFAOYSA-N	O=C(OCC(OC(=O)CCCCCCC=CCC=CCC=CCC=CCC)COP(=O)([O-])OCC[N+](C)(C)C)CCCCCCCCCCCCCCCC
2	343	90.35685:6 140.01088:6 196.03384:18 198.05035:6 205.19991:6 235.95828:6 236.02467:12 257.23334:6 259.24133:24 283.2579:76 284.26324:12 285.25201:30 301.22311:6 303.23001:274 304.23608:6 305.24182:24 306.24667:18 306.26044:6 329.24539:127 476.33582:12 476.35397:12 476.88144:12 480.30737:18 481.32172:6 482.25003:6 494.36221:37 503.2851:12 504.29053:6 508.27533:6 525.30096:6 699.90674:6 769.55859:12…	310	11.113	854.622	10.62	854.628	[M+CH3COO]-	EtherPC	PC O-38:4|PC O-18:0_20:4	962	ok	C46H86NO7P	PTKWWHCMNOQBSL-UHFFFAOYSA-N	O=C(OC(COCCCCCCCCCCCCCCCCCC)COP(=O)([O-])OCC[N+](C)(C)C)CCCCCCC=CCC=CCC=CCC=CCC
2	344	78.95722:12 152.99492:64 203.17984:6 222.99782:44 227.0304:6 241.0117:122 253.21683:12 255.23364:133 257.22498:30 259.01895:12 267.01706:12 279.2345:6 281.2366:12 281.25848:6 283.2605:6 284.23993:6 297.03989:30 301.21823:119 303.23605:24 304.23853:6 315.05203:12 327.22922:12 328.23093:12 391.22415:74 409.228:6 437.21552:12 463.22144:12 482.23819:6 489.27051:12 531.26855:6 547.99432:6 553.28229:78…	310	8.193	855.505	7.95	855.503	[M-H]-	PI	PI 36:5|PI 16:0_20:5	963	ok	C45H77O13P	FQGSWQFJOVVRRB-UHFFFAOYSA-N	O=C(OCC(OC(=O)CCCC=CCC=CCC=CCC=CCC=CCC)COP(=O)(O)OC1C(O)C(O)C(O)C(O)C1O)CCCCCCCCCCCCCCC
2	346	269.23923:24 279.22876:204 281.2431:24 283.26001:12 293.24258:24 295.25818:68 303.23804:12 305.24365:48 307.25906:12 482.47391:12 484.27499:24 486.31296:12 509.35162:12 520.34351:36 782.56744:225 856.57568:12 856.60236:12	310	9.963	856.605	9.7	856.607	[M+CH3COO]-	PC	PC 37:3|PC 19:1_18:2	969	ok	C45H84NO8P	VNKYYLLEXZGGSC-UHFFFAOYSA-N	O=C(OCC(OC(=O)CCCCCCCC=CCC=CCCCCC)COP(=O)([O-])OCC[N+](C)(C)C)CCCCCCCC=CCCCCCCCCC
2	347	71.0125:48 89.02402:128 101.02304:48 113.02339:48 119.03127:72 131.03423:12 143.03519:24 149.0416:36 161.04211:48 179.05527:71 208.28951:12 234.9733:12 237.2226:24 263.2327:24 281.24301:12 281.25241:12 283.2674:12 305.24838:12 327.23279:36 330.25076:12 335.31943:12 335.34055:12 352.3541:24 353.34344:48 378.37332:48 394.37747:12 450.82837:12 458.39673:12 494.31262:12 586.59302:12 604.61676:12 616.…	310	13.102	856.688	12.87	856.688	[M+CH3COO]-	HexCer_NS	HexCer 41:1;2O|HexCer 18:1;2O/23:0	971	ok	C47H91NO8	SJGWLQDELUWRDA-UHFFFAOYSA-N	O=C(NC(COC1OC(CO)C(O)C(O)C1O)C(O)C=CCCCCCCCCCCCCC)CCCCCCCCCCCCCCCCCCCCCC
2	348	78.95677:60 96.96841:24 152.99254:241 163.07498:12 171.00618:12 205.19341:36 210.44089:12 222.99754:297 231.21152:12 241.00941:740 241.03754:24 254.43163:24 254.44868:12 255.23003:742 259.0173:72 259.03674:12 259.23895:100 279.22998:12 285.22684:12 297.03485:177 303.23019:1011 303.26611:12 312.58438:12 315.03943:48 315.05194:48 320.23077:12 389.996:24 391.22235:736 391.26733:12 393.11826:12 409.2…	310	8.432	857.522	8.13	857.519	[M-H]-	PI	PI 36:4|PI 16:0_20:4	972	ok	C45H79O13P	VWRYMIZQLPXULA-UHFFFAOYSA-N	O=C(OCC(OC(=O)CCCCCCC=CCC=CCC=CCC=CCC)COP(=O)(O)OC1C(O)C(O)C(O)C(O)C1O)CCCCCCCCCCCCCCC
2	351	78.95486:12 168.04092:24 196.03766:18 224.06721:30 242.07248:6 261.20798:6 267.26004:6 278.3515:18 278.36978:6 279.22922:1265 279.987:6 280.22412:6 281.24063:12 281.87497:6 283.25623:12 283.28033:6 293.24191:18 295.25027:6 296.36005:6 297.27689:350 303.22339:12 305.24222:24 305.25861:12 306.254:6 307.26199:6 309.22104:6 331.26733:6 380.09445:6 433.26727:12 464.31186:6 484.78186:6 486.29178:132 50…	410	11.035	858.624	10.37	858.623	[M+CH3COO]-	PC	PC 37:2|PC 19:0_18:2	979	ok	C45H86NO8P	LOOVXTAPKGYHKO-UHFFFAOYSA-N	O=C(OCC(OC(=O)CCCCCCCC=CCC=CCCCCC)COP(=O)([O-])OCC[N+](C)(C)C)CCCCCCCCCCCCCCCCCC
2	353	77.31071:12 78.95714:202 102.65447:12 104.8369:12 122.98227:48 122.99072:12 124.99996:12 130.67117:12 167.51389:24 167.53294:12 168.04063:1147 170.69057:12 220.66721:12 241.01035:12 279.22311:12 305.2406:12 354.33963:12 378.24081:12 429.60931:12 433.56674:12 435.28735:12 436.00906:12 437.63327:12 440.66693:12 442.13458:12 443.18524:12 443.7641:24 446.93616:12 447.99695:12 449.3143:48 450.79517:12…	310	13.019	859.691	12.76	859.691	[M+CH3COO]-	SM	SM 41:1;2O|SM 18:1;2O/23:0	981	ok	C46H93N2O6P	SXZWBNWTCVLZJN-UHFFFAOYSA-N	O=C(NC(COP(=O)([O-])OCC[N+](C)(C)C)C(O)C=CCCCCCCCCCCCCC)CCCCCCCCCCCCCCCCCCCCCC
2	360	81.07225:24 117.06658:12 121.0992:12 131.87991:12 133.10225:24 137.12787:12 147.12167:12 152.99783:24 161.13622:24 163.14809:24 168.03976:60 177.16557:24 177.18028:12 183.0386:12 191.1823:48 224.06609:60 224.07611:12 229.18065:12 229.1942:137 242.0134:12 242.08212:12 249.18747:24 253.21536:656 257.23184:12 277.21939:12 279.2348:60 281.24524:12 282.34845:12 283.24249:584 284.27509:12 299.18967:12 …	310	8.724	862.562	8.68	862.56	[M+CH3COO]-	PC	PC 38:7|PC 16:1_22:6	991	ok	C46H78NO8P	DLRNZUPJXRVWRW-UHFFFAOYSA-N	O=C(OCC(OC(=O)CCC=CCC=CCC=CCC=CCC=CCC=CCC)COP(=O)([O-])OCC[N+](C)(C)C)CCCCCCCC=CCCCCCC
2	361	152.99461:48 222.99637:68 241.00636:200 255.22827:24 259.0206:36 279.2326:60 281.24554:182 283.26019:155 295.24582:12 297.0383:24 417.23169:36 419.25089:115 475.34863:12 480.40674:12 506.12567:12 579.28558:12 579.29974:24 581.31195:116 597.29926:12 599.31433:36 599.34351:12 701.49988:12 860.8092:12 863.47449:12 863.56445:1215 863.66412:12	410	9.431	863.567	8.87	863.565	[M-H]-	PI	PI 36:1|PI 18:0_18:1	992	ok	C45H85O13P	YOBFISPJJWPPTK-UHFFFAOYSA-N	O=C(OCC(OC(=O)CCCCCCCC=CCCCCCCCC)COP(=O)(O)OC1C(O)C(O)C(O)C(O)C1O)CCCCCCCCCCCCCCCCC
2	362	78.95663:18 96.58232:12 152.99094:12 152.99838:6 153.08949:6 154.99899:6 168.041:56 173.45248:6 177.09329:6 191.1076:6 203.17746:6 205.19199:30 206.11948:6 223.00169:12 224.06544:38 231.21806:6 241.00893:12 242.01318:6 243.01259:6 243.02899:6 253.11861:12 253.21632:12 255.22871:12 257.22537:30 259.23993:180 278.36478:6 279.14859:12 279.181:6 279.23029:736 280.23288:12 280.36472:6 281.24606:200 28…	310	9.027	864.578	8.99	864.576	[M+CH3COO]-	PC	PC 38:6|PC 18:2_20:4	994	ok	C46H80NO8P	RUHBZJXWUDKAMZ-UHFFFAOYSA-N	O=C(OCC(OC(=O)CCCCCCC=CCC=CCC=CCC=CCC)COP(=O)([O-])OCC[N+](C)(C)C)CCCCCCCC=CCC=CCCCCC
2	363	78.95754:82 81.06579:12 91.05434:12 93.06713:12 95.08322:24 107.08502:24 117.03378:12 117.07012:24 119.08528:12 121.10218:36 123.09464:12 123.11539:24 131.08675:24 133.09897:36 135.11597:12 135.12276:24 137.13313:24 141.06419:12 143.08229:12 143.0932:12 145.10036:12 147.11581:24 149.05811:12 149.12885:24 151.15013:12 152.98264:12 152.99246:64 158.10651:24 161.1369:12 161.83745:12 163.07021:12 163…	310	9.304	864.578	8.94	864.576	[M+CH3COO]-	PC	PC 38:6|PC 16:0_22:6	995	ok	C46H80NO8P	IESVDEZGAHUQJU-UHFFFAOYSA-N	O=C(OCC(OC(=O)CCC=CCC=CCC=CCC=CCC=CCC=CCC)COP(=O)([O-])OCC[N+](C)(C)C)CCCCCCCCCCCCCCC
2	366	78.95638:12 81.06808:12 111.11747:12 133.10242:12 151.14786:24 152.98624:12 159.72392:12 161.13464:12 163.0751:12 163.14317:12 165.16171:24 168.04005:101 168.06026:12 168.20213:12 177.08469:24 177.1646:12 179.17647:12 191.1032:24 196.46317:12 203.17615:135 214.26749:12 219.13451:12 223.16364:24 224.06822:68 229.19856:12 231.13577:12 231.21194:24 238.11658:12 242.07304:24 245.14632:12 255.2278:194…	410	9.794	866.59	9.28	866.592	[M+CH3COO]-	PC	PC 38:5|PC 18:0_20:5	1000	ok	C46H82NO8P	ZMNDHWFRGYCJKG-UHFFFAOYSA-N	O=C(OCC(OC(=O)CCCC=CCC=CCC=CCC=CCC=CCC)COP(=O)([O-])OCC[N+](C)(C)C)CCCCCCCCCCCCCCCCC
2	367	78.9581:24 152.99547:12 163.07289:24 168.04121:93 179.17995:12 186.92763:24 193.19897:12 193.63313:24 201.55342:12 205.19403:48 206.05614:12 219.13322:12 224.06456:81 229.22443:12 231.21127:60 251.19888:12 251.21872:12 255.23074:963 256.14172:12 256.23154:24 259.24188:139 279.22375:24 280.35895:12 281.24719:673 285.21826:12 285.25693:174 301.21292:12 302.28433:24 303.13559:12 303.23019:1817 305.2…	310	9.519	866.594	9.18	866.592	[M+CH3COO]-	PC	PC 38:5|PC 16:0_22:5	1001	ok	C46H82NO8P	ARDJUHDXABDVFH-UHFFFAOYSA-N	O=C(OCC(OC(=O)CCCCCC=CCC=CCC=CCC=CCC=CCC)COP(=O)([O-])OCC[N+](C)(C)C)CCCCCCCCCCCCCCC
2	368	78.95774:12 79.42585:12 119.84241:12 168.04042:170 170.75328:12 198.21696:12 205.12614:12 206.05638:12 224.06914:82 233.22214:48 252.94713:12 253.69841:12 254.43663:24 254.99818:12 255.14157:12 255.23056:1268 256.55753:24 259.23581:12 259.32501:12 281.24396:100 283.25946:48 286.37625:12 287.27036:72 295.25372:12 303.23181:110 305.24576:523 307.25992:12 313.25247:12 330.22507:36 330.2384:12 330.24…	310	10.084	868.609	9.68	868.607	[M+CH3COO]-	PC	PC 38:4|PC 16:0_22:4	1006	ok	C46H84NO8P	HUAVKOMRGUBYMK-UHFFFAOYSA-N	O=C(OCC(OC(=O)CCCCCCCCC=CCC=CCC=CCC=CCC)COP(=O)([O-])OCC[N+](C)(C)C)CCCCCCCCCCCCCCC
2	369	78.95719:57 81.03503:4 81.67081:4 83.04842:16 91.94212:4 93.07069:12 96.96886:4 101.09575:4 101.16346:4 101.23331:4 104.25899:4 106.56255:4 106.70378:4 106.75405:8 107.00031:4 107.01191:4 107.08496:4 107.20645:4 107.38212:4 107.67755:4 107.87123:4 108.1577:4 108.46062:4 108.69919:4 108.77348:4 108.81079:4 108.83054:4 109.27953:4 109.34552:4 109.57594:4 109.87128:4 111.11773:8 117.81375:4 120.8369…	410	10.36	868.611	9.69	868.607	[M+CH3COO]-	PC	PC 38:4|PC 18:0_20:4	1007	ok	C46H84NO8P	HAKKEJDMTIQLJH-UHFFFAOYSA-N	O=C(OCC(OC(=O)CCCCCCC=CCC=CCC=CCC=CCC)COP(=O)([O-])OCC[N+](C)(C)C)CCCCCCCCCCCCCCCCC
2	370	71.01127:48 71.01721:12 85.02748:12 87.00493:12 89.02361:64 101.02277:36 107.03179:12 113.02329:48 119.03358:98 119.04627:12 131.03477:24 143.0291:12 143.04195:24 149.04102:12 149.05394:12 161.0405:48 161.05144:12 178.91003:12 179.0538:84 237.21819:24 263.24219:24 283.2655:24 303.228:12 305.24603:12 309.27051:12 309.28784:24 347.33209:24 364.35269:48 365.33923:76 365.35944:24 390.3718:60 390.3846…	310	12.922	868.69	12.55	868.688	[M+CH3COO]-	HexCer_NS	HexCer 42:2;2O|HexCer 18:1;2O/24:1	1008	ok	C48H91NO8	PPSREVDUNDPZIG-UHFFFAOYSA-N	O=C(NC(COC1OC(CO)C(O)C(O)C1O)C(O)C=CCCCCCCCCCCCCC)CCCCCCCCCCCC=CCCCCCCCCCC
2	371	152.98842:6 152.99524:18 222.98195:6 223.0014:12 241.00948:41 267.22928:46 281.23715:12 281.24988:12 283.23495:6 283.24677:6 283.26682:6 289.22247:6 297.03726:6 303.23236:30 315.03326:6 315.23303:6 331.25531:12 343.22559:6 391.2117:6 403.21704:24 403.23505:24 417.22629:6 417.23849:12 439.21619:6 439.24118:12 490.66824:6 517.04187:6 553.2724:6 565.27515:30 579.2876:6 579.30951:6 583.27887:12 583.2…	310	8.293	869.52	8.13	869.519	[M-H]-	PI	PI 37:5|PI 17:1_20:4	1010	ok	C46H79O13P	RORLLARSMMOWBD-UHFFFAOYSA-N	O=C(OCC(OC(=O)CCCCCCC=CCC=CCC=CCC=CCC)COP(=O)(O)OC1C(O)C(O)C(O)C(O)C1O)CCCCCCCC=CCCCCCCC
2	372	78.95762:30 122.98721:6 168.04289:123 303.23224:12 304.2308:18 304.2402:6 329.24252:6 444.09772:6 446.72809:6 447.30792:6 449.31271:6 452.91177:6 459.3649:6 461.98425:6 470.57294:6 487.54617:6 500.26831:6 541.11975:6 706.56622:12 724.5672:6 784.55023:6 793.11859:18 793.16113:6 793.83246:6 794.59937:6 795.21436:6 795.54846:12 795.64185:1643 795.94635:6 796.07892:6 796.65887:12 797.33008:6 806.5506…	310	11.432	869.676	11.28	869.675	[M+CH3COO]-	SM	SM 42:3;2O|SM 18:1;2O/24:2	1011	ok	C47H91N2O6P	PNUJDINUZYVQHI-UHFFFAOYSA-N	O=C(NC(COP(=O)([O-])OCC[N+](C)(C)C)C(O)C=CCCCCCCCCCCCCC)CCCCCCCCCCCC=CCC=CCCCCCCC
2	373	78.95692:24 87.73876:12 110.10352:12 116.81534:12 152.9953:12 168.04118:206 182.5518:12 184.47772:12 187.47052:12 188.80678:12 193.54105:12 200.61923:12 201.84439:24 206.0629:12 206.44969:12 207.20923:12 221.86159:12 224.06847:97 242.08295:12 243.87247:12 261.25797:36 262.76413:24 279.22638:24 281.25174:12 282.37708:36 282.39032:12 282.5412:12 282.96933:12 283.2623:2409 284.0416:12 285.23557:12 2…	310	10.826	870.624	10.39	870.623	[M+CH3COO]-	PC	PC 38:3|PC 18:0_20:3	1013	ok	C46H86NO8P	LLUINWFQEIMZRU-UHFFFAOYSA-N	O=C(OCC(OC(=O)CCCCCCCCCC=CCC=CCC=CCC)COP(=O)([O-])OCC[N+](C)(C)C)CCCCCCCCCCCCCCCCC
2	374	71.01184:36 85.02719:12 89.02305:75 101.02137:36 107.03167:24 113.02347:60 119.03213:127 125.02086:12 131.03545:24 143.03065:24 149.04005:24 149.04472:12 161.0316:12 161.04398:60 179.05367:140 237.21944:12 263.23111:24 263.24808:12 283.26651:12 305.24896:24 309.27383:12 349.353:12 366.36978:24 367.35376:36 367.36887:12 369.29242:12 392.3894:60 392.40598:24 408.37839:24 410.40204:12 419.25009:12 4…	310	13.216	870.705	13.05	870.704	[M+CH3COO]-	HexCer_NS	HexCer 42:1;2O|HexCer 18:1;2O/24:0	1014	ok	C48H93NO8	POQRWMRXUOPCLD-UHFFFAOYSA-N	O=C(NC(COC1OC(CO)C(O)C(O)C1O)C(O)C=CCCCCCCCCCCCCC)CCCCCCCCCCCCCCCCCCCCCCC
2	375	78.71944:6 78.95707:30 96.9644:12 134.98688:6 152.99529:95 180.07964:6 204.98639:6 205.19632:12 210.94267:6 223.00206:98 241.01086:343 255.22845:12 259.02072:24 259.24048:37 269.24673:435 281.24057:6 283.26245:18 285.22314:6 289.21173:6 297.03491:56 302.27789:6 302.29254:6 303.2309:352 315.04987:18 341.14908:6 405.23987:217 405.28424:6 411.57059:6 419.26709:6 423.24942:24 423.27225:6 439.22543:32…	310	8.676	871.53	8.29	871.534	[M-H]-	PI	PI 37:4|PI 17:0_20:4	1015	ok	C46H81O13P	NHCUHDJVBAQLLF-UHFFFAOYSA-N	O=C(OCC(OC(=O)CCCCCCC=CCC=CCC=CCC=CCC)COP(=O)(O)OC1C(O)C(O)C(O)C(O)C1O)CCCCCCCCCCCCCCCC
2	377	78.71694:24 78.95801:302 122.98406:81 125.09708:12 167.51669:36 168.0408:1405 170.22334:12 171.78072:12 287.83078:12 365.35394:12 439.9938:12 445.06635:12 448.9411:12 449.31165:48 449.34094:12 449.75436:12 451.86749:12 452.50583:12 452.88638:12 454.99039:12 455.50369:12 455.74472:12 457.92441:12 459.05826:12 464.07452:12 465.74408:12 467.13159:12 468.31931:12 474.58749:12 474.94202:12 477.67587:1…	310	12.686	871.692	12.56	871.691	[M+CH3COO]-	SM	SM 42:2;2O|SM 18:1;2O/24:1	1018	ok	C47H93N2O6P	ZJDDNEXGXYLHDF-UHFFFAOYSA-N	O=C(NC(COP(=O)([O-])OCC[N+](C)(C)C)C(O)C=CCCCCCCCCCCCCC)CCCCCCCCCCCC=CCCCCCCCCCC
2	379	168.03958:36 220.43414:12 224.06715:24 255.23164:48 255.24478:12 279.23083:24 281.24521:48 283.26196:280 306.24637:12 306.29248:24 307.26089:923 309.28113:48 311.29141:24 311.30679:12 335.29602:70 419.24976:12 449.03806:12 451.37897:12 490.31381:24 508.34079:60 514.32593:24 532.3363:12 532.35693:12 725.57379:12 727.51721:12 796.06097:12 798.59943:1174 810.65033:12 813.56647:12 822.59863:12 872.58…	410	11.681	872.639	11.03	872.639	[M+CH3COO]-	PC	PC 38:2|PC 18:0_20:2	1021	ok	C46H88NO8P	ZQLPLCXRBVPKGP-UHFFFAOYSA-N	O=C(OCC(OC(=O)CCCCCCCCCC=CCC=CCCCCC)COP(=O)([O-])OCC[N+](C)(C)C)CCCCCCCCCCCCCCCCC
2	380	71.01232:36 71.02054:12 78.95658:12 89.02253:78 101.02016:48 101.03347:12 107.03345:12 113.0236:48 119.03284:77 122.98256:12 131.03209:12 143.03139:24 161.0401:24 168.0412:36 169.05141:12 179.05409:60 262.2525:12 278.25342:12 280.25922:12 281.24481:12 283.26804:12 305.23874:12 307.25659:24 309.27176:12 323.32352:36 327.22366:12 334.28125:12 335.29379:12 337.33762:12 351.33313:12 353.3414:12 367.3…	410	13.019	872.683	12.46	872.683	[M+CH3COO]-	HexCer_HS	HexCer 41:1;3O|HexCer 16:1;2O/25:0;O	1022	ok	C47H91NO9	LZQJVAMYODEMEM-UHFFFAOYSA-N	O=C(NC(COC1OC(CO)C(O)C(O)C1O)C(O)C=CCCCCCCCCCCC)C(O)CCCCCCCCCCCCCCCCCCCCCCC
2	383	78.95735:363 89.02266:12 96.97157:12 101.8276:12 107.13378:12 119.03107:12 122.98255:105 125.00027:24 149.04965:12 167.51517:36 168.04128:1191 170.1879:12 179.056:12 183.00336:12 197.13879:12 253.22131:12 276.26816:12 281.24612:24 307.2601:36 308.26248:12 309.27679:12 361.30887:12 367.3425:12 367.3761:12 368.35593:12 417.52621:12 434.84552:12 437.67285:12 445.06146:12 446.57883:12 447.30441:24 44…	310	13.156	873.708	12.94	873.707	[M+CH3COO]-	SM	SM 42:1;2O|SM 18:1;2O/24:0	1025	ok	C47H95N2O6P	QEDPUVGSSDPBMD-UHFFFAOYSA-N	O=C(NC(COP(=O)([O-])OCC[N+](C)(C)C)C(O)C=CCCCCCCCCCCCCC)CCCCCCCCCCCCCCCCCCCCCCC
2	385	155.10323:6 168.03851:12 171.09431:6 171.10806:6 193.12518:6 209.1134:12 255.24602:6 281.25446:6 283.26147:46 291.19882:24 293.20978:12 308.20285:6 309.20432:24 323.21991:6 445.35361:6 508.33185:12 508.35126:6 525.41803:6 727.43878:6 727.47284:6 753.45862:6 755.49072:6 755.52576:6 758.5285:6 782.54688:6 787.48126:6 800.54828:97 800.60834:6 814.56964:24 815.50153:6 815.53156:6 824.55566:6 874.4730…	310	7.969	874.583	7.9	874.581	[M+CH3COO]-	OxPC	PC 36:3;2O|PC 18:0_18:3;2O	1028	ok	C44H82NO10P	ZTOIBVYTRDZKOU-UHFFFAOYSA-N	O=C(OCC(OC(=O)CCCCCC(O)C(O)C=CCC=CCC=CCC)COP(=O)([O-])OCC[N+](C)(C)C)CCCCCCCCCCCCCCCCC
2	386	78.95666:24 89.02507:12 96.97069:6 124.99857:24 168.04129:39 223.36407:6 224.07092:18 255.23026:24 281.2446:70 282.39001:6 283.26227:251 308.26556:6 308.30991:12 309.27728:876 311.00293:6 311.29056:59 313.19733:6 337.3085:32 408.39655:6 419.25269:6 488.35599:6 490.32574:12 490.33676:6 508.33847:57 514.3703:6 515.36487:6 516.34589:6 516.37933:6 517.38806:18 534.35553:18 536.36761:6 536.38678:6 601…	410	12.754	874.661	11.97	874.654	[M+CH3COO]-	PC	PC 38:1|PC 18:0_20:1	1030	ok	C46H90NO8P	PDGHHNMEFVJAAM-UHFFFAOYSA-N	O=C(OCC(OC(=O)CCCCCCCCCC=CCCCCCCCC)COP(=O)([O-])OCC[N+](C)(C)C)CCCCCCCCCCCCCCCCC
2	387	191.18005:12 224.06184:12 229.1899:24 249.183:12 267.22513:188 279.23105:24 283.23782:60 327.23007:130 329.24927:24 423.13544:12 492.31586:48 552.30615:12 802.4776:12 802.53314:295 815.53925:12 816.53967:24 816.56976:24 876.56665:24	310	9.054	876.576	8.95	876.576	[M+CH3COO]-	PC	PC 39:7|PC 17:1_22:6	1033	ok	C47H80NO8P	BWMGYQAIDPQZGJ-UHFFFAOYSA-N	O=C(OCC(OC(=O)CCC=CCC=CCC=CCC=CCC=CCC=CCC)COP(=O)([O-])OCC[N+](C)(C)C)CCCCCCCC=CCCCCCCC
2	389	131.08749:6 133.0995:6 137.13173:6 151.1461:6 163.14537:12 168.03717:18 168.04794:12 177.16223:12 180.42868:6 189.16547:6 191.17339:12 224.06825:12 229.19411:18 249.18004:12 255.23186:6 269.24374:196 279.22791:12 279.23663:12 281.24576:18 283.23865:190 303.21521:12 303.23215:12 305.24045:6 307.25659:12 327.22766:414 329.24664:18 355.26956:6 358.00604:6 405.2355:6 446.03198:6 449.58813:6 450.09393…	410	9.729	878.592	9.11	878.592	[M+CH3COO]-	PC	PC 39:6|PC 17:0_22:6	1037	ok	C47H82NO8P	KSRURLYJRNYEOH-UHFFFAOYSA-N	O=C(OCC(OC(=O)CCC=CCC=CCC=CCC=CCC=CCC=CCC)COP(=O)([O-])OCC[N+](C)(C)C)CCCCCCCCCCCCCCCC
2	392	160.16431:24 168.03969:12 224.06607:12 231.21516:12 259.24429:12 269.24615:91 281.24701:12 285.25403:48 295.26151:36 295.27853:12 303.22861:48 328.21893:12 329.24362:347 330.24933:24 460.38535:24 494.32217:48 520.33392:24 536.3161:12 735.49249:12 804.02759:12 806.57135:431 819.58252:36 820.58612:24 821.52869:12 821.55768:36 879.59857:12 880.58716:24 880.61908:36	310	9.955	880.607	9.51	880.607	[M+CH3COO]-	PC	PC 39:5|PC 17:0_22:5	1043	ok	C47H84NO8P	ZVSXKJXCODHGBN-UHFFFAOYSA-N	O=C(OCC(OC(=O)CCCCCC=CCC=CCC=CCC=CCC=CCC)COP(=O)([O-])OCC[N+](C)(C)C)CCCCCCCCCCCCCCCC
2	393	81.06758:4 179.17543:8 196.03326:4 231.21031:8 257.2244:4 261.66757:4 283.24173:4 283.25943:4 285.25482:20 301.2171:4 311.30002:4 327.23215:4 329.24445:114 331.25925:16 331.27423:12 332.26779:4 359.29425:8 405.27179:4 440.66928:4 476.34567:8 481.31573:4 494.35535:28 494.38425:8 500.26196:4 502.2735:4 502.30182:4 735.52185:8 795.56616:12 804.0799:4 806.60327:125 818.57855:4 820.60968:4 820.65192:4…	410	11.79	880.643	11.06	880.644	[M+CH3COO]-	EtherPC	PC O-40:5|PC O-18:0_22:5	1045	ok	C48H88NO7P	HJDYJUQFSIJNGA-UHFFFAOYSA-N	O=C(OC(COCCCCCCCCCCCCCCCCCC)COP(=O)([O-])OCC[N+](C)(C)C)CCCCCC=CCC=CCC=CCC=CCC=CCC
2	394	78.95616:36 96.95825:12 152.9931:71 163.14265:12 191.17822:12 222.99713:83 227.03021:12 229.18945:36 229.20926:12 241.0107:264 254.4369:12 255.23112:247 259.0181:36 262.26379:12 279.23065:24 281.2417:24 283.24066:114 297.03476:48 303.23495:24 315.04279:36 317.66599:12 327.22992:137 348.60129:12 391.22107:149 409.23151:36 415.21875:36 419.26346:12 463.21927:36 503.36237:12 503.62677:12 503.95422:1…	310	8.376	881.525	8.1	881.519	[M-H]-	PI	PI 38:6|PI 16:0_22:6	1048	ok	C47H79O13P	FPHAZHKZJQOPBU-UHFFFAOYSA-N	O=C(OCC(OC(=O)CCC=CCC=CCC=CCC=CCC=CCC=CCC)COP(=O)(O)OC1C(O)C(O)C(O)C(O)C1O)CCCCCCCCCCCCCCC
2	395	168.04333:6 205.19392:12 224.06392:18 224.07211:12 226.49042:6 259.24225:6 269.24826:47 279.2403:6 280.22922:6 281.23633:6 283.26215:12 284.25705:12 287.27768:6 297.27405:35 303.22827:96 304.23132:6 317.24207:6 329.24445:12 330.24945:12 331.26102:189 476.30783:6 494.31168:18 494.33246:12 522.35651:18 742.52728:6 743.53101:6 744.54413:12 808.58759:228 821.58203:6 821.60815:6 822.59332:18 822.62439…	410	10.668	882.616	9.98	882.623	[M+CH3COO]-	PC	PC 39:4|PC 17:0_22:4	1051	ok	C47H86NO8P	QYHHILUVUVMDKY-UHFFFAOYSA-N	O=C(OCC(OC(=O)CCCCCCCCC=CCC=CCC=CCC=CCC)COP(=O)([O-])OCC[N+](C)(C)C)CCCCCCCCCCCCCCCC
2	396	168.03563:12 168.04654:6 197.30165:6 205.19048:6 224.0639:12 244.34109:6 259.23889:24 283.25424:12 283.26877:6 297.27786:136 302.27945:6 303.22961:337 305.2453:12 359.29153:6 504.35645:6 510.32104:6 522.35162:44 522.38922:18 528.29755:6 547.93701:6 768.55591:6 768.58539:6 806.02875:6 808.58698:303 817.84894:6 822.45667:6 822.5921:6 822.60913:12 823.5683:6 882.53308:12 882.62634:24	410	10.981	882.624	10.12	882.623	[M+CH3COO]-	PC	PC 39:4|PC 19:0_20:4	1053	ok	C47H86NO8P	QUWIPEXOTVGONJ-UHFFFAOYSA-N	O=C(OCC(OC(=O)CCCCCCC=CCC=CCC=CCC=CCC)COP(=O)([O-])OCC[N+](C)(C)C)CCCCCCCCCCCCCCCCCC
2	397	182.07149:6 213.16655:6 233.23077:6 283.26529:6 287.27045:12 303.24722:6 305.24991:6 313.25031:6 315.18533:6 331.26144:307 333.27621:6 357.27435:6 476.34698:12 494.35986:56 737.53815:6 806.04199:6 808.61932:285 820.5694:6 820.59302:18 822.62402:6 822.66022:6 823.57257:12 882.56458:6 882.5979:6 882.66351:30 882.6886:12	310	12.204	882.659	11.88	882.659	[M+CH3COO]-	EtherPC	PC O-40:4|PC O-18:0_22:4	1054	ok	C48H90NO7P	CVUOILXZRKGCTJ-UHFFFAOYSA-N	O=C(OC(COCCCCCCCCCCCCCCCCCC)COP(=O)([O-])OCC[N+](C)(C)C)CCCCCCCCC=CCC=CCC=CCC=CCC
2	398	78.95739:137 96.97126:36 102.46313:12 108.98092:12 134.9848:24 152.99342:402 163.07166:12 171.00887:24 190.38547:12 198.43834:12 199.23647:12 204.99251:12 205.19012:36 205.19951:36 217.19225:12 222.99773:439 229.15898:12 231.21147:12 240.25723:24 241.00899:1893 255.22995:227 259.02023:81 259.23965:124 262.72241:12 280.35974:24 281.12784:12 281.24536:1361 281.28073:12 283.26276:12 285.22745:24 285…	310	8.489	883.537	8.2	883.534	[M-H]-	PI	PI 38:5|PI 18:1_20:4	1057	ok	C47H81O13P	XGZVRASBCZTHNO-UHFFFAOYSA-N	O=C(OCC(OC(=O)CCCCCCC=CCC=CCC=CCC=CCC)COP(=O)(O)OC1C(O)C(O)C(O)C(O)C1O)CCCCCCCC=CCCCCCCCC
2	399	78.95743:36 96.96848:12 134.98561:12 152.51653:12 152.9929:133 171.00002:12 178.34297:12 191.18279:12 195.39127:12 203.17778:81 215.17413:12 222.30444:12 222.99809:172 223.16312:24 240.25615:24 241.00974:575 243.1312:12 255.23199:36 257.22589:69 259.01743:60 259.03027:60 279.22839:12 280.23486:12 281.24997:36 282.38605:24 283.20615:12 283.26099:795 285.2601:12 297.03601:132 300.27451:12 301.21405…	310	8.547	883.537	8.26	883.534	[M-H]-	PI	PI 38:5|PI 18:0_20:5	1058	ok	C47H81O13P	SUYDNPBYMBTSMM-UHFFFAOYSA-N	O=C(OCC(OC(=O)CCCC=CCC=CCC=CCC=CCC=CCC)COP(=O)(O)OC1C(O)C(O)C(O)C(O)C1O)CCCCCCCCCCCCCCCCC
2	400	71.01378:24 89.02351:12 101.02661:12 113.02287:12 119.03308:24 131.03232:12 179.05943:12 281.2594:12 301.57471:12 303.2326:24 337.29825:12 381.35645:12 381.37015:12 406.40894:12 472.40936:12 630.62457:12 662.6449:139 662.66663:69 746.56396:12 788.62433:12 810.56891:12 820.62006:12 824.70166:359 884.51648:12 884.55402:12 884.62494:12 884.7063:12	320	13.327	884.718	13.14	884.72	[M+CH3COO]-	HexCer_NS	HexCer 43:1;2O	1059	ok	C49H95NO8	RIGGIBNQNREJCL-UHFFFAOYSA-N	O=C(NC(COC1OC(CO)C(O)C(O)C1O)C(O)C=CCCCCCCCCCCCCC)CCCCCCCCCCCCCCCCCCCCCCCC
2	401	78.95858:24 96.96662:12 152.99384:68 153.99342:6 162.30496:6 171.00185:6 176.53424:6 222.99928:97 224.00882:6 240.28432:6 241.01051:249 241.16359:6 242.01482:18 243.01312:18 255.22826:12 256.23221:6 257.22421:12 258.23376:6 259.01938:12 281.24683:244 283.2655:24 284.26517:43 285.25876:6 285.27271:18 297.03595:32 301.21307:30 302.21786:24 303.229:12 305.12769:6 305.24792:313 307.26581:6 315.04681:…	310	8.669	885.549	8.39	885.55	[M-H]-	PI	PI 38:4|PI 18:1_20:3	1060	ok	C47H83O13P	CXNBRAHXDUJOGO-UHFFFAOYSA-N	O=C(OCC(OC(=O)CCCCCCCCCC=CCC=CCC=CCC)COP(=O)(O)OC1C(O)C(O)C(O)C(O)C1O)CCCCCCCC=CCCCCCCCC
2	402	71.20111:12 78.71576:6 78.95782:563 79.20812:6 81.89594:6 82.44589:6 83.04881:6 85.94022:6 85.96168:6 89.01076:6 93.06942:12 96.67124:6 96.9675:214 100.40368:6 100.67584:6 101.04846:6 101.3455:6 101.43943:6 101.9154:6 102.95606:6 106.66534:6 108.09275:6 108.45912:6 108.74198:6 109.95432:6 112.61045:6 115.46328:6 116.02694:6 122.05657:6 122.706:6 123.02275:6 124.16394:6 125.02433:6 127.0793:12 134…	310	8.947	885.554	8.45	885.55	[M-H]-	PI	PI 38:4|PI 18:0_20:4	1062	ok	C47H83O13P	OJESNYFIPWSOPO-UHFFFAOYSA-N	O=C(OCC(OC(=O)CCCCCCC=CCC=CCC=CCC=CCC)COP(=O)(O)OC1C(O)C(O)C(O)C(O)C1O)CCCCCCCCCCCCCCCCC
2	404	71.01321:94 82.15423:12 83.01214:12 89.02254:200 95.01427:12 101.02273:48 107.03457:24 113.02366:62 119.0351:229 125.02325:12 131.03419:24 143.033:24 149.04274:48 152.99863:12 161.04359:64 168.04079:24 179.05573:87 184.48383:12 222.99637:12 239.0573:12 239.09309:12 253.21982:12 279.23178:74 280.26334:60 283.26599:36 284.27951:24 290.24771:12 303.22592:24 304.2356:24 305.99915:12 308.25558:36 335.…	310	13.148	886.7	12.72	886.699	[M+CH3COO]-	HexCer_HS	HexCer 42:1;3O|HexCer 18:1;2O/24:0;O	1064	ok	C48H93NO9	ZXWQZGROTQMXME-UHFFFAOYSA-N	O=C(NC(COC1OC(CO)C(O)C(O)C1O)C(O)C=CCCCCCCCCCCCCC)C(O)CCCCCCCCCCCCCCCCCCCCCC
2	405	78.95856:103 96.9691:48 117.50775:12 120.25922:12 134.9816:24 147.08917:12 152.51599:12 152.9937:543 164.99702:12 170.99854:12 178.37331:12 195.77225:12 198.29356:12 222.29547:24 222.99835:483 240.25819:24 241.00992:1901 242.01852:12 243.0132:24 253.2166:12 255.23083:12 259.02026:230 261.25714:24 273.72675:12 282.37296:24 282.3858:12 283.26114:2203 284.26663:36 284.40601:12 285.28177:12 285.59836…	310	9.194	887.569	8.73	887.565	[M-H]-	PI	PI 38:3|PI 18:0_20:3	1065	ok	C47H85O13P	GGSSNEAFVQRIHU-UHFFFAOYSA-N	O=C(OCC(OC(=O)CCCCCCCCCC=CCC=CCC=CCC)COP(=O)(O)OC1C(O)C(O)C(O)C(O)C1O)CCCCCCCCCCCCCCCCC
2	407	72.98933:12 78.95777:88 89.01924:12 122.98251:36 136.72717:12 152.99362:12 167.51836:12 168.04012:218 241.00778:36 279.22888:12 281.24249:12 283.25778:36 304.24146:12 305.25769:24 419.25266:12 449.31125:24 465.25729:12 470.06693:12 474.73621:12 482.51111:12 485.38715:12 494.3472:12 557.90326:12 581.29498:24 647.6311:12 661.63556:24 678.65863:12 679.6402:12 701.55914:12 724.60388:24 740.60321:12 7…	310	13.259	887.721	13.18	887.722	[M+CH3COO]-	SM	SM 43:1;2O|SM 18:1;2O/25:0	1067	ok	C48H97N2O6P	JONXXLXMISNQNG-UHFFFAOYSA-N	O=C(NC(COP(=O)([O-])OCC[N+](C)(C)C)C(O)C=CCCCCCCCCCCCCC)CCCCCCCCCCCCCCCCCCCCCCCC
2	408	78.95579:18 81.0688:6 117.06849:6 121.10191:6 134.98976:6 137.13158:6 142.41586:6 143.08772:18 149.12852:6 151.14716:12 152.99298:46 153.99937:18 154.00766:6 154.99365:18 155.00179:12 161.12776:6 163.06908:6 163.14482:6 168.03931:71 177.08926:6 177.15997:24 191.17603:24 191.187:6 193.68925:6 197.81853:6 199.94016:6 205.20081:12 206.19466:6 207.19957:6 207.33531:6 217.19244:6 223.0002:12 224.00404…	310	8.873	888.577	8.83	888.576	[M+CH3COO]-	PC	PC 40:8|PC 18:2_22:6	1070	ok	C48H80NO8P	FCTKCFNDGVBOBD-UHFFFAOYSA-N	O=C(OCC(OC(=O)CCC=CCC=CCC=CCC=CCC=CCC=CCC)COP(=O)([O-])OCC[N+](C)(C)C)CCCCCCCC=CCC=CCCCCC
2	409	78.96229:12 79.90807:12 152.99278:48 222.9908:36 223.00262:48 241.00848:221 259.01498:24 277.74576:12 283.26379:216 284.26624:12 297.03223:60 306.25455:12 307.26001:238 315.03867:12 419.25507:155 437.25845:24 437.28226:12 443.23059:12 443.25391:36 581.30682:165 599.31635:36 599.3363:24 605.30017:60 623.3382:12 727.51733:12 886.75336:36 889.58154:1969 889.67584:24	410	9.626	889.579	8.97	889.581	[M-H]-	PI	PI 38:2|PI 18:0_20:2	1071	ok	C47H87O13P	RZFIPFIGUWXYNB-UHFFFAOYSA-N	O=C(OCC(OC(=O)CCCCCCCCCC=CCC=CCCCCC)COP(=O)(O)OC1C(O)C(O)C(O)C(O)C1O)CCCCCCCCCCCCCCCCC
2	410	78.95783:99 89.02488:24 101.02227:12 113.02605:12 119.03164:36 122.98211:36 124.99836:12 149.04359:12 152.99454:12 167.51205:12 168.03984:478 179.05902:24 183.00426:12 223.00175:12 241.00922:36 255.23653:12 281.24615:12 283.25449:24 283.26602:12 284.26773:12 285.26904:12 305.24423:24 307.26266:36 307.27411:12 323.28745:12 324.3009:12 337.30432:12 377.74731:12 383.34326:24 406.26712:12 420.26114:2…	420	13.068	889.702	11.44	889.701	[M+CH3COO]-	SM	SM 42:1;3O	1072	ok	C47H95N2O7P	KKVNJHINLOBWCG-UHFFFAOYSA-N	O=C(NC(COP(=O)([O-])OCC[N+](C)(C)C)C(O)C(O)CCCC=CCCC)CCCCCCCCCCCCCCCCCCCCCCCCCCCCC
2	411	78.95634:12 117.07784:12 117.85472:12 123.11881:12 135.11882:12 137.13268:12 147.1156:24 151.15402:12 152.99805:12 159.11787:12 161.13342:12 163.07619:12 163.14644:12 168.04173:121 175.14555:24 177.16541:36 189.1657:12 190.99329:12 191.17752:60 203.18173:12 224.06789:60 227.17429:12 229.19688:122 242.01112:12 243.00941:12 249.18367:24 255.22212:12 280.36554:24 280.39304:12 281.24597:1484 281.9278…	310	9.375	890.593	9.09	890.592	[M+CH3COO]-	PC	PC 40:7|PC 18:1_22:6	1076	ok	C48H82NO8P	FPEVDFOXMCHLKL-UHFFFAOYSA-N	O=C(OCC(OC(=O)CCC=CCC=CCC=CCC=CCC=CCC=CCC)COP(=O)([O-])OCC[N+](C)(C)C)CCCCCCCC=CCCCCCCCC
2	412	78.96154:24 168.0415:74 329.24969:12 438.39545:12 456.31921:12 464.30807:12 464.33829:12 534.09045:12 665.61578:12 699.55579:24 702.57373:48 728.60004:12 740.58789:12 741.61285:36 744.58423:84 770.58105:12 770.59619:36 773.65253:12 785.66528:12 787.65948:24 815.09045:12 815.1145:12 816.67029:12 817.28857:12 817.67737:811 829.65869:12 829.68951:48 831.63434:12 831.66046:36 832.63281:24 845.72052:2…	420	12.984	891.713	12.41	891.717	[M+CH3COO]-	SM	SM 42:0;3O	1080	ok	C47H97N2O7P	BZLXBKLWLUQZGS-UHFFFAOYSA-N	O=C(NC(COP(=O)([O-])OCC[N+](C)(C)C)C(O)C(O)CCCCCCCC)CCCCCCCCCCCCCCCCCCCCCCCCCCCCC
2	415	78.95599:35 81.06725:6 93.06769:30 95.08638:6 100.83219:6 101.93245:6 107.08325:50 109.09898:12 109.11198:12 117.07068:12 119.08625:6 121.10173:24 123.11663:12 128.54259:6 131.08752:24 133.09853:30 134.98122:6 135.11333:12 137.13091:30 143.08363:12 145.09778:18 147.11467:18 149.0583:6 149.13243:24 149.14053:6 151.1463:30 152.99081:33 153.00043:12 157.09962:12 158.10715:6 158.11717:6 159.11511:12 …	410	10.222	892.611	9.48	892.607	[M+CH3COO]-	PC	PC 40:6|PC 18:0_22:6	1085	ok	C48H84NO8P	FAUYAENFVCNTAL-UHFFFAOYSA-N	O=C(OCC(OC(=O)CCC=CCC=CCC=CCC=CCC=CCC=CCC)COP(=O)([O-])OCC[N+](C)(C)C)CCCCCCCCCCCCCCCCC
2	418	125.00485:4 134.10182:4 137.13039:4 163.15015:4 168.04149:12 170.04437:4 221.55168:4 224.06355:8 255.22981:4 281.24286:20 282.24924:20 283.23035:4 283.2605:51 284.24142:12 284.26053:12 285.23935:4 285.25119:4 285.26663:20 286.27231:8 287.27209:4 303.23669:4 305.24301:4 306.24988:4 307.25226:4 307.26456:4 327.23062:8 328.23322:20 329.23529:20 330.24545:8 331.23929:8 331.26117:79 332.26559:53 333.2…	310	10.519	896.63	10.62	896.639	[M+CH3COO]-	PC	PC 40:4|PC 18:0_22:4	1094	ok	C48H88NO8P	WUIUYHXOIXOMHN-UHFFFAOYSA-N	O=C(OCC(OC(=O)CCCCCCCCC=CCC=CCC=CCC=CCC)COP(=O)([O-])OCC[N+](C)(C)C)CCCCCCCCCCCCCCCCC
2	419	283.27264:12 305.24609:131 309.27515:60 335.29248:24 495.10205:12 534.35498:12 822.599:157 834.61334:12 896.62726:24 896.6452:24	310	10.869	896.633	10.74	896.639	[M+CH3COO]-	PC	PC 40:4|PC 20:1_20:3	1095	ok	C48H88NO8P	UKCFRCBVPUACRF-UHFFFAOYSA-N	O=C(OCC(OC(=O)CCCCCCCCCC=CCC=CCC=CCC)COP(=O)([O-])OCC[N+](C)(C)C)CCCCCCCCCC=CCCCCCCCC
2	420	78.95777:6 124.99854:6 168.0426:12 196.03525:12 205.19434:6 224.06911:12 236.0204:6 259.24069:30 297.28076:6 303.23013:390 311.29449:124 447.28073:6 458.13412:6 462.33209:6 486.32306:6 502.28259:6 510.30167:6 518.36987:12 528.29895:6 536.37073:60 770.57025:12 775.5412:6 784.63458:6 819.97876:6 822.6026:358 834.55975:6 837.56171:12 896.64862:30 896.68225:12	410	11.684	896.639	10.85	896.639	[M+CH3COO]-	PC	PC 40:4|PC 20:0_20:4	1096	ok	C48H88NO8P	DDIJTWRVGORCFN-UHFFFAOYSA-N	O=C(OCC(OC(=O)CCCCCCC=CCC=CCC=CCC=CCC)COP(=O)([O-])OCC[N+](C)(C)C)CCCCCCCCCCCCCCCCCCC
2	421	78.95824:12 152.99207:12 156.88835:12 168.0435:68 191.10486:12 201.2937:12 202.97592:12 204.07959:12 215.92345:12 218.00928:12 219.14354:24 224.06828:72 233.22774:36 242.08102:12 259.23853:12 282.37909:12 283.26242:1418 284.26682:12 287.27292:118 305.23767:24 313.25467:24 329.24551:36 330.22495:36 330.23795:12 330.25516:12 331.20352:12 331.2648:4832 331.7641:12 331.93787:12 332.17432:12 332.50037…	410	11.285	896.64	10.62	896.639	[M+CH3COO]-	PC	PC 40:4|PC 18:0_22:4	1097	ok	C48H88NO8P	WUIUYHXOIXOMHN-UHFFFAOYSA-N	O=C(OCC(OC(=O)CCCCCCCCC=CCC=CCC=CCC=CCC)COP(=O)([O-])OCC[N+](C)(C)C)CCCCCCCCCCCCCCCCC
2	423	146.96208:6 168.03979:12 224.06908:18 280.27112:6 283.26093:111 289.29105:6 292.63971:6 305.24551:18 331.27252:6 333.27798:432 477.61096:6 490.32718:6 490.96326:6 508.3403:12 540.34613:6 558.35321:6 748.48645:6 822.01477:6 824.51733:6 824.61957:300 826.6192:6 835.54004:6 839.58075:12 898.58398:6 898.6604:24	410	12.373	898.654	11.52	898.654	[M+CH3COO]-	PC	PC 40:3|PC 18:0_22:3	1101	ok	C48H90NO8P	ISCOBNWTWBSGJN-UHFFFAOYSA-N	O=C(OCC(OC(=O)CCCCCCCCC=CCC=CCC=CCCCCC)COP(=O)([O-])OCC[N+](C)(C)C)CCCCCCCCCCCCCCCCC
2	424	96.96641:6 135.18243:6 141.67387:6 152.99016:24 153.00639:12 218.31631:6 222.99574:18 223.00592:30 241.00797:159 259.02841:6 259.23904:24 283.25873:6 285.2211:6 297.03152:18 297.27304:135 303.22726:149 315.04669:6 359.79337:6 433.26688:90 439.2204:18 451.27039:6 451.28531:6 497.74954:6 508.51022:6 511.28497:6 526.77771:6 593.43677:6 595.31812:81 601.26154:12 601.2796:18 613.32269:18 613.35217:18 …	410	9.274	899.565	8.72	899.565	[M-H]-	PI	PI 39:4|PI 19:0_20:4	1103	ok	C48H85O13P	XVUQPQHEPXKWNS-UHFFFAOYSA-N	O=C(OCC(OC(=O)CCCCCCC=CCC=CCC=CCC=CCC)COP(=O)(O)OC1C(O)C(O)C(O)C(O)C1O)CCCCCCCCCCCCCCCCCC
2	425	78.95591:24 122.98139:12 168.04134:48 250.13782:12 523.53894:12 755.62451:12 814.69592:12 823.06067:24 825.68347:621 836.52905:12 838.6767:12 839.56451:12 839.7149:12 899.55133:12 899.72461:36	320	13.156	899.721	13.13	899.722	[M+CH3COO]-	SM	SM 44:2;2O	1104	ok	C49H97N2O6P	WGQMXJXICMNOBL-UHFFFAOYSA-N	O=C(NC(COP(=O)([O-])OCC[N+](C)(C)C)C(O)C=CCCC=CCCC)CCCCCCCCCCCCCCCCCCCCCCCCCCCCCCC
2	426	87.00658:12 168.04008:12 224.06706:12 279.22775:60 281.24768:12 283.26224:132 307.25818:12 334.22925:12 335.29276:563 337.30969:24 339.32333:24 508.33572:24 508.35938:36 519.13837:12 533.39111:12 786.6449:12 824.01093:24 826.63397:683 840.67847:36 840.71008:12 841.58972:12 900.6239:12 900.66736:60 900.73456:12	410	12.959	900.668	12.31	900.67	[M+CH3COO]-	PC	PC 40:2|PC 18:0_22:2	1106	ok	C48H92NO8P	QSSXNEFJRXXKQD-UHFFFAOYSA-N	O=C(OCC(OC(=O)CCCCCCCCCCCC=CCC=CCCCCC)COP(=O)([O-])OCC[N+](C)(C)C)CCCCCCCCCCCCCCCCC
2	427	71.01444:12 88.76435:12 89.02238:60 101.02371:24 107.03097:12 113.0247:24 118.72773:12 119.03198:67 131.03091:12 143.03526:12 161.04303:36 179.05438:48 269.25702:12 279.22342:36 280.259:24 308.25037:12 335.28891:12 391.78101:12 397.36432:12 422.38876:12 471.9371:12 472.54132:12 519.36194:12 564.42615:12 632.62756:12 642.65002:12 660.63086:241 678.63983:112 678.73157:12 810.68475:24 813.62518:12 8…	310	13.253	900.715	13.01	900.714	[M+CH3COO]-	HexCer_HS	HexCer 43:1;3O|HexCer 16:1;2O/27:0;O	1107	ok	C49H95NO9	KTMKUNGUHWMBJP-UHFFFAOYSA-N	O=C(NC(COC1OC(CO)C(O)C(O)C1O)C(O)C=CCCCCCCCCCCC)C(O)CCCCCCCCCCCCCCCCCCCCCCCCC
2	429	78.96046:12 168.04121:36 250.138:12 279.23007:12 474.47784:12 826.54395:12 827.698:438 827.77441:12 827.83295:12 841.69153:24 841.73425:12 901.71106:24 901.74188:24	320	13.373	901.737	13.28	901.738	[M+CH3COO]-	SM	SM 44:1;2O	1111	ok	C49H99N2O6P	SXGHCCZSIHHYGT-UHFFFAOYSA-N	O=C(NC(COP(=O)([O-])OCC[N+](C)(C)C)C(O)C=CCCCCCCC)CCCCCCCCCCCCCCCCCCCCCCCCCCCCCCC
2	430	71.01119:12 78.95685:36 89.02208:36 107.03329:24 113.01717:12 119.03245:60 122.98467:24 124.99776:36 131.02872:24 143.02957:12 149.04111:12 161.04356:12 168.03818:12 179.05524:36 182.05437:36 283.25421:12 329.23483:12 337.35315:24 383.35037:24 438.39072:168 502.36047:24 503.37015:24 664.60938:36 664.63763:36 682.62628:36 682.66339:24 713.30981:12 713.57208:12 714.57849:136 715.58282:433 740.56787…	310	13.01	904.714	12.85	904.709	[M+CH3COO]-	HexCer_AP	HexCer 42:0;4O|HexCer 18:0;3O/24:0;(2OH)	1116	ok	C48H95NO10	ODTUNRBWGNXHMQ-UHFFFAOYSA-N	O=C(NC(COC1OC(CO)C(O)C(O)C1O)C(O)C(O)CCCCCCCCCCCCCC)C(O)CCCCCCCCCCCCCCCCCCCCCC
2	431	78.95976:4 94.92215:4 94.97682:4 146.97015:4 168.04263:8 177.15958:8 191.17355:4 193.00246:4 196.03346:4 207.1741:4 224.07372:4 229.19356:8 242.07649:4 278.40576:4 279.22791:4 283.24167:38 297.27759:90 305.24362:12 306.68201:4 326.18945:4 326.20844:4 327.22876:120 504.34497:16 522.35382:34 552.31995:4 725.50696:4 767.54761:4 768.55255:4 768.58368:4 792.55786:8 796.59717:4 800.45801:4 810.54633:4 …	410	10.8	906.622	10.2	906.623	[M+CH3COO]-	PC	PC 41:6|PC 19:0_22:6	1117	ok	C49H86NO8P	MCBZZOAHAMROOU-UHFFFAOYSA-N	O=C(OCC(OC(=O)CCC=CCC=CCC=CCC=CCC=CCC=CCC)COP(=O)([O-])OCC[N+](C)(C)C)CCCCCCCCCCCCCCCCCC
2	432	78.9546:12 152.9931:18 223.00291:24 229.19449:18 241.00816:119 281.24561:78 283.24146:30 283.84052:6 297.03094:12 297.05389:6 315.05118:12 325.35583:6 327.2265:46 327.25482:6 417.24164:48 435.25409:12 463.22:6 513.67853:6 537.56384:6 579.2915:67 581.28064:6 597.29456:18 597.31323:6 602.27802:6 603.27161:6 625.26227:12 625.28418:18 643.28595:6 803.39166:6 803.42346:6 904.6615:12 904.72583:6 907.53…	310	8.434	907.535	8.15	907.534	[M-H]-	PI	PI 40:7|PI 18:1_22:6	1118	ok	C49H81O13P	QHPDGSFYNQHVMI-UHFFFAOYSA-N	O=C(OCC(OC(=O)CCC=CCC=CCC=CCC=CCC=CCC=CCC)COP(=O)(O)OC1C(O)C(O)C(O)C(O)C1O)CCCCCCCC=CCCCCCCCC
2	433	96.97063:12 152.99194:48 153.00186:36 177.77036:12 222.99791:48 229.19823:36 241.00749:255 259.01349:24 283.23816:83 283.26022:218 297.02679:24 297.03677:48 315.04413:24 327.22885:190 378.55695:12 417.24643:12 419.25165:179 423.58551:12 437.25403:24 437.26642:12 463.21857:36 501.28076:12 516.72589:12 523.86591:12 524.37653:12 527.63068:12 531.07269:12 546.42725:12 556.88275:12 567.36725:12 581.30…	310	8.868	909.551	8.45	909.55	[M-H]-	PI	PI 40:6|PI 18:0_22:6	1121	ok	C49H83O13P	DJVOKHFQPGWUPK-UHFFFAOYSA-N	O=C(OCC(OC(=O)CCC=CCC=CCC=CCC=CCC=CCC=CCC)COP(=O)(O)OC1C(O)C(O)C(O)C(O)C1O)CCCCCCCCCCCCCCCCC
2	437	152.99084:12 155.57529:6 168.04031:24 203.17206:6 205.19775:12 218.11104:6 220.46976:6 223.00034:6 224.06323:12 225.00636:6 229.18869:12 241.00725:18 242.00758:6 243.01852:6 244.01891:6 249.17891:6 253.21231:24 259.23535:24 259.25076:6 279.22314:24 279.24005:6 280.23492:6 281.22675:6 281.24417:12 282.2439:12 283.23837:32 284.2359:6 284.24667:12 284.26443:12 285.26135:6 297.04175:6 301.21619:12 30…	310	8.813	912.576	8.68	912.576	[M+CH3COO]-	PC	PC 42:10|PC 20:4_22:6	1128	ok	C50H80NO8P	NCCFWEYCQVRLBU-UHFFFAOYSA-N	O=C(OCC(OC(=O)CCC=CCC=CCC=CCC=CCC=CCC=CCC)COP(=O)([O-])OCC[N+](C)(C)C)CCCCCCC=CCC=CCC=CCC=CCC
2	439	78.96133:12 96.97318:12 152.99419:48 194.24368:12 222.99864:36 241.00995:114 255.22839:36 259.03589:12 279.23203:36 283.26428:229 287.26639:12 297.03424:24 331.26392:143 384.6806:12 419.25787:138 437.26999:24 467.23682:12 467.26071:24 485.20493:12 512.07031:12 516.86194:12 523.88086:12 567.98767:12 581.31165:144 599.32056:24 599.33905:12 629.31018:48 629.33203:24 647.32166:24 743.51855:12 743.552…	410	9.44	913.581	8.85	913.581	[M-H]-	PI	PI 40:4|PI 18:0_22:4	1131	ok	C49H87O13P	VTYLJIRGLIZEIC-UHFFFAOYSA-N	O=C(OCC(OC(=O)CCCCCCCCC=CCC=CCC=CCC=CCC)COP(=O)(O)OC1C(O)C(O)C(O)C(O)C1O)CCCCCCCCCCCCCCCCC
2	440	152.99313:36 153.00285:36 222.99858:36 241.01132:113 259.24933:12 297.04324:12 303.23068:89 311.2919:85 447.28448:48 447.31174:24 465.29959:12 556.97754:12 601.28265:12 609.33496:64 627.33948:24 627.35956:12 910.67688:12 913.58374:680 913.68878:24	410	9.666	913.581	9.06	913.581	[M-H]-	PI	PI 40:4|PI 20:0_20:4	1132	ok	C49H87O13P	UETVUFSLJVFPBK-UHFFFAOYSA-N	O=C(OCC(OC(=O)CCCCCCC=CCC=CCC=CCC=CCC)COP(=O)(O)OC1C(O)C(O)C(O)C(O)C1O)CCCCCCCCCCCCCCCCCCC
2	441	152.99249:6 158.97421:6 163.14594:12 224.06525:12 229.18813:12 279.23657:6 281.24316:6 283.24033:33 283.2699:6 303.22754:6 305.24329:52 305.26938:6 327.22992:52 365.10428:6 418.00705:6 465.77087:6 512.31244:12 530.32477:24 728.52332:6 840.55951:94 855.52228:6 914.57343:30 914.62189:18 914.66559:6	310	9.077	914.591	8.91	914.592	[M+CH3COO]-	PC	PC 42:9|PC 20:3_22:6	1134	ok	C50H82NO8P	UOHAUYMPRRFULX-UHFFFAOYSA-N	O=C(OCC(OC(=O)CCC=CCC=CCC=CCC=CCC=CCC=CCC)COP(=O)([O-])OCC[N+](C)(C)C)CCCCCCCCCC=CCC=CCC=CCC
2	442	152.99319:24 222.9949:24 241.0081:48 281.2406:48 281.2478:12 283.26062:36 297.03531:12 315.03183:12 333.27847:60 419.24786:48 581.28235:12 581.31183:48 599.32721:12 631.31689:12 631.35034:12 744.5448:24 745.55865:36 915.59473:560	410	10.011	915.596	9.15	915.597	[M-H]-	PI	PI 40:3|PI 18:0_22:3	1136	ok	C49H89O13P	FPMGZGDSFLCJRN-UHFFFAOYSA-N	O=C(OCC(OC(=O)CCCCCCCCC=CCC=CCC=CCCCCC)COP(=O)(O)OC1C(O)C(O)C(O)C(O)C1O)CCCCCCCCCCCCCCCCC
2	443	93.06928:6 133.09651:6 145.10223:6 168.0381:18 168.05144:12 175.15276:6 177.15788:6 186.18147:6 191.18054:6 198.53886:6 210.02588:6 224.06351:18 224.07603:6 229.19292:18 249.18704:6 283.23907:152 309.27637:202 327.23013:321 472.52542:12 513.61011:12 516.34308:12 534.28339:6 534.29816:12 534.35101:67 552.32544:6 560.74402:6 841.9024:12 844.58411:506 844.66583:6 844.84033:6 859.53815:18 918.62653:3…	310	10.264	918.623	9.93	918.623	[M+CH3COO]-	PC	PC 42:7|PC 20:1_22:6	1141	ok	C50H86NO8P	FYVDGOCCFDKYOR-UHFFFAOYSA-N	O=C(OCC(OC(=O)CCC=CCC=CCC=CCC=CCC=CCC=CCC)COP(=O)([O-])OCC[N+](C)(C)C)CCCCCCCCCC=CCCCCCCCC
2	444	78.96078:1 81.06686:2 85.00526:2 91.8785:1 107.08547:1 121.09878:2 123.23754:1 133.10085:1 152.99506:4 161.13113:1 168.04166:6 170.45647:1 177.08997:1 177.15939:2 185.39777:1 191.10802:2 191.17589:1 196.08589:1 205.11916:1 205.19337:5 217.19112:1 219.20781:2 223.08971:2 224.06696:12 226.39084:1 231.21014:4 242.07465:1 251.01779:1 255.23306:1 257.22604:6 265.25787:1 277.21307:4 277.22067:1 281.245…	410	10.982	920.638	10.32	920.639	[M+CH3COO]-	PC	PC 42:6|PC 18:0_24:6	1144	ok	C50H88NO8P	WZVQRCOGOKYORS-UHFFFAOYSA-N	O=C(OCC(OC(=O)CCCCC=CCC=CCC=CCC=CCC=CCC=CCC)COP(=O)([O-])OCC[N+](C)(C)C)CCCCCCCCCCCCCCCCC
2	445	131.08546:6 135.11664:6 149.13298:6 163.14496:6 168.04097:18 177.16328:6 191.18221:6 210.00984:6 224.07103:12 229.19716:6 249.17737:6 283.23981:104 311.29297:157 326.23193:6 327.23026:268 473.18317:6 478.27426:6 502.31329:6 518.35693:18 534.29852:12 536.36969:35 536.38818:30 552.32013:6 597.59241:6 693.05939:6 775.53674:6 794.55127:6 843.92505:6 843.95874:6 846.60919:350 846.69745:12 847.96735:6 …	410	11.47	920.639	10.56	920.639	[M+CH3COO]-	PC	PC 42:6|PC 20:0_22:6	1145	ok	C50H88NO8P	WAFWSBFKIPCFOF-UHFFFAOYSA-N	O=C(OCC(OC(=O)CCC=CCC=CCC=CCC=CCC=CCC=CCC)COP(=O)([O-])OCC[N+](C)(C)C)CCCCCCCCCCCCCCCCCCC
2	446	227.1974:12 253.2124:12 279.22852:99 281.24026:12 293.17227:12 367.35083:60 489.08444:12 592.42798:48 742.61322:36 790.54706:12 813.68018:24 813.70654:12 851.97729:12 854.66565:158 928.53357:12 928.58063:12 928.62549:12 928.68109:12 928.71527:12	310	13.236	928.71	13.04	928.701	[M+CH3COO]-	PC	PC 42:2|PC 24:0_18:2	1154	ok	C50H96NO8P	IIGQXTIUKKRHCT-UHFFFAOYSA-N	O=C(OCC(OC(=O)CCCCCCCC=CCC=CCCCCC)COP(=O)([O-])OCC[N+](C)(C)C)CCCCCCCCCCCCCCCCCCCCCCC
2	447	177.15913:12 279.22845:12 283.23996:60 327.23083:178 534.31488:12 552.30054:48 720.47998:12 764.52203:24 862.54114:264 862.57904:86 936.56458:24 936.59869:12	310	8.737	936.578	8.5	936.576	[M+CH3COO]-	PC	PC 44:12|PC 22:6_22:6	1162	ok	C52H80NO8P	XLKQWAMTMYIQMG-UHFFFAOYSA-N	O=C(OCC(OC(=O)CCC=CCC=CCC=CCC=CCC=CCC=CCC)COP(=O)([O-])OCC[N+](C)(C)C)CCC=CCC=CCC=CCC=CCC=CCC=CCC
2	450	188.52605:12 253.22282:12 281.24396:282 283.25919:60 714.54041:12 757.54517:12 775.53851:12 961.70508:12 1039.78906:344	310	13.419	1039.8	13.52	1039.79	[M-H]-	HBMP	HBMP 54:2|HBMP 18:1/18:0_18:1	1245	ok	C60H113O11P	XCISNJSFVYFDMB-UHFFFAOYSA-N	O=C(OCC(OC(=O)CCCCCCCC=CCCCCCCCC)COP(=O)(O)OCC(OC(=O)CCCCCCCCCCCCCCCCC)CO)CCCCCCCC=CCCCCCCCC
2	451	83.03125:6 87.00551:18 89.02078:12 119.03683:6 138.04965:6 142.04713:12 161.04309:6 170.03983:12 196.13277:12 220.08154:6 272.07977:6 290.08353:234 536.50061:6 631.68494:6 634.45551:6 637.75446:12 654.01416:6 682.69049:6 682.96539:6 698.55371:6 707.16003:6 709.88013:6 819.50952:12 860.60022:18 860.62732:12 1107.68018:6 1107.69421:12 1107.71948:6 1107.75891:12 1133.69128:12 1133.72119:6 1148.02502…	320	8.24	1151.71	8.24	1151.71	[M-H]-	GM3	GM3 34:1;2O	1256	ok	C57H104N2O21	CCRZUCCBXKMPQW-UHFFFAOYSA-N	O=C(O)C1(OC2C(O)C(OC(CO)C2O)OC3C(O)C(O)C(OCC(NC(=O)CCCCCCCCCCCCCCCCC)C(O)C=CCCCCCCCCCCC)OC3CO)OC(C(O)C(O)CO)C(N=C(O)C)C(O)C1
2	452	87.00656:6 143.03563:6 170.04178:12 202.06459:6 246.09901:6 275.69254:6 290.08548:59 495.90878:6 700.58173:6 862.6051:6 862.62878:12 1109.73584:12 1135.72363:6 1150.03308:6 1153.72266:379 1153.96094:6	320	8.38	1153.72	8.51	1153.72	[M-H]-	GM3	GM3 34:0;2O	1257	ok	C57H106N2O21	HWVDOMTVPZCWEW-UHFFFAOYSA-N	O=C(O)C1(OC2C(O)C(OC(CO)C2O)OC3C(O)C(O)C(OCC(NC(=O)CCCCCCCCCCCCCCCCC)C(O)CCCCCCCCCCCCC)OC3CO)OC(C(O)C(O)CO)C(N=C(O)C)C(O)C1
3	1	79.05741:24 81.07315:12 82.06451:12 83.04763:24 83.08533:12 93.06746:24 95.08287:12 109.09952:12 110.09667:12 121.10137:12 157.10181:12 252.26627:24 264.26129:24 268.02991:12 282.27783:48	310	6.243	300.289	6.33	300.29	[M+H]+	Sph	SPB 18:1;2O	339	ok	C18H37NO2	WWUZIQQURGPMPG-UHFFFAOYSA-N	OCC(N)C(O)C=CCCCCCCCCCCCCC
3	7	71.08459:594 72.08933:24 75.04445:24 79.04897:12 81.06844:232 83.04766:12 83.08426:130 85.06681:12 85.10055:149 89.0547:12 91.04609:12 93.06491:12 95.08402:244 97.09954:192 98.98435:60 99.11926:24 101.06169:12 103.07053:12 109.09847:125 111.10983:12 111.11895:24 113.13122:24 117.09023:12 119.03128:12 123.11501:100 125.12862:24 127.14794:12 136.05817:48 137.13049:48 145.11731:24 163.14677:12 165.1…	310	6.937	348.31	6.61	348.311	[M+NH4]+	MG	MG 16:0	414	ok	C19H38O4	QHZLMUACJMDIAE-UHFFFAOYSA-N	O=C(OCC(O)CO)CCCCCCCCCCCCCCC
3	9	77.03897:12 81.07015:36 83.08593:12 91.05402:12 93.06751:24 95.08475:36 96.0871:12 105.06164:12 105.07314:24 107.08368:60 109.1012:24 111.11414:12 117.0696:12 119.08302:24 121.10059:24 123.11203:12 131.08316:24 133.10242:36 135.11613:36 145.10004:24 147.11368:36 149.12692:24 159.1188:12 161.12424:48 161.13945:24 162.13133:12 163.14568:12 173.12877:12 175.14215:24 189.16438:12 201.16566:12 215.164…	310	8.938	369.35	9	369.352	[M+H-H2O]+	ST	ST 27:1;O	471	ok	C27H46O	HVYWMOMLDIMFJA-UHFFFAOYSA-N	OC1CC2=CCC3C(CCC4(C)C(CCC34)C(C)CCCC(C)C)C2(C)CC1
3	10	71.08398:6 81.0649:6 83.08359:6 93.06822:12 95.08633:6 105.06823:12 109.10067:12 119.08401:12 123.11348:6 133.10202:6 135.10696:6 145.09808:6 147.11572:12 152.05942:6 161.1304:6 163.13628:6 168.05426:6 173.12463:6 175.14746:18 177.16611:6 203.19119:6 215.02191:12 215.17442:6 243.20976:6 248.98515:6 327.07892:6	410	7.245	369.351	9	369.352	[M+H-H2O]+	ST	ST 27:1;O	475	ok	C27H46O	HVYWMOMLDIMFJA-UHFFFAOYSA-N	OC1CC2=CCC3C(CCC4(C)C(CCC34)C(C)CCCC(C)C)C2(C)CC1
3	15	71.04991:12 71.08459:1427 71.56519:12 75.04227:60 77.03882:12 79.05401:60 80.82517:24 81.06852:634 82.0781:12 82.83091:12 83.05156:12 83.08443:271 85.06452:24 85.10069:926 85.50512:12 85.92786:12 86.10516:12 89.05669:36 89.0669:24 93.06893:48 94.79373:24 94.8159:12 95.08453:1170 96.08737:24 97.06429:24 97.10036:441 99.0771:12 99.11536:48 103.07384:24 107.08304:24 109.10017:479 110.09326:12 111.07…	310	7.521	376.342	7.38	376.342	[M+NH4]+	MG	MG 18:0	496	ok	C21H42O4	VBICKXHEKHSIBG-UHFFFAOYSA-N	O=C(OCC(O)CO)CCCCCCCCCCCCCCCCC
3	17	85.02741:57 95.08253:4 109.09688:4 398.31714:16	310	5.547	398.324	5.52	398.327	[M+H]+	CAR	CAR 16:1	567	ok	C23H43NO4	JFAGPSOZZSTLRF-UHFFFAOYSA-N	O=C([O-])CC(OC(=O)CCCCCCCC=CCCCCCC)C[N+](C)(C)C
3	18	85.02899:68 144.09579:12 400.33087:24	310	6.081	400.341	6.08	400.342	[M+H]+	CAR	CAR 16:0	572	ok	C23H45NO4	XOMRRQXKHMYMOC-UHFFFAOYSA-N	O=C([O-])CC(OC(=O)CCCCCCCCCCCCCCC)C[N+](C)(C)C
3	19	71.08537:8 81.06894:8 83.08727:8 85.09975:12 95.08248:12 97.10285:8 109.10386:4 147.06856:12 190.9958:4 207.03343:20 223.07047:8 248.97466:4 248.98886:8 265.01538:8 265.02634:8 266.01797:4 281.05499:16 282.05325:8 313.31369:4 344.35318:8 369.33344:16 369.35391:4	310	8.018	404.375	7.68	404.373	[M+NH4]+	MG	MG 20:0	582	ok	C23H46O4	UMEKPPOFCOUEDT-UHFFFAOYSA-N	O=C(OCC(O)CO)CCCCCCCCCCCCCCCCCCC
3	20	71.08303:12 77.03715:24 79.05056:36 81.06852:60 83.08426:24 85.09603:12 91.05224:24 93.06905:48 95.08325:81 97.10171:36 105.06708:48 107.08375:36 109.09771:48 111.11569:12 117.06706:12 119.08362:60 120.72879:12 121.10003:48 121.10979:12 123.11422:36 131.08287:24 133.09814:36 135.11401:112 145.09709:24 145.10599:12 146.6561:12 147.11436:102 149.12917:60 159.11336:24 161.13074:84 163.14496:24 163.1…	310	8.938	404.387	9	404.389	[M+NH4]+	ST	ST 27:1;O	583	ok	C27H46O	HVYWMOMLDIMFJA-UHFFFAOYSA-N	OC1CC2=CCC3C(CCC4(C)C(CCC34)C(C)CCCC(C)C)C2(C)CC1
3	23	85.02637:48 144.10107:12 424.33435:36 424.34912:12	310	5.775	424.341	5.88	424.342	[M+H]+	CAR	CAR 18:2	631	ok	C25H45NO4	MJLXQSQYKZWZCB-UHFFFAOYSA-N	O=C([O-])CC(OC(=O)CCCCCCCC=CCC=CCCCCC)C[N+](C)(C)C
3	24	81.06731:12 85.02749:152 97.06537:12 109.09932:12 129.07568:12 163.14539:12 426.35834:76	310	6.215	426.356	6.25	426.358	[M+H]+	CAR	CAR 18:1	637	ok	C25H47NO4	IPOLTUVFXFHAHI-UHFFFAOYSA-N	O=C([O-])CC(OC(=O)CCCCCCCC=CCCCCCCCC)C[N+](C)(C)C
3	25	81.06879:12 85.0274:108 121.09821:12 327.06427:12 428.37076:48 428.39389:12	310	6.736	428.372	6.69	428.373	[M+H]+	CAR	CAR 18:0	640	ok	C25H49NO4	FNPHNLNTJNMAEE-UHFFFAOYSA-N	O=C([O-])CC(OC(=O)CCCCCCCCCCCCCCCCC)C[N+](C)(C)C
3	26	84.07713:4 98.98181:4 149.02026:12 155.00894:4 266.28363:29 284.28836:16 420.27405:4 420.29785:4	310	6.642	438.295	6.43	438.298	[M+H]+	EtherLPE	LPE O-16:1	661	ok	C21H44NO6P	RRTPYUGIBQLEDN-UHFFFAOYSA-N	O=P(O)(OCCN)OCC(O)COCCCCCCCCC=CCCCCCC
3	28	79.05304:6 81.06987:24 85.02687:49 91.0539:6 95.08421:12 98.97981:12 107.08339:6 129.07434:6 143.0811:6 144.10023:6 147.11525:6 208.95042:6 448.3302:6 448.35452:12 448.38513:6	310	5.773	448.34	5.68	448.342	[M+H]+	CAR	CAR 20:4	679	ok	C27H45NO4	VPEBWBVNBKLXSR-UHFFFAOYSA-N	O=C([O-])CC(OC(=O)CCCCCCC=CCC=CCC=CCC=CCC)C[N+](C)(C)C
3	29	71.08427:60 79.05257:24 81.06963:36 83.05197:12 83.08654:36 85.09986:77 95.08311:36 95.09064:12 97.10211:24 98.98371:24 99.11989:12 103.07104:12 107.08199:12 109.0999:24 111.07856:12 123.11781:12 124.01656:24 137.1265:12 149.02197:12 151.14606:12 155.009:70 173.01819:24 198.05022:12 221.22517:12 239.23532:24 257.2471:12 282.27448:218 312.29959:12 313.27136:690 314.27399:24 393.24118:12 454.30014:…	310	6.361	454.292	6.33	454.293	[M+H]+	LPE	LPE 16:0	698	ok	C21H44NO7P	YVYMBNSKXOXSKW-UHFFFAOYSA-N	O=C(OCC(O)COP(=O)(O)OCCN)CCCCCCCCCCCCCCC
3	30	85.0274:36 454.38828:24	310	6.804	454.386	6.74	454.389	[M+H]+	CAR	CAR 20:1	700	ok	C27H51NO4	PVOQPLSKYNZHOT-UHFFFAOYSA-N	O=C([O-])CC(OC(=O)CCCCCCCCCC=CCCCCCCCC)C[N+](C)(C)C
3	31	97.10074:12 224.0591:12 294.31433:82 312.32849:36 448.31223:12 466.29596:12 466.34747:12	310	7.222	466.328	6.95	466.329	[M+H]+	EtherLPE	LPE O-18:1	715	ok	C23H48NO6P	CDONWGCJDDHTLP-UHFFFAOYSA-N	O=P(O)(OCCN)OCC(O)COCCCCCCCCC=CCCCCCCCC
3	32	71.08589:12 86.09556:12 184.07191:12 296.28918:24 327.28622:48	310	6.694	468.307	6.5	468.308	[M+H]+	LPE	LPE 17:0	720	ok	C22H46NO7P	RVNBVQKDPQVSOY-UHFFFAOYSA-N	O=C(OCC(O)COP(=O)(O)OCCN)CCCCCCCCCCCCCCCC
3	33	71.06996:5 86.09443:12 95.08315:2 104.10456:52 124.99753:7 149.0253:5 163.02129:2 166.06189:5 183.49927:2 184.07083:101 209.01944:2 258.11075:2 285.23718:5 433.15695:5 450.28979:5 450.30145:2 468.29361:10 468.30582:5	310	5.573	468.307	5.72	468.308	[M+H]+	LPC	LPC 14:0/0:0	721	ok	C22H46NO7P	VXUOFDJKYGDUJI-UHFFFAOYSA-N	O=C(OCC(O)COP(=O)([O-])OCC[N+](C)(C)C)CCCCCCCCCCCCC
3	34	79.05668:12 81.06588:36 83.08587:12 93.07102:24 95.08332:24 98.05723:12 98.98431:24 105.06884:12 107.08572:12 124.01572:12 132.03979:12 133.09447:12 137.13329:12 155.00998:12 184.06458:12 263.24237:12 266.98019:12 306.28033:48 337.26996:129	310	6.038	478.29	6.13	478.293	[M+H]+	LPE	LPE 18:2	736	ok	C23H44NO7P	DBHKHNGBVGWQJE-UHFFFAOYSA-N	O=C(OCC(O)COP(=O)(O)OCCN)CCCCCCCC=CCC=CCCCCC
3	35	71.08279:12 73.04507:36 75.04288:12 81.06489:12 81.07436:12 83.08428:24 85.09735:12 95.08535:12 97.09769:24 98.98063:12 104.10507:12 107.08269:12 109.0982:24 121.09881:24 135.11713:36 149.1256:24 155.00893:48 173.01759:24 198.04373:12 207.03442:12 216.05501:12 265.2532:12 281.04965:48 308.29181:78 339.2861:661 340.30457:12 480.32681:12 480.34766:12	310	6.484	480.309	6.41	480.308	[M+H]+	LPE	LPE 18:1	742	ok	C23H46NO7P	PYVRVRFVLRNJLY-UHFFFAOYSA-N	O=C(OCC(O)COP(=O)(O)OCCN)CCCCCCCC=CCCCCCCCC
3	36	75.04254:12 80.97324:6 86.09452:18 104.10448:36 124.99809:18 140.11195:6 166.05962:6 184.07146:125 209.02499:6 225.09604:6 258.10443:6 299.25:6 299.26456:6 417.17062:6 464.30762:12 482.30115:12 482.3266:18	310	5.941	482.323	5.98	482.324	[M+H]+	LPC	LPC 15:0	745	ok	C23H48NO7P	RJZVWDTYEWCUAR-UHFFFAOYSA-N	O=C(OCC(O)COP(=O)([O-])OCC[N+](C)(C)C)CCCCCCCCCCCCCC
3	37	71.08491:60 79.05316:12 81.07055:48 83.08465:24 85.09841:48 93.05625:24 95.08475:48 97.09956:24 98.98275:36 103.07239:12 109.10012:36 111.08146:12 111.11666:24 113.13185:12 123.11268:12 124.01005:12 132.04231:24 155.00587:36 155.01669:12 173.0251:24 216.06085:12 247.24123:12 267.26291:12 285.27182:12 310.30841:231 340.23541:12 341.3042:1204 342.29428:12 342.30893:24 343.04211:12 343.13101:12 417.…	310	6.989	482.324	6.82	482.324	[M+H]+	LPE	LPE 18:0	746	ok	C23H48NO7P	BBYWOYAFBUOUFP-UHFFFAOYSA-N	O=C(OCC(O)COP(=O)(O)OCCN)CCCCCCCCCCCCCCCCC
3	38	75.04274:24 86.0952:24 93.05318:12 98.98286:12 104.10611:127 124.99697:36 132.04491:12 184.07103:24 269.07733:12 283.0466:12 482.35611:24	310	6.575	482.36	6.46	482.361	[M+H]+	EtherLPC	LPC O-16:0	748	ok	C24H52NO6P	RKKJZVVEVRCBJA-UHFFFAOYSA-N	O=P([O-])(OCC[N+](C)(C)C)OCC(OCCCCCCCCCCCCCCCC)CO
3	39	82.06396:24 93.0692:12 95.0846:12 121.1008:36 132.04137:12 210.21359:148 210.22311:48 211.22905:12 222.21912:592 223.19731:12 223.21619:12 240.22768:60 240.24202:12 242.24443:24 266.24332:12 446.4277:12 464.44714:12	310	8.469	482.455	8.58	482.457	[M+H]+	Cer_NS	Cer 30:1;2O|Cer 15:1;2O/15:0	749	ok	C30H59NO3	VHWAYGFKLPIESY-UHFFFAOYSA-N	O=C(NC(CO)C(O)C=CCCCCCCCCCC)CCCCCCCCCCCCCC
3	40	99.11643:12 327.25052:36 488.41006:12	310	7.84	488.39	7.49	488.395	[M+NH4]+	TG	TG 24:0|TG 8:0_8:0_8:0	756	ok	C27H50O6	VLPFTAMPNXLGLX-UHFFFAOYSA-N	O=C(OCC(OC(=O)CCCCCCC)COC(=O)CCCCCCC)CCCCCCC
3	41	71.07269:12 71.08512:8 75.03853:8 75.04602:8 79.05128:8 80.96978:4 81.06858:20 86.09495:86 93.05219:20 95.08848:4 97.09748:4 98.97879:4 98.98357:8 99.08173:12 103.78354:4 104.10563:212 106.06423:12 117.09035:16 121.09602:8 124.99845:79 129.05524:4 132.04189:76 133.04408:4 135.10242:16 135.12061:4 136.09763:4 149.13246:4 150.05232:41 163.01544:8 166.06174:16 181.02885:8 183.49908:12 184.0719:579 1…	310	5.752	494.323	5.86	494.324	[M+H]+	LPC	LPC 16:1/0:0	769	ok	C24H48NO7P	LFUDDCMNKWEORN-UHFFFAOYSA-N	O=C(OCC(O)COP(=O)([O-])OCC[N+](C)(C)C)CCCCCCCC=CCCCCCC
3	42	70.06215:24 71.07148:487 71.08362:167 71.67886:12 75.04524:12 79.05536:12 80.97245:48 81.06862:60 83.08484:48 85.0992:142 85.83165:36 86.09526:6081 86.3884:12 86.47382:12 86.66177:12 86.84991:12 87.09411:24 87.25892:12 88.78359:12 89.05823:24 93.07174:12 95.08347:96 96.08658:12 97.09961:12 98.98255:223 99.11456:24 103.07273:12 103.78511:72 103.80408:12 103.84036:12 104.10618:13830 104.45522:12 10…	310	6.286	496.34	6.21	496.34	[M+H]+	LPC	LPC 16:0/0:0	773	ok	C24H50NO7P	ASWBNKHCZGQVJV-UHFFFAOYSA-N	O=C(OCC(O)COP(=O)([O-])OCC[N+](C)(C)C)CCCCCCCCCCCCCCC
3	45	79.05244:12 81.07106:12 91.05074:12 95.08327:12 97.06111:12 105.06851:36 119.08556:12 121.09472:12 133.09689:12 161.13542:12 184.07967:12 203.18279:12 330.27753:12 361.26758:36	310	5.978	502.292	5.83	502.293	[M+H]+	LPE	LPE 20:4	785	ok	C25H44NO7P	JPNPIRVRGLGTRE-UHFFFAOYSA-N	O=C(OCC(O)COP(=O)(O)OCCN)CCCCCCC=CCC=CCC=CCC=CCC
3	46	86.09598:60 104.10425:159 124.99742:36 166.06973:12 183.5:12 184.07251:235 258.1142:12 327.29248:12 433.24109:12 433.28198:24 467.2724:12 492.32657:12 492.34991:24 492.36459:12 510.35596:60	310	6.618	510.354	6.4	510.355	[M+H]+	LPC	LPC 17:0/0:0	794	ok	C25H52NO7P	SRRQPVVYXBTRQK-UHFFFAOYSA-N	O=C(OCC(O)COP(=O)([O-])OCC[N+](C)(C)C)CCCCCCCCCCCCCCCC
3	48	86.09554:60 104.10559:271 123.12027:12 146.97958:60 313.27344:113 335.25778:12 415.21622:24 457.79297:12 459.25302:530 460.25168:24 462.28754:24 518.32178:60 518.34991:12	310	6.301	518.321	6.21	518.322	[M+Na]+	LPC	LPC 16:0	807	ok	C24H50NO7P	ASWBNKHCZGQVJV-UHFFFAOYSA-N	O=C(OCC(O)COP(=O)([O-])OCC[N+](C)(C)C)CCCCCCCCCCCCCCC
3	49	70.06379:24 71.07132:108 80.97451:36 81.06613:24 85.83278:24 86.09486:1710 86.36348:12 86.49911:12 87.09942:24 95.08281:24 97.0984:12 98.67989:12 98.98223:99 104.10416:83 104.11918:12 109.0963:36 111.07876:12 119.08332:12 121.09787:12 124.61563:12 124.99735:1015 133.10025:12 147.11317:12 163.00928:24 163.14783:12 166.05994:160 175.15154:12 183.49985:78 183.52496:12 183.54176:12 184.07162:14023 18…	310	5.838	520.34	5.97	520.34	[M+H]+	LPC	LPC 18:2	809	ok	C26H50NO7P	SPJFYYJXNPEZDW-UHFFFAOYSA-N	O=C(OCC(O)COP(=O)([O-])OCC[N+](C)(C)C)CCCCCCCC=CCC=CCCCCC
3	50	252.27588:12 264.26581:79 282.27103:24 282.27765:24	410	9.947	520.506	9.38	520.509	[M+H-H2O]+	Cer_NS	Cer 34:1;2O|Cer 18:1;2O/16:0	810	ok	C34H67NO3	YDNKGFDKKRUKPY-UHFFFAOYSA-N	O=C(NC(CO)C(O)C=CCCCCCCCCCCCCC)CCCCCCCCCCCCCCC
3	51	70.06436:12 71.07366:36 79.05556:24 80.97247:12 81.06818:24 83.08014:24 85.83032:12 86.095:633 93.07061:12 95.08321:24 97.10417:24 98.98117:36 103.78502:24 104.10625:2086 105.02432:12 106.98854:12 107.03642:12 107.08307:24 109.09611:12 109.10523:12 121.09851:24 124.99791:398 132.04552:12 135.11552:24 149.13367:12 163.00365:12 163.01118:24 166.06181:144 181.02219:12 181.02785:36 183.49966:60 184.0…	310	6.407	522.354	6.27	522.355	[M+H]+	LPC	LPC 18:1/0:0	813	ok	C26H52NO7P	YAMUFBLWGFFICM-UHFFFAOYSA-N	O=C(OCC(O)COP(=O)([O-])OCC[N+](C)(C)C)CCCCCCCC=CCCCCCCCC
3	52	71.07144:338 71.08334:204 75.04193:12 80.97185:36 81.06946:36 83.0857:48 85.09896:102 85.83403:24 86.09527:2975 86.5799:12 86.62298:12 86.83004:12 86.83919:12 86.99024:12 87.09916:12 89.05353:12 95.08391:48 97.10149:48 98.98237:157 99.1164:24 103.7859:89 103.8058:12 104.10567:9496 104.51078:24 104.5453:12 104.57328:12 104.65004:12 104.66797:24 104.76918:12 104.79861:12 104.81226:12 104.8575:12 10…	310	6.92	524.371	6.73	524.371	[M+H]+	LPC	LPC 18:0/0:0	816	ok	C26H54NO7P	IHNKQIMGVNPMTC-UHFFFAOYSA-N	O=C(OCC(O)COP(=O)([O-])OCC[N+](C)(C)C)CCCCCCCCCCCCCCCCC
3	54	71.0524:6 77.03743:30 79.0525:66 81.06927:59 83.04716:12 83.08529:6 86.09646:6 91.05272:127 93.06991:75 95.04534:6 95.08548:40 98.98078:12 105.06835:67 107.0822:82 109.06546:6 109.10107:12 110.09925:6 115.05:6 117.06811:43 119.08369:43 121.06083:6 121.09976:46 123.10909:6 124.01404:12 127.05547:6 128.06071:18 129.0694:30 130.07671:6 131.00244:6 131.01352:6 131.08437:138 132.0891:6 133.07356:6 133…	310	5.944	526.292	5.69	526.293	[M+H]+	LPE	LPE 22:6	819	ok	C27H44NO7P	XEVRBOQZSXWGQO-UHFFFAOYSA-N	O=C(OCC(O)COP(=O)(O)OCCN)CCC=CCC=CCC=CCC=CCC=CCC=CCC
3	55	71.08313:12 83.08266:12 109.09896:12 123.12359:12 211.20428:12 270.29562:36 285.23727:60 285.26572:12 313.27771:12 495.44043:48	310	9.663	530.475	9.21	530.478	[M+NH4]+	DG	DG 28:0|DG 14:0_14:0	829	ok	C31H60O5	JFBCSFJKETUREV-UHFFFAOYSA-N	O=C(OCC(OC(=O)CCCCCCCCCCCCC)CO)CCCCCCCCCCCCC
3	56	73.04535:24 147.0631:60 148.06754:24 207.03648:24 221.08418:36 248.97858:12 248.98792:12 250.25356:36 262.25146:242 265.01944:24 266.00827:12 280.2449:12 280.26056:24 281.04727:98 282.04565:48 324.98792:12 326.96686:24 327.96136:24 341.00867:24 341.02475:24 415.00851:12 415.03928:24 415.05914:12 416.02448:48 488.47314:12 489.36646:12 500.46509:12 518.48047:12	310	9.223	536.503	8.95	536.504	[M+H]+	Cer_NS	Cer 34:2;2O|Cer 18:2;2O/16:0	848	ok	C34H65NO3	GMWIWVUTMCBDSP-UHFFFAOYSA-N	O=C(NC(CO)C(O)C=CCCC=CCCCCCCCCC)CCCCCCCCCCCCCCC
3	57	73.04586:12 86.09399:36 104.10555:101 125.00023:48 147.06516:24 149.06329:12 163.01685:12 181.0217:12 184.07062:283 207.02103:12 221.08591:12 223.05978:24 224.05763:12 281.03906:12 281.05453:24 282.06223:12 283.04663:36 326.96716:12 327.95419:12 328.9549:24 329.96457:12 355.31491:12 417.0394:12 520.36902:24 520.409:12 538.36871:12 538.38232:48 538.40289:24	310	7.199	538.385	7.09	538.387	[M+H]+	LPC	LPC 19:0/0:0	852	ok	C27H56NO7P	WYIMORDZGCUBAA-UHFFFAOYSA-N	O=C(OCC(O)COP(=O)([O-])OCC[N+](C)(C)C)CCCCCCCCCCCCCCCCCC
3	58	70.061:12 75.03916:12 77.0354:12 79.0485:12 81.07143:12 82.0651:24 95.08206:12 96.07834:24 97.09515:12 107.08312:12 135.11353:24 147.06754:24 207.0278:12 208.02103:12 252.2686:121 256.26016:36 263.44736:24 264.26715:1260 265.2717:24 265.88657:12 281.0509:36 282.04465:36 282.27673:122 283.05045:36 284.04398:12 328.95496:12 490.49905:12 502.49133:36 520.47766:12 520.49786:100 520.51373:24	410	9.941	538.517	9.38	538.519	[M+H]+	Cer_NS	Cer 34:1;2O|Cer 18:1;2O/16:0	854	ok	C34H67NO3	YDNKGFDKKRUKPY-UHFFFAOYSA-N	O=C(NC(CO)C(O)C=CCCCCCCCCCCCCC)CCCCCCCCCCCCCCC
3	59	86.09465:18 104.10491:73 133.09766:6 146.97928:33 176.98288:6 181.13873:6 199.14609:6 306.14731:6 337.26627:6 337.28998:6 359.25916:6 439.21786:6 450.21375:12 483.24527:108 484.23407:6 542.27039:45 542.32367:30	310	5.944	542.32	5.97	542.322	[M+Na]+	LPC	LPC 18:2	860	ok	C26H50NO7P	SPJFYYJXNPEZDW-UHFFFAOYSA-N	O=C(OCC(O)COP(=O)([O-])OCC[N+](C)(C)C)CCCCCCCC=CCC=CCCCCC
3	60	71.07309:6 86.09548:50 104.10597:6 124.99875:40 149.01437:6 166.05858:6 183.49875:6 184.07236:438 185.07648:6 200.15401:6 424.2486:6 468.23276:6 483.03491:6 524.30719:6 542.25879:12 542.28394:30 542.32623:18	310	5.411	542.322	5.52	542.324	[M+H]+	LPC	LPC 20:5	861	ok	C28H48NO7P	PDIGSOAOQOXRDU-UHFFFAOYSA-N	O=C(OCC(O)COP(=O)([O-])OCC[N+](C)(C)C)CCCC=CCC=CCC=CCC=CCC=CCC
3	61	86.09319:24 104.10573:24 124.99605:12 146.97614:36 184.07652:12 339.28104:24 485.25711:60 485.27991:12 544.34314:12	310	6.393	544.335	6.27	544.337	[M+Na]+	LPC	LPC 18:1	863	ok	C26H52NO7P	YAMUFBLWGFFICM-UHFFFAOYSA-N	O=C(OCC(O)COP(=O)([O-])OCC[N+](C)(C)C)CCCCCCCC=CCCCCCCCC
3	62	71.07365:24 85.85275:12 86.09502:125 98.97954:12 104.10526:24 124.99848:207 146.98055:12 166.05984:36 183.50108:24 184.0714:1304 185.00226:12 526.29572:12 526.32147:36 544.33252:36	310	5.821	544.34	5.86	544.34	[M+H]+	LPC	LPC 20:4	864	ok	C28H50NO7P	GOMVPVRDBLLHQC-UHFFFAOYSA-N	O=C(OCC(O)COP(=O)([O-])OCC[N+](C)(C)C)CCCCCCC=CCC=CCC=CCC=CCC
3	63	86.09477:48 104.10634:173 109.10139:12 146.52753:12 146.979:76 341.30472:48 443.23639:12 487.27704:344 488.28293:24 546.34607:60 546.36591:12 546.39014:12	310	6.92	546.352	6.73	546.353	[M+Na]+	LPC	LPC 18:0	865	ok	C26H54NO7P	IHNKQIMGVNPMTC-UHFFFAOYSA-N	O=C(OCC(O)COP(=O)([O-])OCC[N+](C)(C)C)CCCCCCCCCCCCCCCCC
3	64	86.09502:36 104.10621:12 124.98999:12 163.14925:12 184.07201:455 528.35938:12 546.34583:24 546.36536:24	310	6.089	546.353	6.1	546.355	[M+H]+	LPC	LPC 20:3	866	ok	C28H52NO7P	XUDGAAFUMTTZCO-UHFFFAOYSA-N	O=C(OCC(O)COP(=O)([O-])OCC[N+](C)(C)C)CCCCCCCCCC=CCC=CCC=CCC
3	67	73.04881:24 86.09507:24 86.09872:24 104.10503:60 125.00268:12 127.07473:12 147.06506:24 181.02974:12 184.07025:162 207.02872:24 221.06557:12 221.08249:36 281.04538:12 355.06696:12 369.13235:12 532.35706:12 532.3797:24 550.37708:60	310	6.982	550.383	6.99	550.387	[M+H]+	LPC	LPC 20:1/0:0	877	ok	C28H56NO7P	YYSFWGQAKJTHRE-UHFFFAOYSA-N	O=C(OCC(O)COP(=O)([O-])OCC[N+](C)(C)C)CCCCCCCCCC=CCCCCCCCC
3	69	71.04718:12 71.07113:12 73.06226:24 75.04458:36 79.05285:24 81.06867:48 83.0825:12 85.06244:64 86.09621:84 87.07757:24 87.08435:12 93.05091:48 93.05985:12 98.98503:12 99.07579:102 104.10496:212 115.07072:12 117.09118:48 124.99843:60 132.0424:119 135.09544:12 145.11702:24 145.12697:12 150.05351:60 157.11925:60 157.12726:24 163.01654:12 166.05722:24 174.58707:12 175.12968:122 183.50224:12 184.07095…	310	7.47	552.401	7.33	552.402	[M+H]+	LPC	LPC 20:0/0:0	896	ok	C28H58NO7P	UATOAILWGVYRQS-UHFFFAOYSA-N	O=C(OCC(O)COP(=O)([O-])OCC[N+](C)(C)C)CCCCCCCCCCCCCCCCCCC
3	70	81.06904:36 85.10107:12 95.08053:12 111.10905:12 135.11366:12 163.14594:24 211.20116:12 219.21457:12 229.2133:12 257.2081:12 283.22702:12 285.23785:48 300.28082:12 311.25476:48 339.28265:48 521.44843:48	310	9.806	556.493	9.36	556.494	[M+NH4]+	DG	DG 30:1|DG 14:0_16:1	905	ok	C33H62O5	SSKSBJYFDDMVGX-UHFFFAOYSA-N	O=C(OCC(OC(=O)CCCCCCCC=CCCCCCC)CO)CCCCCCCCCCCCC
3	72	71.08566:36 81.06435:24 81.06986:24 85.10254:24 95.08483:24 97.0991:24 109.0996:24 123.11671:12 137.13072:12 151.14648:24 211.19537:24 211.20964:12 229.21214:12 239.22658:12 239.23573:12 257.25076:12 285.24057:254 313.27426:169 366.10794:12 523.47021:160 558.23901:36 558.26953:24	410	10.745	558.507	10.18	558.509	[M+NH4]+	DG	DG 30:0|DG 14:0_16:0	914	ok	C33H64O5	NYNQTTOUQMCOEM-UHFFFAOYSA-N	O=C(OCC(OC(=O)CCCCCCCCCCCCCCC)CO)CCCCCCCCCCCCC
3	73	82.06248:12 83.08542:12 132.04124:24 252.26457:90 253.26849:12 264.26819:461 282.28323:36 284.29468:12 530.526:12 548.52106:12 548.54956:24	310	11.137	566.548	10.71	566.551	[M+H]+	Cer_NS	Cer 36:1;2O|Cer 18:1;2O/18:0	925	ok	C36H71NO3	VODZWWMEJITOND-UHFFFAOYSA-N	O=C(NC(CO)C(O)C=CCCCCCCCCCCCCC)CCCCCCCCCCCCCCCCC
3	74	86.09431:66 98.98583:12 104.10294:6 124.99817:74 162.01932:6 166.05785:12 183.49628:6 184.0703:587 185.08066:6 187.2348:6 249.05721:6 427.29871:6 499.18945:6 550.32227:12 550.33215:6 568.3291:18	310	5.775	568.339	5.67	568.34	[M+H]+	LPC	LPC 22:6	927	ok	C30H50NO7P	LSOWKZULVQWMLY-UHFFFAOYSA-N	O=C(OCC(O)COP(=O)([O-])OCC[N+](C)(C)C)CCC=CCC=CCC=CCC=CCC=CCC=CCC
3	75	86.09363:36 124.99905:12 184.07243:291 572.35571:12	310	6.332	572.368	6.25	572.371	[M+H]+	LPC	LPC 22:4	936	ok	C30H54NO7P	GXEIJYZRCDTJTE-UHFFFAOYSA-N	O=C(OCC(O)COP(=O)([O-])OCC[N+](C)(C)C)CCCCCCCCC=CCC=CCC=CCC=CCC
3	76	71.08427:24 85.09549:12 89.0589:12 95.08505:12 285.24603:24 299.25861:24 313.26889:129 537.48126:48 537.50311:36	410	11.427	572.524	10.89	572.525	[M+NH4]+	DG	DG 31:0|DG 15:0_16:0	937	ok	C34H66O5	PENDWALPEZESAS-UHFFFAOYSA-N	O=C(OCC(OC(=O)CCCCCCCCCCCCCCC)CO)CCCCCCCCCCCCCC
3	81	71.08446:18 81.0692:10 83.08403:12 85.09868:12 89.05777:2 93.06873:2 95.08392:10 97.10066:7 99.1177:5 109.10092:12 111.11562:5 113.13116:2 117.09077:2 123.11742:10 128.94939:2 137.12811:5 139.14209:2 151.14304:2 157.08955:2 165.15746:5 221.23392:2 239.23245:16 239.25208:2 256.26428:2 257.24475:18 281.23764:2 285.23685:2 285.25342:2 312.28726:10 313.27115:202 314.26685:2 314.28088:5 551.49994:101 …	410	12.24	586.54	11.52	586.541	[M+NH4]+	DG	DG 32:0|DG 16:0_16:0	976	ok	C35H68O5	JEJLGIQLPYYGEE-UHFFFAOYSA-N	O=C(OCC(OC(=O)CCCCCCCCCCCCCCC)CO)CCCCCCCCCCCCCCC
3	82	124.99724:6 184.06738:6 335.24573:6 587.6109:6 589.47083:146	420	10.936	589.478	10.41	589.48	[M+Na]+	DG	DG 32:1	981	ok	C35H66O5	OGUHKUNADZDIPN-UHFFFAOYSA-N	O=C(OCC(OC(=O)CCCCCCCCCCCC=CCCCCCCCCCC)CO)CCCCCCC
3	84	279.23422:12 591.49194:102	420	12.232	591.493	11.46	591.496	[M+Na]+	DG	DG 32:0	984	ok	C35H68O5	IMXMTGVRZTUYOM-UHFFFAOYSA-N	O=C(OCC(OC(=O)CCCCCCC)CO)CCCCCCCCCCCCCCCCCCCCCCC
3	85	81.06413:12 99.08028:12 117.09297:24 173.13821:12 193.14922:12 224.24197:24 236.23766:48 252.26593:24 264.26703:247 265.28192:12 282.28198:36 309.11295:12 312.32321:24 443.22391:12 501.2717:12 558.5473:12 559.28186:12 576.58063:24 577.3244:12	410	12.76	594.58	12.05	594.582	[M+H]+	Cer_NS	Cer 38:1;2O|Cer 18:1;2O/20:0	1001	ok	C38H75NO3	XWBWIAOWSABHFI-UHFFFAOYSA-N	O=C(NC(CO)C(O)C=CCCCCCCCCCCCCC)CCCCCCCCCCCCCCCCCCC
3	88	81.06856:12 83.08587:12 85.10017:12 97.10199:24 135.11755:12 177.16193:12 257.24826:24 262.25186:12 311.26862:12 313.26917:111 339.26859:12 339.2858:60 339.30573:12 507.26678:12 563.54736:68 598.31793:12	310	13.094	598.575	12.75	598.577	[M+NH4]+	EtherDG	DG O-34:1|DG O-18:1_16:0	1009	ok	C37H72O4	KRCAFDJIIDJILQ-UHFFFAOYSA-N	O=C(OC(CO)COCCCCCCCCC=CCCCCCCCC)CCCCCCCCCCCCCCC
3	90	82.06076:12 83.08562:12 236.2355:12 238.25787:12 250.24622:12 252.2663:48 264.26672:308 282.27625:75 340.34769:12 586.59076:36 604.59552:24	310	13.183	604.6	13.02	604.603	[M+H-H2O]+	Cer_NS	Cer 40:1;2O|Cer 18:1;2O/22:0	1025	ok	C40H79NO3	KEPQASGDXIEOIL-UHFFFAOYSA-N	O=C(NC(CO)C(O)C=CCCCCCCCCCCCCC)CCCCCCCCCCCCCCCCCCCCC
3	92	85.83334:12 86.09703:24 104.10526:100 124.99807:36 166.06389:12 184.07076:306 191.13948:12 217.12405:12 425.40988:12 531.36865:24 590.42371:36 590.45709:48 608.43823:36 608.46729:118	310	8.412	608.465	8.2	608.465	[M+H]+	LPC	LPC 24:0/0:0	1033	ok	C32H66NO7P	SKJMUADLQLZAGH-UHFFFAOYSA-N	O=C(OCC(O)COP(=O)([O-])OCC[N+](C)(C)C)CCCCCCCCCCCCCCCCCCCCCCC
3	93	79.05014:12 81.06581:12 93.06642:12 95.08756:12 97.1:24 109.10082:24 111.076:12 111.1174:12 121.0953:24 135.11247:12 137.12534:12 147.11275:24 149.1347:24 161.13219:12 163.14766:24 175.14233:12 237.22444:24 245.2233:12 263.24075:12 311.25513:207 336.21664:12 337.27274:124 573.48212:109 573.51044:60 574.49744:12 591.48981:12	310	10.236	608.523	9.91	608.525	[M+NH4]+	DG	DG 34:3|DG 16:1_18:2	1034	ok	C37H66O5	BHGPPCIWDXQOMA-UHFFFAOYSA-N	O=C(OCC(OC(=O)CCCCCCCC=CCC=CCCCCC)CO)CCCCCCCC=CCCCCCC
3	96	70.07395:6 70.86882:6 71.04799:18 71.084:406 73.04696:18 73.06169:6 73.06674:6 75.04221:6 77.03658:18 79.05253:102 81.06871:464 83.04835:6 83.08423:195 84.83736:6 85.06354:30 85.09981:149 87.0448:12 89.05687:6 89.06207:24 91.05341:32 91.06421:6 93.05278:24 93.06794:86 94.44359:6 94.79017:12 94.79727:18 95.08507:505 97.06485:30 97.07846:6 97.09944:163 98.77547:6 99.08084:63 99.11414:24 101.05783:1…	310	11.303	610.54	10.84	610.541	[M+NH4]+	DG	DG 34:2|DG 16:0_18:2	1055	ok	C37H68O5	SVXWJFFKLMLOHO-UHFFFAOYSA-N	O=C(OCC(OC(=O)CCCCCCCC=CCC=CCCCCC)CO)CCCCCCCCCCCCCCC
3	97	70.86794:12 71.04878:24 71.08532:140 73.04426:12 79.0528:36 79.05631:12 81.06797:237 83.08492:228 85.10099:153 87.07985:12 89.0584:12 91.05187:12 93.06999:60 95.08399:240 96.09041:12 97.06381:12 97.10007:159 99.07834:12 99.11636:24 105.06943:12 107.08351:60 109.10044:190 111.08076:24 111.11688:48 113.12966:12 115.0746:12 121.09954:179 123.11495:119 125.09738:12 125.13111:24 127.10501:12 127.15167…	410	12.447	612.555	11.7	612.556	[M+NH4]+	DG	DG 34:1|DG 16:0_18:1	1061	ok	C37H70O5	YEJYLHKQOBOSCP-UHFFFAOYSA-N	O=C(OCC(OC(=O)CCCCCCCC=CCCCCCCCC)CO)CCCCCCCCCCCCCCC
3	98	73.04789:12 81.06836:12 93.06668:12 95.08235:12 97.0968:12 105.06506:12 107.0848:12 109.10057:24 111.11469:12 119.08502:24 121.09983:24 133.10175:24 135.11559:48 145.09325:12 147.06673:12 147.11369:60 148.06531:12 149.12962:36 161.12958:60 173.13036:12 175.13342:12 175.1497:24 187.14374:12 189.16235:36 203.17906:36 215.17296:24 217.19312:24 219.20268:12 222.17432:12 229.19583:12 231.20711:12 233.…	310	14.257	612.568	13.97	612.571	[M+NH4]+	CE	CE 14:1	1062	ok	C41H70O2	LAMGDJMPDNVWTB-UHFFFAOYSA-N	O=C(OC1CC2=CCC3C(CCC4(C)C(CCC34)C(C)CCCC(C)C)C2(C)CC1)CCCCCCCC=CCCCC
3	99	71.08469:258 77.03758:12 80.82472:12 81.06801:187 83.04612:12 83.08364:123 83.09368:24 85.09907:201 89.05366:36 89.06164:12 95.08349:209 97.09794:175 99.11534:36 107.08404:12 109.09805:166 111.11435:60 113.13072:48 115.07371:12 123.11473:100 125.12833:36 131.10539:12 137.13005:114 139.1478:12 141.16537:12 145.12276:12 149.13055:12 151.14661:36 153.1235:12 165.1629:24 167.17628:12 173.14883:24 179…	310	13.105	614.573	12.88	614.572	[M+NH4]+	DG	DG 34:0|DG 16:0_18:0	1064	ok	C37H72O5	ONCLVQFEAFTXMN-UHFFFAOYSA-N	O=C(OCC(OC(=O)CCCCCCCCCCCCCCCCC)CO)CCCCCCCCCCCCCCC
3	100	71.08495:99 77.03605:12 79.05285:72 81.06841:198 83.0836:77 85.10136:79 91.05126:36 93.06591:48 95.08255:222 97.10122:153 105.06706:60 107.08148:105 109.09992:214 111.11558:60 113.13004:24 119.08333:90 120.74578:12 121.09969:144 123.11615:75 125.13183:36 127.14461:24 131.08522:48 133.09831:186 134.70074:12 135.11559:472 135.63396:12 136.70615:12 137.13017:48 139.1447:36 144.08871:12 145.09854:60 …	310	14.608	614.587	14.24	614.587	[M+NH4]+	CE	CE 14:0	1065	ok	C41H72O2	SJDMTGSQPOFVLR-UHFFFAOYSA-N	O=C(OC1CC2=CCC3C(CCC4(C)C(CCC34)C(C)CCCC(C)C)C2(C)CC1)CCCCCCCCCCCCC
3	101	255.15726:12 273.1662:12 313.25552:12 337.25632:12 337.27435:12 339.11368:12 359.25516:24 365.10007:12 383.12122:12 613.35211:12 615.28192:217 615.49182:292	420	11.295	615.494	10.77	615.496	[M+Na]+	DG	DG 34:2	1068	ok	C37H68O5	DPWHHRVJHABNSH-UHFFFAOYSA-N	O=C(OCC(OC(=O)CCCCCCCCCCCCCC=CCC=CCCCCCCC)CO)CCCCCCC
3	102	305.24445:12 313.26907:12 328.24463:12 339.26859:12 339.28149:24 361.25574:12 615.57391:12 617.27313:24 617.30414:48 617.50586:402	420	12.456	617.509	11.53	617.511	[M+Na]+	DG	DG 34:1	1071	ok	C37H70O5	GXKVCDAYOVXTID-UHFFFAOYSA-N	O=C(OCC(OC(=O)CCCCCCCCCCCCCC=CCCCCCCCCCC)CO)CCCCCCC
3	103	105.07171:12 109.09759:12 119.08624:12 123.11381:24 145.09856:12 147.12482:12 151.1436:12 159.11528:12 171.10809:12 191.17526:12 199.1488:12 213.16306:12 250.24928:60 250.2672:24 252.26698:80 263.45126:12 264.26694:858 268.26013:12 269.22202:12 269.23392:36 278.27856:12 282.27969:111 283.25571:12 354.35229:12 354.37231:12 588.61334:24 600.60547:48 618.60999:68	310	13.284	618.616	13.16	618.618	[M+H-H2O]+	Cer_NS	Cer 41:1;2O|Cer 18:1;2O/23:0	1076	ok	C41H81NO3	NAJHAHQNQCNWOP-UHFFFAOYSA-N	O=C(NC(CO)C(O)C=CCCCCCCCCCCCCC)CCCCCCCCCCCCCCCCCCCCCC
3	104	81.06877:24 82.06312:24 95.08787:12 108.08152:12 109.09599:12 119.07921:12 121.0968:12 149.12946:12 163.14461:12 250.25143:107 261.43286:24 262.25055:964 263.25018:24 264.26923:36 279.37912:12 280.26236:209 282.27524:12 340.34381:12 340.36005:36 572.57288:24 584.57684:60 602.58228:122	310	12.876	620.596	12.44	620.598	[M+H]+	Cer_NS	Cer 40:2;2O|Cer 18:2;2O/22:0	1082	ok	C40H77NO3	AWTNSRHUZXWBCO-UHFFFAOYSA-N	O=C(NC(CO)C(O)C=CCCC=CCCCCCCCCC)CCCCCCCCCCCCCCCCCCCCC
3	105	71.08363:12 79.05493:24 80.04695:12 81.06568:48 82.06336:79 82.07602:12 83.08971:24 85.09669:12 86.05892:12 88.07397:12 91.05626:12 93.06328:24 93.07248:12 95.08322:24 96.07683:24 96.08734:12 97.10032:24 107.08308:12 109.09672:12 121.10054:36 121.10682:12 123.11623:12 135.11684:48 137.13106:12 149.12845:24 177.15594:24 189.15041:12 193.18848:12 211.19586:12 222.23689:12 224.23428:24 236.23627:302…	310	13.175	622.612	13.02	622.613	[M+H]+	Cer_NS	Cer 40:1;2O|Cer 18:1;2O/22:0	1086	ok	C40H79NO3	KEPQASGDXIEOIL-UHFFFAOYSA-N	O=C(NC(CO)C(O)C=CCCCCCCCCCCCCC)CCCCCCCCCCCCCCCCCCCCC
3	106	71.08617:24 73.04721:12 81.06661:12 83.08453:24 85.10075:12 95.08664:12 109.09678:24 119.0836:12 123.11557:12 135.116:77 139.15247:12 147.0625:36 147.10786:24 147.11858:60 149.02025:36 149.13083:48 159.11356:12 161.13069:48 163.1497:12 165.16174:12 175.14563:24 177.15765:12 179.18175:12 189.15945:12 189.17447:12 201.15761:12 203.17854:36 207.02998:48 208.037:24 217.10356:36 217.19427:36 219.21069…	310	14.068	624.57	13.9	624.571	[M+NH4]+	CE	CE 15:2	1093	ok	C42H70O2	NXEUKFJIFOJRDB-UHFFFAOYSA-N	O=C(OC1CC2=CCC3C(CCC4(C)C(CCC34)C(C)CCCC(C)C)C2(C)CC1)CCCCCCC=CCC=CCCC
3	107	71.08596:24 81.06686:24 83.085:24 85.09713:24 93.06881:12 95.08402:36 97.09806:24 99.08081:12 109.10093:24 121.09841:12 123.11636:12 135.11375:24 147.06097:24 149.022:12 149.12997:24 151.14349:12 163.15094:12 165.16299:12 205.19801:12 207.03011:12 221.07974:24 221.08714:12 222.08711:12 223.06503:12 223.08286:12 236.15642:12 247.24055:24 251.23109:12 253.24867:24 253.26122:12 265.24484:12 268.2662…	310	12.959	626.571	12.72	626.572	[M+NH4]+	DG	DG 35:1|DG 17:0_18:1	1099	ok	C38H72O5	CPYYIMXJKFANHS-UHFFFAOYSA-N	O=C(OCC(OC(=O)CCCCCCCC=CCCCCCCCC)CO)CCCCCCCCCCCCCCCC
3	108	71.08534:12 81.06838:36 91.05075:12 93.06692:12 95.08607:24 97.1012:12 105.06581:12 105.0706:24 109.10208:24 111.11572:12 119.08406:12 121.09397:12 123.11643:12 133.09903:36 135.11597:24 137.12674:12 147.06116:24 147.1149:60 149.13264:24 161.13115:60 163.14815:12 165.16148:12 175.14357:36 179.17398:12 189.15958:36 201.1584:12 203.16586:12 203.18086:12 205.19002:24 207.02908:36 208.03745:12 215.18…	310	14.541	626.585	14.06	626.587	[M+NH4]+	CE	CE 15:1	1100	ok	C42H72O2	TWLPMPGSSFTOAZ-UHFFFAOYSA-N	O=C(OC1CC2=CCC3C(CCC4(C)C(CCC34)C(C)CCCC(C)C)C2(C)CC1)CCCCCCCC=CCCCCC
3	109	71.08523:12 83.08107:12 97.09859:12 123.10912:12 149.12674:12 203.17569:12 209.02071:12 262.25079:24 264.26096:12 266.99832:12 267.9924:12 313.27277:24 327.28696:91 341.30145:113 355.31769:12 369.3475:12 383.34814:12 593.54401:133 628.6026:24 628.61884:48	310	13.21	628.587	13.07	628.588	[M+NH4]+	DG	DG 35:0|DG 17:0_18:0	1105	ok	C38H74O5	KHHQEYAUOGWLFS-UHFFFAOYSA-N	O=C(OCC(OC(=O)CCCCCCCCCCCCCCCCC)CO)CCCCCCCCCCCCCCCC
3	110	71.08653:12 79.05508:12 81.06775:24 83.08373:36 85.10231:12 91.05358:24 93.07049:24 95.08601:60 97.10044:36 97.10747:12 105.07352:36 107.08435:12 109.10116:60 111.11724:36 119.08585:36 121.10106:36 123.11619:48 125.13034:12 131.08376:12 133.10115:48 135.11363:126 137.13354:12 147.11623:223 149.131:48 151.14832:48 153.16264:12 159.11839:24 161.13141:212 163.14713:36 165.16405:24 173.12852:24 175.1…	310	14.833	628.603	14.47	628.603	[M+NH4]+	CE	CE 15:0	1106	ok	C42H74O2	BDBPUUADYAQHAV-UHFFFAOYSA-N	O=C(OC1CC2=CCC3C(CCC4(C)C(CCC34)C(C)CCCC(C)C)C2(C)CC1)CCCCCCCCCCCCCC
3	111	82.06402:24 85.09884:12 109.10472:12 121.09832:12 235.25217:12 250.2457:12 252.26283:36 262.25369:102 264.26733:568 264.29056:12 280.26819:24 281.25507:12 282.27539:48 366.37811:12 408.38715:12 414.26773:12 595.57166:12 600.59576:12 600.6181:12 612.59772:12 612.62122:36 630.58105:12 630.62366:60 630.64624:12	310	13.183	630.616	13.03	630.618	[M+H-H2O]+	Cer_NS	Cer 42:2;2O|Cer 18:1;2O/24:1	1111	ok	C42H81NO3	HZPUWSUHFOTSAY-UHFFFAOYSA-N	O=C(NC(CO)C(O)C=CCCCCCCCCCCCCC)CCCCCCCCCCCC=CCCCCCCCCCC
3	112	79.05516:12 81.06475:12 81.07134:24 82.06941:12 93.06832:12 95.08491:24 109.09902:24 119.08191:12 121.1034:12 123.115:12 133.09888:24 135.11841:12 145.09727:12 147.11314:12 149.13045:12 157.10143:12 161.12781:12 185.13132:12 261.21671:24 263.24637:12 287.23837:12 317.24899:12 335.26273:147 336.25333:12 337.27567:170 339.28647:12 597.4726:12 597.49182:48 615.4715:12 615.51917:24	310	9.867	632.523	9.8	632.525	[M+NH4]+	DG	DG 36:5|DG 18:2_18:3	1112	ok	C39H66O5	PGXBELQFNRPKBC-UHFFFAOYSA-N	O=C(OCC(OC(=O)CCCCCCCC=CCC=CCC=CCC)CO)CCCCCCCC=CCC=CCCCCC
3	113	82.06587:12 95.08535:12 96.07858:12 123.12035:12 149.13579:12 252.2692:62 264.26587:679 265.25647:12 282.27554:121 368.38696:24 602.58746:12 602.62537:12 614.62274:36 632.63367:60	310	13.398	632.634	13.26	632.634	[M+H-H2O]+	Cer_NS	Cer 42:1;2O|Cer 18:1;2O/24:0	1115	ok	C42H83NO3	ZJVVOYPTFQEGPH-UHFFFAOYSA-N	O=C(NC(CO)C(O)C=CCCCCCCCCCCCCC)CCCCCCCCCCCCCCCCCCCCCCC
3	114	71.08477:24 79.04894:12 81.06835:48 83.08611:24 91.05097:12 93.06685:12 95.08244:12 97.06527:24 97.0963:12 105.06206:12 105.06942:24 107.08548:24 109.10174:24 115.05072:12 119.08227:24 121.09599:24 123.11683:12 128.05916:24 129.07056:12 131.0769:12 131.08611:36 133.10049:24 135.11981:12 137.12679:24 143.08188:12 145.09454:12 145.10469:12 147.11824:12 151.15678:12 157.09821:24 159.11075:36 161.091…	310	11.177	634.539	10.68	634.541	[M+NH4]+	DG	DG 36:4|DG 16:0_20:4	1118	ok	C39H68O5	GYMMHHODMBOFGD-UHFFFAOYSA-N	O=C(OCC(OC(=O)CCCCCCC=CCC=CCC=CCC=CCC)CO)CCCCCCCCCCCCCCC
3	115	79.05206:24 81.06879:36 83.08162:12 91.05168:24 93.06837:36 95.08364:76 97.09771:24 99.07338:12 99.08385:12 105.06955:24 107.08115:24 109.1006:48 111.1136:12 119.08624:12 121.09749:36 121.10411:24 123.11509:36 129.05721:12 131.09142:12 133.09476:24 133.1031:24 135.07629:12 135.10892:12 137.1293:24 139.10429:24 145.09372:24 147.11108:24 147.12164:12 149.12825:24 151.10936:12 151.13573:12 151.14297…	310	10.548	634.54	10.14	634.541	[M+NH4]+	DG	DG 36:4|DG 18:2_18:2	1119	ok	C39H68O5	MQGBAQLIFKSMEM-UHFFFAOYSA-N	O=C(OCC(OC(=O)CCCCCCCC=CCC=CCCCCC)CO)CCCCCCCC=CCC=CCCCCC
3	116	71.08448:12 77.03909:12 79.05035:12 81.06815:24 82.06487:24 91.04863:24 94.06022:12 95.08472:12 108.08767:12 109.10005:24 111.11654:12 135.10728:12 238.24837:12 245.23187:24 248.23712:36 250.2495:306 252.26517:48 261.43036:24 262.24969:2514 262.73615:12 263.2493:24 263.26538:36 264.26703:72 264.74774:12 268.2731:24 270.7724:24 280.2392:12 280.26007:213 282.27164:24 282.27808:12 354.36609:120 355.…	310	13.067	634.612	12.82	634.613	[M+H]+	Cer_NS	Cer 41:2;2O|Cer 18:2;2O/23:0	1120	ok	C41H79NO3	YVMFSKMDQVDKIS-UHFFFAOYSA-N	O=C(NC(CO)C(O)C=CCCC=CCCCCCCCCC)CCCCCCCCCCCCCCCCCCCCCC
3	117	71.05059:12 71.08447:36 79.05162:60 81.06905:191 83.04816:12 83.08504:185 85.09643:12 91.05169:36 93.07026:91 94.79546:12 95.08383:130 96.08639:12 97.06323:24 97.09955:90 98.10446:12 99.07248:12 99.07837:12 101.05945:12 105.0674:24 107.08406:108 109.10105:117 111.08115:36 111.115:48 113.09175:12 119.08599:24 121.10033:60 122.10409:24 123.1159:92 125.09386:24 131.08163:12 132.68616:12 133.09659:71…	310	11.468	636.556	11.05	636.556	[M+NH4]+	DG	DG 36:3|DG 18:1_18:2	1126	ok	C39H70O5	BLZVZPYMHLXLHG-UHFFFAOYSA-N	O=C(OCC(OC(=O)CCCCCCCC=CCC=CCCCCC)CO)CCCCCCCC=CCCCCCCCC
3	118	79.0533:12 81.06841:12 83.08587:12 95.08475:36 97.09759:12 121.09763:12 133.10156:12 135.11211:24 145.09927:12 147.11108:36 147.12158:12 149.12617:24 149.13673:12 159.11162:12 161.13341:36 163.14369:24 175.14487:24 177.15895:12 189.15846:12 201.16498:12 205.196:12 207.21439:12 215.17059:12 217.19495:12 219.20847:12 229.18536:12 233.23055:12 243.20345:12 245.23209:12 257.22281:36 259.22855:12 259.…	310	14.172	636.57	13.74	636.571	[M+NH4]+	CE	CE 16:3	1127	ok	C43H70O2	ATQPKTPQHMREPM-UHFFFAOYSA-N	O=C(OC1CC2=CCC3C(CCC4(C)C(CCC34)C(C)CCCC(C)C)C2(C)CC1)CCCCCC=CCC=CCC=CCC
3	119	70.06566:36 71.04592:24 71.08373:24 77.03608:36 79.05296:83 80.04835:24 81.05225:12 81.06858:113 82.06437:357 83.08529:48 84.07812:12 85.09885:24 90.77938:12 91.05291:12 93.06965:116 95.08503:84 96.08171:48 97.06819:12 97.10011:69 97.10634:24 107.0826:150 109.10002:60 111.11683:24 121.10011:85 123.11473:36 125.12837:24 135.11668:85 137.1245:12 137.13518:12 138.12587:12 149.12953:36 165.16084:12 1…	310	13.284	636.629	13.16	636.629	[M+H]+	Cer_NS	Cer 41:1;2O|Cer 18:1;2O/23:0	1130	ok	C41H81NO3	NAJHAHQNQCNWOP-UHFFFAOYSA-N	O=C(NC(CO)C(O)C=CCCCCCCCCCCCCC)CCCCCCCCCCCCCCCCCCCCCC
3	120	71.04557:6 71.08341:18 73.06623:6 78.81741:6 79.05327:18 81.06826:102 82.07329:12 83.08506:61 85.06114:6 85.10079:6 87.07988:6 93.07017:18 95.08474:52 97.06252:12 97.10066:58 99.07906:6 107.08553:24 109.09997:44 111.07674:6 111.11679:24 121.10085:55 123.11777:24 125.09309:6 125.12839:6 127.11334:6 129.12738:12 132.04649:6 135.11642:52 137.134:18 139.11156:12 139.1524:6 143.14209:6 148.67421:6 149…	310	12.634	638.571	12.14	638.572	[M+NH4]+	DG	DG 36:2|DG 18:1_18:1	1139	ok	C39H72O5	AFSHUZFNMVJNKX-UHFFFAOYSA-N	O=C(OCC(OC(=O)CCCCCCCC=CCCCCCCCC)CO)CCCCCCCC=CCCCCCCCC
3	121	71.04848:12 71.08383:36 79.05019:24 80.82131:12 81.06823:155 83.04459:12 83.08494:48 85.06111:12 85.10068:24 91.05349:24 93.06708:24 95.0836:133 97.05932:24 97.10148:24 99.08393:12 99.11262:24 103.0714:12 107.08542:24 109.09935:48 111.11444:12 121.09934:24 123.11341:48 125.09466:12 125.13359:24 132.04329:12 133.09312:12 133.10123:12 135.11455:36 137.09413:12 137.12709:12 147.11331:36 149.13025:24…	410	12.845	638.572	12.13	638.572	[M+NH4]+	DG	DG 36:2|DG 18:0_18:2	1140	ok	C39H72O5	AJMZUFBKADIAKC-UHFFFAOYSA-N	O=C(OCC(OC(=O)CCCCCCCC=CCC=CCCCCC)CO)CCCCCCCCCCCCCCCCC
3	122	95.08261:12 105.06498:12 109.10054:12 111.11062:12 119.07804:12 133.0979:12 135.11153:24 147.11337:24 149.13466:12 161.13145:36 173.1339:12 175.14816:24 189.16499:12 215.18468:24 217.19691:12 229.19522:36 243.19362:12 243.21404:12 245.23343:12 247.23721:24 257.22656:24 259.24557:12 287.27826:12 367.33038:36 367.34454:12 369.35349:233 401.16278:12	310	14.382	638.586	14.12	638.587	[M+NH4]+	CE	CE 16:2	1141	ok	C43H72O2	OYOAMRKUJRRRSM-UHFFFAOYSA-N	O=C(OC1CC2=CCC3C(CCC4(C)C(CCC34)C(C)CCCC(C)C)C2(C)CC1)CCCCCCCC=CCC=CCCC
3	123	95.08242:12 97.06647:12 97.1031:12 107.08125:12 109.09865:24 121.09451:12 236.2318:36 238.2455:12 247.23975:12 250.24596:24 251.18552:24 252.26431:92 254.25218:12 263.45279:24 264.26642:504 265.25275:12 265.7739:12 269.08414:12 281.24747:12 282.2746:82 313.2782:12 338.33426:12 339.29422:24 340.35889:12 356.34665:24 356.36026:12 401.16299:12 401.17944:24 590.57489:48 590.60138:12 602.58478:106 603…	310	13.056	638.606	12.61	638.608	[M+H]+	Cer_HS	Cer 40:1;3O|Cer 18:1;2O/22:0;O	1142	ok	C40H79NO4	FCCZDEAAQZWMGI-UHFFFAOYSA-N	O=C(NC(CO)C(O)C=CCCCCCCCCCCCCC)C(O)CCCCCCCCCCCCCCCCCCCC
3	125	71.08295:93 79.05445:24 81.06903:112 83.08515:138 85.06068:12 85.06462:24 85.10016:79 89.05533:12 93.0703:24 94.79624:12 95.08344:195 97.06309:24 97.0992:60 99.07956:12 99.11408:24 107.08308:36 109.10017:94 111.07653:12 111.11495:48 113.13247:24 121.10002:75 123.11507:70 125.13131:24 127.14633:12 132.04128:12 135.11452:112 137.12386:36 137.12897:12 137.1357:36 139.11217:24 139.14638:12 141.16246:…	310	13.128	640.587	12.94	640.588	[M+NH4]+	DG	DG 36:1|DG 18:0_18:1	1147	ok	C39H74O5	SAEPUUXWQQNLGN-UHFFFAOYSA-N	O=C(OCC(OC(=O)CCCCCCCC=CCCCCCCCC)CO)CCCCCCCCCCCCCCCCC
3	126	71.08395:126 77.03797:24 79.05244:36 81.06931:154 83.08345:92 85.09871:107 91.05381:36 93.06821:60 95.08429:237 96.09267:12 97.09998:82 99.07747:12 99.11447:12 105.06868:67 107.0877:124 108.76287:24 109.09958:184 111.11612:98 113.12916:12 117.07204:12 119.08334:148 121.10164:232 123.11623:207 125.13075:48 127.14965:12 129.07234:12 131.08459:65 132.04398:12 133.10046:188 135.11588:650 136.12376:12…	310	14.645	640.603	14.31	640.603	[M+NH4]+	CE	CE 16:1	1148	ok	C43H74O2	HODJWNWCVNUPAQ-UHFFFAOYSA-N	O=C(OC1CC2=CCC3C(CCC4(C)C(CCC34)C(C)CCCC(C)C)C2(C)CC1)CCCCCCCC=CCCCCCC
3	129	71.08396:48 81.069:71 83.08477:36 85.09988:48 92.06746:12 95.08283:36 97.09867:36 99.11372:12 109.09568:36 111.11047:12 113.12949:24 118.08715:24 123.11777:24 137.13087:24 141.16319:12 151.14622:12 193.19096:12 213.17029:12 239.24504:12 267.26672:60 267.28348:12 285.28149:24 313.26776:48 313.28922:24 313.29727:12 340.23273:24 341.30392:1028 342.31741:12 369.33713:60 558.23859:12 605.6416:12 605.6…	310	13.348	642.602	13.23	642.603	[M+NH4]+	DG	DG 36:0|DG 18:0_18:0	1152	ok	C39H76O5	UHUSDOQQWJGJQS-UHFFFAOYSA-N	O=C(OCC(OC(=O)CCCCCCCCCCCCCCCCC)CO)CCCCCCCCCCCCCCCCC
3	130	70.86529:24 71.08373:236 71.52849:12 77.038:24 79.05423:60 81.06887:473 83.0841:223 85.10015:108 91.05201:91 93.06997:168 94.79127:12 95.08407:557 97.09925:206 99.11148:12 103.05179:12 105.06865:159 107.08446:218 109.10053:710 109.65128:12 110.10417:12 111.11509:228 113.13362:24 115.052:12 117.07555:12 118.71518:12 119.08442:267 120.72893:12 121.09901:563 123.11555:440 123.57538:12 125.1297:172 1…	310	15.081	642.617	14.78	642.618	[M+NH4]+	CE	CE 16:0	1153	ok	C43H76O2	BBJQPKLGPMQWBU-UHFFFAOYSA-N	O=C(OC1CC2=CCC3C(CCC4(C)C(CCC34)C(C)CCCC(C)C)C2(C)CC1)CCCCCCCCCCCCCCC
3	132	79.05439:24 81.06856:24 82.06235:66 83.0859:12 93.07289:12 95.06948:12 95.08498:24 96.0777:24 97.09486:12 107.08785:12 109.09856:24 119.08313:12 133.09837:12 135.11205:24 135.1165:12 245.22141:12 249.47488:12 250.24973:252 252.26662:12 256.25256:12 261.43088:36 261.4476:36 262.25021:2813 263.22983:12 263.2468:36 263.25671:48 264.26675:60 280.26022:342 282.27353:24 282.28723:12 349.34348:12 366.35…	310	12.885	646.612	12.67	646.613	[M+H]+	Cer_NS	Cer 42:3;2O|Cer 18:2;2O/24:1	1159	ok	C42H79NO3	RYZWCKUTHDRXFD-UHFFFAOYSA-N	O=C(NC(CO)C(O)C=CCCC=CCCCCCCCCC)CCCCCCCCCCCC=CCCCCCCCCCC
3	133	71.08237:36 71.08867:12 77.0396:24 79.05309:24 80.04568:12 81.0675:60 82.06408:104 83.0849:48 85.10216:24 91.0511:24 93.069:36 94.06436:12 95.08339:69 96.08273:12 97.09903:60 97.1052:24 97.23062:12 107.08535:36 109.09906:48 111.0789:12 111.10995:12 121.0983:60 123.10515:12 123.11267:36 123.12321:24 124.11311:24 125.12912:12 135.11401:60 137.1187:12 149.12856:48 151.13803:24 159.11298:12 163.14696…	310	13.18	648.628	13.03	648.629	[M+H]+	Cer_NS	Cer 42:2;2O|Cer 18:1;2O/24:1	1163	ok	C42H81NO3	HZPUWSUHFOTSAY-UHFFFAOYSA-N	O=C(NC(CO)C(O)C=CCCCCCCCCCCCCC)CCCCCCCCCCCC=CCCCCCCCCCC
3	134	70.0634:12 71.08615:60 77.03976:36 79.05398:126 80.04805:12 81.05552:24 81.06897:194 82.06423:470 83.04507:12 83.08508:36 84.07684:12 85.10243:48 86.05747:12 88.07317:12 91.05367:24 93.06912:87 95.08313:115 96.08023:60 97.06115:12 97.09862:60 99.07542:12 100.07517:12 107.08294:60 109.09905:60 111.0781:12 111.11784:36 112.11245:12 121.09829:141 123.11443:60 124.11982:12 135.11652:185 137.12958:24 …	310	13.398	650.646	13.26	650.645	[M+H]+	Cer_NS	Cer 42:1;2O|Cer 18:1;2O/24:0	1170	ok	C42H83NO3	ZJVVOYPTFQEGPH-UHFFFAOYSA-N	O=C(NC(CO)C(O)C=CCCCCCCCCCCCCC)CCCCCCCCCCCCCCCCCCCCCCC
3	135	81.0667:12 95.0858:12 105.06973:12 107.08154:12 109.10217:12 117.08801:12 133.09906:24 135.11171:12 147.1142:24 149.13091:36 161.13023:24 175.13658:24 175.15051:12 189.16252:24 203.17599:12 205.19034:24 219.21169:12 229.19337:12 231.21638:12 233.22221:24 243.21281:12 245.22633:12 247.23933:12 257.22739:24 287.26797:12 309.11862:12 367.32266:12 369.34641:150 369.37982:12 443.22855:12 559.30707:12 …	310	14.633	652.601	14.33	652.603	[M+NH4]+	CE	CE 17:2	1177	ok	C44H74O2	YZNBKVWVJOANDE-UHFFFAOYSA-N	O=C(OC1CC2=CCC3C(CCC4(C)C(CCC34)C(C)CCCC(C)C)C2(C)CC1)CCCCCCCC=CCC=CCCCC
3	137	71.08524:24 81.06782:60 83.08669:24 85.09845:12 93.06855:24 95.08615:71 97.0986:24 97.10365:48 105.06882:36 107.08479:24 109.09925:48 111.11456:24 119.08094:12 121.1001:36 123.11517:60 125.13047:12 127.14944:12 131.08163:12 133.09818:36 135.1156:97 137.13014:48 139.14445:24 145.09692:12 147.11577:272 148.11256:12 149.02304:12 149.1306:72 151.1474:24 159.1123:36 161.12971:243 163.14398:60 165.1631…	310	14.867	654.618	14.57	654.618	[M+NH4]+	CE	CE 17:1	1181	ok	C44H76O2	RLMIGWIAENJHMP-UHFFFAOYSA-N	O=C(OC1CC2=CCC3C(CCC4(C)C(CCC34)C(C)CCCC(C)C)C2(C)CC1)CCCCCCCC=CCCCCCCC
3	139	71.08414:24 79.05433:24 81.06859:24 83.08663:24 85.10204:24 93.06946:24 95.0869:93 97.10351:24 105.06805:24 107.08272:36 109.09947:60 111.11578:24 119.0855:48 121.09897:48 123.11727:70 125.12461:24 125.13373:12 127.15272:12 131.07613:12 131.08781:12 133.09874:76 135.11375:117 137.13065:36 139.14583:24 145.0966:24 147.11497:189 148.11696:12 149.13062:108 151.14433:24 159.10539:12 159.11212:36 161.…	310	15.252	656.633	15.01	656.634	[M+NH4]+	CE	CE 17:0	1186	ok	C44H78O2	PPQNZVDOBYGOLY-UHFFFAOYSA-N	O=C(OC1CC2=CCC3C(CCC4(C)C(CCC34)C(C)CCCC(C)C)C2(C)CC1)CCCCCCCCCCCCCCCC
3	140	71.08427:79 75.04151:12 79.05301:24 81.06787:36 83.08671:36 85.10004:48 91.0534:36 93.05471:12 93.07095:36 95.0871:60 97.09741:24 103.07718:12 105.06855:36 106.06576:36 107.08674:24 109.09863:60 117.06789:24 117.09395:12 119.08233:36 121.06537:12 121.0974:48 123.07708:12 123.11366:24 129.06772:48 131.08505:36 132.04784:12 133.09894:60 135.07697:24 135.10696:12 135.11845:24 137.12633:24 141.06773:…	410	10.964	658.54	10.31	658.541	[M+NH4]+	DG	DG 38:6|DG 16:0_22:6	1189	ok	C41H68O5	BXVYQJJBMVVALQ-UHFFFAOYSA-N	O=C(OCC(OC(=O)CCC=CCC=CCC=CCC=CCC=CCC=CCC)CO)CCCCCCCCCCCCCCC
3	145	81.07211:12 91.05319:12 95.08371:12 105.07224:12 109.09812:12 119.08526:12 121.09904:12 123.11181:12 131.08488:12 135.11577:12 145.10301:24 157.11121:12 159.11588:12 171.11143:12 189.16212:12 205.19788:24 217.19162:12 241.19817:24 245.18372:12 252.26961:12 257.24683:12 262.24728:12 273.25339:12 297.25684:12 313.27325:106 314.26318:12 315.26526:48 339.29422:36 363.2916:12 389.29898:24 389.32407:24…	310	12.355	662.571	12.1	662.572	[M+NH4]+	DG	DG 38:4|DG 16:0_22:4	1202	ok	C41H72O5	MCQLDZPIXYWFDO-UHFFFAOYSA-N	O=C(OCC(OC(=O)CCCCCCCCC=CCC=CCC=CCC=CCC)CO)CCCCCCCCCCCCCCC
3	146	71.08308:24 71.09097:12 79.05497:24 81.06931:78 83.05087:12 83.08773:12 85.05995:24 85.09874:36 85.10338:12 89.05802:12 91.05079:36 93.06969:24 95.08564:113 97.06185:12 97.10086:24 105.07055:12 107.08186:24 107.09035:12 108.08835:12 109.10026:68 111.11591:12 117.07024:36 119.08471:88 121.06006:12 121.10233:36 123.11629:36 125.09605:12 127.1535:12 128.06133:24 129.05396:12 129.06554:24 129.07281:1…	410	12.787	662.571	12.26	662.572	[M+NH4]+	DG	DG 38:4|DG 18:0_20:4	1203	ok	C41H72O5	BRKLTVAHEPCGNK-UHFFFAOYSA-N	O=C(OCC(OC(=O)CCCCCCC=CCC=CCC=CCC=CCC)CO)CCCCCCCCCCCCCCCCC
3	147	81.07099:24 83.08277:24 91.0546:12 95.08308:24 95.08816:24 105.067:12 107.08532:12 109.10117:36 111.11744:12 119.09044:12 121.10196:12 123.11654:24 133.09238:12 133.10127:12 135.117:62 137.13445:12 145.10468:24 147.11792:75 149.13905:12 151.14754:12 160.12422:12 161.13361:60 163.14661:12 165.16254:12 173.12659:12 175.13963:12 175.14651:36 177.15874:12 179.17908:24 189.16203:36 193.18082:12 201.16…	310	14.195	662.584	14.06	662.587	[M+NH4]+	CE	CE 18:4	1204	ok	C45H72O2	MIHMXEFPVMVNPQ-UHFFFAOYSA-N	O=C(OC1CC2=CCC3C(CCC4(C)C(CCC34)C(C)CCCC(C)C)C2(C)CC1)CCCCC=CCC=CCC=CCC=CCC
3	148	70.06608:12 79.05266:24 81.0685:12 82.06322:48 83.08132:12 85.09764:12 91.05188:12 95.08416:24 97.09821:12 111.1106:12 121.09832:12 123.12042:12 135.11256:12 149.0219:12 175.14783:24 211.19405:12 219.17574:12 238.24113:12 247.23972:12 250.23903:12 250.25005:48 252.26389:218 253.27005:12 262.25003:113 263.25858:12 263.43744:36 264.26587:2299 264.54269:12 265.27744:24 265.91568:12 266.27859:98 267.…	310	13.281	662.642	13.22	662.645	[M+H]+	Cer_NS	Cer 43:2;2O|Cer 18:1;2O/25:1	1205	ok	C43H83NO3	AHNGOTQGIJOINE-UHFFFAOYSA-N	O=C(NC(CO)C(O)C=CCCCCCCCCCCCCC)CCCCCCCCCCCCC=CCCCCCCCCCC
3	151	71.04942:12 71.08904:12 79.05331:12 81.06749:24 83.08197:24 93.06715:12 95.08403:36 97.10183:12 107.08187:24 109.09253:12 109.10019:24 113.09255:12 117.06819:12 121.10141:24 123.1145:12 124.96968:24 131.08205:24 131.09135:12 135.11539:12 145.09859:24 159.11272:24 163.14722:36 173.13336:12 177.16319:12 187.14638:12 189.16194:12 191.17619:24 191.18269:12 201.15892:36 205.19266:12 249.2487:12 264.27…	310	13.015	664.586	12.78	664.588	[M+NH4]+	DG	DG 38:3|DG 18:0_20:3	1215	ok	C41H74O5	HNIUPWXDMUKNJU-UHFFFAOYSA-N	O=C(OCC(OC(=O)CCCCCCCCCC=CCC=CCC=CCC)CO)CCCCCCCCCCCCCCCCC
3	152	71.08363:81 79.05284:48 81.06892:194 83.08472:75 85.10018:24 91.05279:48 93.06762:79 95.0839:196 97.09919:99 99.1159:12 105.06818:86 107.06987:12 107.0839:90 109.09836:321 109.66843:12 111.11416:103 113.13058:24 117.06216:12 117.06975:12 119.08203:127 121.09952:248 123.11519:136 125.12948:60 127.14999:24 131.08517:70 133.0984:278 134.70016:36 135.11456:646 137.13066:125 139.14323:24 139.15146:36 …	310	14.445	664.604	14.3	664.603	[M+NH4]+	CE	CE 18:3	1216	ok	C45H74O2	FYMCIBHUFSIWCE-UHFFFAOYSA-N	O=C(OC1CC2=CCC3C(CCC4(C)C(CCC34)C(C)CCCC(C)C)C2(C)CC1)CCCCCCCC=CCC=CCC=CCC
3	153	81.06531:12 82.0598:12 82.06463:36 93.06978:24 95.08085:12 96.08436:12 97.1009:24 107.08282:12 109.0998:12 135.10953:24 135.11687:12 151.10915:12 151.14536:12 165.16946:12 193.04184:12 212.23331:12 247.24171:12 250.25385:24 252.26762:244 263.43884:36 263.45828:24 264.26611:3298 264.63895:12 265.05899:12 265.27274:24 266.2825:147 268.09024:12 268.35098:12 269.60251:12 276.18823:12 278.28214:1006 2…	310	13.497	664.658	13.39	664.66	[M+H]+	Cer_NS	Cer 43:1;2O|Cer 18:1;2O/25:0	1218	ok	C43H85NO3	QHPYSHVSWAOLHS-UHFFFAOYSA-N	O=C(NC(CO)C(O)C=CCCCCCCCCCCCCC)CCCCCCCCCCCCCCCCCCCCCCCC
3	154	70.87021:24 71.08478:801 71.50126:12 74.09418:12 77.03731:97 79.05268:390 80.8222:12 81.06867:2014 82.83227:12 83.08425:848 83.19781:12 83.56736:12 84.08623:12 85.09994:527 86.10161:12 91.05353:364 92.08692:12 93.06908:593 94.79111:12 95.08428:2080 95.49944:12 95.88023:12 96.08912:12 96.17096:12 96.52689:12 96.80549:12 97.09973:924 97.72618:12 98.019:12 98.10469:12 99.11397:48 103.05067:24 104.06…	310	14.741	666.618	14.51	666.618	[M+NH4]+	CE	CE 18:2	1225	ok	C45H76O2	NAACPBBQTFFYQB-UHFFFAOYSA-N	O=C(OC1CC2=CCC3C(CCC4(C)C(CCC34)C(C)CCCC(C)C)C2(C)CC1)CCCCCCCC=CCC=CCCCCC
3	155	79.04879:12 81.06791:12 82.0658:12 82.06928:24 85.0959:12 85.10248:12 93.06557:36 95.08572:12 97.10105:24 105.06748:12 107.08262:24 109.09914:12 121.09839:48 121.10592:24 133.09773:12 135.11319:24 161.12624:24 163.14368:24 191.17831:24 193.13354:12 211.20303:36 247.24083:36 250.25017:12 252.26799:516 253.27499:12 262.25528:24 263.4393:12 263.45877:12 264.26682:2129 265.2446:24 265.26648:60 265.36…	310	13.298	666.638	12.97	666.64	[M+H]+	Cer_HS	Cer 42:1;3O|Cer 18:1;2O/24:0;O	1226	ok	C42H83NO4	WAYLDHLWVYQNSQ-UHFFFAOYSA-N	O=C(NC(CO)C(O)C=CCCCCCCCCCCCCC)C(O)CCCCCCCCCCCCCCCCCCCCCC
3	156	71.08467:401 77.03781:106 79.0532:156 80.82195:24 81.06835:864 83.08363:601 85.09948:424 86.2632:12 91.05222:200 93.06788:372 93.08248:12 94.79316:24 94.79829:12 95.08416:1699 95.83502:12 96.09268:12 97.09976:448 99.1133:36 103.05418:24 105.06905:459 106.7554:24 107.08353:547 107.59446:12 108.76076:36 109.09956:1513 109.75213:12 110.10879:12 110.7766:12 110.90066:12 111.11561:586 111.31245:12 111…	310	15.118	668.635	14.87	668.634	[M+NH4]+	CE	CE 18:1	1231	ok	C45H78O2	RJECHNNFRHZQKU-UHFFFAOYSA-N	O=C(OC1CC2=CCC3C(CCC4(C)C(CCC34)C(C)CCCC(C)C)C2(C)CC1)CCCCCCCC=CCCCCCCCC
3	160	71.08411:131 77.03677:24 79.0514:48 81.06843:242 83.08286:123 84.08691:12 85.09961:60 91.05097:48 93.0682:152 93.07598:24 95.08365:369 97.09985:165 105.06634:83 107.08409:118 108.76379:12 109.09876:273 110.09916:12 111.11533:155 113.12978:12 117.06529:12 119.08387:204 121.09817:213 122.7349:12 123.11421:231 125.13064:103 127.14666:48 131.08257:36 133.09853:306 134.69814:12 135.11391:850 136.11417…	310	15.611	670.65	15.24	670.65	[M+NH4]+	CE	CE 18:0	1235	ok	C45H80O2	XHRPOTDGOASDJS-UHFFFAOYSA-N	O=C(OC1CC2=CCC3C(CCC4(C)C(CCC34)C(C)CCCC(C)C)C2(C)CC1)CCCCCCCCCCCCCCCCC
3	162	71.07183:48 80.96864:12 86.09428:251 98.98312:36 104.10463:60 105.73915:12 106.06291:83 124.99827:249 132.04021:36 150.05368:24 166.06004:60 183.49918:68 183.56592:12 184.07079:9021 184.27077:12 184.41646:12 184.54602:12 184.68896:12 184.72424:24 184.76141:12 184.83484:12 184.88634:12 185.07349:192 185.14392:12 185.64529:12 185.74374:12 185.82022:12 185.94125:12 186.49393:12 186.6913:12 188.25955…	310	8.487	675.544	8.38	675.544	[M+H]+	SM	SM 32:1;2O|SM 18:1;2O/14:0	1244	ok	C37H75N2O6P	KYICBZWZQPCUMO-UHFFFAOYSA-N	O=C(NC(COP(=O)([O-])OCC[N+](C)(C)C)C(O)C=CCCCCCCCCCCCCC)CCCCCCCCCCCCC
3	167	71.07146:36 86.09477:203 98.98083:36 106.06274:12 124.99771:95 132.04553:12 166.05916:36 183.49741:36 184.0713:4293 184.67314:12 184.8047:12 184.82472:12 185.04124:12 185.07495:36 185.31325:12 185.61891:12 186.0714:36 187.07904:12 225.10345:12 226.10568:24 317.14926:12 318.14432:12 318.15558:12 422.25021:12 450.29565:36 468.30029:48 495.18735:12 495.42996:24 569.22839:24 618.17444:12 643.26324:12…	310	8.505	678.506	8.26	678.507	[M+H]+	PC	PC 28:0|PC 14:0_14:0	1265	ok	C36H72NO8P	CITHEXJVPOWHKC-UHFFFAOYSA-N	O=C(OCC(OC(=O)CCCCCCCCCCCCC)COP(=O)([O-])OCC[N+](C)(C)C)CCCCCCCCCCCCC
3	168	81.06913:12 83.08439:12 85.0988:12 109.09846:36 119.08537:24 121.09812:36 135.11272:60 137.12738:24 147.11365:68 147.40353:12 148.66397:12 149.13271:12 151.1463:12 159.1086:12 161.1297:48 165.15541:12 175.14458:48 179.17326:12 187.13962:12 189.15997:12 191.17857:12 193.19812:12 201.15924:24 203.16605:12 207.20988:12 215.17801:24 217.20157:24 219.20444:12 225.10773:12 229.19009:24 233.21703:24 233…	310	14.753	678.617	14.43	678.618	[M+NH4]+	CE	CE 19:3	1267	ok	C46H76O2	GMTOQYKIJZGYCG-UHFFFAOYSA-N	O=C(OC1CC2=CCC3C(CCC4(C)C(CCC34)C(C)CCCC(C)C)C2(C)CC1)CCCCCCCCC=CCC=CCC=CCC
3	169	132.04175:12 225.10388:36 226.09732:12 252.26613:24 253.17744:12 264.26425:284 265.27448:12 278.27542:24 282.26944:24 282.28525:36 292.29956:74 310.30228:12 396.43234:12 642.64423:24 643.54541:24 643.56952:12 660.65625:48	310	13.638	678.674	13.48	678.676	[M+H]+	Cer_NS	Cer 44:1;2O|Cer 18:1;2O/26:0	1269	ok	C44H87NO3	CJROVRTUSFQVMR-UHFFFAOYSA-N	O=C(NC(CO)C(O)C=CCCCCCCCCCCCCC)CCCCCCCCCCCCCCCCCCCCCCCCC
3	171	71.08646:48 77.04109:12 81.06686:24 83.08438:24 85.09614:12 85.10455:12 91.05007:24 93.06515:12 95.08609:36 97.09893:24 105.07137:12 107.0844:24 109.09914:36 111.11972:12 119.08264:36 121.09929:48 123.11048:24 123.11908:36 125.12615:12 125.13459:24 133.09996:48 135.11398:84 137.12819:24 139.14178:12 145.09607:12 147.11472:212 148.12155:12 149.13087:103 151.14574:36 153.16344:12 159.11324:48 161.1…	310	14.875	680.63	14.81	680.634	[M+NH4]+	CASE	SE 28:1/18:2	1275	ok	C46H78O2	DWTYTVTUGPAKRN-UHFFFAOYSA-N	O=C(OC1CC2=CCC3C(CCC4(C)C(CCC34)C(C)CCC(C)C(C)C)C2(C)CC1)CCCCCCCC=CCC=CCCCCC
3	172	71.08804:36 81.06872:36 83.085:24 85.09995:24 95.08548:48 97.09621:12 105.07095:12 109.10069:36 111.11816:36 121.09464:12 121.10071:36 123.11412:12 123.12372:12 133.09653:36 133.11061:12 135.11517:60 137.13168:48 139.14218:12 145.09779:12 147.11426:73 149.13062:48 151.14973:12 159.11554:24 159.12515:12 161.12982:80 163.14835:12 165.16177:24 173.12672:12 175.14819:24 177.16302:12 179.17726:24 187.…	310	15.131	680.632	14.71	680.634	[M+NH4]+	CE	CE 19:2	1276	ok	C46H78O2	AGHVIUYJPVQJQV-UHFFFAOYSA-N	O=C(OC1CC2=CCC3C(CCC4(C)C(CCC34)C(C)CCCC(C)C)C2(C)CC1)CCCCCCCC=CCC=CCCCCCC
3	174	79.05544:12 81.06958:24 83.08552:12 91.05494:12 93.06753:24 95.08773:24 105.07272:12 109.09903:12 117.07144:12 121.0996:12 129.06308:12 131.08353:12 135.11394:12 143.08542:12 145.10065:36 147.11501:12 149.13193:24 157.09523:12 159.11833:24 161.12508:12 169.10062:12 171.11391:12 175.14233:12 183.1124:12 185.13309:12 199.15033:12 223.15173:12 225.17004:12 227.17456:24 229.16069:12 237.16287:24 241.…	310	10.2	682.54	9.77	682.541	[M+NH4]+	DG	DG 40:8|DG 18:2_22:6	1283	ok	C43H68O5	GPMAAGRGFWBOSO-UHFFFAOYSA-N	O=C(OCC(OC(=O)CCC=CCC=CCC=CCC=CCC=CCC=CCC)CO)CCCCCCCC=CCC=CCCCCC
3	176	79.05628:12 81.06512:12 81.06975:24 85.09887:12 93.0673:12 95.08488:36 107.08571:24 109.10154:24 111.11832:12 121.09932:24 133.09415:24 133.10541:12 135.11571:48 135.12794:12 145.09653:12 147.11462:60 149.12682:24 161.13148:66 163.14029:24 165.16364:12 175.14659:48 179.18091:24 189.16537:24 201.16283:36 203.18021:12 205.19313:12 215.1676:24 215.17612:12 217.19258:36 219.20573:24 229.18768:24 229.…	410	15.626	682.649	15.03	682.65	[M+NH4]+	CE	CE 19:1	1286	ok	C46H80O2	MCBJGGCLFXRPKK-UHFFFAOYSA-N	O=C(OC1CC2=CCC3C(CCC4(C)C(CCC34)C(C)CCCC(C)C)C2(C)CC1)CCCCCCCC=CCCCCCCCCC
3	177	71.08539:24 79.05222:12 81.06914:48 83.08493:24 85.09919:12 93.06359:12 95.08478:36 97.09958:48 105.07057:36 107.0846:24 109.10143:48 111.11593:24 117.06825:12 119.08335:12 119.09407:12 121.09824:36 123.11704:24 125.12958:12 131.07854:12 133.09981:36 133.10915:12 135.11588:112 137.12814:36 137.14441:12 145.09959:12 147.114:125 149.13068:92 151.14461:36 151.15588:12 159.10931:12 159.12102:36 161.1…	310	15.275	682.652	15.06	682.65	[M+NH4]+	CASE	SE 28:1/18:1	1287	ok	C46H80O2	PBJGXWXGARTUCF-UHFFFAOYSA-N	O=C(OC1CC2=CCC3C(CCC4(C)C(CCC34)C(C)CCC(C)C(C)C)C2(C)CC1)CCCCCCCC=CCCCCCCCC
3	178	86.09152:24 125.00242:24 147.05763:12 183.49731:24 184.07251:476 186.24802:12 207.02704:60 221.08105:24 250.97514:12 267.00226:24 281.04745:12 282.05185:12 341.01385:60 342.01932:12 355.05359:12 355.06244:24 355.0816:12 356.06647:24 400.98358:24 401.97549:24 429.06226:12 429.08389:24 430.07578:12 430.09613:12 502.30832:12 504.32874:12 504.34607:12 585.20404:12 684.18213:12 684.22986:12 684.26654:…	320	8.42	684.496	8.11	684.496	[M+H]+	EtherPC	PC O-30:4	1291	ok	C38H70NO7P	QRPBGJYWOHDLTE-UHFFFAOYSA-N	O=C(OC(COCCCCCCCC)COP(=O)([O-])OCC[N+](C)(C)C)CCCCCCCCC=CCC=CCC=CCC=CCC
3	180	71.08565:12 73.04489:24 79.0506:12 81.06874:24 83.08376:12 85.09917:12 91.05066:12 93.06918:24 95.08697:24 97.09917:12 107.08498:24 109.09773:24 117.069:12 119.07936:12 121.09576:24 121.10174:12 123.11531:12 129.05397:12 131.08299:12 133.10161:24 135.11566:36 139.10756:12 143.08553:24 145.09673:24 147.06206:12 147.11906:12 149.13107:12 153.12228:12 155.08569:24 157.09836:24 159.11815:12 161.09183…	410	11.074	684.554	10.54	684.556	[M+NH4]+	DG	DG 40:7|DG 18:1_22:6	1293	ok	C43H70O5	ZILMKERHGSKQBG-UHFFFAOYSA-N	O=C(OCC(OC(=O)CCC=CCC=CCC=CCC=CCC=CCC=CCC)CO)CCCCCCCC=CCCCCCCCC
3	185	71.08295:12 74.05672:18 81.0692:6 83.08368:12 85.10046:24 91.04878:6 92.06937:18 93.06492:6 95.08495:12 107.08105:12 109.09846:6 117.06791:12 117.0872:6 119.08886:12 129.06911:12 131.08424:12 133.09158:12 133.10426:6 137.13417:6 143.08743:12 145.10074:12 147.07736:6 147.11308:12 148.0717:6 149.02341:6 157.10907:6 161.09277:6 161.12946:12 163.11095:6 163.14679:6 169.1031:6 171.11882:18 173.12439:6…	410	12.53	686.571	11.72	686.572	[M+NH4]+	DG	DG 40:6|DG 18:0_22:6	1298	ok	C43H72O5	LBDXVTOFXXDOGH-UHFFFAOYSA-N	O=C(OCC(OC(=O)CCC=CCC=CCC=CCC=CCC=CCC=CCC)CO)CCCCCCCCCCCCCCCCC
3	186	73.04581:12 81.07114:24 83.08485:12 95.08275:24 95.08928:12 97.10067:12 105.06622:12 107.08453:12 109.0987:24 123.12557:12 131.0843:12 137.13345:24 184.06972:24 209.03236:12 211.20067:12 263.24176:12 285.23959:24 337.26556:12 547.46747:419	310	8.838	688.491	8.65	688.491	[M+H]+	PE	PE 32:2|PE 14:0_18:2	1302	ok	C37H70NO8P	HMARMWSETGYKDK-UHFFFAOYSA-N	O=C(OCC(OC(=O)CCCCCCCC=CCC=CCCCCC)COP(=O)(O)OCCN)CCCCCCCCCCCCC
3	188	71.08716:24 77.03716:12 81.06998:36 83.08351:48 85.09947:36 91.05386:24 93.06907:24 95.08503:60 97.10033:48 105.06768:24 107.08478:24 109.1003:84 111.11418:48 119.08223:36 121.09967:82 121.11186:12 123.11682:36 125.12652:36 127.14412:12 131.08873:12 133.09988:68 135.11513:190 137.12926:69 139.15073:12 145.103:48 146.66106:12 147.11571:273 148.11458:12 149.13158:169 151.14922:24 153.15897:12 159.1…	310	14.322	688.602	14.23	688.603	[M+NH4]+	CE	CE 20:5	1305	ok	C47H74O2	XZFUGMCJZFRBKF-UHFFFAOYSA-N	O=C(OC1CC2=CCC3C(CCC4(C)C(CCC34)C(C)CCCC(C)C)C2(C)CC1)CCCC=CCC=CCC=CCC=CCC=CCC
3	189	71.06847:12 86.09575:161 98.98091:12 104.10494:24 124.99721:104 135.11349:12 149.13939:12 166.0578:24 166.06485:36 183.50243:36 184.07088:3694 184.131:12 184.47284:12 184.55806:12 184.87602:12 185.07568:12 185.12598:12 185.26247:12 185.52605:12 187.05199:12 187.30725:12 250.23694:12 488.46417:12 548.43854:12 548.45996:36 548.47754:60 549.45679:12 671.54053:24 689.55591:180	310	8.777	689.558	8.58	689.559	[M+H]+	SM	SM 33:1;2O|SM 17:1;2O/16:0	1306	ok	C38H77N2O6P	RXLZIONNUYYHHW-UHFFFAOYSA-N	O=C(NC(COP(=O)([O-])OCC[N+](C)(C)C)C(O)C=CCCCCCCCCCCCC)CCCCCCCCCCCCCCC
3	190	71.08448:36 81.06796:60 83.0835:48 83.09053:12 85.09553:24 85.10437:24 93.06885:36 95.085:60 97.09872:36 97.10645:12 99.11625:12 107.0779:12 109.10046:36 111.11599:24 121.09738:36 121.11335:12 123.11169:24 125.13218:12 135.11905:36 137.12141:24 137.13403:36 141.15756:12 149.12688:36 149.13881:12 151.15195:24 163.15759:12 177.16032:12 184.07088:48 184.08318:12 211.20078:24 219.20383:12 236.47507:1…	310	9.367	690.506	9.11	690.507	[M+H]+	PE	PE 32:1|PE 16:0_16:1	1308	ok	C37H72NO8P	CZOSTDZGCCEZTJ-UHFFFAOYSA-N	O=C(OCC(OC(=O)CCCCCCCC=CCCCCCC)COP(=O)(O)OCCN)CCCCCCCCCCCCCCC
3	191	71.08513:12 79.05479:12 81.06759:24 83.08277:24 85.09991:12 91.05394:12 93.07199:24 95.08119:24 95.09163:12 106.06285:12 107.07799:12 109.10023:24 117.06819:12 119.08347:24 121.09856:12 131.08109:12 133.10243:24 135.11452:24 145.09383:12 145.1041:24 147.11879:24 157.09694:12 161.12234:12 163.10936:12 163.14607:12 173.1283:12 175.14201:12 177.1277:24 177.16124:12 185.1297:24 189.15807:36 191.1767:…	310	13.113	690.602	13.05	690.603	[M+NH4]+	DG	DG 40:4|DG 18:0_22:4	1310	ok	C43H76O5	IOAXEIUSQSTPJN-UHFFFAOYSA-N	O=C(OCC(OC(=O)CCCCCCCCC=CCC=CCC=CCC=CCC)CO)CCCCCCCCCCCCCCCCC
3	192	71.08521:273 77.03923:24 79.05357:60 81.06816:685 83.08401:439 85.09995:164 91.05211:65 92.78394:12 93.06825:193 95.0839:555 96.24363:12 97.09857:287 103.04956:24 105.06761:257 107.08402:245 108.76418:12 109.09935:720 110.01419:12 110.10175:12 110.69057:12 110.76954:12 111.1152:283 113.13045:36 117.07013:12 118.71725:24 119.08351:258 121.09989:554 123.11462:412 125.13028:193 127.14621:60 129.0661…	310	14.591	690.619	14.37	690.618	[M+NH4]+	CE	CE 20:4	1311	ok	C47H76O2	HZUAPDDXDDVFOX-UHFFFAOYSA-N	O=C(OC1CC2=CCC3C(CCC4(C)C(CCC34)C(C)CCCC(C)C)C2(C)CC1)CCCCCCC=CCC=CCC=CCC=CCC
3	193	71.0831:12 81.06836:12 83.08162:24 85.09572:12 95.08389:24 97.09822:12 97.10612:12 109.09882:24 137.13217:12 184.07263:12 239.23334:36 254.23866:12 282.28223:24 341.28851:12 495.24744:12 549.76569:24 551.33203:12 551.49994:941 552.50299:36 607.37817:12 663.44409:12 692.53613:24	410	10.153	692.522	9.57	692.523	[M+H]+	PE	PE 32:0|PE 16:0_16:0	1313	ok	C37H74NO8P	SLKDGVPOSSLUAI-UHFFFAOYSA-N	O=C(OCC(OC(=O)CCCCCCCCCCCCCCC)COP(=O)(O)OCCN)CCCCCCCCCCCCCCC
3	194	86.09364:24 124.99491:24 184.07185:481 186.0807:12 549.47778:12 692.49066:24 692.51593:60	320	8.786	692.524	8.73	692.523	[M+H]+	PC	PC 29:0	1314	ok	C37H74NO8P	YTMYGNSSWREFBW-UHFFFAOYSA-N	O=C(OCC(OC(=O)CCCCCCCC)COP(=O)([O-])OCC[N+](C)(C)C)CCCCCCCCCCCCCCCCCCC
3	195	71.08382:72 79.05354:36 81.06782:90 83.08312:113 85.09525:24 85.10397:36 91.0535:36 93.06766:24 93.0748:12 95.08399:214 97.10018:132 99.11701:24 105.0685:48 107.08237:60 109.09924:158 111.11527:148 117.06941:24 118.71359:12 119.0827:101 120.8522:12 121.10052:203 123.11765:231 125.13074:81 127.14724:12 131.08267:24 133.09898:189 134.6987:24 135.1143:590 137.11653:12 137.13026:102 139.14813:24 145.…	310	14.852	692.63	14.58	692.634	[M+NH4]+	CE	CE 20:3	1316	ok	C47H78O2	ARRNWLFGLUXSFU-UHFFFAOYSA-N	O=C(OC1CC2=CCC3C(CCC4(C)C(CCC34)C(C)CCCC(C)C)C2(C)CC1)CCCCCCCCCC=CCC=CCC=CCC
3	196	71.08398:36 77.0376:12 79.05109:24 81.06924:60 83.08641:48 85.10143:24 91.05385:24 93.06813:36 95.0842:118 97.1017:36 99.1149:12 105.06834:48 107.0837:24 109.09738:195 109.10342:36 111.11358:48 115.04664:12 119.08302:48 119.09086:12 121.09763:48 123.11564:48 125.12994:24 127.14597:12 131.08452:12 133.09656:60 135.11424:224 137.12552:24 137.1362:36 139.14268:12 145.09848:24 145.11348:12 147.11319:…	310	15.215	694.649	14.84	694.65	[M+NH4]+	CE	CE 20:2	1321	ok	C47H80O2	REFJKOQDWJELKE-UHFFFAOYSA-N	O=C(OC1CC2=CCC3C(CCC4(C)C(CCC34)C(C)CCCC(C)C)C2(C)CC1)CCCCCCCCCC=CCC=CCCCCC
3	200	71.08424:12 81.06792:60 83.08541:48 85.1007:24 93.06802:12 95.08303:48 97.09929:60 105.06792:36 107.08521:24 109.09973:73 111.11502:70 119.07565:24 119.08646:60 121.10003:48 123.11537:85 125.13077:36 133.10059:91 134.69495:12 135.11497:158 137.12984:36 139.14684:12 145.09744:12 147.11607:253 149.12985:168 151.14505:12 159.11707:36 161.13184:351 162.13463:12 163.14664:75 165.16167:60 165.17093:12 …	310	15.625	696.665	15.14	696.665	[M+NH4]+	CE	CE 20:1	1330	ok	C47H82O2	OWTYWMJVQZQWFH-UHFFFAOYSA-N	O=C(OC1CC2=CCC3C(CCC4(C)C(CCC34)C(C)CCCC(C)C)C2(C)CC1)CCCCCCCCCC=CCCCCCCCC
3	201	71.08528:24 73.04385:12 77.0353:12 81.06723:24 83.08506:24 93.07088:12 95.08387:36 97.09977:24 105.06857:12 107.08322:24 109.10061:24 111.11614:24 117.06434:12 119.08253:36 121.10164:36 123.11209:48 123.12299:24 125.13544:24 131.0825:24 133.10155:48 135.11485:80 137.12785:24 146.66414:12 147.06448:12 147.11594:131 149.13264:60 151.1454:36 161.13129:326 163.14296:36 165.15886:48 175.14577:60 177.1…	410	16.224	698.679	15.62	698.681	[M+NH4]+	CE	CE 20:0	1333	ok	C47H84O2	SUOVMGLZSOAHJY-UHFFFAOYSA-N	O=C(OC1CC2=CCC3C(CCC4(C)C(CCC34)C(C)CCCC(C)C)C2(C)CC1)CCCCCCCCCCCCCCCCCCC
3	204	93.07401:12 95.08733:12 121.10161:12 123.11407:12 247.24998:12 252.26807:90 256.26486:36 263.43765:12 264.26923:1263 265.25195:24 265.26852:48 266.28485:24 282.28064:91 444.33182:12 490.50174:36 502.49747:120 503.50668:12 504.50339:24 504.52609:24 520.50708:206 521.50098:12 538.51477:12 682.56519:181 683.5564:12	310	9.325	700.571	9.21	700.572	[M+H]+	HexCer_NS	HexCer 34:1;2O|HexCer 18:1;2O/16:0	1337	ok	C40H77NO8	VJLLLMIZEJJZTE-UHFFFAOYSA-N	O=C(NC(COC1OC(CO)C(O)C(O)C1O)C(O)C=CCCCCCCCCCCCCC)CCCCCCCCCCCCCCC
3	205	86.09419:60 104.10632:24 106.07122:12 124.99831:66 150.04971:12 166.06273:24 183.4957:24 184.07195:2537 185.07651:12 225.09662:12 262.25488:12 500.48627:12 624.47449:12 683.5423:24 699.35162:12 701.55853:115 701.58075:121 701.60217:12	310	8.599	701.559	8.49	701.559	[M+H]+	SM	SM 34:2;2O|SM 18:2;2O/16:0	1339	ok	C39H77N2O6P	RYPRHPLEPBYJJE-UHFFFAOYSA-N	O=C(NC(COP(=O)([O-])OCC[N+](C)(C)C)C(O)C=CCCC=CCCCCCCCCC)CCCCCCCCCCCCCCC
3	207	81.07276:12 86.09264:36 95.07963:12 95.08632:36 109.10061:12 123.10795:12 123.11729:12 149.13319:12 166.06639:12 184.07152:499 225.22231:36 263.23801:12 265.26749:12 266.26456:12 299.2504:12 559.70673:12 561.48688:263 562.49127:12 702.51086:12	310	9.216	702.506	8.92	702.507	[M+H]+	PE	PE 33:2|PE 15:0_18:2	1342	ok	C38H72NO8P	QAXAIGXHZKFJPP-UHFFFAOYSA-N	O=C(OCC(OC(=O)CCCCCCCC=CCC=CCCCCC)COP(=O)(O)OCCN)CCCCCCCCCCCCCC
3	209	70.06587:24 71.07115:502 71.53256:12 72.08114:12 80.97076:204 81.0654:12 81.76189:12 85.83052:60 86.0945:6024 86.28117:12 86.45064:12 86.52826:12 86.56676:12 86.59277:24 86.6242:12 86.73521:12 86.79531:12 86.90643:12 86.99015:12 87.0955:24 87.18389:12 87.22515:12 87.85974:12 87.9551:24 95.08297:12 97.10019:12 98.68169:12 98.98129:370 104.10488:713 109.10318:12 121.09974:12 124.61492:48 124.99703:…	310	9.12	703.575	8.9	703.575	[M+H]+	SM	SM 34:1;2O|SM 19:0;2O/15:1	1347	ok	C39H79N2O6P	IOJCBZREJXOCFX-UHFFFAOYSA-N	O=C(NC(COP(=O)([O-])OCC[N+](C)(C)C)C(O)CCCCCCCCCCCCCCCC)CCCCCCCC=CCCCCC
3	210	71.0905:12 81.06555:12 83.08641:12 95.08454:48 97.09796:12 97.10481:24 99.11329:12 109.09646:12 121.101:24 123.11825:12 125.1355:12 135.11481:24 137.13077:12 139.14383:12 151.14578:12 184.07211:142 223.58369:12 224.0097:12 224.23756:12 224.44977:12 224.82716:12 225.11743:24 225.22173:12 226.33887:12 226.44228:12 226.85725:12 227.14258:12 227.93649:24 228.48177:12 239.24789:12 251.23924:12 253.253…	310	9.785	704.522	9.66	704.523	[M+H]+	PE	PE 33:1|PE 16:0_17:1	1351	ok	C38H74NO8P	CBDUTJYWWDMHBN-UHFFFAOYSA-N	O=C(OCC(OC(=O)CCCCCCCC=CCCCCCCC)COP(=O)(O)OCCN)CCCCCCCCCCCCCCC
3	211	71.07039:12 86.09614:24 98.97754:12 104.10365:12 124.99752:48 132.04649:12 166.05399:24 183.49255:12 184.06955:1374 185.07443:24 186.07875:24 186.76566:12 224.09142:12 225.09708:48 475.18393:12 521.43951:12 567.2132:24 641.24261:12 659.21851:12 704.50964:195	320	8.599	704.522	8.44	704.523	[M+H]+	PC	PC 30:1	1352	ok	C38H74NO8P	QKUNNRDLCMNDPX-UHFFFAOYSA-N	O=C(OCC(OC(=O)CCCCCCCCCC=CCCCCCCCCC)COP(=O)([O-])OCC[N+](C)(C)C)CCCCCCCC
3	212	81.06935:24 95.08349:12 97.10142:12 107.0849:12 119.0793:12 133.10208:12 135.11365:12 147.11613:36 149.12759:24 159.11754:12 161.13126:24 167.10823:12 175.14507:36 184.07684:12 185.07686:12 189.16229:24 193.19347:12 217.19374:12 229.19246:48 229.20326:12 231.20178:12 233.22939:12 273.25592:12 287.23322:12 287.27008:12 301.28485:60 305.24066:24 313.28625:24 369.35449:24 381.34747:12 383.36423:257 …	310	14.732	704.628	14.63	704.634	[M+NH4]+	CASE	SE 28:1/20:4	1355	ok	C48H78O2	KBQMZLDAGIUCLR-UHFFFAOYSA-N	O=C(OC1CC2=CCC3C(CCC4(C)C(CCC34)C(C)CCC(C)C(C)C)C2(C)CC1)CCCCCCC=CCC=CCC=CCC=CCC
3	213	71.07209:48 85.8299:12 86.09472:203 98.98063:36 103.78452:12 104.10682:36 124.99816:265 166.06027:36 183.50319:90 184.03401:11 184.0717:11096 184.17201:12 184.30148:12 184.48911:12 184.67937:24 184.75977:12 184.88412:12 184.94382:12 185.07349:60 185.09647:12 185.13368:12 185.22015:24 185.22626:12 185.25012:12 185.34192:24 185.37997:12 185.70673:12 185.86732:12 186.07776:12 186.1256:12 186.34096:1…	320	9.395	705.589	9.4	705.591	[M+H]+	SM	SM 34:0;2O	1358	ok	C39H81N2O6P	DWNLIPPXXXTPAB-UHFFFAOYSA-N	O=C(NC(COP(=O)([O-])OCC[N+](C)(C)C)C(O)CCCCCCCCCCCCCCCCCCCC)CCCCCCCCCC
3	215	86.09275:12 184.0722:230 185.07037:24 185.08768:12 187.07394:12 706.54034:36	320	9.12	706.54	8.92	706.538	[M+H]+	PC	PC 30:0	1363	ok	C38H76NO8P	LJARBVLDSOWRJT-UHFFFAOYSA-N	O=C(OCC(OC(=O)CCCCCCCCCCCCCC)COP(=O)([O-])OCC[N+](C)(C)C)CCCCCCCCCCCCCC
3	219	71.07133:12 86.09465:159 124.99856:36 183.50328:12 184.07231:1056 184.76434:12 185.07719:12 313.27231:60 393.24841:12 526.32355:24 526.35413:12 549.46027:12 567.42621:24 708.49487:96 708.54944:12	320	8.374	708.496	7.97	708.496	[M+H]+	EtherPC	PC O-32:6	1368	ok	C40H70NO7P	LWYUBIUKCDUZPB-UHFFFAOYSA-N	O=C(OC(COCCCCCCCC)COP(=O)([O-])OCC[N+](C)(C)C)CCCCC=CCC=CCC=CCC=CCC=CCC=CCC
3	221	81.06465:12 119.08699:12 121.09693:12 147.11119:12 151.14445:12 161.13174:12 189.16248:12 203.17764:12 229.18874:12 243.20694:12 247.23563:12 252.26118:12 264.27359:36 277.21017:12 282.28268:12 285.21152:12 295.22174:12 369.34375:120 370.35422:12 403.27451:12 632.63098:24 632.65979:12 673.60803:12	310	13.407	708.697	13.53	708.686	[M+NH4]+	EtherDG	DG O-42:2|DG O-22:2_20:0	1370	ok	C45H86O4	CJMSDOKHCGKLSL-UHFFFAOYSA-N	O=C(OC(CO)COCCCCCCCCCCCCC=CCC=CCCCCC)CCCCCCCCCCCCCCCCCCC
3	224	71.08451:36 79.05548:24 81.0767:12 91.0527:12 93.06931:24 95.0823:36 95.08664:12 97.09653:24 105.06855:12 109.10267:24 119.08307:24 123.10817:12 129.06816:12 131.08208:24 143.08972:12 161.138:12 171.11151:24 184.06625:12 185.13206:12 203.17554:24 211.2038:36 259.19717:12 259.21863:12 269.21973:12 285.23886:215 286.2442:12 287.22757:12 330.26874:24 330.29013:12 339.23785:24 339.25281:12 365.20044:…	310	8.832	712.491	8.7	712.491	[M+H]+	PE	PE 34:4|PE 14:0_20:4	1378	ok	C39H70NO8P	MNVGUNLOWKLLFC-UHFFFAOYSA-N	O=C(OCC(OC(=O)CCCCCCC=CCC=CCC=CCC=CCC)COP(=O)(O)OCCN)CCCCCCCCCCCCC
3	226	77.03956:12 79.05395:12 81.06728:60 83.08415:36 85.06734:12 93.06907:12 95.08479:36 107.08541:24 109.09994:36 111.11781:12 121.09874:36 123.11418:24 127.11016:12 133.10066:12 135.11713:60 137.13602:24 147.11884:12 149.13426:12 151.14012:12 160.64507:12 161.12955:12 163.1442:24 165.16579:12 175.14592:36 184.06966:24 189.15955:12 191.18007:12 203.17462:12 216.06778:12 219.20816:12 237.21677:48 237.…	310	8.963	714.505	8.77	714.507	[M+H]+	PE	PE 34:3|PE 16:1_18:2	1382	ok	C39H72NO8P	SSRRIJSEUKHYFB-UHFFFAOYSA-N	O=C(OCC(OC(=O)CCCCCCCC=CCC=CCCCCC)COP(=O)(O)OCCN)CCCCCCCC=CCCCCCC
3	227	71.08532:12 79.04864:24 79.05712:12 81.06738:36 83.08468:24 85.1022:24 91.0554:12 93.06695:24 95.08696:36 105.0696:12 107.08128:12 109.09973:36 119.0861:24 121.10114:24 123.11676:12 127.1091:12 131.08322:12 133.09769:24 135.1171:36 145.10094:24 147.1161:24 149.1335:12 159.11005:12 161.13004:12 175.15028:12 184.07092:110 185.07159:12 187.14932:12 217.18903:12 219.20934:12 239.23195:36 243.20845:24…	310	9.138	714.507	8.96	714.507	[M+H]+	PE	PE 34:3|PE 16:0_18:3	1383	ok	C39H72NO8P	QONZHKTZKTUIMU-UHFFFAOYSA-N	O=C(OCC(OC(=O)CCCCCCCC=CCC=CCC=CCC)COP(=O)(O)OCCN)CCCCCCCCCCCCCCC
3	228	71.08562:95 77.03501:24 79.05243:36 81.06844:114 83.08491:60 84.08445:12 85.09898:60 91.05324:24 93.06855:48 95.08405:180 97.09922:71 99.11837:24 105.06812:48 107.0839:60 109.09947:164 111.11642:77 113.13365:12 119.08485:72 121.09966:182 123.11534:208 125.13241:63 127.14588:24 131.08266:24 133.09882:198 134.10146:12 135.11504:728 135.13577:12 136.11453:24 137.13118:108 138.52414:12 139.14574:36 1…	310	14.488	714.619	14.21	714.618	[M+NH4]+	CE	CE 22:6	1384	ok	C49H76O2	VOEVEGPMRIYYKC-UHFFFAOYSA-N	O=C(OC1CC2=CCC3C(CCC4(C)C(CCC34)C(C)CCCC(C)C)C2(C)CC1)CCC=CCC=CCC=CCC=CCC=CCC=CCC
3	229	71.04543:12 71.08499:382 73.06549:12 77.03389:24 79.05348:60 81.06852:546 82.07079:24 83.04818:24 83.08401:375 84.84055:12 85.06398:24 85.09925:264 86.0998:12 91.05393:120 93.06832:176 94.79726:12 95.08399:685 97.06498:24 97.10015:175 99.07693:24 99.08629:12 99.11593:60 105.06392:24 105.0706:36 107.08523:68 108.08365:12 109.09895:580 110.09678:24 111.07583:12 111.08839:12 111.11408:73 113.09259:2…	310	9.618	716.524	9.2	716.523	[M+H]+	PE	PE 34:2|PE 16:0_18:2	1386	ok	C39H74NO8P	HBZNVZIRJWODIB-UHFFFAOYSA-N	O=C(OCC(OC(=O)CCCCCCCC=CCC=CCCCCC)COP(=O)(O)OCCN)CCCCCCCCCCCCCCC
3	232	71.07021:12 71.08617:12 79.05275:12 81.06771:24 82.07349:24 83.08467:24 86.09275:138 95.08596:24 97.10114:12 98.10034:12 98.98563:12 104.10527:24 121.10007:36 123.11557:12 124.99726:60 125.13231:24 135.1087:12 135.12665:12 136.11745:12 152.15073:12 161.13268:12 163.14482:12 166.06007:24 183.50253:36 184.07104:3359 185.06831:24 185.2567:12 185.70662:12 185.84045:12 186.21449:12 187.43587:12 219.21…	310	9.505	717.59	9.22	717.591	[M+H]+	SM	SM 35:1;2O|SM 21:1;2O/14:0	1393	ok	C40H81N2O6P	PGGZDZKDRDWQDU-UHFFFAOYSA-N	O=C(NC(COP(=O)([O-])OCC[N+](C)(C)C)C(O)C=CCCCCCCCCCCCCCCCC)CCCCCCCCCCCCC
3	233	86.09586:24 104.10995:12 124.99765:48 183.49901:36 184.07381:996 185.07536:24 225.10291:12 278.28204:12 278.2984:12 576.49457:12 699.59424:36 717.55658:12 717.58582:65 717.61017:36	310	9.325	717.595	9.16	717.591	[M+H]+	SM	SM 35:1;2O|SM 19:1;2O/16:0	1394	ok	C40H81N2O6P	LHFJEPSCFVKEET-UHFFFAOYSA-N	O=C(NC(COP(=O)([O-])OCC[N+](C)(C)C)C(O)C=CCCCCCCCCCCCCCC)CCCCCCCCCCCCCCC
3	234	71.07232:24 86.09463:306 98.98202:24 104.1059:48 106.06194:36 124.99903:201 125.88329:12 166.0659:36 183.50154:95 183.5179:24 184.07236:8266 184.24631:12 184.54155:12 184.69498:12 184.74455:12 184.83513:12 185.04688:12 185.07469:60 185.10033:12 185.23012:12 185.46216:12 185.56438:12 185.72971:12 185.73831:12 185.80045:12 185.84444:12 185.91806:12 186.02136:12 186.26729:12 186.52393:12 187.05882:1…	310	9.138	718.538	8.81	718.538	[M+H]+	PC	PC 31:1|PC 16:0_15:1	1397	ok	C39H76NO8P	UPVBGIUAKUZSSB-UHFFFAOYSA-N	O=C(OCC(OC(=O)CCCCCCCC=CCCCCC)COP(=O)([O-])OCC[N+](C)(C)C)CCCCCCCCCCCCCCC
3	235	71.07003:12 80.9717:12 86.09477:102 86.10732:12 98.97875:12 104.10733:24 106.06557:24 124.99831:60 132.04375:12 166.07169:12 183.49796:24 183.51811:12 184.0704:2581 184.24857:12 184.80592:12 184.96901:12 184.98045:12 185.00143:12 185.07504:36 185.69946:12 185.79219:12 225.0984:36 241.15846:24 297.20197:12 313.27039:12 359.20288:12 464.3053:12 476.3139:12 482.32224:12 493.181:12 535.47083:12 538.5…	310	8.897	718.539	8.79	718.538	[M+H]+	PC	PC 31:1|PC 15:0_16:1	1398	ok	C39H76NO8P	QFVHCMLUKNHDSH-UHFFFAOYSA-N	O=C(OCC(OC(=O)CCCCCCCC=CCCCCCC)COP(=O)([O-])OCC[N+](C)(C)C)CCCCCCCCCCCCCC
3	236	71.04844:24 71.08477:480 77.03413:12 79.05219:103 80.82028:36 81.06897:654 82.83432:12 83.08482:513 83.76638:12 85.06393:36 85.09965:435 85.62861:12 86.09915:12 87.19141:12 91.05346:12 93.06879:94 93.07927:12 94.79387:24 95.08402:782 96.08791:12 96.80076:24 97.06338:24 97.10028:539 97.43397:12 98.06084:12 98.10529:12 99.07821:36 99.11584:96 100.11767:12 101.09422:12 105.06322:12 107.08287:75 108.…	310	10.286	718.539	9.91	718.538	[M+H]+	PE	PE 34:1|PE 16:0_18:1	1399	ok	C39H76NO8P	FHQVHHIBKUMWTI-UHFFFAOYSA-N	O=C(OCC(OC(=O)CCCCCCCC=CCCCCCCCC)COP(=O)(O)OCCN)CCCCCCCCCCCCCCC
3	238	71.08397:48 79.0522:24 81.06991:88 83.08457:48 85.10123:24 91.05528:12 93.06842:24 95.08492:98 95.09679:12 97.10054:36 105.06864:36 107.08384:24 107.09287:12 109.0996:99 111.11611:48 113.13115:12 119.08349:81 121.09819:60 123.11288:48 125.13214:36 127.14708:36 131.08492:12 132.04282:12 133.09953:83 135.11555:201 137.13045:48 139.14328:12 145.09927:12 146.66563:12 147.11552:497 147.77026:12 149.13…	310	14.934	718.648	14.66	718.65	[M+NH4]+	CE	CE 22:4	1401	ok	C49H80O2	RCPZPCILTQJKPA-UHFFFAOYSA-N	O=C(OC1CC2=CCC3C(CCC4(C)C(CCC34)C(C)CCCC(C)C)C2(C)CC1)CCCCCCCCC=CCC=CCC=CCC=CCC
3	239	71.08349:24 81.07081:24 83.08333:12 85.09902:36 95.08269:24 97.09938:12 109.09729:24 109.10926:12 123.11937:24 127.14616:12 137.12819:12 184.0652:12 221.21481:12 239.23006:36 239.24216:12 267.26282:24 282.27017:24 282.27805:12 310.30362:12 313.24863:12 313.26797:12 341.30313:12 577.69934:12 577.7179:24 579.5321:583 580.53778:24 581.74561:12 720.53973:12	410	11.394	720.552	10.63	720.554	[M+H]+	PE	PE 34:0|PE 16:0_18:0	1404	ok	C39H78NO8P	RPJZYOHZALDGKI-UHFFFAOYSA-N	O=C(OCC(OC(=O)CCCCCCCCCCCCCCCCC)COP(=O)(O)OCCN)CCCCCCCCCCCCCCC
3	240	86.0918:60 124.99802:82 166.05853:24 183.50352:12 184.07137:1779 185.07478:24 186.30103:12 464.3165:12 478.32809:24 496.35757:12 720.55273:287	310	9.334	720.553	9.24	720.554	[M+H]+	PC	PC 31:0|PC 15:0_16:0	1405	ok	C39H78NO8P	LLHISNQVRRYJGL-UHFFFAOYSA-N	O=C(OCC(OC(=O)CCCCCCCCCCCCCCC)COP(=O)([O-])OCC[N+](C)(C)C)CCCCCCCCCCCCCC
3	241	71.07079:24 86.09514:140 98.98268:24 104.10546:24 124.99846:130 166.06273:48 183.49786:36 183.50644:36 184.07127:4326 184.87492:12 185.07173:24 185.08861:12 185.14301:12 185.22604:12 185.66924:12 186.93581:12 266.27518:12 464.31076:12 478.31305:24 482.32031:24 496.32114:24 496.35999:12 537.47498:12 579.51642:12 605.55145:12 718.25134:12 718.27393:24 718.31903:12 720.54669:1223	310	9.514	720.553	9.24	720.554	[M+H]+	PC	PC 31:0|PC 15:0_16:0	1406	ok	C39H78NO8P	LLHISNQVRRYJGL-UHFFFAOYSA-N	O=C(OCC(OC(=O)CCCCCCCCCCCCCCC)COP(=O)([O-])OCC[N+](C)(C)C)CCCCCCCCCCCCCC
3	242	71.07448:12 80.97015:12 86.09523:77 98.98319:24 104.10386:24 104.11014:24 124.61336:12 124.99745:88 149.0173:24 166.05925:24 183.50311:60 184.0723:4184 184.24969:12 184.50929:12 184.65698:12 184.98438:24 185.0748:24 185.32764:12 185.68777:12 186.07506:12 478.34915:12 482.3436:24 482.36688:24 537.51874:24 579.52411:24 616.151:12 616.17365:12 718.30701:12 720.58783:870 720.64923:12	320	10.648	720.59	10.44	720.59	[M+H]+	EtherPC	PC O-32:0	1407	ok	C40H82NO7P	AXEPEEXNGOBZFB-UHFFFAOYSA-N	O=C(OC(COCCCCCCCC)COP(=O)([O-])OCC[N+](C)(C)C)CCCCCCCCCCCCCCCCCCCCCCC
3	243	71.08676:12 79.05423:12 81.06792:18 83.08556:18 85.09908:12 91.05338:6 93.06754:6 95.08373:30 97.10039:12 105.07174:6 107.08647:6 109.09975:18 111.11565:18 119.08385:6 121.09796:18 123.11627:12 125.1347:12 133.10158:24 135.1156:63 137.13141:6 147.11453:108 149.02248:12 149.1321:50 151.14719:18 159.11592:12 161.13052:61 163.14795:24 165.16136:6 173.13138:12 175.14645:40 177.16208:12 179.17657:18 1…	310	15.313	720.663	14.93	720.665	[M+NH4]+	CE	CE 22:3	1409	ok	C49H82O2	VNLCVOLSOFVAHD-UHFFFAOYSA-N	O=C(OC1CC2=CCC3C(CCC4(C)C(CCC34)C(C)CCCC(C)C)C2(C)CC1)CCCCCCCCC=CCC=CCC=CCCCCC
3	244	86.09546:24 104.10368:12 124.99768:36 183.49785:12 183.51263:12 184.07086:504 721.57098:60	320	8.665	721.59	8.88	721.585	[M+H]+	SM	SM 34:0;3O	1412	ok	C39H81N2O7P	KCEDXANCLAIXNJ-UHFFFAOYSA-N	O=C(NC(COP(=O)([O-])OCC[N+](C)(C)C)C(O)C(O)CCCCCCCC)CCCCCCCCCCCCCCCCCCCCC
3	246	93.06774:24 99.11837:12 109.10102:12 125.12937:12 133.09557:12 135.11737:12 147.11197:24 149.12885:12 161.1338:36 163.14177:12 165.16368:12 175.14397:36 177.17087:12 189.15244:12 189.16498:12 203.17525:12 205.19576:12 215.18372:24 217.18436:12 217.19469:12 219.2036:12 219.2171:12 229.19328:24 243.19878:12 243.21848:36 257.21692:12 259.23578:24 273.25452:12 369.34634:197 369.37817:12 370.35074:12 …	310	15.705	722.677	15.24	722.681	[M+NH4]+	CE	CE 22:2	1416	ok	C49H84O2	YSGVSTJGBYXXIM-UHFFFAOYSA-N	O=C(OC1CC2=CCC3C(CCC4(C)C(CCC34)C(C)CCCC(C)C)C2(C)CC1)CCCCCCCCCCCC=CCC=CCCCCC
3	250	71.08455:8 79.05575:4 81.06912:16 83.08265:8 93.07152:4 95.08413:8 97.099:8 105.06882:4 107.08297:8 109.10118:8 111.12179:8 119.08169:4 121.10026:8 123.11885:8 125.13188:8 127.14549:4 133.10188:8 135.11485:47 137.12802:8 147.1163:30 149.13159:20 151.13943:4 161.131:25 163.10558:4 163.1441:8 165.16603:8 173.13457:4 175.14612:12 177.16473:8 179.17688:8 187.14337:8 189.16608:20 191.18044:4 193.19391…	410	16.2	724.694	15.66	724.697	[M+NH4]+	CE	CE 22:1	1422	ok	C49H86O2	SQHUGNAFKZZXOT-UHFFFAOYSA-N	O=C(OC1CC2=CCC3C(CCC4(C)C(CCC34)C(C)CCCC(C)C)C2(C)CC1)CCCCCCCCCCCC=CCCCCCCCC
3	251	83.08747:12 86.0955:24 146.98149:24 173.12566:12 184.06967:12 280.26031:12 299.25598:24 502.47903:24 502.50143:36 540.77698:12 542.49011:668 543.28784:12 543.49188:36 585.47681:24 585.49591:24 666.47968:351 667.48706:12 725.55676:408	320	9.12	725.555	9.01	725.557	[M+Na]+	SM	SM 34:1;2O	1424	ok	C39H79N2O6P	ASWNCHFNKSPKBK-UHFFFAOYSA-N	O=C(NC(COP(=O)([O-])OCC[N+](C)(C)C)C(O)C=CCCCCCCC)CCCCCCCCCCCCCCCCCCCCC
3	252	86.09535:12 124.99815:24 184.07253:452 585.47668:12 726.47021:12 726.51337:60	320	8.282	726.505	8.13	726.507	[M+H]+	PC	PC 32:4	1426	ok	C40H72NO8P	GAWQSNNLMZOFRW-UHFFFAOYSA-N	O=C(OCC(OC(=O)CCCCCCCC=CCC=CCCC)COP(=O)([O-])OCC[N+](C)(C)C)CCCCCCCC=CCC=CCCC
3	254	71.08587:12 91.05843:12 95.08429:12 108.09015:12 115.05113:12 119.086:12 120.08541:12 121.09748:12 123.1188:12 130.05067:12 131.08105:24 132.09509:12 133.09982:12 134.10266:24 135.11336:12 146.10075:12 147.1161:12 150.13104:12 157.09901:12 158.10191:12 161.12415:24 171.11342:12 172.11771:12 184.07179:12 185.13052:12 197.12279:12 202.16805:12 203.17966:24 205.19304:12 240.03212:12 240.65347:12 240…	310	10.098	726.538	10.28	726.543	[M+H]+	EtherPE	PE P-36:3|PE P-16:0_20:3	1428	ok	C41H76NO7P	FUKISTPVIDDUQU-UHFFFAOYSA-N	O=C(OC(COC=CCCCCCCCCCCCCCC)COP(=O)(O)OCCN)CCCCCCCCCC=CCC=CCC=CCC
3	256	88.07401:24 109.10014:12 111.11778:12 123.11746:12 133.1049:12 135.1161:24 145.0986:12 147.1087:12 149.13007:12 161.13097:12 163.13953:12 173.13261:12 187.14806:12 189.1646:24 191.17644:12 197.07816:227 198.08641:12 201.15344:12 203.1774:12 215.18135:12 223.09068:12 229.18378:12 231.10181:24 245.10991:12 250.25485:12 252.25938:12 257.22189:12 262.24863:12 263.11942:12 264.2662:74 269.1459:12 271.…	410	13.172	727.563	12.49	727.566	[M+H]+	CoQ	CoQ8	1431	ok	C49H74O4	ICFIZJQGJAJRSU-UHFFFAOYSA-N	O=C1C(OC)=C(OC)C(=O)C(=C1C)CC=C(C)CCC=C(C)CCC=C(C)CCC=C(C)CCC=C(C)CCC=C(C)CCC=C(C)CCC=C(C)C
3	257	71.07329:12 86.0946:48 124.99898:24 183.50256:24 184.07085:990 185.0681:12 187.55916:12 728.51886:146	320	8.608	728.521	8.38	728.523	[M+H]+	PC	PC 32:3	1432	ok	C40H74NO8P	FIDVSYAZKIRZID-UHFFFAOYSA-N	O=C(OCC(OC(=O)CCCCCCCCCC=CCC=CCC=CCC)COP(=O)([O-])OCC[N+](C)(C)C)CCCCCCCCCCC
3	258	86.09791:12 124.9912:12 184.07329:291 728.50122:48 728.52765:24	320	8.449	728.522	8.38	728.523	[M+H]+	PC	PC 32:3	1433	ok	C40H74NO8P	FIDVSYAZKIRZID-UHFFFAOYSA-N	O=C(OCC(OC(=O)CCCCCCCCCC=CCC=CCC=CCC)COP(=O)([O-])OCC[N+](C)(C)C)CCCCCCCCCCC
3	262	79.05226:12 81.06511:24 81.07276:36 83.08588:24 93.07244:12 95.0844:24 97.09838:36 107.08157:12 109.09719:24 109.10542:24 111.11436:12 121.09487:24 123.11178:48 135.11316:36 137.13225:24 149.12875:24 149.13342:12 163.14801:24 165.16164:12 179.17789:12 183.11243:12 184.06845:92 233.22366:12 235.23912:24 237.1832:12 245.23186:12 247.24731:12 251.22707:24 251.2384:36 253.2536:12 263.23831:36 265.250…	310	9.889	730.537	9.63	730.538	[M+H]+	PE	PE 35:2|PE 17:1_18:1	1445	ok	C40H76NO8P	MLYDZMPNTAJTBN-UHFFFAOYSA-N	O=C(OCC(OC(=O)CCCCCCCC=CCCCCCCCC)COP(=O)(O)OCCN)CCCCCCCC=CCCCCCCC
3	263	71.08367:24 79.05181:24 81.06995:60 83.08301:36 85.09842:36 86.09329:12 93.06627:24 95.08362:48 97.10261:12 99.08029:12 105.06608:12 107.08366:12 109.09866:48 111.11458:60 119.08256:12 121.09709:12 123.11703:24 125.12899:12 133.09764:12 135.11086:24 137.12936:24 137.13554:24 147.11011:24 149.13522:12 151.14549:24 153.12486:12 161.12991:24 161.13905:12 163.14606:36 163.15125:12 165.12546:12 175.14…	310	10.091	730.538	9.6	730.538	[M+H]+	PE	PE 35:2|PE 17:0_18:2	1446	ok	C40H76NO8P	UJCJWIHZUHMDIT-UHFFFAOYSA-N	O=C(OCC(OC(=O)CCCCCCCC=CCC=CCCCCC)COP(=O)(O)OCCN)CCCCCCCCCCCCCCCC
3	267	71.07204:36 86.09489:338 86.5924:12 87.17688:12 95.08386:12 98.98211:24 104.10588:60 124.61152:12 124.99822:269 166.0621:66 183.50056:150 183.51799:12 183.53633:12 184.07153:12634 184.24701:12 184.48224:12 184.75005:12 184.82153:12 184.92072:12 184.95888:12 184.99513:12 185.04527:12 185.07306:76 185.13539:12 185.16975:12 185.20316:12 185.23561:12 185.37596:12 185.3941:12 185.52496:12 185.6339:12 …	310	9.978	731.611	9.72	731.606	[M+H]+	SM	SM 36:1;2O|SM 18:1;2O/18:0	1451	ok	C41H83N2O6P	LKQLRGMMMAHREN-UHFFFAOYSA-N	O=C(NC(COP(=O)([O-])OCC[N+](C)(C)C)C(O)C=CCCCCCCCCCCCCC)CCCCCCCCCCCCCCCCC
3	268	81.0664:36 83.08275:24 85.10346:24 95.08295:24 97.09655:36 109.1008:36 111.11647:12 121.09851:48 121.10711:12 123.1119:24 135.11324:36 137.13004:24 149.13188:24 151.14832:24 155.00967:12 163.15213:12 165.1678:12 177.16115:12 184.07104:123 235.23511:12 247.23036:12 247.2448:24 253.24272:12 265.25354:36 308.29269:36 327.29028:48 339.28314:24 339.29657:24 517.49371:12 589.65656:12 589.6817:24 591.53…	310	10.605	732.547	10.29	732.554	[M+H]+	PE	PE 35:1|PE 17:0_18:1	1456	ok	C40H78NO8P	UAKUCJGIIYSFFK-UHFFFAOYSA-N	O=C(OCC(OC(=O)CCCCCCCC=CCCCCCCCC)COP(=O)(O)OCCN)CCCCCCCCCCCCCCCC
3	269	71.08605:48 79.05199:12 81.06903:36 83.08695:60 85.06355:12 85.10146:60 86.09326:12 93.06827:24 95.08422:100 97.09851:91 99.08236:12 99.11867:12 107.08291:24 109.10031:60 111.11809:48 113.12897:12 121.09659:24 121.10586:24 123.11541:24 124.01109:12 125.13163:24 135.11681:60 137.12943:48 139.14555:12 141.16331:12 149.13326:24 151.144:24 153.12138:12 155.00763:24 163.14764:24 165.17014:24 179.18526…	310	10.881	732.554	10.5	732.554	[M+H]+	PE	PE 35:1|PE 18:0_17:1	1457	ok	C40H78NO8P	CSGIGSOZYMYFOM-UHFFFAOYSA-N	O=C(OCC(OC(=O)CCCCCCCC=CCCCCCCC)COP(=O)(O)OCCN)CCCCCCCCCCCCCCCCC
3	270	70.06589:24 71.07112:246 71.0814:12 80.97196:60 81.06902:12 85.8317:48 86.09439:3403 86.44721:12 86.47003:12 86.59595:12 86.93765:12 87.10384:12 95.08004:12 98.98082:222 103.78755:12 104.10536:254 124.61381:48 124.63527:12 124.99682:2142 125.55074:12 126.24171:12 135.11868:12 165.15877:12 166.05975:333 183.49908:610 183.55762:12 183.57713:12 183.75627:12 183.7943:12 183.80856:12 183.85326:12 183.…	310	9.237	732.555	9.09	732.554	[M+H]+	PC	PC 32:1|PC 16:0_16:1	1458	ok	C40H78NO8P	QIBZFHLFHCIUOT-UHFFFAOYSA-N	O=C(OCC(OC(=O)CCCCCCCC=CCCCCCC)COP(=O)([O-])OCC[N+](C)(C)C)CCCCCCCCCCCCCCC
3	272	71.07232:60 80.97041:24 86.0946:954 87.10073:12 95.08502:12 98.98264:94 98.99013:12 104.10498:84 105.10957:12 123.12031:12 124.61313:24 124.99673:587 126.00882:12 126.66:12 166.05937:219 183.50009:328 183.52638:36 183.63583:24 183.91075:12 184.07104:52637 184.10544:10 184.24001:12 184.27522:12 184.41904:12 184.4529:12 184.49905:12 184.54042:12 184.58194:12 184.59433:12 184.62514:24 184.64771:12 1…	310	9.97	734.571	9.57	734.569	[M+H]+	PC	PC 32:0|PC 16:0_16:0	1465	ok	C40H80NO8P	KILNVBDSWZSGLL-UHFFFAOYSA-N	O=C(OCC(OC(=O)CCCCCCCCCCCCCCC)COP(=O)([O-])OCC[N+](C)(C)C)CCCCCCCCCCCCCCC
3	275	79.05206:36 81.06764:36 83.08223:24 91.05304:24 93.07101:48 95.08651:24 97.06376:12 97.09952:36 105.06615:12 107.08357:48 109.09935:12 111.07156:12 117.06895:24 119.0765:24 119.08509:24 121.09894:60 123.1164:12 125.09622:12 127.05403:12 129.06816:36 131.08186:139 133.0997:24 135.08138:24 135.11441:65 137.13344:24 143.08475:36 145.10001:36 147.11102:24 149.13161:24 153.12941:12 157.09702:24 159.11…	310	8.577	736.489	8.43	736.491	[M+H]+	PE	PE 36:6|PE 16:1_20:5	1469	ok	C41H70NO8P	LEBOQMHVVYOZDX-UHFFFAOYSA-N	O=C(OCC(OC(=O)CCCC=CCC=CCC=CCC=CCC=CCC)COP(=O)(O)OCCN)CCCCCCCC=CCCCCCC
3	276	71.04539:12 71.08524:24 79.05442:48 81.06938:24 83.08661:12 85.09819:36 91.05273:48 93.06424:12 93.07117:24 95.05178:12 95.08525:48 97.10173:36 105.06792:24 105.07248:12 107.08391:12 109.10144:36 111.11478:12 117.06592:48 117.07687:24 119.0863:36 121.06382:12 121.10117:24 123.11622:24 128.05899:12 129.06914:36 131.08591:48 133.09727:36 135.07932:24 135.1158:24 137.13248:24 141.06731:24 143.08459:…	310	8.754	736.491	8.41	736.491	[M+H]+	PE	PE 36:6|PE 14:0_22:6	1470	ok	C41H70NO8P	XQLJDXRKMXWECX-UHFFFAOYSA-N	O=C(OCC(OC(=O)CCC=CCC=CCC=CCC=CCC=CCC=CCC)COP(=O)(O)OCCN)CCCCCCCCCCCCC
3	277	71.05022:24 71.08274:24 79.05087:36 81.06888:148 83.08438:36 85.06001:24 91.05316:36 93.06868:60 95.08386:36 97.09716:24 97.1092:12 105.06839:60 107.08093:36 109.09801:24 109.10879:12 111.07591:12 111.11499:24 117.06629:36 119.08213:60 121.09886:99 123.07855:24 123.11538:60 125.09691:24 129.06329:36 129.06972:36 129.12656:12 131.08379:36 133.09911:48 134.69998:12 135.08205:12 135.11459:63 137.093…	310	8.917	738.505	8.76	738.507	[M+H]+	PE	PE 36:5|PE 16:1_20:4	1474	ok	C41H72NO8P	CXGZFWPMXPAZEA-UHFFFAOYSA-N	O=C(OCC(OC(=O)CCCCCCC=CCC=CCC=CCC=CCC)COP(=O)(O)OCCN)CCCCCCCC=CCCCCCC
3	278	79.05222:24 81.06892:48 83.08524:24 86.09395:24 91.0529:12 93.06895:36 95.08481:48 104.10504:12 105.07007:24 107.0848:24 109.10284:24 117.06229:12 119.08652:12 121.09831:36 123.08216:36 123.11699:36 125.00049:12 125.09461:12 131.08186:12 133.0965:36 133.10599:24 135.11681:24 139.10521:12 145.10226:12 147.11691:24 149.09781:12 149.13071:12 151.10947:12 153.12592:12 155.00725:12 159.11453:24 161.12…	310	8.756	738.505	8.68	738.507	[M+H]+	PE	PE 36:5|PE 18:2_18:3	1475	ok	C41H72NO8P	ZOXULAUECYWFFP-UHFFFAOYSA-N	O=C(OCC(OC(=O)CCCCCCCC=CCC=CCC=CCC)COP(=O)(O)OCCN)CCCCCCCC=CCC=CCCCCC
3	279	71.05117:12 71.08439:114 77.03538:48 79.05249:208 81.06953:243 81.08507:12 83.0516:12 83.0849:106 84.84:12 85.06316:24 85.09913:95 86.09925:12 89.0568:12 91.05233:200 93.06983:230 94.7916:12 95.08438:278 97.06249:60 97.0989:89 98.05747:12 99.11322:24 103.05713:12 103.07422:12 105.06773:157 107.08404:127 108.76623:12 109.06495:24 109.10087:144 111.08409:12 111.11389:24 113.12598:12 115.05014:12 11…	310	9.108	738.507	8.82	738.507	[M+H]+	PE	PE 36:5|PE 16:0_20:5	1476	ok	C41H72NO8P	KHLRCNXJXSYNCK-UHFFFAOYSA-N	O=C(OCC(OC(=O)CCCC=CCC=CCC=CCC=CCC=CCC)COP(=O)(O)OCCN)CCCCCCCCCCCCCCC
3	285	70.86895:24 71.04478:12 71.08403:863 77.0368:73 79.05279:514 81.06854:1042 82.07191:12 83.04601:12 83.0497:36 83.08439:441 84.08446:36 85.06456:60 85.07236:12 85.09971:587 86.0646:12 86.10234:12 89.05994:12 91.05297:882 92.78595:24 93.06775:407 94.79279:24 95.04631:24 95.08384:1010 95.77732:12 96.08613:48 97.06364:151 97.09966:292 97.10998:12 98.06215:12 98.97902:12 99.07813:24 99.11614:102 99.42…	310	9.573	740.522	9.16	740.523	[M+H]+	PE	PE 36:4|PE 16:0_20:4	1484	ok	C41H74NO8P	NQIMLWFRWGTTOZ-UHFFFAOYSA-N	O=C(OCC(OC(=O)CCCCCCC=CCC=CCC=CCC=CCC)COP(=O)(O)OCCN)CCCCCCCCCCCCCCC
3	286	71.08445:36 79.0535:48 79.06093:12 81.06845:325 82.07516:12 83.04449:12 83.08412:60 85.0615:24 85.10048:12 86.09599:24 87.09453:12 91.0531:60 93.07083:125 95.08496:207 96.0857:24 97.06461:12 97.10096:48 98.98126:12 99.0816:24 104.10359:12 105.06745:36 107.08396:60 109.09849:111 110.10308:12 111.11988:24 113.09796:12 113.12705:12 117.06809:24 119.08843:36 120.09014:12 121.0987:130 122.10119:12 123…	310	9.179	740.524	8.81	740.523	[M+H]+	PE	PE 36:4|PE 18:2_18:2	1485	ok	C41H74NO8P	SSCDRSKJTAQNNB-UHFFFAOYSA-N	O=C(OCC(OC(=O)CCCCCCCC=CCC=CCCCCC)COP(=O)(O)OCCN)CCCCCCCC=CCC=CCCCCC
3	288	71.08488:24 81.06885:12 83.08157:12 95.08283:24 97.0994:24 109.09737:12 125.12943:12 151.14172:12 183.17178:12 193.19432:12 211.20595:60 239.23262:24 285.233:12 313.27438:12 439.37054:24 439.38739:12 467.36349:12 467.40936:271 468.41791:12 493.87167:12 495.43878:398 496.43567:24 523.46826:99 524.46564:12 551.50262:36 599.48938:24 599.52063:36 740.66614:24	310	13.928	740.676	13.7	740.676	[M+NH4]+	TG	TG 42:0|TG 12:0_14:0_16:0	1487	ok	C45H86O6	PGZSAELMQZLYOA-UHFFFAOYSA-N	O=C(OCC(OC(=O)CCCCCCCCCCCCC)COC(=O)CCCCCCCCCCCCCCC)CCCCCCCCCCC
3	289	86.09676:24 124.99651:48 166.06239:12 184.0723:954 185.06615:12 313.26819:24 520.34723:12 552.51001:12 553.49139:12 553.53265:12 570.55743:12 599.50287:36 601.46539:12 742.53998:198	320	8.749	742.539	8.49	742.538	[M+H]+	PC	PC 33:3	1491	ok	C41H76NO8P	AZXQLWBKLPGTHN-UHFFFAOYSA-N	O=C(OCC(OC(=O)CCCCCCCC=CCC=CCCCCC)COP(=O)([O-])OCC[N+](C)(C)C)CCCCCCCC=CCCCCC
3	290	71.0486:24 71.0836:48 77.03625:24 79.05395:113 81.06898:473 82.07085:12 83.0491:24 83.08495:248 85.06447:36 85.10005:36 86.09866:12 91.05356:48 93.0693:163 94.79349:36 95.08431:466 95.75491:12 96.8003:12 97.06507:60 97.07346:12 97.10029:221 98.10824:12 99.07868:12 99.08815:12 101.09008:12 105.06887:24 107.08583:116 107.96607:12 109.10026:389 110.04575:12 111.07911:36 111.11628:143 113.09057:12 11…	310	9.714	742.539	9.35	742.538	[M+H]+	PE	PE 36:3|PE 18:1_18:2	1492	ok	C41H76NO8P	GKAFCSRKMWFPSJ-UHFFFAOYSA-N	O=C(OCC(OC(=O)CCCCCCCC=CCC=CCCCCC)COP(=O)(O)OCCN)CCCCCCCC=CCCCCCCCC
3	291	81.07159:12 97.09791:12 121.09865:12 123.11232:12 131.07828:12 133.10402:12 135.1169:48 137.12988:24 147.11391:48 149.13058:24 151.14639:24 161.12988:48 175.14732:12 177.15807:12 189.16621:12 201.15569:24 203.1748:24 205.19302:12 215.17168:12 219.20807:24 229.18967:12 233.22131:24 235.23903:12 243.20351:24 243.21504:36 247.24649:12 257.22641:36 259.24329:24 267.26031:12 271.24353:12 287.27097:24 …	310	14.782	742.649	14.46	742.65	[M+NH4]+	CE	CE 24:6	1495	ok	C51H80O2	FEDDKYHZBKFZKG-UHFFFAOYSA-N	O=C(OC1CC2=CCC3C(CCC4(C)C(CCC34)C(C)CCCC(C)C)C2(C)CC1)CCCCC=CCC=CCC=CCC=CCC=CCC=CCC
3	292	71.05028:12 71.08471:439 77.03365:24 77.04042:12 79.05389:89 80.82449:24 81.06917:744 82.07338:12 82.64434:12 82.82999:12 83.08461:375 85.06605:48 85.10091:267 86.09672:48 91.05178:36 93.06832:149 95.08486:900 96.80375:12 97.06312:68 97.09999:514 97.73553:12 98.97996:12 99.07924:48 99.11593:60 104.10582:12 105.06882:48 107.08525:174 108.76776:12 109.09962:500 109.50929:12 110.10315:12 111.07779:3…	410	10.65	744.555	9.93	744.554	[M+H]+	PE	PE 36:2|PE 18:1_18:1	1500	ok	C41H78NO8P	MWRBNPKJOOWZPW-UHFFFAOYSA-N	O=C(OCC(OC(=O)CCCCCCCC=CCCCCCCCC)COP(=O)(O)OCCN)CCCCCCCC=CCCCCCCCC
3	293	71.04608:24 71.08537:84 77.0369:36 79.05383:48 80.81865:12 81.06853:464 82.07194:12 83.08446:331 85.06533:24 85.10037:48 91.05369:24 93.06774:115 95.08362:755 96.08719:12 97.06141:36 97.09986:339 98.1004:12 99.07715:24 99.12115:12 105.07325:12 107.08399:292 109.0993:293 109.11527:12 110.10292:12 111.08158:36 111.1162:183 113.09649:12 113.12539:12 119.08602:24 120.72456:12 121.1007:463 122.74277:1…	310	10.418	744.557	9.93	744.554	[M+H]+	PE	PE 36:2|PE 18:1_18:1	1501	ok	C41H78NO8P	MWRBNPKJOOWZPW-UHFFFAOYSA-N	O=C(OCC(OC(=O)CCCCCCCC=CCCCCCCCC)COP(=O)(O)OCCN)CCCCCCCC=CCCCCCCCC
3	294	71.07211:60 80.97121:36 86.09481:642 98.67996:12 98.98238:36 104.10627:103 124.99819:411 160.01297:12 162.94797:12 166.05888:70 183.50015:149 184.07201:24443 184.10562:11 184.19684:12 184.29585:12 184.31395:12 184.46825:12 184.52635:24 184.59071:12 184.66454:12 184.70171:12 184.72708:24 184.81134:12 184.82564:12 184.87332:12 184.89948:12 184.97633:12 185.01259:24 185.02594:12 185.07535:162 185.11…	310	9.083	744.557	8.89	744.554	[M+H]+	PC	PC 33:2|PC 15:0_18:2	1502	ok	C41H78NO8P	DGBYUHHIADYUMU-UHFFFAOYSA-N	O=C(OCC(OC(=O)CCCCCCCC=CCC=CCCCCC)COP(=O)([O-])OCC[N+](C)(C)C)CCCCCCCCCCCCCC
3	295	71.07087:36 71.08485:12 80.97174:12 82.07301:12 85.09704:24 86.09507:186 93.07007:12 95.08509:12 98.98118:48 104.10547:77 121.09794:12 124.61682:12 124.99625:173 147.065:12 159.11058:12 166.05972:48 183.50047:74 183.51952:12 184.07117:8971 184.20963:12 184.43625:12 184.76831:12 184.868:12 184.97292:12 185.05783:12 185.07788:60 185.12177:12 185.4353:24 185.58392:12 185.84296:12 185.85349:12 185.95…	320	9.995	744.589	9.97	744.59	[M+H]+	EtherPC	PC O-34:2	1503	ok	C42H82NO7P	WBAZRZTVRJLENP-UHFFFAOYSA-N	O=C(OC(COCCCCCCCC)COP(=O)([O-])OCC[N+](C)(C)C)CCCCCCCCCCCCCC=CCC=CCCCCCCC
3	297	81.0661:12 85.09848:12 121.10167:12 123.11408:24 127.14805:12 135.11339:12 137.12935:12 139.15067:12 147.11436:48 149.12836:24 151.14735:12 153.16667:12 161.12885:36 161.13611:24 165.16075:12 173.12822:24 175.14449:12 179.18031:12 189.15865:12 191.17372:12 203.17706:12 215.1761:24 219.209:24 219.21533:12 229.19559:12 233.228:12 243.20331:36 247.23721:24 259.2301:24 259.25076:12 273.2612:12 287.26…	310	15.079	744.663	14.83	744.665	[M+NH4]+	CE	CE 24:5	1507	ok	C51H82O2	ORNYUCOAFYJKEX-UHFFFAOYSA-N	O=C(OC1CC2=CCC3C(CCC4(C)C(CCC34)C(C)CCCC(C)C)C2(C)CC1)CCCCCCCC=CCC=CCC=CCC=CCC=CCC
3	300	71.07318:24 80.9728:24 86.09557:482 98.98539:36 104.10567:36 124.99797:344 137.13297:12 166.06413:83 183.50266:162 183.54689:12 183.55806:12 183.5849:12 184.00519:12 184.07249:19262 184.11571:12 184.16792:12 184.33072:12 184.35452:12 184.4631:12 184.48026:12 184.50407:12 184.53362:24 184.61842:12 184.71225:12 184.7686:12 184.78156:24 184.80377:12 184.8275:24 184.87146:12 185.00076:24 185.07474:76…	310	9.632	746.57	9.46	746.569	[M+H]+	PC	PC 33:1|PC 16:0_17:1	1514	ok	C41H80NO8P	ASFWPRURQHKRSL-UHFFFAOYSA-N	O=C(OCC(OC(=O)CCCCCCCC=CCCCCCCC)COP(=O)([O-])OCC[N+](C)(C)C)CCCCCCCCCCCCCCC
3	301	71.04992:12 71.08595:267 77.03572:12 79.05349:24 81.06865:244 83.08453:255 85.06135:12 85.06582:36 85.09901:201 91.05248:12 93.06917:60 94.78844:36 95.08432:409 97.06266:24 97.0991:426 99.07479:24 99.11327:36 107.08323:138 108.76474:24 109.09896:319 111.07782:12 111.11547:250 113.09175:12 113.13058:36 119.08522:12 121.09854:256 122.73384:12 123.11426:235 124.01304:12 125.09483:12 125.13152:48 127…	410	11.577	746.571	10.8	746.569	[M+H]+	PE	PE 36:1|PE 18:0_18:1	1516	ok	C41H80NO8P	JQKOHRZNEOQNJE-UHFFFAOYSA-N	O=C(OCC(OC(=O)CCCCCCCC=CCCCCCCCC)COP(=O)(O)OCCN)CCCCCCCCCCCCCCCCC
3	302	71.07175:48 71.08263:24 80.97023:24 81.0679:24 83.08252:24 85.09137:12 85.82834:24 86.09555:291 93.06962:12 95.08376:36 97.10258:12 98.10039:12 98.98375:36 99.11586:12 104.10447:92 109.09621:12 110.10511:12 121.09833:12 123.11524:12 123.64189:12 124.11809:12 124.99754:386 126.16987:12 137.12836:12 147.07812:12 166.05934:78 183.49939:167 183.53075:24 183.99251:24 184.07169:22458 184.24149:12 184.2…	320	10.756	746.605	10.69	746.606	[M+H]+	EtherPC	PC O-34:1	1517	ok	C42H84NO7P	OVZJGEFUWZPYRW-UHFFFAOYSA-N	O=C(OC(COCCCCCCCC)COP(=O)([O-])OCC[N+](C)(C)C)CCCCCCCCCCCCCC=CCCCCCCCCCC
3	303	71.08446:12 81.07172:24 83.08176:24 95.08339:36 109.09575:24 119.08267:12 123.11139:12 125.12897:12 133.101:12 135.10963:24 137.13496:12 145.10208:12 147.11411:93 149.13249:36 151.1472:12 161.13017:36 163.14854:12 165.16418:12 175.14575:36 179.17551:24 184.07346:24 189.15845:12 201.16336:12 203.17459:48 205.18842:24 215.17458:24 217.19328:12 219.19907:12 229.18188:24 229.19719:12 233.22362:24 243…	310	15.411	746.677	14.97	746.681	[M+NH4]+	CE	CE 24:4	1518	ok	C51H84O2	XMXAQPGCIBLQSB-UHFFFAOYSA-N	O=C(OC1CC2=CCC3C(CCC4(C)C(CCC34)C(C)CCCC(C)C)C2(C)CC1)CCCCCCCCCCC=CCC=CCC=CCC=CCC
3	306	71.07386:12 80.97098:12 86.09465:177 98.98373:36 104.10726:24 124.99857:126 166.05882:24 183.49686:60 183.5079:36 183.62961:12 184.0715:5938 184.2346:12 185.06284:24 185.07582:48 185.15158:12 185.16302:12 185.24989:12 185.62907:12 186.07561:12 187.51544:12 187.93539:12 327.28259:12 385.28091:12 492.34061:12 492.35773:12 496.32809:24 510.34552:12 565.50226:12 577.51849:36 577.54279:12 578.51282:24…	310	10.266	748.585	9.94	748.585	[M+H]+	PC	PC 33:0|PC 16:0_17:0	1523	ok	C41H82NO8P	CNHYMCCAIZQMPA-UHFFFAOYSA-N	O=C(OCC(OC(=O)CCCCCCCCCCCCCCCC)COP(=O)([O-])OCC[N+](C)(C)C)CCCCCCCCCCCCCCC
3	307	86.09512:24 104.10698:12 124.99948:48 183.49931:24 184.07137:992 185.07858:12 186.06749:12 187.14729:12 327.28851:12 510.33542:12 605.54224:12 607.51489:12 746.21997:12 748.58112:320 748.64185:12	420	9.408	748.585	9.94	748.585	[M+H]+	PC	PC 33:0	1524	ok	C41H82NO8P	CNHYMCCAIZQMPA-UHFFFAOYSA-N	O=C(OCC(OC(=O)CCCCCCCCCCCCCCCC)COP(=O)([O-])OCC[N+](C)(C)C)CCCCCCCCCCCCCCC
3	308	86.09437:60 124.99955:36 165.55208:12 166.05655:24 183.50078:24 183.51218:12 184.07082:1329 185.07414:24 186.07028:12 496.31665:12 496.33542:12 565.51923:12 605.52301:12 605.5379:24 607.53882:24 607.55725:12 746.21582:12 748.52283:24 748.57831:351	420	10.508	748.588	9.94	748.585	[M+H]+	PC	PC 33:0	1525	ok	C41H82NO8P	CNHYMCCAIZQMPA-UHFFFAOYSA-N	O=C(OCC(OC(=O)CCCCCCCCCCCCCCCC)COP(=O)([O-])OCC[N+](C)(C)C)CCCCCCCCCCCCCCC
3	309	86.09744:19 97.1006:5 98.9766:5 104.10513:2 124.9967:13 135.11417:2 166.0574:5 166.06448:2 183.49847:10 183.52028:5 183.53438:2 184.07094:866 184.68021:2 184.75932:2 185.01205:2 185.07439:7 185.18912:2 185.32703:2 185.57153:2 185.86977:2 185.89558:2 186.45831:2 187.78329:2 225.09692:5 239.22614:2 247.23743:2 341.2905:2 341.3096:5 342.28949:2 342.31415:2 343.30371:2 343.31931:2 357.06351:2 383.321…	420	12.068	748.619	11.31	748.622	[M+H]+	EtherPC	PC O-34:0	1526	ok	C42H86NO7P	BNIFFRNYMGLGIV-UHFFFAOYSA-N	O=C(OC(COCCCCCCCC)COP(=O)([O-])OCC[N+](C)(C)C)CCCCCCCCCCCCCCCCCCCCCCCCC
3	311	85.09958:6 91.05322:6 95.08306:6 97.09782:6 105.06366:6 109.1011:6 111.11614:12 121.09679:6 125.13308:12 127.14921:6 133.09547:6 135.11327:24 147.11307:24 149.1319:18 149.95322:6 151.14342:6 161.12936:30 163.14529:6 165.15608:12 175.14288:6 177.16728:6 179.17603:12 187.14091:6 189.16019:12 193.18784:12 201.15054:6 203.17641:6 205.18224:12 215.17287:18 217.18906:12 217.20108:6 219.20898:12 221.224…	410	15.847	748.698	15.32	748.697	[M+NH4]+	CE	CE 24:3	1529	ok	C51H86O2	AZPZOEPDYFCIDH-UHFFFAOYSA-N	O=C(OC1CC2=CCC3C(CCC4(C)C(CCC34)C(C)CCCC(C)C)C2(C)CC1)CCCCCCCCC=CCC=CCC=CCCCCCCC
3	312	71.08182:60 71.08978:12 77.03721:12 79.05477:36 81.06805:36 83.0873:12 85.10024:24 86.0953:24 91.05208:36 93.07108:24 95.08767:36 97.09985:12 99.0768:12 99.12009:12 105.06824:12 107.0818:12 109.09975:24 119.09142:12 121.10327:12 123.08028:12 125.13291:12 129.07228:12 131.0847:48 133.09967:24 135.11292:12 143.08215:24 145.10068:24 147.11478:12 155.00185:12 155.08267:24 157.09975:24 159.08185:12 15…	310	9.074	750.507	8.68	750.507	[M+H]+	PE	PE 37:6|PE 15:0_22:6	1535	ok	C42H72NO8P	WIJRNOBSWIZHST-UHFFFAOYSA-N	O=C(OCC(OC(=O)CCC=CCC=CCC=CCC=CCC=CCC=CCC)COP(=O)(O)OCCN)CCCCCCCCCCCCCC
3	315	83.09008:6 93.06881:6 95.08283:6 97.09722:12 109.09936:12 111.11371:6 121.09427:12 123.12045:6 125.13161:12 127.1473:6 131.08347:6 133.09953:6 135.11543:30 137.12689:6 147.11458:30 149.12831:18 151.14607:6 159.11819:6 161.13069:18 163.13788:6 173.12534:6 175.14812:24 177.15933:6 178.99382:6 184.06645:6 187.1452:6 189.16188:24 191.17741:6 193.18623:6 203.17065:12 203.18465:12 205.18129:6 207.20329…	410	16.281	750.709	15.72	750.712	[M+NH4]+	CE	CE 24:2	1539	ok	C51H88O2	ZIIQNISLSHWERD-UHFFFAOYSA-N	O=C(OC1CC2=CCC3C(CCC4(C)C(CCC34)C(C)CCCC(C)C)C2(C)CC1)CCCCCCCCCCCC=CCC=CCCCCCCC
3	317	86.09237:12 86.09654:24 125.00103:12 184.07329:751 468.3092:12 524.28918:12 551.48199:12 752.52374:149	310	8.415	752.522	8.44	752.523	[M+H]+	PC	PC 34:5|PC 14:0_20:5	1545	ok	C42H74NO8P	WCNDCUHEAPXSRE-UHFFFAOYSA-N	O=C(OCC(OC(=O)CCCC=CCC=CCC=CCC=CCC=CCC)COP(=O)([O-])OCC[N+](C)(C)C)CCCCCCCCCCCCC
3	322	70.86889:1 71.08436:5 79.05282:5 81.06737:14 83.08278:14 85.09835:10 91.05427:1 93.06833:4 93.07522:1 95.08307:15 97.10037:12 105.06687:6 107.08248:5 109.09968:21 111.11508:11 113.13306:1 117.06993:1 119.08324:14 120.08521:1 121.09974:18 123.11485:13 125.13082:5 127.14261:1 131.08293:2 131.09155:1 133.09904:19 134.69571:2 135.1142:55 137.12984:13 139.14571:2 145.09486:5 146.66278:1 147.11426:68 1…	410	16.854	752.723	16.25	752.728	[M+NH4]+	CE	CE 24:1	1552	ok	C51H90O2	NHTXXNHMZGOTGQ-UHFFFAOYSA-N	O=C(OC1CC2=CCC3C(CCC4(C)C(CCC34)C(C)CCCC(C)C)C2(C)CC1)CCCCCCCCCCCC=CCCCCCCCCCC
3	324	71.08391:12 77.03799:12 77.04599:12 79.05058:36 81.06837:36 83.04976:12 83.08371:36 85.099:24 86.09347:12 91.05121:48 93.06684:24 95.08344:60 97.10047:60 104.10658:12 105.06693:48 107.0799:24 109.10139:60 111.11484:12 117.06708:36 119.07976:24 119.08651:60 121.09907:48 123.10675:24 123.11678:36 124.99436:12 128.06573:12 129.06596:24 131.08366:36 133.09821:36 135.11404:12 137.09341:12 137.12735:36…	310	9.826	754.537	9.65	754.538	[M+H]+	PE	PE 37:4|PE 17:0_20:4	1557	ok	C42H76NO8P	CKWQBCHPEQMNNL-UHFFFAOYSA-N	O=C(OCC(OC(=O)CCCCCCC=CCC=CCC=CCC=CCC)COP(=O)(O)OCCN)CCCCCCCCCCCCCCCC
3	325	71.083:12 81.06766:12 83.08768:12 86.09365:170 86.10409:12 95.08367:24 97.09683:12 98.97813:24 104.1061:24 109.10065:24 121.10303:12 123.11273:12 124.99838:82 135.1127:12 166.05583:12 166.06577:24 183.49628:36 184.07059:3028 184.6396:12 185.07166:24 185.69234:12 186.0724:12 225.21936:24 271.27643:12 271.28836:24 299.24817:24 345.323:12 347.23557:12 358.31931:12 359.32007:12 365.14828:12 476.31921…	310	8.555	754.538	8.57	754.538	[M+H]+	PC	PC 34:4|PC 16:1_18:3	1558	ok	C42H76NO8P	MMUCLZZSNHBNFL-UHFFFAOYSA-N	O=C(OCC(OC(=O)CCCCCCCC=CCC=CCC=CCC)COP(=O)([O-])OCC[N+](C)(C)C)CCCCCCCC=CCCCCCC
3	326	71.06868:12 71.07334:77 83.085:12 86.09464:389 95.08455:12 98.97896:24 104.1055:48 109.1027:12 121.10003:12 124.9978:424 146.98022:12 166.06064:90 183.50136:244 183.53279:12 183.67725:12 184.07184:16811 184.10429:11 184.26707:12 184.29564:12 184.31374:12 184.35129:12 184.36896:12 184.40993:12 184.50517:12 184.57822:24 184.66051:12 184.69005:12 184.73199:12 184.7482:12 184.96085:12 184.97707:12 18…	310	8.731	754.539	8.66	754.538	[M+H]+	PC	PC 34:4|PC 14:0_20:4	1559	ok	C42H76NO8P	BXZPYXMUABUWBT-UHFFFAOYSA-N	O=C(OCC(OC(=O)CCCCCCC=CCC=CCC=CCC=CCC)COP(=O)([O-])OCC[N+](C)(C)C)CCCCCCCCCCCCC
3	327	71.04659:12 71.08534:60 79.05348:48 81.06977:92 83.08458:36 85.06743:12 85.09978:68 89.05865:12 91.05264:113 93.0681:60 95.0845:211 97.06181:12 97.10155:48 98.05802:12 99.07804:36 99.11629:24 105.06771:60 107.08576:60 109.10142:167 109.11087:12 111.11739:24 113.13061:12 117.06761:60 119.08337:103 121.09736:36 123.07635:12 123.11601:86 124.99639:12 125.09757:12 125.12267:12 128.05746:12 129.06789:…	310	10.035	754.542	9.65	754.538	[M+H]+	PE	PE 37:4|PE 17:0_20:4	1560	ok	C42H76NO8P	CKWQBCHPEQMNNL-UHFFFAOYSA-N	O=C(OCC(OC(=O)CCCCCCC=CCC=CCC=CCC=CCC)COP(=O)(O)OCCN)CCCCCCCCCCCCCCCC
3	332	71.07138:48 80.97151:24 83.08156:24 86.09571:408 86.65576:12 98.98171:36 103.78374:12 104.10425:102 121.1009:24 124.99896:252 136.1248:12 149.1326:12 155.00604:12 166.06676:74 179.01801:12 183.50156:129 183.52501:24 183.83414:12 183.88741:12 183.90927:12 183.96297:12 184.07245:16250 184.14714:12 184.56007:24 184.6028:12 184.69873:24 184.71581:12 184.72916:12 184.77681:12 184.814:24 184.83212:12 1…	310	8.857	756.553	8.76	756.554	[M+H]+	PC	PC 34:3|PC 16:1_18:2	1572	ok	C42H78NO8P	QJWDAOSZZYVBJZ-UHFFFAOYSA-N	O=C(OCC(OC(=O)CCCCCCCC=CCC=CCCCCC)COP(=O)([O-])OCC[N+](C)(C)C)CCCCCCCC=CCCCCCC
3	333	71.07149:48 80.97286:24 85.83602:12 86.09442:483 98.98222:48 98.98944:24 104.10515:60 124.99689:392 166.06104:94 183.49809:121 183.52094:36 183.53783:12 183.60054:12 184.07014:23177 184.2607:12 184.4283:12 184.4521:12 184.50206:12 184.55214:12 184.58234:24 184.62296:12 184.67699:12 184.71465:24 184.72484:12 184.84859:12 184.8676:36 184.88145:24 184.90787:24 184.92584:12 184.95236:12 184.99834:12 …	310	9.097	756.555	8.93	756.554	[M+H]+	PC	PC 34:3|PC 16:0_18:3	1573	ok	C42H78NO8P	JMAYDGBZRHQJAT-UHFFFAOYSA-N	O=C(OCC(OC(=O)CCCCCCCC=CCC=CCC=CCC)COP(=O)([O-])OCC[N+](C)(C)C)CCCCCCCCCCCCCCC
3	336	70.06386:127 70.32548:12 70.40432:12 70.85716:24 70.86706:12 70.91253:12 71.07186:3541 71.17147:12 71.18448:12 71.52448:24 71.82859:12 71.84286:12 71.95407:12 72.08193:12 79.05383:48 80.72718:24 80.73426:12 80.97251:799 81.06802:60 83.08564:36 84.08136:36 85.10052:36 85.83149:263 85.84883:24 85.85871:12 85.86833:12 85.94179:12 85.98796:12 86.00162:12 86.09569:42082 86.24962:12 86.3076:12 86.32715…	310	9.46	758.576	9.3	758.569	[M+H]+	PC	PC 34:2|PC 16:0_18:2	1590	ok	C42H80NO8P	JLPULHDHAOZNQI-UHFFFAOYSA-N	O=C(OCC(OC(=O)CCCCCCCC=CCC=CCCCCC)COP(=O)([O-])OCC[N+](C)(C)C)CCCCCCCCCCCCCCC
3	339	71.06997:24 76.04094:12 80.97159:12 85.83278:12 86.0955:217 95.08496:12 98.98217:12 98.99019:12 104.10617:36 124.99822:236 144.06516:12 147.05818:12 147.06413:12 166.05792:67 183.50146:97 183.52303:12 183.95941:12 184.07149:8363 184.5388:12 184.57065:12 184.63354:12 184.67834:12 184.70885:12 184.74985:12 185.00224:24 185.0742:77 185.1371:12 185.31084:12 185.4025:12 185.52286:12 186.11565:12 186.1…	310	11.142	759.636	10.79	759.638	[M+H]+	SM	SM 38:1;2O|SM 16:1;2O/22:0	1597	ok	C43H87N2O6P	XNBRFUCJENKXCT-UHFFFAOYSA-N	O=C(NC(COP(=O)([O-])OCC[N+](C)(C)C)C(O)C=CCCCCCCCCCCC)CCCCCCCCCCCCCCCCCCCCC
3	340	71.08955:12 79.05414:12 81.06802:24 83.08318:24 95.08436:36 97.10555:12 109.09994:24 123.11379:24 133.10101:12 135.12064:12 147.05994:12 149.13577:12 151.14597:12 155.01019:12 163.14462:12 165.16206:12 171.12263:12 184.06046:12 187.14302:12 237.15488:12 239.23001:24 239.24129:24 245.2299:24 263.23038:24 281.04138:24 281.05368:24 311.25397:12 313.27509:36 326.26874:12 327.94449:12 335.2475:12 337.…	320	8.479	760.51	8.37	760.512	[M+H]+	PS	PS 34:2	1599	ok	C40H74NO10P	CJSZGMBEHBAEFM-UHFFFAOYSA-N	O=C(OCC(OC(=O)CCCCCCC=CCC=CCCC)COP(=O)(O)OCC(N)C(=O)O)CCCCCCCCCCCCCCCCCC
3	341	70.06511:93 70.07367:12 70.5972:12 70.85541:48 71.07194:1804 71.446:12 71.56462:12 71.60853:12 71.78611:12 71.84436:12 71.91572:12 72.07938:12 72.20508:12 73.68529:12 77.0339:12 77.8177:12 79.04947:12 80.97176:523 81.07093:36 83.08553:36 83.69876:12 84.00962:12 84.08241:24 85.09786:24 85.83132:185 85.84828:24 86.09547:26164 86.11852:11 86.25388:12 86.29595:12 86.38617:12 86.44787:12 86.46181:12 8…	310	10.097	760.584	9.76	760.585	[M+H]+	PC	PC 34:1|PC 16:0_18:1	1600	ok	C42H82NO8P	WTJKGGKOPKCXLL-UHFFFAOYSA-N	O=C(OCC(OC(=O)CCCCCCCC=CCCCCCCCC)COP(=O)([O-])OCC[N+](C)(C)C)CCCCCCCCCCCCCCC
3	345	71.04709:24 71.08355:12 77.03627:24 79.05259:181 81.0681:172 83.04734:12 83.08449:60 85.06325:12 88.03666:12 91.05265:122 93.06559:136 95.0828:132 97.0615:12 97.10049:93 99.07925:12 105.06782:72 107.08245:76 109.10044:90 111.08288:12 111.11622:48 113.09374:12 115.0531:12 117.06886:75 119.08299:121 121.06311:12 121.09914:288 123.07881:24 123.11404:48 125.09322:24 128.05852:24 129.07047:60 131.0826…	310	8.829	762.506	8.54	762.507	[M+H]+	PE	PE 38:7|PE 16:1_22:6	1610	ok	C43H72NO8P	PMUXXFUNXMXIFC-UHFFFAOYSA-N	O=C(OCC(OC(=O)CCC=CCC=CCC=CCC=CCC=CCC=CCC)COP(=O)(O)OCCN)CCCCCCCC=CCCCCCC
3	346	71.0711:36 86.09296:60 98.97739:12 104.10456:12 123.11258:12 124.99924:60 166.06113:24 183.49719:24 183.5201:12 184.07074:2595 184.20676:12 185.07227:60 186.06006:12 186.07919:12 186.11459:12 187.46526:12 239.23369:12 283.05688:12 339.29199:12 478.31082:12 524.34381:24 524.37024:60 577.52338:24 621.55109:12 760.19574:12 760.25763:12 762.59198:691	310	10.883	762.6	10.55	762.601	[M+H]+	PC	PC 34:0|PC 16:0_18:0	1613	ok	C42H84NO8P	PZNPLUBHRSSFHT-UHFFFAOYSA-N	O=C(OCC(OC(=O)CCCCCCCCCCCCCCCCC)COP(=O)([O-])OCC[N+](C)(C)C)CCCCCCCCCCCCCCC
3	347	71.07219:24 80.97213:24 86.0948:195 98.98066:12 104.10518:24 124.61504:12 124.99821:210 166.06268:36 183.49921:96 183.51503:24 183.53232:12 184.07166:10067 184.23518:12 184.29613:12 184.51518:12 184.68481:12 184.76768:36 184.95467:12 185.0759:74 185.22472:12 185.31158:12 185.32973:12 185.37366:12 185.47488:12 185.52934:12 185.65025:12 185.68796:12 185.96332:12 186.01761:12 186.07721:48 186.19868:…	410	11.137	762.6	10.55	762.601	[M+H]+	PC	PC 34:0|PC 16:0_18:0	1614	ok	C42H84NO8P	PZNPLUBHRSSFHT-UHFFFAOYSA-N	O=C(OCC(OC(=O)CCCCCCCCCCCCCCCCC)COP(=O)([O-])OCC[N+](C)(C)C)CCCCCCCCCCCCCCC
3	348	70.34349:12 70.87056:36 70.92793:12 71.04947:99 71.06741:12 71.08478:1985 71.5285:12 71.62759:12 72.29457:12 72.36795:12 73.06353:12 75.04808:12 77.03765:473 78.04616:24 78.43897:12 78.80862:12 78.8169:12 79.05324:1639 79.49667:12 80.05611:12 80.82213:24 81.03359:36 81.06917:2880 81.22229:12 82.07182:12 82.16168:24 82.21167:12 82.44586:12 82.79778:12 82.82988:24 83.04817:191 83.08478:1507 83.1095…	310	9.452	764.522	8.99	764.523	[M+H]+	PE	PE 38:6|PE 16:0_22:6	1621	ok	C43H74NO8P	MPWUZHVZZKSTPV-UHFFFAOYSA-N	O=C(OCC(OC(=O)CCC=CCC=CCC=CCC=CCC=CCC=CCC)COP(=O)(O)OCCN)CCCCCCCCCCCCCCC
3	349	70.74337:12 71.08554:36 77.03809:36 79.05339:116 81.0695:264 83.04739:12 83.08493:82 85.06535:12 85.0992:24 91.05397:184 92.7827:12 93.06893:148 94.07234:24 95.08459:252 97.06412:48 97.10001:88 98.05847:12 105.06955:60 107.08519:172 109.10169:156 111.07926:36 111.11798:48 113.09457:12 115.05426:36 117.06879:201 119.08479:177 121.06211:12 121.10067:185 123.08331:24 123.11506:85 124.01782:24 125.08…	310	9.157	764.524	8.97	764.523	[M+H]+	PE	PE 38:6|PE 18:1_20:5	1622	ok	C43H74NO8P	AMKOUQLHUASJMB-UHFFFAOYSA-N	O=C(OCC(OC(=O)CCCC=CCC=CCC=CCC=CCC=CCC)COP(=O)(O)OCCN)CCCCCCCC=CCCCCCCCC
3	350	71.08697:24 79.05139:48 81.06923:113 83.08481:36 85.10081:36 93.06742:24 95.08595:71 97.06085:12 97.10024:36 98.97878:12 99.11711:12 107.079:12 109.10046:48 111.11776:48 118.08552:12 121.10065:24 123.11479:60 125.09212:24 125.13104:12 133.09769:36 133.10617:12 135.11597:24 137.13097:48 139.10889:12 147.11351:36 149.1348:24 151.14874:36 161.13316:48 163.14738:12 165.12697:12 165.16518:24 167.03418…	310	8.54	764.541	8.39	764.544	[M+NH4]+	PG	PG 34:2|PG 16:0_18:2	1623	ok	C40H75O10P	ATBOMIWRCZXYSZ-UHFFFAOYSA-N	O=C(OCC(OC(=O)CCCCCCCC=CCC=CCCCCC)COP(=O)(O)OCC(O)CO)CCCCCCCCCCCCCCC
3	353	120.96393:24 164.00529:36 184.06721:12 341.30389:24 439.2272:24 443.23605:12 603.53711:60 604.55768:12 623.49451:12 625.50916:168 626.50696:24 626.526:12 721.20209:12 723.48907:73 764.13391:12 766.52429:212	420	10.723	766.536	9.89	766.536	[M+Na]+	PE	PE 36:2	1629	ok	C41H78NO8P	BOGIXAJUIJVEQU-UHFFFAOYSA-N	O=C(OCC(OC(=O)CCCCCCCCCCCCCCCCCC=CCC=CCCCCCCC)COP(=O)(O)OCCN)CCCCC
3	354	70.86849:24 71.04948:24 71.08384:646 72.08607:12 77.03852:80 78.03825:12 79.05336:448 80.81816:12 81.03625:24 81.06874:615 81.52188:12 82.07313:12 83.0471:76 83.08357:630 83.6174:12 85.06192:24 85.09972:398 86.09274:24 86.09708:12 89.05591:12 90.77312:12 91.05216:656 91.35744:12 93.06834:376 94.79409:12 95.04542:24 95.08407:812 96.08639:12 97.06317:48 97.10021:277 97.77128:12 98.05722:12 98.98313…	410	9.958	766.539	9.39	766.538	[M+H]+	PE	PE 38:5|PE 16:0_22:5	1631	ok	C43H76NO8P	BXSFSSDQHFBPDQ-UHFFFAOYSA-N	O=C(OCC(OC(=O)CCCCCC=CCC=CCC=CCC=CCC=CCC)COP(=O)(O)OCCN)CCCCCCCCCCCCCCC
3	355	70.5161:12 71.04848:48 71.08497:247 73.06308:12 77.0387:89 79.05379:330 81.06928:687 82.08088:12 82.48807:12 83.04922:60 83.08545:562 83.42779:12 85.06236:48 85.10112:168 86.09788:12 90.7747:36 91.05325:683 91.56086:12 92.78596:24 93.06967:496 94.79224:12 95.04987:12 95.0851:865 95.81247:12 96.08866:12 96.73258:12 96.79813:12 97.06409:92 97.10124:414 98.06299:12 98.98545:12 99.08026:48 99.11782:3…	310	9.669	766.541	9.48	766.538	[M+H]+	PE	PE 38:5|PE 18:1_20:4	1632	ok	C43H76NO8P	ZYMZKMQPPJPQHY-UHFFFAOYSA-N	O=C(OCC(OC(=O)CCCCCCC=CCC=CCC=CCC=CCC)COP(=O)(O)OCCN)CCCCCCCC=CCCCCCCCC
3	356	71.08392:101 73.05979:12 81.0687:80 83.08419:60 85.06326:12 85.09976:36 95.08447:147 97.10114:36 99.11728:36 107.08746:36 109.10137:148 111.11396:24 113.09981:24 121.10112:48 123.11595:101 125.1308:36 127.11364:12 127.15081:12 135.1165:48 137.13058:60 139.11038:12 139.14372:24 139.15062:12 141.12637:12 149.12898:48 151.14554:36 153.12268:12 155.00854:12 163.14597:36 165.15872:36 177.16225:12 181.…	310	8.849	766.557	8.76	766.559	[M+NH4]+	PG	PG 34:1|PG 16:0_18:1	1633	ok	C40H77O10P	PAZGBAOHGQRCBP-UHFFFAOYSA-N	O=C(OCC(OC(=O)CCCCCCCC=CCCCCCCCC)COP(=O)(O)OCC(O)CO)CCCCCCCCCCCCCCC
3	361	86.09642:24 98.98243:12 124.99833:36 183.49947:12 184.07291:385 185.07396:143 311.24954:12 313.28094:24 339.2912:12 340.28183:12 341.3027:12 463.29575:12 577.52008:24 578.52087:69 578.5578:12 579.51141:12 624.49951:60 626.52979:12 707.56757:12 749.53656:12 767.53741:178	320	8.842	767.562	8.52	767.57	[M+H]+	SM	SM 38:5;3O	1646	ok	C43H79N2O7P	YIQXZLJDELLFRG-UHFFFAOYSA-N	O=C(NC(COP(=O)([O-])OCC[N+](C)(C)C)C(O)C(O)CCCC=CCCC)CCCCCCCCCCCCC=CCC=CCC=CCC=CCC
3	363	71.08556:127 77.03994:12 79.05324:71 81.06992:231 83.04731:12 83.08568:158 85.06351:24 85.10053:81 86.10074:12 91.05211:254 93.06932:61 95.08508:364 97.06217:12 97.10018:161 99.0804:36 99.1172:24 105.06885:150 107.08555:60 109.10023:179 111.11519:36 113.09426:24 113.13252:12 115.05717:12 117.06754:72 119.08453:152 121.06119:12 121.1012:104 123.08147:12 123.11466:136 124.01204:24 125.09317:12 125.…	310	10.279	768.554	9.97	768.554	[M+H]+	PE	PE 38:4|PE 16:0_22:4	1653	ok	C43H78NO8P	ICYDFONFTSPCRL-UHFFFAOYSA-N	O=C(OCC(OC(=O)CCCCCCCCC=CCC=CCC=CCC=CCC)COP(=O)(O)OCCN)CCCCCCCCCCCCCCC
3	364	71.07048:48 86.09468:158 98.97886:24 104.10274:24 124.61847:12 124.99767:192 127.23151:12 163.14909:12 166.06015:24 183.4969:95 183.50339:60 183.53069:12 184.07109:8973 184.23451:12 184.35448:12 184.40686:12 184.46117:12 184.50974:12 184.56976:12 184.64601:12 184.67937:12 184.75085:12 184.8176:12 184.85287:12 184.91106:12 184.99977:12 185.07668:62 185.1658:12 185.30614:12 185.59076:12 185.72551:1…	310	9.051	768.554	8.98	768.554	[M+H]+	PC	PC 35:4|PC 15:0_20:4	1654	ok	C43H78NO8P	JSXZJOMDSXRJMT-UHFFFAOYSA-N	O=C(OCC(OC(=O)CCCCCCC=CCC=CCC=CCC=CCC)COP(=O)([O-])OCC[N+](C)(C)C)CCCCCCCCCCCCCC
3	365	70.86726:12 71.04709:36 71.08447:1480 71.82523:12 72.08804:24 75.04789:12 77.03727:256 79.05243:876 80.50522:12 80.82173:24 81.03092:12 81.0685:2031 81.76496:12 81.97058:12 82.07158:12 82.09891:12 83.04787:48 83.06773:12 83.08414:861 84.09111:12 84.25907:12 85.06321:230 85.1:1209 86.79848:12 87.04369:12 89.05876:48 89.06593:24 89.90152:12 90.77234:24 91.05266:1898 91.16952:12 92.05298:12 92.06105…	410	10.582	768.556	10.03	768.554	[M+H]+	PE	PE 38:4|PE 18:0_20:4	1655	ok	C43H78NO8P	YEHAZLUVAZKVRO-UHFFFAOYSA-N	O=C(OCC(OC(=O)CCCCCCC=CCC=CCC=CCC=CCC)COP(=O)(O)OCCN)CCCCCCCCCCCCCCCCC
3	367	71.08501:304 72.01991:12 81.06834:242 82.07306:12 83.08502:228 85.06339:12 85.10059:191 89.06047:12 95.08534:479 96.08799:12 97.09951:165 99.07838:12 99.11504:48 99.97292:12 108.7644:12 109.10049:408 111.11546:36 111.49511:12 113.12737:48 113.13375:12 123.11444:363 125.13151:24 127.15027:24 137.13074:158 139.14557:36 141.15672:12 141.16853:24 151.14474:60 155.1395:12 155.17969:12 157.15794:12 165…	310	14.229	768.709	13.99	768.708	[M+NH4]+	TG	TG 44:0|TG 14:0_14:0_16:0	1657	ok	C47H90O6	AMXRERGJDVUTMF-UHFFFAOYSA-N	O=C(OCC(OC(=O)CCCCCCCCCCCCC)COC(=O)CCCCCCCCCCCCCCC)CCCCCCCCCCCCC
3	368	70.07023:24 70.86725:12 71.08384:164 72.0845:12 72.09197:36 79.05365:36 80.05824:24 81.06825:178 82.07237:36 83.08523:80 84.08601:12 85.06257:12 85.09906:60 86.10269:24 87.10456:24 89.05766:12 91.05269:90 92.05575:24 92.06309:24 93.06802:95 94.07156:24 95.08226:203 96.08644:36 96.80459:12 97.06163:24 97.08636:12 97.09827:80 98.06689:36 98.09694:12 98.10616:24 98.98291:12 99.11414:12 100.11309:12 …	310	10.583	770.561	10.38	770.569	[M+H]+	PE	PE 38:3|PE 18:0_20:3	1665	ok	C43H80NO8P	MSYFXMJDQLPRGO-UHFFFAOYSA-N	O=C(OCC(OC(=O)CCCCCCCCCC=CCC=CCC=CCC)COP(=O)(O)OCCN)CCCCCCCCCCCCCCCCC
3	369	71.08519:36 79.05473:24 81.07043:36 83.08513:24 85.06375:12 85.09884:24 91.04761:12 93.07051:24 95.08446:36 97.10025:24 99.11501:12 105.06413:12 107.08107:48 107.0891:12 109.10066:24 111.1135:24 117.07149:12 119.0855:24 120.96461:24 121.10029:48 123.11472:60 127.11182:12 131.08369:24 133.1021:12 135.11682:36 137.13039:48 141.07196:12 145.09979:24 147.11592:12 149.13133:12 149.13905:12 151.14633:2…	410	11.47	770.567	10.38	770.569	[M+H]+	PE	PE 38:3|PE 18:0_20:3	1667	ok	C43H80NO8P	MSYFXMJDQLPRGO-UHFFFAOYSA-N	O=C(OCC(OC(=O)CCCCCCCCCC=CCC=CCC=CCC)COP(=O)(O)OCCN)CCCCCCCCCCCCCCCCC
3	370	71.07129:12 80.97368:12 86.09488:48 98.98187:24 104.10572:24 124.99941:60 166.06302:12 183.49977:36 183.52238:12 184.02795:12 184.07031:5170 184.27827:12 184.67744:12 184.7966:12 185.03314:12 185.07272:36 185.32903:12 186.07071:12 187.14764:12 369.34613:12 490.32126:24 500.31616:12 502.31274:24 508.30023:12 508.33411:36 520.34125:12 576.54968:12 587.4856:12 587.51453:12 627.54761:24 711.42316:36 …	310	9.182	770.57	9.1	770.569	[M+H]+	PC	PC 35:3|PC 17:1_18:2	1668	ok	C43H80NO8P	UJXPBTXUYBVHBS-UHFFFAOYSA-N	O=C(OCC(OC(=O)CCCCCCCC=CCC=CCCCCC)COP(=O)([O-])OCC[N+](C)(C)C)CCCCCCCC=CCCCCCCC
3	371	71.08563:111 79.04897:36 79.05577:60 81.06913:208 83.04991:12 83.08507:60 85.06714:24 85.09965:89 91.05438:48 93.06855:173 95.08448:285 97.06428:12 97.09935:194 99.11666:24 105.06952:36 107.08394:72 109.06589:12 109.10035:107 111.11706:48 113.09301:12 113.13404:12 117.07093:24 119.08468:24 121.10142:126 123.11492:120 124.01547:12 125.09806:12 125.13263:24 127.14287:12 131.08604:48 133.09889:60 13…	410	11.056	770.571	10.38	770.569	[M+H]+	PE	PE 38:3|PE 18:0_20:3	1669	ok	C43H80NO8P	MSYFXMJDQLPRGO-UHFFFAOYSA-N	O=C(OCC(OC(=O)CCCCCCCCCC=CCC=CCC=CCC)COP(=O)(O)OCCN)CCCCCCCCCCCCCCCCC
3	372	71.07195:36 80.96872:12 83.08146:24 86.09489:195 87.09833:24 97.1025:12 98.98258:12 104.10587:36 124.1219:12 124.99652:277 125.99809:12 126.99994:12 136.11986:12 137.1266:12 148.11931:12 149.12659:12 163.14389:12 166.06047:36 167.06781:12 179.17755:12 183.50027:91 183.58218:12 184.00342:12 184.04318:11 184.07104:11677 184.32704:12 184.45085:12 184.5004:24 184.66714:12 184.78535:12 184.79774:12 18…	320	10.094	770.605	10.22	770.606	[M+H]+	EtherPC	PC O-36:3	1670	ok	C44H84NO7P	GDJAIASCRXEGBE-UHFFFAOYSA-N	O=C(OC(COCCCCCCCC)COP(=O)([O-])OCC[N+](C)(C)C)CCCCCCCCCCCCC=CCC=CCC=CCCCCCCC
3	375	71.08484:24 81.0695:24 83.08557:48 95.0867:48 97.10041:36 107.08705:12 109.10169:36 111.11378:24 121.09629:48 121.10471:36 123.11564:36 125.13263:12 135.11246:60 137.12154:12 137.13295:24 141.12801:12 149.12242:24 149.13541:24 163.1472:24 165.16348:24 167.14651:12 177.16095:12 183.50407:12 184.07272:115 193.20335:12 221.08427:12 247.23975:24 251.18814:12 265.24728:60 265.26532:24 275.27188:24 281…	410	11.653	772.585	11.14	772.585	[M+H]+	PE	PE 38:2|PE 18:1_20:1	1678	ok	C43H82NO8P	UITCASPZWUAJBW-UHFFFAOYSA-N	O=C(OCC(OC(=O)CCCCCCCCCC=CCCCCCCCC)COP(=O)(O)OCCN)CCCCCCCC=CCCCCCCCC
3	376	71.07188:48 80.9698:12 85.83262:12 86.09557:728 87.12565:12 98.98377:60 104.10662:48 124.99834:624 147.06604:24 162.96024:12 166.06075:81 183.50101:161 183.52357:24 183.75423:12 184.07257:31937 184.11856:12 184.22803:12 184.29181:12 184.37022:24 184.3918:12 184.44228:12 184.45348:12 184.51813:24 184.53427:12 184.61475:12 184.68091:12 184.71904:12 184.74136:24 184.76534:12 184.78632:12 184.79909:2…	310	9.898	772.585	9.64	772.585	[M+H]+	PC	PC 35:2|PC 17:0_18:2	1679	ok	C43H82NO8P	ZSKWZJYUVZYDQU-UHFFFAOYSA-N	O=C(OCC(OC(=O)CCCCCCCC=CCC=CCCCCC)COP(=O)([O-])OCC[N+](C)(C)C)CCCCCCCCCCCCCCCC
3	377	71.07336:36 81.07101:12 83.0853:12 86.09546:529 95.08185:12 98.98303:60 104.1021:24 104.10696:36 110.10431:12 124.61151:24 124.99841:390 135.11279:12 148.03825:12 166.06204:88 183.50076:137 183.52364:12 184.04533:10 184.07202:23450 184.298:12 184.47282:12 184.56047:12 184.57381:12 184.61385:12 184.64719:12 184.69962:12 184.75108:12 184.75681:12 184.80719:12 184.84322:24 184.91512:24 184.96423:24 …	310	9.713	772.586	9.64	772.585	[M+H]+	PC	PC 35:2|PC 17:0_18:2	1680	ok	C43H82NO8P	ZSKWZJYUVZYDQU-UHFFFAOYSA-N	O=C(OCC(OC(=O)CCCCCCCC=CCC=CCCCCC)COP(=O)([O-])OCC[N+](C)(C)C)CCCCCCCCCCCCCCCC
3	378	71.07083:12 71.07615:12 71.08975:12 80.97194:12 81.06537:12 82.07194:12 86.09516:78 95.08373:24 104.10505:24 123.11525:12 124.99621:87 183.49617:36 184.07059:3604 184.93144:12 185.04973:12 185.06786:12 186.06439:12 189.16264:12 193.18416:24 206.19266:12 207.02597:24 252.26253:12 264.26941:24 267.25955:12 311.31302:12 341.30014:24 341.31781:12 342.30383:65 343.30801:48 355.06592:12 502.33682:12 51…	320	11.189	772.618	10.85	772.622	[M+H]+	EtherPC	PC O-36:2	1681	ok	C44H86NO7P	MFLNWJCWDLDCLH-UHFFFAOYSA-N	O=C(OC(COCCCCCCCC)COP(=O)([O-])OCC[N+](C)(C)C)CCCCCCCCCCCCCCCC=CCC=CCCCCCCC
3	379	86.09475:90 98.98226:24 104.10555:12 119.07674:12 124.99939:60 166.06387:12 183.49918:36 184.0712:2617 184.88879:12 184.92218:12 185.07391:24 185.66975:12 207.03531:12 221.0787:12 341.29321:12 343.302:12 508.36179:24 508.38641:24 589.56226:12 629.55261:24 630.52734:24 630.55585:24 631.55731:91 665.5224:12 772.61267:889	320	10.916	772.62	10.85	772.622	[M+H]+	EtherPC	PC O-36:2	1683	ok	C44H86NO7P	MFLNWJCWDLDCLH-UHFFFAOYSA-N	O=C(OC(COCCCCCCCC)COP(=O)([O-])OCC[N+](C)(C)C)CCCCCCCCCCCCCCCC=CCC=CCCCCCCC
3	380	71.07049:12 81.06861:6 83.08238:12 86.09534:155 98.98011:12 104.10927:12 109.10148:6 111.11109:6 123.11322:12 124.99809:76 136.11983:6 161.13266:6 166.06073:12 183.5018:47 184.07217:3669 184.15482:6 184.18433:6 184.30428:6 184.99146:6 185.07545:18 185.16319:6 185.1947:6 185.23383:6 185.2953:12 185.33217:6 185.8013:6 186.07005:6 186.17203:6 186.61674:6 207.02583:12 221.08234:18 222.08388:6 250.239…	410	11.869	773.652	11.26	773.653	[M+H]+	SM	SM 39:1;2O|SM 17:1;2O/22:0	1687	ok	C44H89N2O6P	BEHLQMQPYDCEFC-UHFFFAOYSA-N	O=C(NC(COP(=O)([O-])OCC[N+](C)(C)C)C(O)C=CCCCCCCCCCCCC)CCCCCCCCCCCCCCCCCCCCC
3	381	97.10309:12 184.06319:24 184.07341:36 207.03255:24 211.2094:24 221.0766:24 239.229:24 281.05698:12 495.43204:48 517.42096:48 523.4726:48 545.43616:67 545.46283:60 551.5083:24 573.48041:24 771.23395:12 773.65765:834	310	14.234	773.663	13.99	773.663	[M+Na]+	TG	TG 44:0|TG 14:0_14:0_16:0	1688	ok	C47H90O6	AMXRERGJDVUTMF-UHFFFAOYSA-N	O=C(OCC(OC(=O)CCCCCCCCCCCCC)COC(=O)CCCCCCCCCCCCCCC)CCCCCCCCCCCCC
3	384	71.08406:93 81.07015:126 83.08535:60 85.10051:36 86.09724:12 93.06584:24 95.08422:136 97.09848:92 97.10787:24 99.11578:24 107.08408:12 109.10032:113 111.11336:48 121.10085:36 123.11502:64 125.12893:24 127.14514:24 135.11432:60 137.12852:60 141.1248:24 149.12973:60 149.13991:24 151.14507:48 153.12357:12 155.00575:12 161.1377:12 163.14481:36 165.16061:24 169.18288:12 177.16531:24 179.14062:12 179.1…	410	12.908	774.601	12.18	774.601	[M+H]+	PE	PE 38:1|PE 18:0_20:1	1693	ok	C43H84NO8P	DBYSGBYABPVNGO-UHFFFAOYSA-N	O=C(OCC(OC(=O)CCCCCCCCCC=CCCCCCCCC)COP(=O)(O)OCCN)CCCCCCCCCCCCCCCCC
3	385	71.07294:24 83.07882:24 86.09524:129 86.10964:12 87.09654:12 98.98171:12 104.10641:12 123.11696:12 124.99834:156 166.06157:60 183.48993:12 183.50288:76 183.98193:12 184.07166:6188 184.34554:12 184.55225:12 184.62943:24 184.65611:12 184.72379:12 184.84869:12 185.07532:68 185.16544:12 185.33153:12 185.51491:12 185.6525:12 185.83508:12 185.88863:12 185.97279:12 186.07623:24 186.15839:12 186.24315:12…	310	10.404	774.603	10.29	774.601	[M+H]+	PC	PC 35:1|PC 17:0_18:1	1694	ok	C43H84NO8P	SXNXGNVZTLZDHE-UHFFFAOYSA-N	O=C(OCC(OC(=O)CCCCCCCC=CCCCCCCCC)COP(=O)([O-])OCC[N+](C)(C)C)CCCCCCCCCCCCCCCC
3	386	71.07179:24 85.83857:12 86.09618:277 95.08042:12 98.98382:36 102.08692:12 104.10623:60 124.61669:12 124.99826:282 157.0936:12 166.06064:48 183.50269:96 184.00217:12 184.07283:11168 184.14206:12 184.2348:12 184.26581:12 184.45152:12 184.55495:12 184.62016:12 184.71643:12 184.73073:12 184.77171:12 184.82225:12 184.91286:12 184.98724:12 185.07658:80 185.21915:12 185.48949:12 185.56389:12 185.58969:1…	310	10.662	774.603	10.29	774.601	[M+H]+	PC	PC 35:1|PC 17:0_18:1	1695	ok	C43H84NO8P	SXNXGNVZTLZDHE-UHFFFAOYSA-N	O=C(OCC(OC(=O)CCCCCCCC=CCCCCCCCC)COP(=O)([O-])OCC[N+](C)(C)C)CCCCCCCCCCCCCCCC
3	387	71.07183:8 71.0809:4 72.0933:4 82.07513:4 86.09492:75 98.98345:8 104.10485:12 119.081:4 124.11811:4 124.99824:46 161.12793:4 166.0648:4 183.50082:20 183.51358:12 184.07086:2270 184.10826:4 184.25485:4 184.31007:4 185.00052:4 185.07884:16 185.37617:4 185.55766:4 185.66946:4 185.81094:4 186.02708:12 186.56606:4 186.67624:4 186.8018:4 187.66844:4 187.70015:4 188.86565:4 188.99963:4 189.82594:4 192.1…	320	12.268	774.635	11.79	774.637	[M+H]+	EtherPC	PC O-36:1	1696	ok	C44H88NO7P	IIOOVJGBEQXRHD-UHFFFAOYSA-N	O=C(OC(COCCCCCCCC)COP(=O)([O-])OCC[N+](C)(C)C)CCCCCCCCCCCCCCCC=CCCCCCCCCCC
3	389	86.09611:36 104.10502:12 105.10932:12 125.00115:36 166.06027:12 183.49992:12 183.51512:12 184.07266:1161 185.07454:219 186.0742:12 221.07562:12 225.09416:12 313.27914:24 325.2699:12 337.26672:12 337.28604:12 339.28366:12 447.2468:24 496.35422:12 518.32269:12 566.21741:12 634.50067:24 634.5307:12 757.52771:12 757.56653:36 773.0899:12 775.36743:12 775.4754:24 775.56415:384	320	8.565	775.547	8.17	775.539	[M+H]+	SM	SM 39:8;3O	1698	ok	C44H75N2O7P	LXJRUYGWXCIIEQ-UHFFFAOYSA-N	O=C(NC(COP(=O)([O-])OCC[N+](C)(C)C)C(O)C(O)C=CCCC=CCCC)CCCCCCC=CCC=CCC=CCC=CCC=CCC=CCC
3	392	81.0685:12 86.09781:36 95.08155:36 104.1038:12 105.07287:12 124.99941:24 131.08049:12 135.11656:12 161.12793:12 183.50137:36 184.07147:1551 185.07648:36 185.12852:12 186.07381:12 193.14096:12 305.28223:24 327.28479:12 361.25433:12 361.27246:24 387.28806:60 388.28345:12 390.27112:60 416.28308:12 448.18542:12 475.16626:12 538.37012:12 538.39941:12 567.20325:12 577.52795:24 603.51776:24 603.54639:12…	420	10.372	776.614	11.13	776.616	[M+H]+	PC	PC 35:0	1707	ok	C43H86NO8P	DRHYTKZTKWDSBJ-UHFFFAOYSA-N	O=C(OCC(OC(=O)CCCCCCCCCCCCCCCCCC)COP(=O)([O-])OCC[N+](C)(C)C)CCCCCCCCCCCCCCC
3	393	86.09415:60 104.10491:24 124.99694:48 132.0414:12 175.13361:12 183.50162:48 184.06987:1891 185.07401:36 185.19283:12 193.1413:24 243.11082:12 385.26282:12 385.2876:12 417.24344:12 443.21182:12 475.15265:12 475.18149:24 506.35327:12 524.36224:36 524.38574:36 567.20825:12 567.22662:12 585.19391:12 605.53687:24 606.54114:24 635.59552:12 649.302:24 667.30273:12 683.29822:12 759.33728:24 759.36072:24 …	410	11.536	776.614	11.03	776.616	[M+H]+	PC	PC 35:0|PC 17:0_18:0	1708	ok	C43H86NO8P	YJWIMUXYXBHXDA-UHFFFAOYSA-N	O=C(OCC(OC(=O)CCCCCCCCCCCCCCCCC)COP(=O)([O-])OCC[N+](C)(C)C)CCCCCCCCCCCCCCCC
3	395	71.07323:36 80.97134:24 85.8322:12 86.09543:568 98.98208:36 104.10425:60 124.99766:420 126.00106:12 129.04407:12 129.05203:12 147.06425:24 149.01775:24 163.1463:12 166.0619:62 183.49979:152 183.54416:24 184.02045:12 184.07098:21532 184.31837:12 184.39076:12 184.4514:24 184.5994:12 184.61464:12 184.63811:24 184.65372:12 184.71091:24 184.75104:24 184.7908:12 184.82722:12 184.84749:24 184.89787:24 1…	310	8.481	778.537	8.56	778.538	[M+H]+	PC	PC 36:6|PC 16:1_20:5	1715	ok	C44H76NO8P	IITWSVMUNFGFQI-UHFFFAOYSA-N	O=C(OCC(OC(=O)CCCC=CCC=CCC=CCC=CCC=CCC)COP(=O)([O-])OCC[N+](C)(C)C)CCCCCCCC=CCCCCCC
3	396	71.08576:76 77.04008:24 79.05256:36 81.06957:60 83.04914:12 83.08715:36 85.10108:36 86.09609:12 91.05287:60 93.06985:48 95.08487:60 97.10204:36 99.11473:12 103.05298:12 105.07:60 107.08466:36 109.10117:12 111.1202:24 113.12941:12 116.06204:24 117.06622:60 119.08385:48 121.06033:12 121.10325:24 123.11435:24 128.06335:12 129.07098:36 131.08348:87 131.09262:24 133.09674:48 133.1044:12 135.11133:12 1…	410	9.893	778.537	9.33	778.538	[M+H]+	PE	PE 39:6|PE 17:0_22:6	1716	ok	C44H76NO8P	WVGREBRFGJNLSB-UHFFFAOYSA-N	O=C(OCC(OC(=O)CCC=CCC=CCC=CCC=CCC=CCC=CCC)COP(=O)(O)OCCN)CCCCCCCCCCCCCCCC
3	397	86.09564:155 98.98301:24 104.10811:36 124.99793:135 126.14644:12 147.06332:24 149.01842:24 166.05907:36 166.07323:12 183.50008:73 184.07233:6672 184.24921:12 184.38062:12 184.97633:12 185.07359:36 185.12231:12 185.5797:12 185.72725:24 186.23:12 187.61374:12 187.76749:12 190.03671:12 207.99545:48 208.0041:24 221.04611:12 266.99002:12 313.27109:12 327.28989:12 339.2832:36 340.28677:12 341.30576:12 …	310	8.649	778.537	8.57	778.538	[M+H]+	PC	PC 36:6|PC 14:0_22:6	1717	ok	C44H76NO8P	HAIPHKFLSXSDAN-UHFFFAOYSA-N	O=C(OCC(OC(=O)CCC=CCC=CCC=CCC=CCC=CCC=CCC)COP(=O)([O-])OCC[N+](C)(C)C)CCCCCCCCCCCCC
3	398	71.08344:12 77.03788:24 79.05257:36 81.07018:36 83.08339:36 85.09998:24 86.09582:12 91.05184:48 93.06808:36 95.04766:12 95.08438:48 97.09951:36 98.11076:12 105.06686:36 107.0858:24 109.09672:36 111.12157:12 117.06396:12 117.07066:24 119.08284:24 121.09391:12 123.11555:60 129.06654:36 130.07016:12 131.08318:60 133.0975:36 135.1123:24 135.12178:12 137.13229:24 139.14548:12 141.07179:24 143.08003:36…	310	9.696	778.537	9.33	778.538	[M+H]+	PE	PE 39:6|PE 17:0_22:6	1718	ok	C44H76NO8P	WVGREBRFGJNLSB-UHFFFAOYSA-N	O=C(OCC(OC(=O)CCC=CCC=CCC=CCC=CCC=CCC=CCC)COP(=O)(O)OCCN)CCCCCCCCCCCCCCCC
3	402	71.08454:12 79.0589:12 81.06928:36 91.05064:12 93.06939:36 94.79067:12 95.08642:24 97.06378:12 97.10317:12 105.06955:12 107.08306:24 109.09467:12 119.08739:12 121.10436:24 129.05945:12 131.0831:24 133.09949:36 135.11366:12 143.08253:24 145.09866:12 147.11899:12 149.01967:12 149.13614:12 157.10023:24 159.11279:12 163.11452:12 164.00255:12 167.03076:24 171.119:24 173.1337:24 183.11137:12 184.0703:1…	410	11.402	778.573	10.69	778.575	[M+H]+	EtherPE	PE P-40:5|PE P-18:0_22:5	1722	ok	C45H80NO7P	QIJJGYHBXLEBJV-UHFFFAOYSA-N	O=C(OC(COC=CCCCCCCCCCCCCCCCC)COP(=O)(O)OCCN)CCCCCC=CCC=CCC=CCC=CCC=CCC
3	404	71.08317:12 81.07054:24 95.08521:12 121.10153:24 129.05614:24 137.13229:12 147.06265:12 149.01996:24 164.98723:24 184.07439:24 193.00455:12 193.01703:36 209.00705:24 211.20134:12 221.04605:234 222.04282:24 235.02718:12 237.21179:12 257.21231:12 285.24216:24 311.24258:12 311.26059:24 313.27545:24 371.29941:12 461.29724:12 462.30124:12 473.32181:132 479.41708:24 481.41885:36 481.44272:12 493.41556:…	310	13.905	778.684	13.7	778.692	[M+NH4]+	TG	TG 45:2|TG 14:0_15:1_16:1	1725	ok	C48H88O6	ZPUAIJKPJSSECD-UHFFFAOYSA-N	O=C(OCC(OC(=O)CCCCCCCC=CCCCCC)COC(=O)CCCCCCCCCCCCC)CCCCCCCC=CCCCCCC
3	406	70.06193:24 70.07015:12 71.07187:902 71.98592:12 72.07819:12 79.05356:12 80.9735:237 81.07111:24 81.25284:12 84.07906:12 85.7316:12 85.8311:65 85.84659:12 85.86414:12 86.09544:8820 86.50702:24 86.54074:12 86.64582:12 86.71961:12 86.73268:24 86.77318:12 86.82677:12 87.01575:12 87.07791:12 87.09035:12 87.0987:24 87.33901:24 87.41072:12 87.92033:12 88.01045:12 91.05208:24 93.07079:12 95.08377:12 97.…	310	8.986	780.552	8.82	780.554	[M+H]+	PC	PC 36:5|PC 16:0_20:5	1731	ok	C44H78NO8P	KLTHQSWIRFFBRI-UHFFFAOYSA-N	O=C(OCC(OC(=O)CCCC=CCC=CCC=CCC=CCC=CCC)COP(=O)([O-])OCC[N+](C)(C)C)CCCCCCCCCCCCCCC
3	407	71.07302:68 80.97239:48 86.09587:731 98.98231:69 104.10506:76 121.10418:12 124.60981:24 124.61969:12 124.9986:632 129.06609:12 166.0585:141 183.50067:269 183.52322:24 183.5332:12 183.65984:12 183.70831:12 183.8186:12 183.91466:12 183.96889:12 184.07213:37063 184.11833:23 184.36771:12 184.39247:12 184.42294:24 184.49725:12 184.54967:12 184.59105:12 184.62016:12 184.64934:12 184.65868:24 184.6745:1…	310	8.665	780.553	8.78	780.554	[M+H]+	PC	PC 36:5|PC 18:2_18:3	1732	ok	C44H78NO8P	HZGAVPNEGHQJID-UHFFFAOYSA-N	O=C(OCC(OC(=O)CCCCCCCC=CCC=CCC=CCC)COP(=O)([O-])OCC[N+](C)(C)C)CCCCCCCC=CCC=CCCCCC
3	410	70.07105:12 71.07244:97 79.0498:24 80.97285:36 81.06929:12 85.83002:12 86.09542:1142 86.92516:12 87.6046:12 97.09927:12 98.98077:137 104.10598:150 121.10341:12 124.61812:12 124.99881:1114 126.00863:12 131.08589:12 151.14999:12 163.0154:24 166.06053:311 181.0191:12 183.50098:378 183.54082:12 183.55174:24 183.57249:24 183.76895:12 183.91541:12 184.00864:12 184.07237:67104 184.11259:21 184.20129:12 …	320	9.519	780.585	9.84	780.59	[M+H]+	EtherPC	PC O-37:5	1736	ok	C45H82NO7P	ZOCNILJFNAHQJJ-UHFFFAOYSA-N	O=C(OC(COCCCCCCCCC)COP(=O)([O-])OCC[N+](C)(C)C)CCCCCCCCCCCC=CCC=CCC=CCC=CCC=CCC
3	413	71.07974:12 71.08767:36 79.05409:12 83.08157:12 85.09906:60 85.1063:12 95.07991:12 95.08812:12 97.10126:12 109.10287:12 117.06901:12 133.09781:12 135.1154:12 141.06755:12 145.10045:12 149.12851:12 155.17599:24 169.18889:12 173.12811:12 184.06834:36 211.24049:12 279.26147:12 294.30045:12 294.31351:12 294.32837:36 295.23663:12 307.28824:12 309.29877:12 313.24304:12 356.27896:24 356.29199:24 364.255…	410	12.116	780.589	11.61	780.59	[M+H]+	EtherPE	PE P-40:4|PE P-18:0_22:4	1739	ok	C45H82NO7P	YARMYJKPPFMPIW-UHFFFAOYSA-N	O=C(OC(COC=CCCCCCCCCCCCCCCCC)COP(=O)(O)OCCN)CCCCCCCCC=CCC=CCC=CCC=CCC
3	415	71.08344:12 81.07038:36 83.08321:24 85.10277:24 95.08432:48 97.10145:12 109.09967:36 111.11693:36 121.09969:12 123.11507:48 125.12849:12 135.11365:24 137.13152:36 149.13396:12 151.14326:12 155.13931:12 179.18005:12 184.06837:36 195.00952:24 197.18256:24 207.20879:12 209.18806:24 211.20128:48 219.19756:12 221.05338:24 222.03441:12 222.04999:24 223.0423:36 225.21489:12 225.22919:12 237.21779:36 239…	310	14.108	780.706	13.94	780.708	[M+NH4]+	TG	TG 45:1|TG 14:0_15:0_16:1	1741	ok	C48H90O6	WPZBPGLDPHSUSA-UHFFFAOYSA-N	O=C(OCC(OC(=O)CCCCCCCCCCCCCC)COC(=O)CCCCCCCCCCCCC)CCCCCCCC=CCCCCCC
3	418	81.07034:12 83.08383:36 85.09839:24 86.0931:24 91.05259:12 93.06539:12 95.08695:60 97.09779:24 105.06693:24 105.07175:12 109.10111:36 119.08292:24 121.09606:24 123.11609:24 133.10107:48 135.11099:12 143.08788:24 145.10046:24 147.11446:12 153.12888:12 159.11424:12 161.12537:12 171.11342:12 175.14478:24 184.07089:334 187.15152:12 189.12178:12 189.16711:12 201.17291:12 203.17674:36 213.15671:12 253.…	410	10.92	782.568	10.25	782.569	[M+H]+	PE	PE 39:4|PE 17:0_22:4	1757	ok	C44H80NO8P	MGLAAVXTLAIKOU-UHFFFAOYSA-N	O=C(OCC(OC(=O)CCCCCCCCC=CCC=CCC=CCC=CCC)COP(=O)(O)OCCN)CCCCCCCCCCCCCCCC
3	419	71.08605:30 77.04078:12 79.05443:18 80.82398:6 81.06865:43 81.0736:30 83.04922:6 83.08429:24 85.10124:35 86.09562:12 91.05398:47 93.0702:24 95.08524:86 96.81424:6 97.0662:18 97.09922:18 99.11797:18 105.06839:24 107.08582:12 109.09949:30 111.1189:18 117.06832:18 119.08403:74 121.10046:18 123.07367:6 123.11623:24 125.00389:6 125.09315:6 125.13685:12 127.08035:6 127.14326:6 128.05792:6 129.06493:18 …	410	11.207	782.569	10.46	782.569	[M+H]+	PE	PE 39:4|PE 19:0_20:4	1758	ok	C44H80NO8P	OFDOGRFSVOUXHN-UHFFFAOYSA-N	O=C(OCC(OC(=O)CCCCCCC=CCC=CCC=CCC=CCC)COP(=O)(O)OCCN)CCCCCCCCCCCCCCCCCC
3	420	70.06418:48 71.07206:621 72.07624:24 79.05329:12 80.97282:99 81.07304:36 83.08332:12 84.44742:12 85.83246:60 86.09553:5803 86.33737:12 86.52843:12 86.54539:12 86.56823:12 86.60413:12 86.61871:24 86.66615:12 86.71521:12 86.85545:12 86.97724:12 86.98181:12 87.09891:60 87.4554:12 87.68513:12 88.11914:12 88.92224:12 95.08592:12 98.69239:12 98.98275:463 104.10551:797 105.10966:24 107.08502:12 109.0998…	310	9.031	782.57	8.93	782.569	[M+H]+	PC	PC 36:4|PC 18:2_18:2	1759	ok	C44H80NO8P	FVXDQWZBHIXIEJ-UHFFFAOYSA-N	O=C(OCC(OC(=O)CCCCCCCC=CCC=CCCCCC)COP(=O)([O-])OCC[N+](C)(C)C)CCCCCCCC=CCC=CCCCCC
3	421	70.06498:36 70.85305:12 70.85803:12 71.07168:1700 71.57482:12 72.08298:24 75.34188:12 77.03462:12 79.05269:12 80.97228:398 81.06852:36 83.08038:24 84.07915:12 84.15377:12 85.09708:12 85.83163:96 85.85253:12 85.86098:12 85.88243:12 86.09506:16264 86.1221:12 86.35823:12 86.38104:12 86.38771:36 86.47103:12 86.49255:12 86.50821:12 86.55845:12 86.5728:12 86.60544:12 86.62861:24 86.64003:12 86.64554:12…	310	9.418	782.571	9.09	782.569	[M+H]+	PC	PC 36:4|PC 16:0_20:4	1760	ok	C44H80NO8P	JAVWFBAAZSHHAD-UHFFFAOYSA-N	O=C(OCC(OC(=O)CCCCCCC=CCC=CCC=CCC=CCC)COP(=O)([O-])OCC[N+](C)(C)C)CCCCCCCCCCCCCCC
3	423	71.08409:125 81.06854:120 83.08423:74 85.10089:183 85.72487:12 86.09266:24 86.09816:12 94.79511:12 95.08533:312 97.10023:84 99.07841:12 99.11694:48 109.09979:144 111.11599:60 113.13359:24 123.11515:86 124.99513:12 125.13126:24 127.14438:24 137.13094:100 139.14507:12 141.15826:12 151.14401:24 151.15244:24 165.15982:24 165.17113:24 179.16783:12 179.18394:12 183.17905:24 184.07423:305 185.07213:12 1…	310	14.394	782.723	14.08	782.723	[M+NH4]+	TG	TG 45:0|TG 14:0_15:0_16:0	1762	ok	C48H92O6	RIBSYLFDZQICKH-UHFFFAOYSA-N	O=C(OCC(OC(=O)CCCCCCCCCCCCCC)COC(=O)CCCCCCCCCCCCCCC)CCCCCCCCCCCCC
3	424	71.08528:36 79.0536:48 81.0673:60 83.08517:36 85.10046:24 88.03927:12 91.05312:36 93.06821:48 95.0842:60 97.06064:12 97.09894:24 99.11569:12 105.06694:36 107.08369:24 109.10072:24 111.11595:12 117.06953:24 119.08322:48 121.09863:12 123.11561:24 125.09211:24 129.06407:24 131.08368:48 133.09972:48 135.10922:12 137.12935:24 143.07947:24 145.10004:36 147.11861:24 151.06989:12 151.14316:12 155.00809:2…	310	8.472	784.512	8.14	784.512	[M+H]+	PS	PS 36:4|PS 16:0_20:4	1769	ok	C42H74NO10P	FNOBGXQUVKEMEE-UHFFFAOYSA-N	O=C(OCC(OC(=O)CCCCCCC=CCC=CCC=CCC=CCC)COP(=O)(O)OCC(N)C(=O)O)CCCCCCCCCCCCCCC
3	425	70.06409:12 71.07147:324 71.319:12 75.89966:12 80.97255:98 83.08239:12 84.07687:24 85.83132:60 85.84854:24 86.09495:4140 86.34489:12 86.56728:12 86.61623:12 86.64822:12 86.95507:12 86.98871:12 87.04105:12 87.09777:24 87.22502:12 87.45838:12 88.06749:12 89.36496:12 91.049:12 91.05569:12 93.06577:24 97.09871:12 98.98273:287 99.59855:12 103.78625:12 104.10507:627 106.20678:12 109.10154:12 119.08363:…	310	9.74	784.583	9.59	784.585	[M+H]+	PC	PC 36:3|PC 16:0_20:3	1772	ok	C44H82NO8P	FHYXYDNOQOCPNC-UHFFFAOYSA-N	O=C(OCC(OC(=O)CCCCCCCCCC=CCC=CCC=CCC)COP(=O)([O-])OCC[N+](C)(C)C)CCCCCCCCCCCCCCC
3	426	70.06362:48 70.85504:24 71.07197:871 72.06732:12 79.0518:12 80.97225:220 81.0669:24 83.08319:12 85.8336:107 85.84706:12 86.09562:8719 86.37361:12 86.46228:12 86.48214:12 86.53273:12 86.58167:12 86.60191:12 86.62606:12 86.65544:12 86.69919:12 86.74948:12 86.76647:12 86.79195:12 86.80437:12 86.82789:12 86.84619:12 86.88738:12 86.92857:12 86.97903:24 86.99136:24 87.07839:12 87.10117:60 87.10878:12 8…	310	9.559	784.586	9.33	784.585	[M+H]+	PC	PC 36:3|PC 18:1_18:2	1774	ok	C44H82NO8P	GDWULUGDXGHJIJ-UHFFFAOYSA-N	O=C(OCC(OC(=O)CCCCCCCC=CCC=CCCCCC)COP(=O)([O-])OCC[N+](C)(C)C)CCCCCCCC=CCCCCCCCC
3	428	77.04202:12 79.05119:12 81.06761:12 82.06488:12 83.08571:24 86.09336:24 91.05137:12 93.06957:12 95.08555:24 97.10077:12 109.09914:12 121.09832:24 135.1109:12 135.12027:12 149.02747:12 149.12975:24 166.05519:12 179.17509:12 184.07297:334 185.07062:24 186.07504:24 211.21211:12 247.23997:60 250.24875:48 251.48154:12 252.26518:514 263.44086:60 264.26599:6440 264.36859:12 264.69205:12 264.79019:12 264…	410	12.934	784.665	12.4	784.666	[M+H]+	HexCer_NS	HexCer 40:1;2O|HexCer 18:1;2O/22:0	1776	ok	C46H89NO8	YIGARKIIFOHVPF-UHFFFAOYSA-N	O=C(NC(COC1OC(CO)C(O)C(O)C1O)C(O)C=CCCCCCCCCCCCCC)CCCCCCCCCCCCCCCCCCCCC
3	430	71.0722:24 71.07776:24 86.09546:143 98.98271:36 104.10507:36 124.99727:212 125.0136:12 146.985:36 166.06294:24 183.49968:60 183.50861:36 184.07172:6790 184.4976:12 184.57098:12 184.63292:12 184.672:12 184.73872:12 184.75111:12 184.79593:12 184.8293:12 184.88841:12 185.07471:48 185.1546:12 185.16606:12 185.37321:12 185.5184:12 185.61777:12 185.82233:12 185.91318:12 185.99352:12 186.07387:12 186.10…	310	11.141	785.652	10.85	785.653	[M+H]+	SM	SM 40:2;2O|SM 18:1;2O/22:1	1780	ok	C45H89N2O6P	VBFKEZGCUWHGSK-UHFFFAOYSA-N	O=C(NC(COP(=O)([O-])OCC[N+](C)(C)C)C(O)C=CCCCCCCCCCCCCC)CCCCCCCCCCCC=CCCCCCCCC
3	431	71.06766:12 71.07554:24 86.09549:106 104.10385:12 124.99883:173 166.05956:12 166.07262:12 183.50156:60 183.52516:12 184.07207:4551 184.64867:12 184.67058:12 184.74684:12 185.07558:24 185.86775:12 186.11359:12 186.66035:12 262.25671:12 584.58038:24 644.55933:24 708.57037:12 767.61823:36 767.64636:60 785.56769:24 785.65356:695	310	11.377	785.652	10.89	785.653	[M+H]+	SM	SM 40:2;2O|SM 18:2;2O/22:0	1781	ok	C45H89N2O6P	UCLWWTCDZKLHGY-UHFFFAOYSA-N	O=C(NC(COP(=O)([O-])OCC[N+](C)(C)C)C(O)C=CCCC=CCCCCCCCCC)CCCCCCCCCCCCCCCCCCCCC
3	432	71.08865:12 79.05194:12 81.06816:48 83.08897:12 91.05421:24 93.06919:36 95.08563:36 97.06064:12 105.06612:24 107.08608:24 109.09797:12 117.0689:12 119.0856:36 121.09973:48 128.05707:12 129.05193:12 131.08556:36 133.09938:24 133.10384:36 135.11176:24 135.12128:24 141.07295:12 143.08223:24 145.10007:48 147.11256:36 149.12672:24 157.10287:24 159.11304:12 161.09511:12 161.13327:36 163.14481:24 169.09…	320	8.66	786.507	8.35	786.507	[M+H]+	PE	PE 40:9	1787	ok	C45H72NO8P	RGMOUPDSMFQEEF-UHFFFAOYSA-N	O=C(OCC(OC(=O)CCCCCC=CCC=CCC=CCC=CCC=CCC)COP(=O)(O)OCCN)CCCCC=CCC=CCC=CCC=CCC
3	435	70.06186:36 71.04528:12 71.07133:307 72.08005:12 80.97138:117 81.06876:48 84.08296:12 85.83258:36 85.84286:12 86.09498:3902 86.25978:12 86.53359:24 86.76472:12 86.8366:12 87.09524:12 87.94863:12 88.10525:12 88.27321:12 97.1007:12 98.98129:344 103.78646:12 104.10548:598 111.1118:12 121.1009:24 124.617:24 124.92871:12 124.99751:3243 125.48672:12 125.73749:12 126.01842:12 127.55528:12 135.11259:12 1…	310	10.236	786.602	9.89	786.601	[M+H]+	PC	PC 36:2|PC 18:1_18:1	1792	ok	C44H84NO8P	SNKAWJBJQDLSFF-UHFFFAOYSA-N	O=C(OCC(OC(=O)CCCCCCCC=CCCCCCCCC)COP(=O)([O-])OCC[N+](C)(C)C)CCCCCCCC=CCCCCCCCC
3	437	70.06441:48 70.85579:12 70.86667:12 71.07178:1571 71.43582:12 71.65592:12 72.59468:12 72.98758:12 78.00456:12 79.05435:12 80.97286:467 81.0683:48 83.08411:24 84.07638:12 85.10044:24 85.66656:12 85.83185:157 85.84756:12 85.85443:24 86.09587:19291 86.3841:12 86.38801:12 86.4393:24 86.49376:36 86.49861:12 86.51382:24 86.54976:12 86.55563:12 86.58918:24 86.59936:24 86.61437:12 86.64114:12 86.65434:12…	410	10.43	786.607	9.89	786.601	[M+H]+	PC	PC 36:2|PC 18:0_18:2	1794	ok	C44H84NO8P	FORFDCPQKJHEBF-UHFFFAOYSA-N	O=C(OCC(OC(=O)CCCCCCCC=CCC=CCCCCC)COP(=O)([O-])OCC[N+](C)(C)C)CCCCCCCCCCCCCCCCC
3	438	71.07163:24 85.82905:12 86.09381:215 98.98178:36 98.98721:12 104.10456:48 124.99732:226 166.06067:36 183.49825:87 183.51099:36 183.52705:24 183.73978:12 183.87384:12 184.0705:11776 184.1945:12 184.25162:24 184.2717:24 184.35541:12 184.38017:12 184.6358:24 184.67648:12 184.7413:12 184.76038:12 184.79755:12 184.86621:12 184.89386:12 184.91389:12 184.94154:12 184.95872:12 185.05222:12 185.0732:154 1…	310	12.395	787.667	12.08	787.669	[M+H]+	SM	SM 40:1;2O|SM 18:1;2O/22:0	1801	ok	C45H91N2O6P	FJJANLYCZUNFSE-UHFFFAOYSA-N	O=C(NC(COP(=O)([O-])OCC[N+](C)(C)C)C(O)C=CCCCCCCCCCCCCC)CCCCCCCCCCCCCCCCCCCCC
3	439	70.06588:12 71.0719:85 80.97145:60 81.06739:12 85.8324:24 86.09521:1847 87.2629:12 98.98263:145 104.10675:246 104.28545:12 124.61227:12 124.99768:1283 125.90312:12 164.00722:12 166.06139:195 183.42773:12 183.49948:599 183.52831:36 183.58736:12 183.61491:24 183.67438:12 183.83263:12 183.86082:24 183.89539:12 183.92773:12 184.03905:20 184.05046:10 184.07175:97061 184.11218:11 184.25319:12 184.29889…	410	12.718	787.67	12.08	787.669	[M+H]+	SM	SM 40:1;2O|SM 18:1;2O/22:0	1802	ok	C45H91N2O6P	FJJANLYCZUNFSE-UHFFFAOYSA-N	O=C(NC(COP(=O)([O-])OCC[N+](C)(C)C)C(O)C=CCCCCCCCCCCCCC)CCCCCCCCCCCCCCCCCCCCC
3	443	70.06443:12 70.85942:12 71.07207:368 72.07792:12 72.73084:12 80.72111:12 80.97349:115 81.06871:24 83.08234:12 85.82645:12 85.8332:36 86.09548:4838 86.93896:12 86.97297:12 87.09986:24 95.08311:24 97.09732:12 98.98304:315 103.78698:12 104.10621:541 104.86013:12 106.0399:12 121.10027:24 124.61176:48 124.99823:3034 125.13097:12 126.01047:12 126.03881:12 126.56221:12 128.27869:12 135.05795:12 135.1077…	410	11.314	788.617	10.67	788.616	[M+H]+	PC	PC 36:1|PC 18:0_18:1	1808	ok	C44H86NO8P	ATHVAWFAEPLPPQ-UHFFFAOYSA-N	O=C(OCC(OC(=O)CCCCCCCC=CCCCCCCCC)COP(=O)([O-])OCC[N+](C)(C)C)CCCCCCCCCCCCCCCCC
3	444	86.09646:36 98.97963:12 104.10502:48 124.99975:48 137.13065:12 166.07109:12 183.50172:24 184.07141:2453 185.07776:227 185.10387:12 185.32722:12 185.95032:12 186.07384:24 186.31393:12 263.23032:12 341.30695:12 587.60669:12 603.53644:132 604.5376:12 633.57263:36 633.58911:12 647.492:12 770.65509:36 788.56567:36 788.61224:315 788.6626:210	420	13.368	788.65	12.6	788.653	[M+H]+	EtherPC	PC O-37:1	1810	ok	C45H90NO7P	UIOGVZKAOSZDAK-UHFFFAOYSA-N	O=C(OC(COCCCCCCCCC)COP(=O)([O-])OCC[N+](C)(C)C)CCCCCCCCCCCCCCCC=CCCCCCCCCCC
3	445	71.07526:12 81.0676:12 86.09522:82 87.0765:12 98.98111:24 104.10245:24 111.11543:12 124.9979:88 147.11449:12 166.05881:36 177.15997:12 183.4966:48 183.51279:24 184.0706:4267 184.53848:12 184.66843:24 184.70712:12 184.80823:12 185.07318:123 185.27191:12 185.63861:24 186.07584:36 186.21445:12 263.22684:24 350.26764:12 603.55688:12 604.5238:64 605.50641:12 605.54187:48 606.61145:12 634.56256:12 647.…	320	12.978	789.683	12.65	789.684	[M+H]+	SM	SM 40:0;2O	1814	ok	C45H93N2O6P	ZMOITSADWSCYPM-UHFFFAOYSA-N	O=C(NC(COP(=O)([O-])OCC[N+](C)(C)C)C(O)CCCCCCCCCCCCC)CCCCCCCCCCCCCCCCCCCCCCC
3	446	70.02656:12 71.0469:36 71.08436:115 77.03778:199 78.04787:12 78.81065:12 79.05338:415 79.62594:12 80.06151:12 80.81891:12 81.0328:24 81.06878:928 82.82754:12 83.0485:24 83.08415:555 84.09047:12 85.02696:12 85.0649:48 85.10114:75 90.77395:12 91.05293:578 91.63693:12 92.05435:12 93.06858:596 94.07406:12 94.79279:24 95.04734:36 95.08388:1137 96.08703:24 97.06513:68 97.09984:307 98.06042:24 98.98495:…	310	9.542	790.532	9.36	790.538	[M+H]+	PE	PE 40:7|PE 18:1_22:6	1817	ok	C45H76NO8P	JZSZAGWWWKKXLO-UHFFFAOYSA-N	O=C(OCC(OC(=O)CCC=CCC=CCC=CCC=CCC=CCC=CCC)COP(=O)(O)OCCN)CCCCCCCC=CCCCCCCCC
3	450	86.09638:48 87.10389:24 98.98164:24 104.10593:36 125.00066:74 126.99663:12 166.05379:12 167.06308:24 183.502:36 184.07082:2613 185.0743:500 185.9492:12 186.07494:198 186.11568:12 186.6768:12 187.07848:48 265.26529:12 506.36029:12 524.35687:12 524.38574:12 605.5498:60 606.55243:12 607.5567:24 610.5799:12 610.60687:36 611.61212:12 649.50104:12 649.53467:12 734.60168:48 735.59509:12 735.62744:12 772…	320	12.707	790.656	13.13	790.668	[M+H]+	EtherPC	PC O-37:0	1825	ok	C45H92NO7P	LBZZFYDZWFULSD-UHFFFAOYSA-N	O=C(OC(COCCCCCCCCC)COP(=O)([O-])OCC[N+](C)(C)C)CCCCCCCCCCCCCCCCCCCCCCCCCCC
3	451	70.86958:2 71.08357:7 77.03963:2 79.05145:10 81.0684:12 83.08505:10 85.10071:10 91.05207:2 93.06932:5 95.08367:21 97.10058:10 99.08094:2 99.11481:5 105.07322:2 107.0861:7 109.1021:19 110.77291:2 111.07577:2 111.11209:7 113.09337:5 119.07944:2 121.09912:35 123.11507:13 124.99973:5 125.13207:2 131.08344:5 133.10081:7 135.11427:16 137.13103:7 139.10913:2 139.14165:5 145.09662:5 147.1142:7 149.13229:…	310	13.85	790.691	13.69	790.692	[M+NH4]+	TG	TG 46:3|TG 14:0_14:0_18:3	1826	ok	C49H88O6	AQARPXOEHQBBQN-UHFFFAOYSA-N	O=C(OCC(OC(=O)CCCCCCCCCCCCC)COC(=O)CCCCCCCCCCCCC)CCCCCCCC=CCC=CCC=CCC
3	452	81.06708:12 120.96381:60 125.00016:12 145.99428:12 164.00511:129 184.07202:94 185.07718:24 186.07008:24 267.27228:12 443.27304:12 461.25198:12 465.23373:24 508.28778:12 603.54236:12 607.54657:12 629.54791:144 630.55658:12 649.46234:24 651.53021:491 652.5141:24 652.53961:12 653.53516:12 669.51514:12 747.14423:12 749.46008:12 749.50128:174 750.46655:12 750.51074:12 790.04346:12 790.05725:12 792.548…	420	11.034	792.55	10.36	792.551	[M+Na]+	PE	PE 38:3	1833	ok	C43H80NO8P	VQBYWLCYRZLYMS-UHFFFAOYSA-N	O=C(OCC(OC(=O)CCCCCCCCCCCCCCCCC=CCC=CCC=CCCCCCCC)COP(=O)(O)OCCN)CCCCC
3	453	71.07496:24 80.97315:12 82.07253:12 83.08443:24 86.09543:210 95.08738:12 98.9813:36 104.10605:36 123.11302:12 124.99653:348 135.11693:36 136.1095:12 147.11256:36 149.13206:12 155.00987:12 161.13336:36 163.14124:12 166.05685:36 166.06673:12 170.05873:12 175.14697:24 177.16238:12 183.50282:62 183.5238:12 184.07173:8289 184.25809:12 184.47659:12 184.62386:12 184.70486:12 184.93181:12 184.9671:12 185…	310	8.952	792.552	8.81	792.554	[M+H]+	PC	PC 37:6|PC 15:0_22:6	1834	ok	C45H78NO8P	GEINPYKZLFHHIL-UHFFFAOYSA-N	O=C(OCC(OC(=O)CCC=CCC=CCC=CCC=CCC=CCC=CCC)COP(=O)([O-])OCC[N+](C)(C)C)CCCCCCCCCCCCCC
3	454	71.08431:12 77.03553:24 79.05292:60 81.06989:141 83.04548:12 83.08591:130 85.09752:24 86.09566:24 91.05248:110 92.78551:24 93.06814:123 95.08506:131 97.06401:12 97.10189:84 105.0683:48 107.08513:127 109.06674:12 109.09941:73 111.11415:36 111.12437:24 115.05614:12 117.06752:60 119.08396:218 121.06438:24 121.10093:164 121.11389:24 123.07962:24 123.11712:48 124.99656:12 125.09695:12 125.12676:12 127…	310	10.091	792.554	9.76	792.554	[M+H]+	PE	PE 40:6|PE 18:1_22:5	1835	ok	C45H78NO8P	IZEXFAOLFRVCJS-UHFFFAOYSA-N	O=C(OCC(OC(=O)CCCCCC=CCC=CCC=CCC=CCC=CCC)COP(=O)(O)OCCN)CCCCCCCC=CCCCCCCCC
3	455	70.07349:12 70.87191:12 71.05127:12 71.0842:459 71.67543:12 72.08574:12 73.06208:12 77.03714:146 79.05364:576 80.81824:24 80.84283:12 81.03402:12 81.06918:966 81.61277:12 82.83132:12 83.04828:70 83.085:340 85.06576:24 85.10132:496 86.05965:12 86.09769:12 87.84317:12 90.77346:24 91.05361:650 92.06506:12 92.78184:12 93.03536:12 93.06982:596 94.79265:24 95.05098:36 95.08518:877 95.75564:12 96.08989:…	410	10.413	792.554	9.87	792.554	[M+H]+	PE	PE 40:6|PE 18:0_22:6	1836	ok	C45H78NO8P	XYYHNDVKALDFHQ-UHFFFAOYSA-N	O=C(OCC(OC(=O)CCC=CCC=CCC=CCC=CCC=CCC=CCC)COP(=O)(O)OCCN)CCCCCCCCCCCCCCCCC
3	456	71.08325:12 77.03672:24 79.05209:60 79.06152:12 81.06948:88 83.08478:60 86.09362:60 91.05215:60 93.06846:96 94.79828:12 95.08343:60 97.06456:12 97.09877:24 97.10776:12 98.98672:12 99.07756:36 99.11656:12 104.10702:24 105.06841:48 107.08612:36 109.09883:71 111.11496:24 113.09777:12 115.05673:12 117.06855:48 119.08291:60 121.10121:60 122.9573:12 123.11396:24 123.12068:12 124.99755:48 125.08944:24 1…	310	9.793	792.557	9.76	792.554	[M+H]+	PE	PE 40:6|PE 18:1_22:5	1837	ok	C45H78NO8P	IZEXFAOLFRVCJS-UHFFFAOYSA-N	O=C(OCC(OC(=O)CCCCCC=CCC=CCC=CCC=CCC=CCC)COP(=O)(O)OCCN)CCCCCCCC=CCCCCCCCC
3	460	71.04263:24 71.05009:12 71.08534:236 77.03484:36 77.04183:24 79.05285:154 81.03248:12 81.06802:274 83.04584:24 83.08309:143 85.06244:24 85.09957:229 91.05262:443 92.05735:12 93.05264:12 93.06843:289 95.04898:36 95.08391:737 95.09894:12 97.06413:36 97.09908:143 98.05447:12 98.97898:12 99.07769:24 99.11583:36 103.04836:12 105.0677:231 107.04823:24 107.08196:122 109.06232:24 109.10017:295 111.07941:…	410	11.154	794.57	10.11	794.569	[M+H]+	PE	PE 40:5|PE 18:0_22:5	1860	ok	C45H80NO8P	KYERVKWKQQBRQB-UHFFFAOYSA-N	O=C(OCC(OC(=O)CCCCCC=CCC=CCC=CCC=CCC=CCC)COP(=O)(O)OCCN)CCCCCCCCCCCCCCCCC
3	461	71.07193:24 86.09517:126 86.92678:6 93.06943:6 98.98026:6 104.1036:18 104.1115:12 124.99889:114 132.04692:6 166.06027:24 183.50179:61 183.53571:6 183.96925:6 184.07152:5117 184.1691:6 184.26715:6 184.28801:12 184.30809:6 184.41666:6 184.58434:6 184.63771:6 184.67583:6 184.81026:6 184.82552:6 184.88081:6 184.90083:6 184.96165:6 185.01149:6 185.0728:30 185.19089:6 185.23386:6 185.24477:6 185.2625:6…	310	9.157	794.57	9.04	794.569	[M+H]+	PC	PC 37:5|PC 17:1_20:4	1861	ok	C45H80NO8P	GGSPKQXXUZFLNX-UHFFFAOYSA-N	O=C(OCC(OC(=O)CCCCCCC=CCC=CCC=CCC=CCC)COP(=O)([O-])OCC[N+](C)(C)C)CCCCCCCC=CCCCCCCC
3	462	71.04744:24 71.08396:226 77.03634:60 79.05162:155 80.82811:12 81.06786:351 83.08366:85 83.09623:12 85.0642:12 85.09883:203 86.09304:48 91.05159:291 93.06799:307 95.08457:433 96.12156:12 97.06344:48 97.10036:255 99.07971:24 99.11702:60 105.03154:12 105.06767:195 107.04807:12 107.08462:138 109.06463:24 109.09873:202 111.07432:12 111.11335:107 113.08983:24 113.13042:36 115.05037:36 117.06743:138 118…	410	10.736	794.571	10.11	794.569	[M+H]+	PE	PE 40:5|PE 18:0_22:5	1862	ok	C45H80NO8P	KYERVKWKQQBRQB-UHFFFAOYSA-N	O=C(OCC(OC(=O)CCCCCC=CCC=CCC=CCC=CCC=CCC)COP(=O)(O)OCCN)CCCCCCCCCCCCCCCCC
3	463	71.07081:36 71.07889:12 71.08342:12 79.05255:12 80.05348:12 80.96837:36 81.07031:24 82.07041:12 83.0819:12 86.09483:500 86.67513:12 87.09813:12 92.05579:12 95.08408:24 98.98212:60 98.98926:24 104.10331:101 105.06831:24 107.08246:24 111.11018:12 120.0869:12 121.09744:12 124.08411:12 124.60891:12 124.99809:573 133.09731:12 135.11407:12 145.09694:24 149.12537:12 152.00243:12 163.14529:12 166.05905:1…	320	10.031	794.605	10.16	794.606	[M+H]+	EtherPC	PC O-38:5	1863	ok	C46H84NO7P	XDRAHGUDUSFGRJ-UHFFFAOYSA-N	O=C(OC(COCCCCCCCCCC)COP(=O)([O-])OCC[N+](C)(C)C)CCCCCCCCCCCC=CCC=CCC=CCC=CCC=CCC
3	464	71.08249:24 81.06951:24 83.08353:12 85.09775:24 93.06769:12 95.08373:48 97.09884:24 107.08445:12 109.10012:48 111.11656:12 121.10108:24 135.11362:24 137.13039:36 149.12692:24 153.12666:12 165.16106:24 183.17638:36 184.21498:12 191.17749:12 211.20575:99 219.20268:24 237.21745:48 239.23305:36 257.20718:12 265.25827:24 285.23795:12 311.26389:12 313.26389:24 325.11655:12 326.12527:12 343.12537:12 417…	310	14.253	794.723	14.02	794.723	[M+NH4]+	TG	TG 46:1|TG 14:0_16:0_16:1	1864	ok	C49H92O6	JYICXCHHKWVGEI-UHFFFAOYSA-N	O=C(OCC(OC(=O)CCCCCCCCCCCCCCC)COC(=O)CCCCCCCCCCCCC)CCCCCCCC=CCCCCCC
3	465	81.07149:24 83.09219:12 95.08614:48 97.09964:12 105.06876:12 109.09721:24 111.11402:24 121.10037:36 123.11813:24 133.0995:12 135.11276:48 135.12746:12 136.11987:12 137.0593:12 147.11485:24 149.12949:36 151.06956:36 154.06825:24 159.11537:12 161.12456:12 161.13393:24 163.14938:24 169.08205:36 173.13631:12 175.14777:12 177.15833:24 177.17232:12 181.07672:24 181.09084:24 183.0648:12 184.07507:48 187…	310	13.557	795.626	13.6	795.629	[M+H]+	CoQ	CoQ9	1868	ok	C54H82O4	UUGXJSBPSRROMU-UHFFFAOYSA-N	O=C1C(OC)=C(OC)C(=O)C(=C1C)CC=C(C)CCC=C(C)CCC=C(C)CCC=C(C)CCC=C(C)CCC=C(C)CCC=C(C)CCC=C(C)CCC=C(C)C
3	466	71.08409:50 77.03904:5 79.05284:31 81.06993:54 83.08634:31 85.06411:2 85.10151:26 86.09382:2 91.05327:42 93.06805:18 95.08545:51 97.06423:5 97.1006:14 99.07858:2 99.11607:5 105.06836:24 107.04731:2 107.08477:17 109.06323:2 109.09886:37 111.07844:5 111.1158:16 113.13117:5 117.06932:15 119.08538:44 120.96049:5 121.06079:2 121.10014:24 123.07885:10 123.1173:12 125.09678:5 125.13192:17 127.14271:7 12…	410	11.968	796.584	11.22	796.585	[M+H]+	PE	PE 40:4|PE 20:0_20:4	1872	ok	C45H82NO8P	MIPOZDXFSKBSGM-UHFFFAOYSA-N	O=C(OCC(OC(=O)CCCCCCC=CCC=CCC=CCC=CCC)COP(=O)(O)OCCN)CCCCCCCCCCCCCCCCCCC
3	467	70.06551:12 71.07111:71 80.97434:12 86.09547:598 95.08014:12 98.98229:48 104.10614:64 105.06886:12 124.61103:24 124.99798:577 166.06238:69 170.0556:24 183.49969:147 183.5166:12 183.53693:12 183.67189:12 183.84778:12 184.01753:12 184.03995:10 184.07127:27503 184.11131:11 184.30138:24 184.37502:12 184.39598:12 184.49313:12 184.53696:12 184.55983:12 184.58937:12 184.60652:12 184.63512:12 184.64983:1…	310	9.864	796.584	9.44	796.585	[M+H]+	PC	PC 37:4|PC 17:0_20:4	1873	ok	C45H82NO8P	HTEFXTFZCGTMAC-UHFFFAOYSA-N	O=C(OCC(OC(=O)CCCCCCC=CCC=CCC=CCC=CCC)COP(=O)([O-])OCC[N+](C)(C)C)CCCCCCCCCCCCCCCC
3	468	70.06417:12 71.07319:48 80.97284:24 85.83015:12 86.09498:555 87.09473:12 98.97963:48 104.10572:48 124.99721:620 131.08427:12 166.06483:48 183.49901:165 183.51656:24 183.53398:12 183.56725:12 183.939:12 184.07092:24013 184.12357:12 184.22447:12 184.27206:12 184.45111:12 184.50542:12 184.56639:12 184.61794:24 184.63216:12 184.74567:24 184.7831:12 184.80373:12 184.81708:12 184.87621:24 184.9028:24 1…	310	9.663	796.585	9.44	796.585	[M+H]+	PC	PC 37:4|PC 17:0_20:4	1874	ok	C45H82NO8P	HTEFXTFZCGTMAC-UHFFFAOYSA-N	O=C(OCC(OC(=O)CCCCCCC=CCC=CCC=CCC=CCC)COP(=O)([O-])OCC[N+](C)(C)C)CCCCCCCCCCCCCCCC
3	469	71.0844:91 77.03696:24 79.05251:60 81.06669:130 83.08402:60 85.10125:48 91.05245:60 93.0698:142 95.08322:161 97.06048:12 97.0984:70 98.98469:12 99.07683:12 99.11523:12 105.06823:120 107.08141:48 109.09994:76 111.07734:12 111.11367:36 113.12843:12 115.06885:12 117.06769:36 119.08443:100 121.0988:60 123.11654:60 124.01115:12 125.09607:24 125.12981:12 127.14324:12 129.067:36 131.08484:92 133.09956:1…	410	11.554	796.585	10.89	796.585	[M+H]+	PE	PE 40:4|PE 20:2_20:2	1875	ok	C45H82NO8P	KSAJIJQUJUOZKJ-UHFFFAOYSA-N	O=C(OCC(OC(=O)CCCCCCCCCC=CCC=CCCCCC)COP(=O)(O)OCCN)CCCCCCCCCC=CCC=CCCCCC
3	472	70.86878:12 71.084:1363 79.05007:48 80.81922:12 80.83093:12 81.06793:1046 81.44403:12 82.07443:12 82.67536:12 82.82828:24 83.08357:752 84.83917:24 85.06105:36 85.09912:748 93.06907:24 94.79482:12 94.80847:12 95.08358:1322 95.62497:12 96.79904:12 97.0993:652 97.82473:12 98.02601:12 98.45285:12 99.07767:24 99.11457:340 100.12177:12 109.09871:1083 109.66097:12 110.10652:12 111.11412:312 112.11822:12…	310	14.577	796.74	14.28	796.739	[M+NH4]+	TG	TG 46:0|TG 14:0_16:0_16:0	1879	ok	C49H94O6	JWVXCFSNEOMSHH-UHFFFAOYSA-N	O=C(OCC(OC(=O)CCCCCCCCCCCCCCC)COC(=O)CCCCCCCCCCCCCCC)CCCCCCCCCCCCC
3	477	86.09423:149 98.98473:12 104.10194:24 104.11095:24 124.99998:107 166.05972:36 166.06847:12 167.02702:12 183.50111:48 184.07155:5126 184.209:12 184.75296:12 184.8197:12 184.84641:12 185.075:60 185.13736:12 185.65211:12 186.07858:12 186.49214:12 186.56685:12 187.27454:12 188.30971:12 189.05638:12 239.23305:12 314.26254:12 492.33139:12 492.35385:12 510.3497:24 528.34845:12 546.34583:12 551.30481:12 …	310	10.246	798.6	9.89	798.601	[M+H]+	PC	PC 37:3|PC 17:0_20:3	1895	ok	C45H84NO8P	VJODNNQZGFWVNO-UHFFFAOYSA-N	O=C(OCC(OC(=O)CCCCCCCCCC=CCC=CCC=CCC)COP(=O)([O-])OCC[N+](C)(C)C)CCCCCCCCCCCCCCCC
3	478	71.08493:12 79.05266:12 81.06596:24 81.06939:12 85.09926:24 86.09205:36 91.05135:24 93.06698:24 95.08383:24 97.10022:24 105.06336:24 107.08263:36 109.09671:48 109.10329:24 111.11367:12 113.12978:24 121.0949:12 123.11201:48 124.996:24 135.11189:24 137.12849:12 146.9745:24 147.11227:12 149.01936:48 149.02917:12 149.12975:24 157.09151:12 163.1441:12 167.02994:24 173.13:24 184.06966:632 185.07149:12 …	410	12.684	798.602	11.77	798.601	[M+H]+	PE	PE 40:3|PE 18:0_22:3	1896	ok	C45H84NO8P	FWFYKTALQSTAHK-UHFFFAOYSA-N	O=C(OCC(OC(=O)CCCCCCCCC=CCC=CCC=CCCCCC)COP(=O)(O)OCCN)CCCCCCCCCCCCCCCCC
3	479	71.07089:12 86.09504:115 98.98367:18 104.10563:12 123.11657:6 124.99779:129 126.00269:6 149.02074:18 162.44493:6 162.95305:12 166.05925:18 167.03242:6 183.5022:41 184.07137:3629 184.2766:6 184.44801:6 184.61612:6 184.69862:6 185.07487:86 185.14119:6 185.25191:6 185.66933:6 186.07607:35 186.60556:12 186.96938:12 187.07593:6 188.85875:6 189.45105:6 236.23222:6 279.15118:6 333.27625:6 375.27481:6 38…	310	9.963	798.604	9.7	798.601	[M+H]+	PC	PC 37:3|PC 19:1_18:2	1897	ok	C45H84NO8P	VNKYYLLEXZGGSC-UHFFFAOYSA-N	O=C(OCC(OC(=O)CCCCCCCC=CCC=CCCCCC)COP(=O)([O-])OCC[N+](C)(C)C)CCCCCCCC=CCCCCCCCCC
3	480	81.06958:24 82.06283:12 113.12968:12 121.10168:12 135.11192:12 149.01997:91 167.03706:36 184.06967:60 211.20778:12 247.23486:12 250.24745:48 252.26701:108 263.43948:36 264.2673:1503 265.24777:12 265.27127:24 268.25824:12 278.28915:24 279.15067:24 282.27643:128 283.27386:12 296.29099:12 354.37164:64 391.27261:12 444.33856:24 588.59991:48 600.60693:226 600.65302:12 601.60052:24 601.62976:12 602.618…	310	13.099	798.68	12.87	798.682	[M+H]+	HexCer_NS	HexCer 41:1;2O|HexCer 18:1;2O/23:0	1899	ok	C47H91NO8	SJGWLQDELUWRDA-UHFFFAOYSA-N	O=C(NC(COC1OC(CO)C(O)C(O)C1O)C(O)C=CCCCCCCCCCCCCC)CCCCCCCCCCCCCCCCCCCCCC
3	481	71.07106:12 71.08597:6 86.09523:162 87.10073:6 98.98351:12 104.10383:12 124.99696:122 149.0218:6 164.01006:6 166.06303:24 167.02571:6 168.98485:18 183.50037:62 183.53044:6 184.07201:5172 184.12955:6 184.49901:6 184.67244:6 184.69818:6 184.71535:6 184.83833:6 184.9337:6 184.99284:6 185.01382:6 185.07292:69 185.11783:6 185.22694:12 185.24419:12 185.31541:6 185.3689:6 185.45198:6 186.06436:12 186.09…	310	11.839	799.668	11.63	799.669	[M+H]+	SM	SM 41:2;2O|SM 18:1;2O/23:1	1906	ok	C46H91N2O6P	BFGIWFDXBGGGCM-UHFFFAOYSA-N	O=C(NC(COP(=O)([O-])OCC[N+](C)(C)C)C(O)C=CCCCCCCCCCCCCC)CCCCCCCCCCC=CCCCCCCCCCC
3	482	71.07102:18 80.97189:5 82.07154:2 83.08495:5 86.09459:85 93.06985:2 95.09102:2 98.98185:12 104.10474:29 121.09645:2 124.99735:87 146.98363:5 149.01955:16 150.02341:5 163.15039:2 164.00259:2 166.06216:29 167.02885:5 168.98318:5 175.14856:2 183.50008:29 183.58047:2 184.02745:5 184.07076:3321 184.12161:2 184.1692:2 184.2337:5 184.27963:2 184.50381:5 184.5387:2 184.56538:2 184.65591:2 184.73885:2 184…	310	12.137	799.668	11.67	799.669	[M+H]+	SM	SM 41:2;2O|SM 18:2;2O/23:0	1907	ok	C46H91N2O6P	PENYJGUXTJATDH-UHFFFAOYSA-N	O=C(NC(COP(=O)([O-])OCC[N+](C)(C)C)C(O)C=CCCC=CCCCCCCCCC)CCCCCCCCCCCCCCCCCCCCCC
3	483	71.08661:12 81.07085:12 83.08285:12 95.08508:12 97.10095:12 109.09517:12 122.10764:12 135.11824:12 149.02196:24 150.02814:12 167.0322:12 168.98499:12 184.06404:12 188.98666:12 193.19159:12 209.0011:12 211.20705:12 279.14697:12 391.28058:12 468.40747:12 495.44412:73 496.4144:24 496.43597:69 496.45972:48 497.43674:12 517.41693:184 518.43036:24 521.44873:48 523.46991:112 524.47461:122 525.4696:24 52…	310	14.256	799.678	14.03	799.679	[M+Na]+	TG	TG 46:1|TG 14:0_14:0_18:1	1908	ok	C49H92O6	RSDIQTNCDWUNDP-UHFFFAOYSA-N	O=C(OCC(OC(=O)CCCCCCCCCCCCC)COC(=O)CCCCCCCCCCCCC)CCCCCCCC=CCCCCCCCC
3	487	71.07074:24 80.97365:24 86.09508:299 98.98254:24 98.99079:12 104.10594:48 109.09706:12 113.12848:12 116.10953:12 124.61336:12 124.99641:281 166.05521:24 166.06693:24 183.50052:92 184.07065:11853 184.12749:12 184.23599:12 184.2579:12 184.4055:12 184.46075:12 184.74759:12 184.77429:12 184.79431:12 184.83244:12 184.85396:12 184.91248:24 184.9259:12 184.95421:24 184.98123:12 185.06189:12 185.07629:48…	410	11.033	800.616	10.37	800.616	[M+H]+	PC	PC 37:2|PC 19:0_18:2	1914	ok	C45H86NO8P	LOOVXTAPKGYHKO-UHFFFAOYSA-N	O=C(OCC(OC(=O)CCCCCCCC=CCC=CCCCCC)COP(=O)([O-])OCC[N+](C)(C)C)CCCCCCCCCCCCCCCCCC
3	488	71.07138:24 86.09604:60 104.10487:24 124.99763:60 164.00143:24 166.05759:12 183.50043:24 184.07224:3506 185.04198:12 185.07454:36 185.74773:12 185.7831:12 186.19727:12 186.84865:12 187.38979:12 190.36929:12 341.29471:12 464.34512:12 502.3233:12 520.37897:36 538.38318:24 617.53662:12 625.51599:24 628.53802:12 629.54602:12 649.5285:12 651.52972:12 653.55487:12 659.54224:24 659.58813:12 723.50867:12…	310	10.759	800.617	10.37	800.616	[M+H]+	PC	PC 37:2|PC 19:0_18:2	1915	ok	C45H86NO8P	LOOVXTAPKGYHKO-UHFFFAOYSA-N	O=C(OCC(OC(=O)CCCCCCCC=CCC=CCCCCC)COP(=O)([O-])OCC[N+](C)(C)C)CCCCCCCCCCCCCCCCCC
3	490	70.0625:24 70.06891:24 71.07121:360 80.97114:81 81.06926:24 83.08828:12 85.83183:36 86.09463:4773 86.29615:12 86.34372:12 86.46238:12 86.59286:12 86.61636:12 86.71561:12 87.71648:12 89.12721:12 95.08426:24 97.09936:12 98.10424:12 98.98242:272 103.78633:12 104.10433:743 105.78947:12 109.10059:24 111.07838:12 111.11309:24 112.11644:12 121.09819:24 123.11173:24 124.6135:48 124.99685:3392 125.07832:1…	310	13.021	801.684	12.76	801.684	[M+H]+	SM	SM 41:1;2O|SM 18:1;2O/23:0	1922	ok	C46H93N2O6P	SXZWBNWTCVLZJN-UHFFFAOYSA-N	O=C(NC(COP(=O)([O-])OCC[N+](C)(C)C)C(O)C=CCCCCCCCCCCCCC)CCCCCCCCCCCCCCCCCCCCCC
3	491	81.06974:12 85.10195:12 95.07979:12 129.04541:12 184.06664:36 189.15811:12 203.17961:24 211.20226:12 239.21899:12 271.23657:36 272.24365:12 495.43408:12 517.4201:24 523.46698:111 524.45721:12 525.46606:12 526.47009:48 527.4823:24 528.46759:24 528.48859:12 545.44897:133 546.4657:12 551.45819:12 551.48639:60 552.49963:12 554.48145:12 554.50287:12 555.50653:24 556.51141:12 573.47736:97 783.42157:12 …	310	14.568	801.693	14.28	801.694	[M+Na]+	TG	TG 46:0|TG 14:0_16:0_16:0	1923	ok	C49H94O6	JWVXCFSNEOMSHH-UHFFFAOYSA-N	O=C(OCC(OC(=O)CCCCCCCCCCCCCCC)COC(=O)CCCCCCCCCCCCCCC)CCCCCCCCCCCCC
3	493	70.06394:6 71.0719:12 80.97303:6 86.09543:136 91.05357:6 98.98259:18 104.10646:24 124.99702:164 166.06439:18 166.0755:6 183.50124:36 184.07117:5502 184.10013:6 184.14987:6 184.2384:6 184.45837:6 184.59749:6 184.62036:6 184.72902:6 184.83252:6 184.86823:6 184.92928:6 185.07414:35 185.17783:6 185.23997:12 185.29475:6 185.56601:6 185.58417:6 185.71126:6 185.82024:6 185.95985:6 186.00769:6 186.07848:…	310	8.363	802.547	8.44	802.538	[M+H]+	PC	PC 38:8|PC 18:3_20:5	1927	ok	C46H76NO8P	QQNHCRBGLPDWEW-UHFFFAOYSA-N	O=C(OCC(OC(=O)CCCC=CCC=CCC=CCC=CCC=CCC)COP(=O)([O-])OCC[N+](C)(C)C)CCCCCCCC=CCC=CCC=CCC
3	494	71.085:12 81.06549:12 81.07139:24 83.08436:36 95.08677:12 97.10267:12 109.10425:36 111.11601:12 124.99704:12 137.127:12 143.08676:12 184.07118:272 185.07635:48 193.1897:12 265.26111:12 267.26379:24 267.27621:12 303.30103:24 321.31293:48 341.30475:12 364.34973:12 364.36847:12 377.3407:24 395.3447:24 421.26666:12 464.31049:12 622.59503:12 659.52783:36 659.57062:12 661.61237:1530 662.62085:69 802.52…	310	13.212	802.632	13.04	802.632	[M+H]+	PE	PE 40:1|PE 18:0_22:1	1930	ok	C45H88NO8P	KVCSFWAPYZJNRB-UHFFFAOYSA-N	O=C(OCC(OC(=O)CCCCCCCCCCCC=CCCCCCCCC)COP(=O)(O)OCCN)CCCCCCCCCCCCCCCCC
3	495	71.07236:8 81.07077:4 86.09609:57 95.08476:8 98.98312:8 104.10472:12 120.96081:4 124.99938:43 145.99339:8 164.0063:16 166.06357:8 183.50075:23 183.52371:4 184.07123:2651 184.2951:4 184.36559:4 184.57039:4 184.59517:4 184.61646:8 184.64853:4 184.72955:8 184.78104:4 184.99084:8 185.07323:12 185.31076:4 185.535:4 185.75958:4 185.81216:4 185.94031:4 186.08188:4 186.39967:4 186.62189:4 186.65256:4 186…	410	12.058	802.633	11.4	802.632	[M+H]+	PC	PC 37:1|PC 18:0_19:1	1931	ok	C45H88NO8P	FJZPGDCOKAUAQA-UHFFFAOYSA-N	O=C(OCC(OC(=O)CCCCCCCC=CCCCCCCCCC)COP(=O)([O-])OCC[N+](C)(C)C)CCCCCCCCCCCCCCCCC
3	496	86.09288:48 120.96871:12 123.12045:12 124.61219:12 124.99833:24 164.00494:12 164.01173:24 166.05705:24 183.49866:36 183.5145:12 184.07095:1664 185.07108:24 504.34198:12 520.362:12 538.37079:12 605.55426:12 607.56671:12 627.52142:12 631.57782:12 655.55627:24 661.52521:12 759.5155:12 759.55676:24 760.54419:12 768.55182:24 800.0899:12 802.53552:12 802.62769:517	310	11.72	802.634	11.4	802.632	[M+H]+	PC	PC 37:1|PC 19:0_18:1	1932	ok	C45H88NO8P	WMCPHMOQTITNBG-UHFFFAOYSA-N	O=C(OCC(OC(=O)CCCCCCCC=CCCCCCCCC)COP(=O)([O-])OCC[N+](C)(C)C)CCCCCCCCCCCCCCCCCC
3	500	71.07228:157 80.97021:24 85.82941:24 85.83296:12 86.09504:672 86.52467:12 98.98199:48 104.10551:91 121.09493:12 124.99778:638 165.5461:12 166.06133:146 183.50024:251 183.52126:36 183.561:12 183.93275:12 183.96225:12 184.07149:42787 184.10954:11 184.3125:12 184.41251:12 184.4687:12 184.50108:12 184.52776:12 184.56445:24 184.64594:12 184.69644:12 184.70885:12 184.73457:12 184.74934:24 184.76222:12 …	310	8.725	804.555	8.68	804.554	[M+H]+	PC	PC 38:7|PC 16:1_22:6	1945	ok	C46H78NO8P	DLRNZUPJXRVWRW-UHFFFAOYSA-N	O=C(OCC(OC(=O)CCC=CCC=CCC=CCC=CCC=CCC=CCC)COP(=O)([O-])OCC[N+](C)(C)C)CCCCCCCC=CCCCCCC
3	503	71.07117:24 85.83479:12 86.09329:149 87.09352:12 98.9829:24 104.10677:48 124.99802:83 126.00407:12 127.00121:12 146.9772:12 166.06116:36 183.49696:88 183.52246:24 184.06995:8854 184.30376:12 184.33994:12 184.49329:12 184.50853:12 184.58952:12 184.8755:12 184.9108:12 184.96994:12 184.99774:24 185.07285:781 185.1785:12 185.41951:12 185.7415:24 185.86484:12 185.96812:12 186.06177:12 186.07262:106 18…	420	9.54	805.598	8.75	805.585	[M+H]+	SM	SM 41:7;3O	1954	ok	C46H81N2O7P	JAOMWOZHMASTAR-UHFFFAOYSA-N	O=C(NC(COP(=O)([O-])OCC[N+](C)(C)C)C(O)C(O)CCCC=CCCCC)CCCCCCCCC=CCC=CCC=CCC=CCC=CCC=CCC
3	505	71.07166:24 86.0945:36 124.99873:24 166.05557:12 166.06642:12 183.49904:24 183.94991:12 184.07159:1609 185.07581:36 187.82083:12 358.31052:12 415.31433:24 416.32193:12 442.30627:12 605.52325:12 606.53912:24 606.56616:12 655.55762:48 655.57605:12 656.55499:60 657.57141:12 678.54193:12 759.32617:12 805.53412:12 805.61877:24 805.67566:252	320	11.522	805.679	11.14	805.679	[M+H]+	SM	SM 40:0;3O	1956	ok	C45H93N2O7P	KJJROPZLIQBXPI-UHFFFAOYSA-N	O=C(NC(COP(=O)([O-])OCC[N+](C)(C)C)C(O)C(O)CCCCCCCC)CCCCCCCCCCCCCCCCCCCCCCCCCCC
3	506	79.05277:24 81.06776:24 86.09593:24 91.05257:60 93.07603:12 95.08586:24 97.10335:12 98.98122:12 105.06828:12 107.08588:12 109.09854:12 111.11875:12 119.08337:12 121.09961:12 123.11651:12 124.99883:12 129.06914:12 131.07616:12 131.08511:24 133.10027:24 135.12032:12 137.13435:12 141.06174:12 143.08572:12 145.10132:24 157.10033:12 159.11375:12 163.11459:12 169.09776:24 171.11517:24 172.12091:12 173.…	420	11.023	806.568	10.27	806.569	[M+H]+	PE	PE 41:6	1962	ok	C46H80NO8P	PITVJCPCBXGCHJ-UHFFFAOYSA-N	O=C(OCC(OC(=O)CCC=CCC=CCC=CCC=CCC=CCC=CCC)COP(=O)(O)OCCN)CCCCCCCCCCCCCCCCCC
3	507	71.07248:24 80.97297:12 86.09515:268 98.98283:24 104.10492:72 104.11581:24 124.60819:12 124.99701:255 166.06099:36 175.14992:12 183.50186:111 183.53625:12 183.63605:12 183.79102:12 184.07085:11781 184.13103:12 184.35355:24 184.37434:12 184.66302:12 184.72977:12 184.82414:12 184.89758:24 185.00966:12 185.07318:121 185.15804:12 185.24829:36 185.29932:12 185.32361:12 185.44064:12 185.60878:12 185.67…	310	9	806.57	8.99	806.569	[M+H]+	PC	PC 38:6|PC 18:2_20:4	1963	ok	C46H80NO8P	RUHBZJXWUDKAMZ-UHFFFAOYSA-N	O=C(OCC(OC(=O)CCCCCCC=CCC=CCC=CCC=CCC)COP(=O)([O-])OCC[N+](C)(C)C)CCCCCCCC=CCC=CCCCCC
3	508	70.06527:48 70.85487:24 71.07204:1968 71.08798:12 71.365:12 71.48949:12 71.51143:12 71.57788:12 71.91354:12 77.03686:36 79.05531:24 80.72602:12 80.97274:345 81.06923:36 83.08266:24 84.07211:12 84.07974:24 85.10187:24 85.83204:112 85.8535:24 85.96256:12 85.97492:12 86.02825:12 86.07705:11 86.0956:21418 86.23069:12 86.26:12 86.29062:24 86.4575:12 86.47511:12 86.49507:24 86.50414:12 86.51621:12 86.5…	310	9.308	806.572	8.94	806.569	[M+H]+	PC	PC 38:6|PC 16:0_22:6	1964	ok	C46H80NO8P	IESVDEZGAHUQJU-UHFFFAOYSA-N	O=C(OCC(OC(=O)CCC=CCC=CCC=CCC=CCC=CCC=CCC)COP(=O)([O-])OCC[N+](C)(C)C)CCCCCCCCCCCCCCC
3	510	70.02795:12 71.08569:170 72.08838:12 77.03715:48 79.05375:150 81.03266:24 81.06915:279 83.04688:12 83.08535:109 85.06409:12 85.10042:131 88.03859:119 91.05431:265 92.7815:12 93.06922:187 95.04968:12 95.08555:353 97.10085:84 98.98691:24 99.11691:36 103.05186:24 105.06807:200 106.04958:36 106.0713:12 107.0859:102 109.06174:12 109.10021:253 111.11524:36 113.05598:24 113.13372:24 115.05209:24 115.059…	310	8.421	808.513	8.15	808.512	[M+H]+	PS	PS 38:6|PS 16:0_22:6	1972	ok	C44H74NO10P	PWBBJQOVCTWPIM-UHFFFAOYSA-N	O=C(OCC(OC(=O)CCC=CCC=CCC=CCC=CCC=CCC=CCC)COP(=O)(O)OCC(N)C(=O)O)CCCCCCCCCCCCCCC
3	511	70.06565:12 71.07212:258 71.69601:12 80.97261:48 85.83244:36 85.92225:12 86.09484:2425 86.39425:12 86.61801:12 87.38147:12 87.63736:12 88.00808:12 91.05418:12 95.08022:24 98.98208:188 104.10557:225 121.09959:12 124.61358:24 124.62208:12 124.99747:1575 125.17235:12 125.46208:24 126.00711:12 131.09029:24 146.98129:24 163.01729:12 165.54213:12 166.05997:419 183.50052:697 183.53043:24 183.5443:36 183…	410	9.791	808.587	9.28	808.585	[M+H]+	PC	PC 38:5|PC 18:0_20:5	1974	ok	C46H82NO8P	ZMNDHWFRGYCJKG-UHFFFAOYSA-N	O=C(OCC(OC(=O)CCCC=CCC=CCC=CCC=CCC=CCC)COP(=O)([O-])OCC[N+](C)(C)C)CCCCCCCCCCCCCCCCC
3	512	70.06458:24 70.85219:12 71.07164:447 79.05354:12 80.97164:70 83.08438:12 85.82951:24 85.83858:24 85.84335:12 85.85007:12 86.09519:4548 86.28628:24 86.47544:12 86.53016:12 87.10142:12 87.15605:12 87.77527:12 93.06968:12 98.98285:359 104.10453:608 119.08461:24 121.09408:24 124.6126:48 124.6222:24 124.99787:3301 125.26335:12 125.49975:12 125.94409:12 125.99975:24 126.3553:12 126.51383:12 127.76576:1…	310	9.525	808.587	9.18	808.585	[M+H]+	PC	PC 38:5|PC 18:1_20:4	1975	ok	C46H82NO8P	SWOKEJBWARJLGN-UHFFFAOYSA-N	O=C(OCC(OC(=O)CCCCCCC=CCC=CCC=CCC=CCC)COP(=O)([O-])OCC[N+](C)(C)C)CCCCCCCC=CCCCCCCCC
3	513	71.07534:12 86.09423:224 95.08639:24 98.9808:36 104.1067:24 109.0944:12 124.99792:60 146.52393:24 146.97948:229 166.05399:12 183.49529:12 183.50916:24 184.07126:3620 184.19331:12 184.82591:12 184.95372:12 185.07516:401 185.15408:12 186.07455:155 186.34132:12 186.49934:12 187.06778:12 263.23206:12 267.25751:12 443.25748:24 465.23203:36 469.25586:12 477.95468:12 502.33682:12 506.33435:24 524.3147:1…	410	10.477	808.589	9.28	808.585	[M+H]+	PC	PC 38:5|PC 18:0_20:5	1976	ok	C46H82NO8P	ZMNDHWFRGYCJKG-UHFFFAOYSA-N	O=C(OCC(OC(=O)CCCC=CCC=CCC=CCC=CCC=CCC)COP(=O)([O-])OCC[N+](C)(C)C)CCCCCCCCCCCCCCCCC
3	514	71.04559:12 71.08481:178 79.05284:12 81.06815:185 83.08318:107 85.06635:12 85.10064:151 93.06834:36 95.08276:217 97.07104:12 97.09985:107 99.11487:36 107.08074:48 107.0897:12 108.77585:12 109.09872:216 111.11743:48 113.12881:24 121.09847:60 123.11459:149 124.99043:12 125.09475:12 125.13115:79 127.11027:12 127.14755:24 135.1134:190 137.12997:85 139.14693:36 146.98071:12 149.12144:12 149.13332:36 1…	310	14.419	808.739	14.21	808.739	[M+NH4]+	TG	TG 47:1|TG 14:0_15:0_18:1	1977	ok	C50H94O6	LPFCBOFEKLNOFO-UHFFFAOYSA-N	O=C(OCC(OC(=O)CCCCCCCCCCCCCC)COC(=O)CCCCCCCCCCCCC)CCCCCCCC=CCCCCCCCC
3	515	71.06857:12 86.09705:36 146.97963:48 184.07172:60 185.07132:24 186.07133:12 362.27246:12 364.34784:24 586.57635:24 586.59961:24 604.59583:24 604.6134:12 624.49121:36 624.51575:12 625.50952:12 626.51257:24 626.5827:681 627.5412:12 627.59039:36 652.62616:12 668.59448:12 669.55963:12 748.21814:24 750.57391:664 751.57556:48 807.07642:12 809.55573:24 809.64575:877	420	12.724	809.649	12.05	809.651	[M+Na]+	SM	SM 40:1;2O	1982	ok	C45H91N2O6P	QHMKUNDEIJYLPC-UHFFFAOYSA-N	O=C(NC(COP(=O)([O-])OCC[N+](C)(C)C)C(O)C=CCCCCCCC)CCCCCCCCCCCCCCCCCCCCCCCCCCC
3	517	71.08433:24 77.03516:24 77.04095:12 79.05487:24 81.06882:60 83.08402:24 85.0668:24 85.0993:24 91.05421:48 93.06842:48 95.08357:60 97.06561:36 97.1028:36 99.11465:12 103.05575:12 105.06899:48 106.05135:12 107.08331:24 109.06275:12 109.10003:69 111.1093:12 117.0697:36 117.71746:12 119.08343:48 121.10079:24 123.07899:12 123.11395:24 123.12568:12 125.13084:12 127.14587:12 129.06062:24 129.07001:24 13…	310	8.694	810.529	8.27	810.528	[M+H]+	PS	PS 38:5|PS 17:2_21:3	1988	ok	C44H76NO10P	DQEXBKNNICBSHB-UHFFFAOYSA-N	O=C(OCC(OC(=O)CCCCCCCC=CCC=CCC=CCCCCC)COP(=O)(O)OCC(N)C(=O)O)CCCCCCCC=CCC=CCCCC
3	518	81.06808:24 85.10082:12 86.09609:101 95.08162:12 104.10671:12 109.10262:12 125.00071:24 146.5255:12 146.9809:539 166.06448:12 184.07182:1177 185.08083:48 186.07722:12 265.25476:12 267.26892:24 445.27289:12 467.23114:24 467.24911:48 469.26239:36 504.31799:12 504.35278:36 506.34088:12 506.36423:12 507.36725:12 526.3089:12 526.33691:12 528.34546:12 605.54578:434 606.53619:36 606.56146:36 610.58167:1…	420	11.331	810.598	10.81	810.598	[M+Na]+	PC	PC 36:1	1990	ok	C44H86NO8P	VFLKIYABSQNLHG-UHFFFAOYSA-N	O=C(OCC(OC(=O)CCCCCCCCCCCCCCCCCC=CCCCCCCCCCC)COP(=O)([O-])OCC[N+](C)(C)C)CCCCC
3	519	71.07183:93 80.97131:36 85.82955:12 86.09498:770 98.98198:99 104.10479:110 124.61758:12 124.99767:702 125.68785:12 138.06018:12 166.06395:139 183.50177:201 183.51933:48 183.52682:24 183.5415:12 183.85448:12 184.04478:10 184.07246:46958 184.11113:11 184.2755:24 184.30501:12 184.35262:12 184.38023:12 184.43452:12 184.47644:12 184.49359:12 184.52203:24 184.5536:24 184.58792:12 184.61037:12 184.63312…	310	10.085	810.601	9.68	810.601	[M+H]+	PC	PC 38:4|PC 16:0_22:4	1991	ok	C46H84NO8P	HUAVKOMRGUBYMK-UHFFFAOYSA-N	O=C(OCC(OC(=O)CCCCCCCCC=CCC=CCC=CCC=CCC)COP(=O)([O-])OCC[N+](C)(C)C)CCCCCCCCCCCCCCC
3	520	70.06309:74 70.85587:36 71.07198:2101 71.09171:23 71.41343:12 71.47331:12 71.92348:12 72.07525:12 72.90471:12 73.17565:12 73.19125:12 77.26679:12 79.05276:24 80.70814:12 80.97179:498 81.06644:24 81.07456:24 81.08918:12 81.61678:12 81.93518:12 83.08257:48 84.07648:12 85.06593:12 85.10053:36 85.83254:186 85.85127:24 86.07873:10 86.09552:28076 86.24866:12 86.28319:12 86.29882:12 86.35356:12 86.39985…	410	10.368	810.602	9.69	810.601	[M+H]+	PC	PC 38:4|PC 18:0_20:4	1992	ok	C46H84NO8P	HAKKEJDMTIQLJH-UHFFFAOYSA-N	O=C(OCC(OC(=O)CCCCCCC=CCC=CCC=CCC=CCC)COP(=O)([O-])OCC[N+](C)(C)C)CCCCCCCCCCCCCCCCC
3	522	82.06488:24 83.0863:12 86.09422:36 93.06963:12 95.0855:12 97.09667:12 104.10805:12 109.1029:24 121.09745:24 123.11554:12 124.99903:24 129.91776:12 135.11526:24 135.12538:12 149.12955:12 183.51036:12 184.07097:762 185.07095:12 185.08334:12 186.0761:12 211.20386:12 247.23399:24 252.26561:236 262.2576:12 263.44589:36 263.46185:12 264.2666:3012 264.297:11 264.44638:12 265.25595:36 265.27072:60 266.28…	310	12.931	810.68	12.55	810.682	[M+H]+	HexCer_NS	HexCer 42:2;2O|HexCer 18:1;2O/24:1	1994	ok	C48H91NO8	PPSREVDUNDPZIG-UHFFFAOYSA-N	O=C(NC(COC1OC(CO)C(O)C(O)C1O)C(O)C=CCCCCCCCCCCCCC)CCCCCCCCCCCC=CCCCCCCCCCC
3	524	80.97511:12 86.0938:36 124.9981:24 146.97726:12 146.98515:24 183.49973:24 184.06995:1091 185.07158:36 185.09319:12 264.26328:24 341.29495:24 342.31253:12 604.59949:12 612.57959:12 612.61365:24 626.58105:149 627.52545:24 627.58154:78 628.53571:24 628.58026:60 652.59491:182 653.56677:12 653.58234:48 653.61334:48 750.56927:227 751.55719:24 751.58093:72 752.57568:70 769.66064:12 776.59357:178 777.578…	410	12.695	811.666	11.28	811.669	[M+H]+	SM	SM 42:3;2O|SM 18:1;2O/24:2	1999	ok	C47H91N2O6P	PNUJDINUZYVQHI-UHFFFAOYSA-N	O=C(NC(COP(=O)([O-])OCC[N+](C)(C)C)C(O)C=CCCCCCCCCCCCCC)CCCCCCCCCCCC=CCC=CCCCCCCC
3	525	71.07497:12 86.09658:210 98.98433:12 104.10636:48 124.99897:154 146.98082:87 147.98146:12 166.0598:60 183.50209:92 183.5423:12 183.56889:12 184.07251:10152 184.16267:24 184.25374:12 184.3185:12 184.77872:12 184.79832:12 184.94846:12 184.96086:12 185.07188:60 185.19272:12 185.39703:12 185.47726:12 185.56706:12 185.70946:12 185.72284:12 186.07381:12 186.22597:12 186.31499:12 186.50163:24 186.79782:…	310	11.44	811.669	11.28	811.669	[M+H]+	SM	SM 42:3;2O|SM 18:1;2O/24:2	2000	ok	C47H91N2O6P	PNUJDINUZYVQHI-UHFFFAOYSA-N	O=C(NC(COP(=O)([O-])OCC[N+](C)(C)C)C(O)C=CCCCCCCCCCCCCC)CCCCCCCCCCCC=CCC=CCCCCCCC
3	526	71.08482:60 77.03787:24 79.05393:61 81.06887:199 83.08204:48 85.06271:24 85.10022:60 88.03717:74 91.05293:119 93.06769:48 95.08346:152 97.06323:24 97.09937:74 99.11431:36 105.06857:68 106.04237:12 106.05065:48 107.0854:48 109.0987:87 111.11745:48 115.05291:12 117.06838:36 119.0833:145 121.06304:12 121.09784:78 123.07911:24 123.11516:48 125.09596:12 125.13048:12 129.06711:48 131.08394:115 133.1003…	310	9.006	812.543	8.53	812.544	[M+H]+	PS	PS 38:4|PS 18:0_20:4	2003	ok	C44H78NO10P	IULWELDCBXQXED-UHFFFAOYSA-N	O=C(OCC(OC(=O)CCCCCCC=CCC=CCC=CCC=CCC)COP(=O)(O)OCC(N)C(=O)O)CCCCCCCCCCCCCCCCC
3	528	70.06198:12 71.07158:294 80.97328:36 85.83232:36 86.09532:2303 86.32986:12 86.46285:12 86.60639:12 86.62598:12 86.87814:12 86.8886:12 95.08075:12 97.09769:24 98.98323:356 104.10645:248 124.61144:36 124.62261:12 124.99815:1946 125.69866:12 129.10994:12 164.0076:24 166.06122:364 183.0784:12 183.50072:757 183.53975:36 183.57031:12 183.65739:24 183.77565:12 183.81367:12 183.88202:24 183.90355:12 183.…	310	10.824	812.617	10.39	812.616	[M+H]+	PC	PC 38:3|PC 18:0_20:3	2007	ok	C46H86NO8P	LLUINWFQEIMZRU-UHFFFAOYSA-N	O=C(OCC(OC(=O)CCCCCCCCCC=CCC=CCC=CCC)COP(=O)([O-])OCC[N+](C)(C)C)CCCCCCCCCCCCCCCCC
3	531	71.0847:24 79.0539:12 81.06919:36 82.06332:48 86.09106:12 87.09763:12 91.05265:12 93.06711:24 95.08317:36 97.06862:12 97.10179:12 107.08694:24 109.10023:12 121.09702:24 123.12067:12 127.03719:24 135.11696:24 149.12505:12 157.10205:12 159.11815:12 165.16246:24 183.4989:12 184.0712:373 185.07309:36 186.077:12 198.21196:12 203.18121:24 211.19984:12 247.23254:24 247.24156:36 250.24838:12 251.48193:24…	310	13.223	812.696	13.05	812.697	[M+H]+	HexCer_NS	HexCer 42:1;2O|HexCer 18:1;2O/24:0	2010	ok	C48H93NO8	POQRWMRXUOPCLD-UHFFFAOYSA-N	O=C(NC(COC1OC(CO)C(O)C(O)C1O)C(O)C=CCCCCCCCCCCCCC)CCCCCCCCCCCCCCCCCCCCCCC
3	532	71.07037:36 85.09571:12 86.09356:260 98.98624:24 104.10084:12 104.10585:48 124.9976:148 166.05931:36 183.50137:125 183.93852:12 184.07047:8206 184.31445:12 184.40968:12 184.45074:24 184.79536:12 184.90627:12 184.96771:12 185.06673:12 185.07478:48 185.49606:24 185.51724:24 185.67387:12 185.77615:12 185.89281:12 185.97887:12 186.37604:12 186.48138:12 186.94141:12 190.05852:12 191.30988:12 264.26721…	310	12.367	813.684	12.56	813.684	[M+H]+	SM	SM 42:2;2O|SM 18:1;2O/24:1	2015	ok	C47H93N2O6P	ZJDDNEXGXYLHDF-UHFFFAOYSA-N	O=C(NC(COP(=O)([O-])OCC[N+](C)(C)C)C(O)C=CCCCCCCCCCCCCC)CCCCCCCCCCCC=CCCCCCCCCCC
3	533	71.07156:219 80.97257:60 85.83629:24 86.09514:1815 86.56266:12 86.7367:12 98.98225:154 104.10463:336 124.60899:12 124.61588:36 124.99755:1723 125.99979:12 146.98639:12 166.06128:307 167.14339:12 170.05035:12 183.50134:601 183.53671:24 183.62534:12 183.69432:12 183.75177:12 183.79741:12 183.81847:24 183.88374:36 183.91185:12 183.92238:36 183.94388:12 183.96684:12 183.97623:24 184.04622:10 184.0714…	310	12.687	813.686	12.58	813.684	[M+H]+	SM	SM 42:2;2O|SM 27:1;2O/15:1	2016	ok	C47H93N2O6P	KLXZJYNZDCKBGI-UHFFFAOYSA-N	O=C(NC(COP(=O)([O-])OCC[N+](C)(C)C)C(O)C=CCCCCCCCCCCCCCCCCCCCCCC)CCCCCCCC=CCCCCC
3	536	71.08459:60 77.037:12 79.04824:12 79.05672:24 81.06725:133 83.08343:60 85.09933:36 88.03791:24 91.0517:24 93.06705:48 93.07353:12 95.04817:12 95.08306:60 97.0997:48 105.06795:12 106.04877:24 107.08533:36 109.09864:73 111.11475:36 113.12801:24 117.07321:12 119.07565:12 119.08324:24 121.09937:48 123.0776:12 123.11368:48 125.09413:12 125.131:12 129.06714:12 131.07722:24 131.08565:36 133.0984:24 135.…	410	9.266	814.56	8.72	814.559	[M+H]+	PS	PS 38:3|PS 18:0_20:3	2021	ok	C44H80NO10P	WHUMBFDYURAXQS-UHFFFAOYSA-N	O=C(OCC(OC(=O)CCCCCCCCCC=CCC=CCC=CCC)COP(=O)(O)OCC(N)C(=O)O)CCCCCCCCCCCCCCCCC
3	539	71.0703:48 80.97018:24 86.09446:600 98.98232:48 104.10418:36 124.99688:520 166.06023:60 183.49887:154 183.52075:24 183.53603:12 183.56149:12 183.60806:12 183.80769:12 183.85429:12 184.03568:11 184.07104:25931 184.513:12 184.61305:12 184.69025:12 184.71313:12 184.76253:36 184.78558:12 184.80228:24 184.8242:12 184.86282:12 184.88036:24 184.95628:12 184.98013:12 185.0043:24 185.01639:24 185.05292:24…	410	11.673	814.633	11.03	814.632	[M+H]+	PC	PC 38:2|PC 18:0_20:2	2026	ok	C46H88NO8P	ZQLPLCXRBVPKGP-UHFFFAOYSA-N	O=C(OCC(OC(=O)CCCCCCCCCC=CCC=CCCCCC)COP(=O)([O-])OCC[N+](C)(C)C)CCCCCCCCCCCCCCCCC
3	542	70.06439:24 70.86088:12 71.07254:516 80.97277:91 80.98437:12 83.08645:12 85.83361:36 86.09589:6886 86.21807:12 86.38749:12 86.60601:12 86.63735:12 86.71832:12 86.82547:36 86.83919:12 86.89476:12 87.0668:12 87.09796:60 87.13226:12 87.47173:12 87.52159:12 87.92034:12 88.07664:12 95.08173:12 98.1016:12 98.98376:596 103.7861:12 104.10655:1373 104.21925:12 105.1083:12 124.61277:36 124.99863:4753 125.4…	310	13.16	815.704	12.94	815.7	[M+H]+	SM	SM 42:1;2O|SM 18:1;2O/24:0	2032	ok	C47H95N2O6P	QEDPUVGSSDPBMD-UHFFFAOYSA-N	O=C(NC(COP(=O)([O-])OCC[N+](C)(C)C)C(O)C=CCCCCCCCCCCCCC)CCCCCCCCCCCCCCCCCCCCCCC
3	545	86.09792:6 95.08783:6 120.96502:18 124.99984:6 151.08643:6 164.00613:56 184.07263:75 185.07681:24 186.07272:6 187.07867:6 188.08252:6 201.11137:6 327.25366:18 341.29099:6 341.31042:6 378.26074:6 443.25217:12 443.26605:6 461.2637:6 489.21927:12 489.24759:12 507.25723:12 527.34607:6 527.36865:6 629.55023:12 630.54803:44 630.5816:12 631.56689:18 643.44293:6 652.54144:6 653.55133:30 654.55328:6 673.3…	420	11.143	816.549	9.97	816.551	[M+Na]+	PE	PE 40:5	2036	ok	C45H80NO8P	SZFJCECBGVHFCU-UHFFFAOYSA-N	O=C(OCC(OC(=O)CCCCCCCCCCCCCCCCCC=CCC=CCC=CCC=CCC=CCC)COP(=O)(O)OCCN)CCCCC
3	549	71.0736:12 80.97113:12 86.09445:108 98.98468:36 104.10301:36 104.11246:12 124.99761:123 164.00784:12 166.05934:48 183.50078:60 184.0717:6030 184.88947:12 185.0743:131 185.15086:12 185.41531:12 185.65608:12 186.07492:60 186.71457:12 187.0703:12 188.07893:12 188.23769:12 201.10864:12 327.24911:48 401.21683:24 478.30975:12 504.33917:12 504.36035:12 522.34827:12 527.36328:24 534.37225:24 552.37494:24…	410	12.796	816.65	12.06	816.648	[M+H]+	PC	PC 38:1|PC 20:0_18:1	2041	ok	C46H90NO8P	IKNYBQRADNMEDT-UHFFFAOYSA-N	O=C(OCC(OC(=O)CCCCCCCC=CCCCCCCCC)COP(=O)([O-])OCC[N+](C)(C)C)CCCCCCCCCCCCCCCCCCC
3	551	81.06629:3 86.09746:3 91.05192:6 95.08907:3 97.09946:3 120.96349:51 133.10318:3 145.98933:3 147.1122:3 164.00597:82 164.02246:3 184.07133:15 186.07841:3 203.17651:3 222.0815:3 264.26129:3 266.99106:3 269.2294:3 277.1658:3 281.04648:6 282.27182:3 327.22409:3 341.00531:9 341.01981:6 341.03308:3 342.00739:3 342.02036:6 355.06018:6 355.08145:3 356.05637:3 356.07224:3 369.33374:21 400.98215:3 415.0401…	420	11.968	818.564	10.91	818.567	[M+Na]+	PE	PE 40:4	2054	ok	C45H82NO8P	VVDLIOUAANXHTE-UHFFFAOYSA-N	O=C(OCC(OC(=O)CCCCCCCCCCCCCCCCCCCCC=CCC=CCC=CCC=CCC)COP(=O)(O)OCCN)CCCCC
3	552	79.05367:12 81.0685:24 83.08512:24 86.09686:24 91.05246:24 93.07128:36 95.08212:24 97.09875:24 105.06567:24 107.08211:24 109.10389:12 111.11237:12 117.06636:24 119.0841:24 121.09948:24 129.07159:12 131.08231:36 133.09883:36 135.11394:24 143.0825:48 145.09607:24 145.10391:48 147.11349:24 149.13228:36 155.08961:12 157.09746:12 159.11646:36 161.13419:12 169.09447:12 169.10358:12 171.11153:24 173.120…	410	10.45	818.569	8.95	818.569	[M+H]+	PC	PC 39:7|PC 17:1_22:6	2055	ok	C47H80NO8P	BWMGYQAIDPQZGJ-UHFFFAOYSA-N	O=C(OCC(OC(=O)CCC=CCC=CCC=CCC=CCC=CCC=CCC)COP(=O)([O-])OCC[N+](C)(C)C)CCCCCCCC=CCCCCCCC
3	553	71.06639:12 86.09387:120 98.97858:12 104.10614:24 124.99698:172 166.05794:36 183.49886:36 183.90157:12 183.91965:12 184.07091:6160 184.59467:12 185.07083:60 185.08014:60 185.47227:24 186.16846:12 186.31491:12 186.69038:12 188.55324:12 193.13237:12 281.04767:24 325.27328:12 337.26224:36 337.27567:93 338.27304:12 339.29221:12 341.02893:12 341.2984:12 342.30984:12 356.06583:12 429.08908:12 478.27869…	310	9.053	818.569	8.95	818.569	[M+H]+	PC	PC 39:7|PC 17:1_22:6	2056	ok	C47H80NO8P	BWMGYQAIDPQZGJ-UHFFFAOYSA-N	O=C(OCC(OC(=O)CCC=CCC=CCC=CCC=CCC=CCC=CCC)COP(=O)([O-])OCC[N+](C)(C)C)CCCCCCCC=CCCCCCCC
3	554	81.06719:12 86.09493:36 98.97897:12 104.10551:12 120.96655:12 124.99746:24 131.00369:12 146.98245:24 164.00607:24 166.06487:12 183.50401:36 184.07109:1496 185.0038:12 185.07561:24 185.85863:12 221.07727:12 293.28113:12 313.27615:12 429.08572:12 508.36749:12 550.31226:48 563.07635:12 629.52136:24 629.56348:24 633.57751:75 635.54156:12 655.53522:24 675.52484:24 676.53833:24 677.51733:36 677.54126:6…	420	10.739	818.609	9.9	818.606	[M+H]+	EtherPC	PC O-40:7	2058	ok	C48H84NO7P	VQFHSIDWVIVATB-UHFFFAOYSA-N	O=C(OC(COCCCCCCCCCCCC)COP(=O)([O-])OCC[N+](C)(C)C)CCCCCC=CCC=CCC=CCC=CCC=CCC=CCC=CCC
3	557	86.09477:30 98.97689:6 104.10409:6 124.99679:24 164.00417:6 166.05942:6 183.50179:18 184.07103:1172 184.98566:6 185.0742:44 264.26129:6 343.00452:12 357.06802:6 416.02054:6 491.26035:6 505.08005:6 604.60266:6 606.60834:6 612.59033:6 622.63501:6 631.55042:6 634.58289:12 636.62494:18 639.58698:6 652.62823:6 653.59705:6 656.5672:6 661.58197:6 662.53845:6 678.54199:6 679.55713:6 750.60468:6 760.60779…	420	12.314	819.694	11.54	819.695	[M+H]+	SM	SM 41:0;3O	2065	ok	C46H95N2O7P	ZXPASLFSSOXKCA-UHFFFAOYSA-N	O=C(NC(COP(=O)([O-])OCC[N+](C)(C)C)C(O)C(O)CCCCCCCC)CCCCCCCCCCCCCCCCCCCCCCCCCCCC
3	558	71.07409:12 86.09572:64 104.10532:12 124.99756:48 166.05663:12 183.4995:36 184.07153:2331 184.77295:12 185.07625:36 185.08199:12 185.78781:12 186.07281:12 186.7048:12 186.83325:12 187.09412:12 187.67403:12 356.06854:12 510.36526:12 621.47791:12 817.98077:12 818.00287:12 818.05103:12 820.58405:1012	320	8.87	820.584	9.11	820.585	[M+H]+	PC	PC 39:6	2069	ok	C47H82NO8P	KSRURLYJRNYEOH-UHFFFAOYSA-N	O=C(OCC(OC(=O)CCC=CCC=CCC=CCC=CCC=CCC=CCC)COP(=O)([O-])OCC[N+](C)(C)C)CCCCCCCCCCCCCCCC
3	559	70.85868:12 80.97064:12 86.09457:180 98.98207:24 104.10729:24 123.11596:12 124.99593:154 166.05296:36 183.49939:117 184.07088:5844 184.1424:12 184.44234:12 184.67387:12 184.72247:12 184.73869:12 184.79346:12 184.99808:12 185.07022:48 185.37987:12 185.41139:12 185.77544:12 186.83331:12 188.43393:12 222.08687:12 339.28488:12 492.33624:24 510.33749:24 510.36823:12 550.31366:12 550.33313:36 565.0752:…	310	9.547	820.585	9.11	820.585	[M+H]+	PC	PC 39:6|PC 17:0_22:6	2070	ok	C47H82NO8P	KSRURLYJRNYEOH-UHFFFAOYSA-N	O=C(OCC(OC(=O)CCC=CCC=CCC=CCC=CCC=CCC=CCC)COP(=O)([O-])OCC[N+](C)(C)C)CCCCCCCCCCCCCCCC
3	560	71.08323:12 79.05107:12 81.06953:12 83.08419:6 85.09929:24 86.0996:6 91.05066:35 91.05788:6 93.06833:12 95.08557:30 97.10021:12 105.06644:18 107.0852:12 109.10134:12 111.11113:12 117.06709:12 119.084:18 121.10233:6 123.11324:12 125.12569:6 128.06131:6 129.06792:38 131.07272:12 131.08177:32 133.09763:12 135.11575:12 137.12798:6 139.14876:6 141.07004:12 143.08575:18 145.09097:12 145.10133:18 145.11…	410	11.74	820.585	10.81	820.585	[M+H]+	PE	PE 42:6|PE 20:0_22:6	2071	ok	C47H82NO8P	WIFLVHIKWGINAQ-UHFFFAOYSA-N	O=C(OCC(OC(=O)CCC=CCC=CCC=CCC=CCC=CCC=CCC)COP(=O)(O)OCCN)CCCCCCCCCCCCCCCCCCC
3	561	70.06149:24 71.07145:24 80.96952:36 81.06782:12 86.09507:339 98.98076:24 104.10455:24 104.1106:12 124.6125:12 124.99721:184 125.86996:12 166.06206:48 175.1441:12 183.50108:172 183.5215:12 184.07088:13930 184.70396:24 184.80775:12 184.86687:12 184.90216:12 184.9102:12 184.95419:12 185.01428:24 185.02615:12 185.04143:12 185.0775:48 185.20081:24 185.25426:12 185.38985:12 185.40512:24 185.52834:12 18…	410	9.728	820.586	9.11	820.585	[M+H]+	PC	PC 39:6|PC 17:0_22:6	2072	ok	C47H82NO8P	KSRURLYJRNYEOH-UHFFFAOYSA-N	O=C(OCC(OC(=O)CCC=CCC=CCC=CCC=CCC=CCC=CCC)COP(=O)([O-])OCC[N+](C)(C)C)CCCCCCCCCCCCCCCC
3	564	81.06719:12 83.0863:24 85.09777:12 86.09544:12 91.05471:12 93.07093:12 95.08415:36 107.08725:12 109.09549:24 117.06718:24 119.08299:12 121.09787:12 129.06779:24 131.08577:24 133.10204:24 135.11215:12 141.07008:12 145.10229:24 147.11401:24 155.01068:12 155.08231:12 159.1218:12 184.07143:165 185.06828:24 185.07864:24 186.08189:12 195.10847:24 199.14337:12 201.16667:12 211.13577:12 213.13087:12 223.…	310	8.665	822.524	8.24	822.528	[M+H]+	PS	PS 39:6|PS 17:0_22:6	2083	ok	C45H76NO10P	JDWLFPUFMDBHEL-UHFFFAOYSA-N	O=C(OCC(OC(=O)CCC=CCC=CCC=CCC=CCC=CCC=CCC)COP(=O)(O)OCC(N)C(=O)O)CCCCCCCCCCCCCCCC
3	565	71.0696:48 80.97312:12 86.09432:352 87.10158:12 98.98391:24 104.10553:24 124.99751:169 166.06033:36 183.49956:84 184.07103:10439 184.13087:12 184.34795:12 184.48985:12 184.59467:12 184.62708:24 184.77069:24 184.81921:12 184.84157:12 184.87981:24 184.88638:12 184.98177:12 184.99895:12 185.01707:12 185.07545:63 185.13348:12 185.20316:12 185.3114:24 185.35495:12 185.39792:12 185.51064:12 185.82315:1…	310	9.97	822.599	9.51	822.601	[M+H]+	PC	PC 39:5|PC 17:0_22:5	2085	ok	C47H84NO8P	ZVSXKJXCODHGBN-UHFFFAOYSA-N	O=C(OCC(OC(=O)CCCCCC=CCC=CCC=CCC=CCC=CCC)COP(=O)([O-])OCC[N+](C)(C)C)CCCCCCCCCCCCCCCC
3	567	71.06821:12 86.0947:60 98.98649:12 104.10673:36 125.00005:74 166.0576:12 183.50113:48 184.02916:12 184.07188:3185 184.22522:12 184.8903:12 185.0544:12 185.07297:24 185.96288:12 186.75281:12 187.35332:12 339.29184:12 478.3342:12 538.36304:12 584.37109:36 623.49823:24 637.47961:24 637.51471:36 638.52667:12 732.55768:24 764.50238:12 806.54901:12 820.01007:24 822.59985:1186	310	9.198	822.6	9.56	822.601	[M+H]+	PC	PC 39:5|PC 15:2_24:3	2087	ok	C47H84NO8P	BDLLMSKEYXICSY-UHFFFAOYSA-N	O=C(OCC(OC(=O)CCCCCCCCC=CCC=CCC=CCCCCCCC)COP(=O)([O-])OCC[N+](C)(C)C)CCCCCCC=CCC=CCCC
3	570	70.07447:12 70.86746:24 71.04823:24 71.08463:1243 71.80118:12 72.08554:12 72.32931:12 72.55855:12 77.03103:12 77.04396:12 79.05364:108 80.82243:12 81.06927:1312 82.83685:12 83.04637:12 83.08468:1325 83.46363:12 83.51234:12 84.08711:12 84.253:12 84.8413:12 85.06395:77 85.10067:920 85.44824:12 85.48881:12 87.07812:12 91.05853:24 93.06756:194 94.18741:12 94.7942:12 95.08475:1839 95.33377:12 96.63938…	310	14.596	822.757	14.28	822.755	[M+NH4]+	TG	TG 48:1|TG 14:0_16:0_18:1	2092	ok	C51H96O6	GPXZOHHIWJNYTJ-UHFFFAOYSA-N	O=C(OCC(OC(=O)CCCCCCCCCCCCCCC)COC(=O)CCCCCCCCCCCCC)CCCCCCCC=CCCCCCCCC
3	571	86.0945:48 124.99799:12 146.98038:36 164.00359:12 184.07144:36 185.07097:12 378.37009:12 397.35788:24 397.36975:24 451.37488:12 600.60962:48 604.5589:12 605.54919:12 610.58911:12 618.61304:24 638.49603:12 638.53149:12 638.57043:12 638.5882:24 640.59851:1148 641.55334:12 641.60248:78 682.54767:12 682.59711:12 683.59961:48 720.57648:12 762.15948:24 762.20258:24 762.24817:12 764.59088:1071 764.69592…	320	13.018	823.661	12.72	823.666	[M+Na]+	SM	SM 41:1;2O	2096	ok	C46H93N2O6P	BLDDOFPGXMISDI-UHFFFAOYSA-N	O=C(NC(COP(=O)([O-])OCC[N+](C)(C)C)C(O)C=CCCCCCCC)CCCCCCCCCCCCCCCCCCCCCCCCCCCC
3	572	95.0824:12 121.09991:12 184.06734:24 239.23282:12 417.16693:12 495.43201:12 517.42255:12 522.45557:12 523.46857:24 527.49042:12 541.41309:12 543.42194:24 545.44189:24 547.47235:12 548.45184:12 548.47772:12 550.47644:24 552.49908:12 567.42328:48 567.44806:12 573.48224:12 575.48108:12 576.4978:12 583.48071:12 595.44043:24 595.47205:36 640.60162:12 681.2326:12 685.20172:12 805.7135:24 805.79938:12 8…	310	14.095	823.679	13.92	823.679	[M+Na]+	TG	TG 48:3|TG 14:0_16:0_18:3	2097	ok	C51H92O6	IJXMVNJNIOUHCI-UHFFFAOYSA-N	O=C(OCC(OC(=O)CCCCCCCCCCCCCCC)COC(=O)CCCCCCCCCCCCC)CCCCCCCC=CCC=CCC=CCC
3	573	86.09488:36 125.00095:36 162.95444:12 166.05531:12 166.06526:12 183.50043:36 184.07204:1443 184.23897:12 185.07687:68 186.07692:60 510.35522:12 639.53375:24 654.56482:12 765.46576:36 765.48962:24 766.49408:12 792.59448:12 798.62457:12 810.58582:60 810.61304:36 811.57428:12 811.61023:12 814.5202:12 816.5412:12 816.58728:12 816.62354:24 821.60974:12 822.00659:12 822.58923:48 822.62506:48 824.6131:4…	320	10.383	824.616	9.98	824.616	[M+H]+	PC	PC 39:4	2101	ok	C47H86NO8P	QYHHILUVUVMDKY-UHFFFAOYSA-N	O=C(OCC(OC(=O)CCCCCCCCC=CCC=CCC=CCC=CCC)COP(=O)([O-])OCC[N+](C)(C)C)CCCCCCCCCCCCCCCC
3	574	71.07066:24 86.09663:107 104.10835:24 124.9977:66 146.974:12 166.06184:36 183.49921:36 183.5074:36 183.53304:36 184.07281:5326 184.53828:12 184.58498:12 184.79659:12 184.92819:12 185.07607:24 185.45219:12 185.53818:12 186.18553:12 187.37224:12 355.32077:24 520.3573:24 520.3717:12 526.33429:24 538.38104:36 538.39478:24 539.388:12 544.31213:12 619.55756:12 627.55286:12 639.53101:12 641.5174:12 641.…	410	10.977	824.616	10.12	824.616	[M+H]+	PC	PC 39:4|PC 19:0_20:4	2102	ok	C47H86NO8P	QUWIPEXOTVGONJ-UHFFFAOYSA-N	O=C(OCC(OC(=O)CCCCCCC=CCC=CCC=CCC=CCC)COP(=O)([O-])OCC[N+](C)(C)C)CCCCCCCCCCCCCCCCCC
3	575	71.0694:12 80.97392:12 86.09729:60 98.98574:12 104.10592:12 125.00006:76 166.06065:24 183.50285:75 183.52534:12 184.07245:4209 184.73521:12 184.93546:12 184.96312:12 185.0475:12 185.07405:36 191.03699:12 343.29974:12 492.3331:12 492.34399:12 510.35367:24 526.33429:12 538.37262:12 554.37012:12 572.37897:24 603.53864:12 604.54877:24 641.56689:12 653.54559:12 654.56165:12 765.48975:12 821.98871:24 8…	410	10.674	824.617	9.98	824.616	[M+H]+	PC	PC 39:4|PC 17:0_22:4	2103	ok	C47H86NO8P	QYHHILUVUVMDKY-UHFFFAOYSA-N	O=C(OCC(OC(=O)CCCCCCCCC=CCC=CCC=CCC=CCC)COP(=O)([O-])OCC[N+](C)(C)C)CCCCCCCCCCCCCCCC
3	576	79.0566:12 81.06774:24 91.0515:12 93.07123:24 95.08883:12 97.10059:12 119.07949:24 125.00512:12 131.08179:12 133.1019:12 147.11826:12 149.13026:12 159.11732:12 161.13113:12 184.07246:225 201.16252:12 261.18658:12 267.27518:12 341.30191:36 343.28494:24 343.30746:24 386.34378:12 417.34116:24 493.3887:12 639.51019:12 641.59955:12 652.59637:48 653.59424:12 655.58118:12 656.6098:12 681.43744:12 683.59…	410	12.825	824.617	12.16	824.616	[M+H]+	PE	PE 42:4|PE 18:0_24:4	2104	ok	C47H86NO8P	CNFXZBRCOHOJAB-UHFFFAOYSA-N	O=C(OCC(OC(=O)CCCCCCCCCCC=CCC=CCC=CCC=CCC)COP(=O)(O)OCCN)CCCCCCCCCCCCCCCCC
3	577	71.07375:12 80.97225:12 86.09367:95 87.95197:6 98.98032:6 104.1026:12 104.11361:12 124.99697:89 146.98357:12 166.06416:30 183.4998:39 184.02051:6 184.07143:3970 184.11948:6 184.28035:6 184.59659:6 184.73099:6 184.85779:6 184.88545:6 184.90738:6 185.03426:6 185.05524:6 185.07172:30 185.1163:6 185.17513:12 185.51637:6 185.6683:6 185.68201:12 185.69263:12 185.77249:6 185.82985:6 186.07948:6 186.2287…	320	12.246	824.652	12.08	824.653	[M+H]+	EtherPC	PC O-40:4	2106	ok	C48H90NO7P	PCRPQEYUJVWWPG-UHFFFAOYSA-N	O=C(OC(COCCCCCCCCCCCC)COP(=O)([O-])OCC[N+](C)(C)C)CCCCCCCCCCCCCCC=CCC=CCC=CCC=CCC
3	578	86.09404:66 98.98052:24 124.99932:36 146.9798:12 183.49767:24 184.06992:1870 185.07181:24 185.86282:12 186.97945:12 538.40082:12 613.60913:12 626.57544:12 630.61475:12 641.58044:12 652.59271:151 653.58472:36 653.60852:36 656.57068:12 683.59161:60 684.60175:12 751.57129:12 753.54736:12 766.55688:12 776.53912:24 776.58374:164 777.57098:48 777.60223:36 778.60486:12 810.62885:12 810.64618:24 813.6306…	420	12.67	824.654	12.08	824.653	[M+H]+	EtherPC	PC O-40:4	2107	ok	C48H90NO7P	PCRPQEYUJVWWPG-UHFFFAOYSA-N	O=C(OC(COCCCCCCCCCCCC)COP(=O)([O-])OCC[N+](C)(C)C)CCCCCCCCCCCCCCC=CCC=CCC=CCC=CCC
3	579	79.0529:24 81.07006:48 83.08477:12 85.10048:12 93.0751:12 95.08314:36 97.09919:12 105.07197:24 107.08514:24 109.09976:24 111.11504:12 113.09711:12 119.08467:24 121.09803:36 123.11371:24 123.12342:24 133.09702:12 135.11491:36 137.13451:24 145.09624:12 147.12503:12 149.12691:48 151.15331:12 159.12029:24 161.13158:24 163.14526:24 173.12997:12 175.1449:12 177.16048:48 184.07126:24 185.13477:12 187.14…	310	14.152	824.761	14.57	824.77	[M+NH4]+	TG	TG 48:0|TG 15:0_16:0_17:0	2109	ok	C51H98O6	XHQYBFXVOWIXBR-UHFFFAOYSA-N	O=C(OCC(OC(=O)CCCCCCCCCCCCCCC)COC(=O)CCCCCCCCCCCCCCCC)CCCCCCCCCCCCCC
3	580	70.87046:12 71.08466:458 71.51315:12 81.0682:405 82.8298:12 83.08491:413 84.01687:12 84.84438:12 85.06405:12 85.09982:481 93.06693:12 95.08473:649 96.79943:12 97.09908:447 99.08253:12 99.11542:78 108.76249:12 109.09975:487 110.88081:12 111.11546:146 113.13224:81 123.11541:501 124.11278:12 125.13205:147 127.14815:36 128.68462:12 137.12996:286 138.1382:12 139.14619:48 141.11185:12 141.16202:36 143.…	310	14.967	824.772	14.6	824.77	[M+NH4]+	TG	TG 48:0|TG 16:0_16:0_16:0	2110	ok	C51H98O6	PVNIQBQSYATKKL-UHFFFAOYSA-N	O=C(OCC(OC(=O)CCCCCCCCCCCCCCC)COC(=O)CCCCCCCCCCCCCCC)CCCCCCCCCCCCCCC
3	581	81.07089:12 99.08641:12 150.14169:12 179.17497:12 184.06744:24 339.28836:12 496.4429:24 522.43695:12 523.46832:12 524.49744:12 545.44678:36 547.44116:12 549.48364:12 550.45575:12 550.49689:12 551.49573:24 552.50146:12 569.45618:36 571.46588:12 575.49707:12 577.49768:12 597.48145:48 823.07727:12 825.68555:535 825.77295:12	310	14.312	825.697	14.08	825.694	[M+Na]+	TG	TG 48:2|TG 14:0_16:0_18:2	2111	ok	C51H94O6	YUIIXXZIUIOJQY-UHFFFAOYSA-N	O=C(OCC(OC(=O)CCCCCCCCCCCCCCC)COC(=O)CCCCCCCCCCCCC)CCCCCCCC=CCC=CCCCCC
3	582	86.09618:60 95.08217:12 146.97823:60 184.07155:105 513.22931:12 572.31622:12 621.48175:60 639.4953:12 641.44684:12 641.5285:24 643.46838:408 643.65424:12 644.46594:36 644.49976:12 761.45929:12 765.01886:12 767.46143:303 768.47052:24 768.54999:60 780.52521:12 781.53467:12 781.56036:24 804.56812:24 808.58197:24 823.91406:12 826.54211:453 826.62494:24	320	8.734	826.534	8.6	826.536	[M+Na]+	PC	PC 38:7	2112	ok	C46H78NO8P	IAZOYEPAZWFAAV-UHFFFAOYSA-N	O=C(OCC(OC(=O)CCCCCCCCCC=CCC=CCC=CCC=CCC=CCC=CCC=CCC)COP(=O)([O-])OCC[N+](C)(C)C)CCCCC
3	585	86.09661:24 124.99941:24 183.50085:36 183.53046:12 184.07217:1078 185.082:12 520.37964:12 610.5202:12 641.53778:12 650.57996:12 677.52551:12 767.50244:12 775.53204:12 826.63092:341	320	11.515	826.631	11.19	826.632	[M+H]+	PC	PC 39:3	2117	ok	C47H88NO8P	MGJXDMDWZUQXCK-UHFFFAOYSA-N	O=C(OCC(OC(=O)CCCCCCCCCC=CCC=CCC=CCC)COP(=O)([O-])OCC[N+](C)(C)C)CCCCCCCCCCCCCCCCCC
3	587	111.11036:12 149.022:12 184.06985:24 237.18027:24 250.24426:12 252.26482:89 264.2663:855 265.25858:12 265.27475:24 265.28827:12 266.28311:24 268.45755:12 278.28104:125 279.27728:12 280.29718:24 282.2713:48 289.95236:12 292.29614:60 299.25674:12 313.25351:12 382.39847:36 523.46289:12 535.46527:12 537.49921:12 549.48572:24 551.49225:12 577.51984:24 616.63007:48 617.61487:12 628.62769:199 629.64612:…	410	13.161	826.694	11.87	826.677	[M+H]+	HexCer_HS	HexCer 42:2;3O|HexCer 18:1;2O/24:1;O	2119	ok	C48H91NO9	CXNUVUMLRJUUKW-UHFFFAOYSA-N	O=C(NC(COC1OC(CO)C(O)C(O)C1O)C(O)C=CCCCCCCCCCCCCC)C(O)CCCCCCCCCCC=CCCCCCCCCCC
3	589	71.07387:36 85.83032:12 86.09435:102 95.08303:12 98.98273:24 104.10715:24 124.99756:153 166.05643:24 183.50015:36 183.51189:12 183.53888:36 184.0705:5780 184.62968:12 184.91188:12 185.07384:73 185.13704:12 185.17809:12 185.2644:12 185.46739:12 185.71869:12 186.65381:24 186.76106:12 187.53635:12 187.73331:12 262.25052:24 264.26086:12 391.28491:12 600.61243:12 626.60614:12 629.59998:48 631.62628:24…	310	13.008	827.7	12.89	827.7	[M+H]+	SM	SM 43:2;2O|SM 18:2;2O/25:0	2122	ok	C48H95N2O6P	DUTPZFSAQMYNDC-UHFFFAOYSA-N	O=C(NC(COP(=O)([O-])OCC[N+](C)(C)C)C(O)C=CCCC=CCCCCCCCCC)CCCCCCCCCCCCCCCCCCCCCCCC
3	590	71.0737:24 80.974:12 86.09512:118 95.0479:12 104.10313:24 107.08745:12 124.99732:174 166.06107:36 183.49617:154 183.52753:12 183.94965:12 184.07088:6278 184.60661:12 184.63388:24 184.67714:12 184.73051:12 185.07144:48 185.23515:12 185.52834:12 186.87592:24 187.15118:12 187.23853:12 187.77637:12 189.84653:12 341.28714:12 500.32721:12 518.31854:24 524.31836:12 526.31494:12 542.32635:12 544.34052:12…	310	8.567	828.549	8.52	828.554	[M+H]+	PC	PC 40:9|PC 20:4_20:5	2126	ok	C48H78NO8P	VZHJGZIHURTYOK-UHFFFAOYSA-N	O=C(OCC(OC(=O)CCCC=CCC=CCC=CCC=CCC=CCC)COP(=O)([O-])OCC[N+](C)(C)C)CCCCCCC=CCC=CCC=CCC=CCC
3	591	71.06998:12 86.09571:118 91.0602:12 95.08337:12 124.99627:48 131.09239:12 146.52357:12 146.98105:182 166.05681:12 183.50024:12 184.07214:1602 184.50398:12 185.07378:60 185.34619:12 186.07452:12 206.05495:12 415.20789:12 415.2236:12 441.23178:48 441.2583:12 478.31949:24 513.22101:36 513.2356:48 550.3288:12 568.32117:12 572.31677:12 623.50159:167 624.51831:12 642.53729:12 643.43903:12 643.4657:12 6…	320	9.313	828.55	8.82	828.551	[M+Na]+	PC	PC 38:6	2127	ok	C46H80NO8P	KKVDMSZJVFAMDW-UHFFFAOYSA-N	O=C(OCC(OC(=O)CCCCCCCCCCCCC=CCC=CCC=CCC=CCC=CCC=CCC)COP(=O)([O-])OCC[N+](C)(C)C)CCCCC
3	592	70.06636:12 71.08438:24 77.03566:24 79.05287:24 81.06864:48 82.06485:64 83.08347:36 85.02911:24 86.09682:36 91.05233:24 93.06774:36 95.08456:36 96.08114:12 97.02603:12 97.06196:12 97.09821:48 98.98688:12 104.10075:12 107.08742:24 109.09754:36 111.11663:12 121.09828:88 123.10957:12 123.11996:12 124.99972:48 125.10012:12 127.03424:24 127.04531:12 135.11458:60 137.12646:24 137.13844:12 145.04752:12 …	310	13.151	828.691	12.72	828.692	[M+H]+	HexCer_HS	HexCer 42:1;3O|HexCer 18:1;2O/24:0;O	2129	ok	C48H93NO9	ZXWQZGROTQMXME-UHFFFAOYSA-N	O=C(NC(COC1OC(CO)C(O)C(O)C1O)C(O)C=CCCCCCCCCCCCCC)C(O)CCCCCCCCCCCCCCCCCCCCCC
3	593	71.07113:6 85.10214:3 86.0953:37 104.10874:6 124.9978:17 166.05887:9 166.06851:3 173.13348:3 183.4995:6 183.51865:3 183.67503:3 184.07133:846 185.07449:9 185.23196:3 185.65414:3 186.3597:3 187.00984:3 187.14992:3 198.08437:3 208.00099:3 264.26398:6 292.11758:3 301.2981:3 499.19232:3 557.25104:3 628.59814:3 645.50946:3 646.46857:3 646.51111:6 648.62103:3 649.62103:6 649.66064:6 651.50378:3 667.642…	420	12.039	829.679	10.75	829.679	[M+H]+	SM	SM 42:2;3O	2134	ok	C47H93N2O7P	JTHVSQGSSKGCKV-UHFFFAOYSA-N	O=C(NC(COP(=O)([O-])OCC[N+](C)(C)C)C(O)C(O)CCCC=CCCC)CCCCCCCCCCCCCCCCCC=CCCCCCCCCCC
3	594	71.07162:68 86.0958:277 98.98197:36 104.10327:48 124.99752:260 133.10088:12 149.02214:12 166.06004:60 183.49963:143 183.52069:24 183.56229:12 184.07092:19188 184.21188:12 184.23589:12 184.35185:12 184.45567:12 184.46901:12 184.53648:12 184.56905:12 184.68532:12 184.72917:12 184.75339:24 184.76172:24 184.77588:12 184.86836:12 184.88327:24 184.89986:12 184.94685:24 184.96852:12 184.98283:12 185.018…	310	13.258	829.717	13.18	829.716	[M+H]+	SM	SM 43:1;2O|SM 18:1;2O/25:0	2135	ok	C48H97N2O6P	JONXXLXMISNQNG-UHFFFAOYSA-N	O=C(NC(COP(=O)([O-])OCC[N+](C)(C)C)C(O)C=CCCCCCCCCCCCCC)CCCCCCCCCCCCCCCCCCCCCCCC
3	597	120.96231:24 184.07306:139 185.08122:12 207.97755:12 207.99748:86 600.52478:12 623.49762:36 645.47998:78 663.48047:12 743.42236:24 743.46527:36 812.60779:36 830.48816:77 830.54865:24 830.62262:12 830.65851:36 830.68481:24 830.70105:24 830.72571:12	320	8.386	830.492	7.99	830.494	[M+Na]+	PS	PS 38:6	2139	ok	C44H74NO10P	RINKXIZMSWDACE-UHFFFAOYSA-N	O=C(OCC(OC(=O)CCCCCCCCCCCCC=CCC=CCC=CCC=CCC=CCC=CCC)COP(=O)(O)OCC(N)C(=O)O)CCCCC
3	598	71.07194:12 86.09489:24 125.00251:12 146.98254:60 184.07356:507 185.06918:24 341.30597:24 469.26382:12 487.22049:12 506.36017:12 570.52307:12 602.50189:12 625.50079:24 625.52692:48 647.5072:352 648.4964:24 747.4856:12 769.07245:12 771.49335:238 772.47906:12 772.50861:24 772.58331:217 784.59003:24 785.57947:87 786.61523:24 808.58905:36 809.58569:24 809.61511:24 810.59241:24 821.60004:12 827.95074:…	420	9.79	830.564	9.11	830.567	[M+Na]+	PC	PC 38:5	2142	ok	C46H82NO8P	CANZVNSRAPPYKG-UHFFFAOYSA-N	O=C(OCC(OC(=O)CCCCCCCCCCCCCCCC=CCC=CCC=CCC=CCC=CCC)COP(=O)([O-])OCC[N+](C)(C)C)CCCCC
3	599	70.06423:24 71.07214:60 80.97127:24 85.83251:24 86.09645:416 91.05295:12 98.98296:60 104.10548:91 124.99877:541 131.08472:12 133.09999:12 163.14929:12 166.06139:132 183.50034:151 183.53667:12 183.55392:12 183.65451:12 184.00827:12 184.04253:10 184.07278:27794 184.12437:12 184.27573:12 184.29762:12 184.34714:12 184.36415:24 184.4481:12 184.49033:24 184.52776:24 184.59578:12 184.64815:12 184.68918:…	310	8.897	830.57	8.9	830.569	[M+H]+	PC	PC 40:8|PC 20:4_20:4	2143	ok	C48H80NO8P	BFCSBEFTXQRIOJ-UHFFFAOYSA-N	O=C(OCC(OC(=O)CCCCCCC=CCC=CCC=CCC=CCC)COP(=O)([O-])OCC[N+](C)(C)C)CCCCCCC=CCC=CCC=CCC=CCC
3	600	71.07345:8 86.09486:16 104.10478:8 124.99724:34 146.97881:4 147.06596:4 164.00443:4 166.05984:12 183.49771:23 184.07033:1075 185.06042:4 185.07739:20 185.40395:4 186.06924:4 186.09029:4 207.02914:8 221.08054:8 266.98776:8 267.0061:4 281.04578:12 281.05765:4 326.96518:4 341.00092:8 341.01694:20 355.06393:38 415.03076:4 429.07721:12 465.34045:4 503.08929:4 570.53479:4 577.11591:4 610.52856:4 631.56…	320	11.782	831.694	11.44	831.695	[M+H]+	SM	SM 42:1;3O	2150	ok	C47H95N2O7P	KKVNJHINLOBWCG-UHFFFAOYSA-N	O=C(NC(COP(=O)([O-])OCC[N+](C)(C)C)C(O)C(O)CCCC=CCCC)CCCCCCCCCCCCCCCCCCCCCCCCCCCCC
3	601	86.09506:60 104.10587:24 124.99813:74 147.06918:12 166.0609:12 183.49922:24 184.07172:2517 184.3334:12 184.81844:12 185.0708:36 185.08234:24 185.23824:12 221.07906:12 221.09135:12 266.99115:24 281.0502:36 355.07144:60 788.61938:12 813.68445:12 829.1084:12 831.56805:12 831.69073:579	320	11.514	831.695	11.44	831.695	[M+H]+	SM	SM 42:1;3O	2151	ok	C47H95N2O7P	KKVNJHINLOBWCG-UHFFFAOYSA-N	O=C(NC(COP(=O)([O-])OCC[N+](C)(C)C)C(O)C(O)CCCC=CCCC)CCCCCCCCCCCCCCCCCCCCCCCCCCCCC
3	602	71.07238:12 73.04726:12 86.09523:83 104.10723:36 124.99605:100 147.11293:12 163.99886:12 166.05318:12 166.06223:12 183.50252:48 183.97598:12 184.07109:4188 184.51389:12 184.78839:12 184.85132:12 185.01474:24 185.0751:86 185.31639:24 185.39909:12 185.78992:12 186.04909:12 186.07915:24 186.63312:12 207.02267:24 207.03409:12 221.08424:24 264.26242:36 265.25464:12 265.27179:12 266.25626:12 267.00528:…	420	13.053	831.695	11.44	831.695	[M+H]+	SM	SM 42:1;3O	2152	ok	C47H95N2O7P	KKVNJHINLOBWCG-UHFFFAOYSA-N	O=C(NC(COP(=O)([O-])OCC[N+](C)(C)C)C(O)C(O)CCCC=CCCC)CCCCCCCCCCCCCCCCCCCCCCCCCCCCC
3	603	85.10008:12 86.09637:48 124.99867:36 146.97969:126 147.11519:12 183.49886:12 184.07079:653 185.02643:12 185.07253:24 185.08192:24 187.07088:12 221.08234:24 269.22696:12 281.04816:24 341.01431:12 341.30472:48 354.27829:12 355.05392:24 355.06845:60 356.06329:12 415.02838:12 469.26321:24 489.2196:12 489.25085:24 526.31995:24 548.31006:12 625.54059:12 627.49329:24 627.52875:132 647.46429:12 649.5094:…	420	10.349	832.585	9.6	832.583	[M+Na]+	PC	PC 38:4	2158	ok	C46H84NO8P	FJQQQTLUYGFYFW-UHFFFAOYSA-N	O=C(OCC(OC(=O)CCCCCCCCCCCCCCCCCCC=CCC=CCC=CCC=CCC)COP(=O)([O-])OCC[N+](C)(C)C)CCCCC
3	604	71.07074:36 71.07578:24 86.09494:125 98.98326:12 104.10637:12 124.99924:92 166.05952:24 183.50111:48 183.51529:12 183.96689:12 184.07175:5181 184.23811:12 184.7421:12 185.00816:12 185.076:48 185.15469:12 185.36896:12 186.07724:24 186.83481:12 187.57663:12 188.1871:12 189.65923:12 221.08208:12 281.05215:36 326.96875:12 355.04556:12 355.07315:24 415.04105:12 526.31696:36 528.33099:24 528.3595:12 54…	310	9.387	832.587	9.18	832.585	[M+H]+	PC	PC 40:7|PC 20:3_20:4	2159	ok	C48H82NO8P	QFOVTMHNARYFIU-UHFFFAOYSA-N	O=C(OCC(OC(=O)CCCCCCC=CCC=CCC=CCC=CCC)COP(=O)([O-])OCC[N+](C)(C)C)CCCCCCCCCC=CCC=CCC=CCC
3	606	71.06911:24 80.97678:12 86.0947:73 104.10619:12 124.99606:113 147.06416:24 166.0575:36 183.4971:60 183.51299:24 184.07019:5383 184.84608:12 184.87564:12 184.91856:12 185.07399:68 185.28021:12 185.51897:12 185.84297:12 185.86305:12 186.07635:12 186.33955:12 187.59109:12 221.08072:60 268.98734:12 281.04678:36 282.04013:12 355.05832:36 356.06378:24 357.05499:12 357.07126:24 448.18756:12 620.62994:12…	420	12.968	833.711	12.41	833.711	[M+H]+	SM	SM 42:0;3O	2164	ok	C47H97N2O7P	BZLXBKLWLUQZGS-UHFFFAOYSA-N	O=C(NC(COP(=O)([O-])OCC[N+](C)(C)C)C(O)C(O)CCCCCCCC)CCCCCCCCCCCCCCCCCCCCCCCCCCCCC
3	607	71.04677:12 79.0536:24 81.06971:48 83.08443:24 91.05234:24 93.06803:24 95.08728:24 97.06064:12 97.09391:24 105.06853:36 107.08541:36 109.1003:24 111.11792:24 117.0654:12 119.08318:24 121.09814:36 123.1152:24 128.06328:12 129.06818:24 131.08157:83 131.09052:12 133.09113:24 133.0984:36 133.10905:12 135.11794:36 141.01231:12 143.08632:24 145.09816:36 147.07674:12 147.11626:24 149.02509:12 149.13112:…	310	8.462	834.528	8.18	834.528	[M+H]+	PS	PS 40:7|PS 18:1_22:6	2169	ok	C46H76NO10P	FZVOBDJBRIEKPS-UHFFFAOYSA-N	O=C(OCC(OC(=O)CCC=CCC=CCC=CCC=CCC=CCC=CCC)COP(=O)(O)OCC(N)C(=O)O)CCCCCCCC=CCCCCCCCC
3	608	86.09671:65 95.08714:12 125.00078:24 131.0847:12 146.52901:12 146.98067:205 163.14659:12 173.12605:12 183.50397:24 184.07088:368 185.06873:12 186.08057:12 267.26538:12 281.05057:12 289.24396:12 317.13931:12 355.07416:12 356.05548:12 357.07001:12 429.07486:12 443.25534:12 469.26135:24 469.27786:12 491.22888:12 491.25687:48 506.37814:24 528.32684:12 528.34869:12 550.31201:12 550.33997:12 629.54547:…	420	10.836	834.596	10.28	834.598	[M+Na]+	PC	PC 38:3	2170	ok	C46H86NO8P	RSFPKBHSGZGCAF-UHFFFAOYSA-N	O=C(OCC(OC(=O)CCCCCCCCCCCCCCCCC=CCC=CCC=CCCCCCCC)COP(=O)([O-])OCC[N+](C)(C)C)CCCCC
3	609	71.07076:70 80.97283:24 85.83503:12 85.84932:12 86.09488:865 86.63094:12 98.98134:78 104.10444:142 106.99211:12 124.9975:846 125.86429:12 166.05913:120 183.50043:242 183.52448:48 183.53603:24 183.56888:12 183.58029:12 183.62463:24 183.87161:12 183.90967:12 184.03767:10 184.07103:44985 184.1062:11 184.25659:12 184.31982:24 184.38704:12 184.50134:12 184.51373:12 184.59369:24 184.6468:24 184.67192:1…	310	9.629	834.601	9.33	834.601	[M+H]+	PC	PC 40:6|PC 18:1_22:5	2171	ok	C48H84NO8P	LQILTFYUCKNMSR-UHFFFAOYSA-N	O=C(OCC(OC(=O)CCCCCC=CCC=CCC=CCC=CCC=CCC)COP(=O)([O-])OCC[N+](C)(C)C)CCCCCCCC=CCCCCCCCC
3	610	71.07227:36 79.05576:12 80.97242:12 85.83495:12 86.09469:282 98.98303:48 104.105:48 124.60927:12 124.99851:247 166.06245:100 183.49895:238 184.07227:17835 184.3502:12 184.3864:12 184.59599:12 184.63029:12 184.64555:12 184.67606:12 184.71419:12 184.76756:12 184.82922:24 184.8591:12 184.90488:12 184.92204:12 184.94154:12 184.97641:12 185.00407:12 185.01363:12 185.07504:127 185.09186:24 185.11954:12…	410	9.903	834.601	9.33	834.601	[M+H]+	PC	PC 40:6|PC 18:1_22:5	2172	ok	C48H84NO8P	LQILTFYUCKNMSR-UHFFFAOYSA-N	O=C(OCC(OC(=O)CCCCCC=CCC=CCC=CCC=CCC=CCC)COP(=O)([O-])OCC[N+](C)(C)C)CCCCCCCC=CCCCCCCCC
3	611	70.06438:24 70.85414:36 71.07214:670 72.07464:12 80.97302:110 81.06773:12 85.83239:60 86.09569:6198 86.51989:12 86.52902:12 86.55904:12 86.75361:12 86.84967:12 86.90981:12 87.09474:24 87.10281:24 87.14209:12 87.32421:12 88.07534:12 88.75492:12 89.07172:12 91.05344:24 95.08859:12 97.10173:12 98.68186:12 98.98354:403 102.09499:12 104.10664:746 104.37184:12 105.0659:12 106.99132:12 109.10267:12 113.…	410	10.226	834.604	9.48	834.601	[M+H]+	PC	PC 40:6|PC 18:0_22:6	2173	ok	C48H84NO8P	FAUYAENFVCNTAL-UHFFFAOYSA-N	O=C(OCC(OC(=O)CCC=CCC=CCC=CCC=CCC=CCC=CCC)COP(=O)([O-])OCC[N+](C)(C)C)CCCCCCCCCCCCCCCCC
3	613	71.08486:24 85.10243:12 86.09463:12 95.08133:12 113.12931:12 121.10115:12 141.16354:24 169.19476:12 184.07327:60 185.06558:12 207.99461:12 284.03439:12 313.26779:12 342.9917:12 357.07224:12 416.043:12 429.07065:12 535.51031:24 537.52252:318 538.52478:24 538.54248:24 551.50482:24 561.5199:249 562.50482:24 562.52954:48 563.52887:24 563.5462:36 575.49817:60 576.50446:12 577.51276:36 577.53632:12 589…	310	15.226	834.79	14.93	834.791	[M+NH4]+	EtherTG	TG O-50:2|TG O-16:0_16:0_18:2	2176	ok	C53H100O5	ZYLBHYALOKYHPW-UHFFFAOYSA-N	O=C(OCC(OC(=O)CCCCCCCC=CCC=CCCCCC)COCCCCCCCCCCCCCCCC)CCCCCCCCCCCCCCC
3	614	86.09589:60 146.98064:48 184.07634:36 185.13075:12 207.99937:12 221.08368:12 222.08913:12 222.10794:12 264.2742:12 281.05295:12 283.05664:12 343.00864:12 355.07816:24 356.06506:36 357.0755:24 357.09113:12 367.16818:12 459.21057:12 612.59009:48 612.61334:24 630.59375:12 630.61682:48 630.64471:24 650.52295:12 650.54767:36 651.53265:60 652.60126:1042 653.58344:24 653.6084:60 653.65088:24 660.04773:1…	320	12.656	835.666	12.58	835.666	[M+Na]+	SM	SM 42:2;2O	2179	ok	C47H93N2O6P	SZQCLXFQTJNJDY-UHFFFAOYSA-N	O=C(NC(COP(=O)([O-])OCC[N+](C)(C)C)C(O)C=CCCCCCCC)CCCCCCCCCCCCCCCCCC=CCCCCCCCCCC
3	616	70.86809:12 71.04651:12 71.08446:127 77.03639:24 79.05307:202 81.06844:269 83.04714:12 83.08406:125 85.06799:24 85.09972:93 86.09909:12 88.03743:60 91.05225:271 93.0699:124 95.085:229 96.80286:12 97.05698:12 97.06377:24 97.10033:99 98.97907:12 99.11419:48 99.12105:24 103.05345:12 105.06948:254 106.04843:24 107.0847:76 109.07356:12 109.10056:126 110.10297:12 111.11674:60 113.13085:24 115.05521:24 …	410	8.897	836.544	8.36	836.544	[M+H]+	PS	PS 40:6|PS 18:0_22:6	2186	ok	C46H78NO10P	LYYHRRPTEXPVOR-UHFFFAOYSA-N	O=C(OCC(OC(=O)CCC=CCC=CCC=CCC=CCC=CCC=CCC)COP(=O)(O)OCC(N)C(=O)O)CCCCCCCCCCCCCCCCC
3	617	81.06893:24 86.09637:24 109.10084:24 129.06612:12 146.98003:105 155.00555:12 164.005:24 184.06966:36 185.12926:12 207.99324:12 223.14436:12 341.30017:12 398.25848:12 459.21017:24 465.24091:12 469.25812:12 534.37024:12 611.53784:12 629.50714:12 631.56683:48 651.52972:301 652.52881:66 653.54138:298 654.54352:36 673.55048:24 681.56042:12 695.52191:12 695.56:36 695.59589:12 774.5434:12 777.53485:182 …	420	11.741	836.613	11.02	836.614	[M+Na]+	PC	PC 38:2	2188	ok	C46H88NO8P	PJKMRXZFQHHZDS-UHFFFAOYSA-N	O=C(OCC(OC(=O)CCCCCCCCCCCCCCCCCCCC=CCC=CCCCCCCC)COP(=O)([O-])OCC[N+](C)(C)C)CCCCC
3	618	71.0702:73 71.08044:12 71.08813:12 80.97399:12 86.09406:384 95.0814:12 97.0993:12 98.98202:36 104.10265:60 124.99622:386 131.0851:12 159.10995:12 166.06198:92 183.49712:136 183.52104:12 183.90164:12 184.0343:11 184.07051:21337 184.21799:12 184.2475:12 184.28368:12 184.32367:12 184.44272:12 184.60764:24 184.63519:12 184.66432:12 184.67474:12 184.72751:24 184.741:12 184.75815:12 184.78674:12 184.81…	410	10.531	836.616	9.92	836.616	[M+H]+	PC	PC 40:5|PC 18:0_22:5	2190	ok	C48H86NO8P	MAAMGQXOTCBPFS-UHFFFAOYSA-N	O=C(OCC(OC(=O)CCCCCC=CCC=CCC=CCC=CCC=CCC)COP(=O)([O-])OCC[N+](C)(C)C)CCCCCCCCCCCCCCCCC
3	619	70.06391:12 71.07257:151 71.088:12 80.97237:48 85.83388:24 86.09568:1047 86.86365:12 87.09653:12 87.966:12 95.08584:12 98.9832:112 104.10698:151 105.06551:12 124.9988:1027 131.08199:12 132.04256:12 143.08852:12 146.98042:36 147.98401:12 148.98155:12 163.00928:12 163.14722:12 166.06213:173 171.11427:12 183.49901:276 183.55096:12 183.57545:24 183.65045:12 183.89671:12 183.93286:12 183.95854:12 184.…	410	10.919	836.618	9.92	836.616	[M+H]+	PC	PC 40:5|PC 18:0_22:5	2191	ok	C48H86NO8P	MAAMGQXOTCBPFS-UHFFFAOYSA-N	O=C(OCC(OC(=O)CCCCCC=CCC=CCC=CCC=CCC=CCC)COP(=O)([O-])OCC[N+](C)(C)C)CCCCCCCCCCCCCCCCC
3	621	71.04975:12 71.08465:325 77.0411:12 79.05392:48 81.06904:577 82.82814:12 83.08405:322 85.06342:24 85.09978:278 86.10875:12 91.05368:12 93.06894:60 94.79285:24 95.08387:862 95.62393:12 96.80266:24 97.06093:24 97.10001:335 99.07834:24 99.1151:94 105.06275:12 105.07138:12 107.08361:24 109.09984:368 110.10028:12 111.07803:36 111.11421:292 113.09139:24 113.12916:36 119.09051:12 121.09916:156 122.73999…	310	14.795	836.77	14.38	836.77	[M+NH4]+	TG	TG 49:1|TG 15:0_16:0_18:1	2194	ok	C52H98O6	IVRUJYRTYXTTIH-UHFFFAOYSA-N	O=C(OCC(OC(=O)CCCCCCCCCCCCCCC)COC(=O)CCCCCCCCCCCCCC)CCCCCCCC=CCCCCCCCC
3	622	71.08486:36 81.06835:24 81.07381:12 83.08442:36 85.10085:91 97.09976:48 99.07913:12 99.11334:12 111.11564:12 121.10021:12 121.10895:12 123.11403:12 125.13164:36 127.14578:24 129.06866:24 135.10834:12 135.11649:12 137.12463:12 141.15784:12 149.12727:24 151.14671:12 165.1664:12 169.15001:12 177.15971:12 179.18758:12 184.07092:24 225.24918:12 239.21544:12 239.2393:24 247.24751:12 257.23938:24 289.28…	310	15.602	836.806	15.14	836.807	[M+NH4]+	EtherTG	TG O-50:1|TG O-16:0_16:0_18:1	2195	ok	C53H102O5	NSEKYLOUAKIDTL-UHFFFAOYSA-N	O=C(OCC(OC(=O)CCCCCCCC=CCCCCCCCC)COCCCCCCCCCCCCCCCC)CCCCCCCCCCCCCCC
3	623	71.06977:24 81.06704:12 83.08704:12 86.09654:48 95.09195:12 97.09891:12 104.10324:12 146.97806:48 165.16856:12 184.06955:48 342.29819:24 385.27441:12 386.26767:12 392.39294:36 614.6095:36 614.63916:12 632.61444:24 632.64148:24 651.53949:36 652.53912:318 653.54761:60 654.612:1395 655.57214:12 655.58344:36 655.61865:71 656.9071:12 696.63147:48 697.61389:36 773.53925:12 776.14215:24 776.16364:12 778…	320	13.163	837.684	12.92	837.682	[M+Na]+	SM	SM 42:1;2O	2196	ok	C47H95N2O6P	SJKQWVPGRUTFNL-UHFFFAOYSA-N	O=C(NC(COP(=O)([O-])OCC[N+](C)(C)C)C(O)C=CCCCCCCC)CCCCCCCCCCCCCCCCCCCCCCCCCCCCC
3	624	71.08536:36 77.03709:12 79.05184:36 80.82044:12 81.0679:60 83.08285:24 85.06344:12 85.09903:24 88.03891:24 91.0509:60 93.06631:36 95.08662:130 97.09591:48 97.10633:24 105.06592:36 107.08443:48 109.0938:12 109.10036:78 111.1104:12 117.06849:48 119.08367:36 121.1023:24 123.11533:48 129.06963:48 130.07805:12 130.68672:12 131.08237:77 133.0555:12 133.09903:60 135.08092:12 135.11197:36 137.13251:36 14…	410	9.302	838.558	8.54	838.559	[M+H]+	PS	PS 40:5|PS 18:0_22:5	2198	ok	C46H80NO10P	PZEFRSYCROBXSJ-UHFFFAOYSA-N	O=C(OCC(OC(=O)CCCCCC=CCC=CCC=CCC=CCC=CCC)COP(=O)(O)OCC(N)C(=O)O)CCCCCCCCCCCCCCCCC
3	626	71.08469:157 77.03832:24 79.05482:60 81.06825:60 82.07438:12 83.04753:12 83.08306:36 84.09137:12 85.05826:12 85.10019:48 88.03668:60 91.05314:83 93.06774:73 95.0428:12 95.08331:110 95.09683:12 97.06997:12 97.09969:48 99.07733:12 99.11336:24 105.06749:153 106.04723:12 106.06904:12 107.08203:60 107.09074:12 109.10023:76 111.07745:12 111.11359:24 113.12597:12 117.06925:60 119.08388:97 121.10023:48 1…	410	9.079	838.559	8.54	838.559	[M+H]+	PS	PS 40:5|PS 18:0_22:5	2200	ok	C46H80NO10P	PZEFRSYCROBXSJ-UHFFFAOYSA-N	O=C(OCC(OC(=O)CCCCCC=CCC=CCC=CCC=CCC=CCC)COP(=O)(O)OCC(N)C(=O)O)CCCCCCCCCCCCCCCCC
3	628	71.07196:18 86.09543:111 98.97963:12 104.10643:45 124.9995:101 125.51698:6 126.04008:6 146.98024:24 166.0596:18 175.14795:6 183.49908:41 183.51007:12 184.03922:6 184.07207:5242 184.17055:6 184.77451:6 184.80978:6 184.89084:6 185.03394:6 185.07275:43 185.12955:6 185.16084:6 185.29131:12 185.44006:6 185.49217:6 185.54663:6 185.57912:6 186.19304:6 186.23994:6 186.29204:6 186.46878:6 186.6508:6 186.7…	410	11.694	838.631	10.85	838.632	[M+H]+	PC	PC 40:4|PC 20:0_20:4	2203	ok	C48H88NO8P	DDIJTWRVGORCFN-UHFFFAOYSA-N	O=C(OCC(OC(=O)CCCCCCC=CCC=CCC=CCC=CCC)COP(=O)([O-])OCC[N+](C)(C)C)CCCCCCCCCCCCCCCCCCC
3	629	71.07154:48 71.08666:12 80.97094:24 86.09601:423 86.50423:12 98.98149:36 104.10389:48 124.99795:319 159.11508:12 161.12581:12 166.05342:48 166.06326:82 183.50003:187 183.5183:12 183.73024:12 183.87479:12 183.98701:12 184.07155:20076 184.26743:24 184.34396:12 184.44682:12 184.47783:12 184.53828:12 184.60403:12 184.62881:24 184.70447:24 184.78036:12 184.79466:24 184.84711:12 184.8576:12 184.87601:1…	410	11.294	838.631	10.62	838.632	[M+H]+	PC	PC 40:4|PC 18:0_22:4	2204	ok	C48H88NO8P	WUIUYHXOIXOMHN-UHFFFAOYSA-N	O=C(OCC(OC(=O)CCCCCCCCC=CCC=CCC=CCC=CCC)COP(=O)([O-])OCC[N+](C)(C)C)CCCCCCCCCCCCCCCCC
3	631	71.0842:172 79.05497:24 81.06823:60 83.08481:97 84.83766:12 85.10014:119 95.08478:258 97.10005:82 99.11743:60 109.09922:270 111.1155:60 113.13058:36 123.11437:139 125.1316:36 127.15066:12 137.13074:76 139.1498:24 141.16451:12 151.14793:24 155.17697:24 165.15404:24 165.16576:24 179.18112:24 183.16862:12 184.07115:36 207.20399:12 211.20415:36 221.2224:96 221.23946:12 225.21771:117 235.2393:36 238.4…	310	15.189	838.787	14.82	838.786	[M+NH4]+	TG	TG 49:0|TG 16:0_16:0_17:0	2206	ok	C52H100O6	TTWJTJMWHOYBPQ-UHFFFAOYSA-N	O=C(OCC(OC(=O)CCCCCCCCCCCCCCC)COC(=O)CCCCCCCCCCCCCCCC)CCCCCCCCCCCCCCC
3	633	71.08491:48 77.03419:12 79.05373:24 81.06826:146 83.08458:36 85.10022:36 86.09513:24 86.1003:24 88.03781:36 91.05227:60 93.06911:60 95.08315:60 97.10163:48 104.11001:12 105.06699:70 106.04896:24 107.08375:36 108.08187:12 109.09789:110 111.11561:48 113.13208:36 117.0698:36 119.08606:60 121.09745:36 123.11632:64 124.99823:24 125.09137:24 125.13145:12 127.14806:12 129.06706:24 130.07404:12 131.08437…	410	9.51	840.574	8.85	840.575	[M+H]+	PS	PS 40:4|PS 18:0_22:4	2212	ok	C46H82NO10P	LJUFXCVFKSJRPV-UHFFFAOYSA-N	O=C(OCC(OC(=O)CCCCCCCCC=CCC=CCC=CCC=CCC)COP(=O)(O)OCC(N)C(=O)O)CCCCCCCCCCCCCCCCC
3	635	71.07195:6 86.09443:40 87.09736:12 97.0971:6 98.97928:6 104.10278:6 124.99652:30 127.00089:6 146.98039:6 166.05988:24 183.50015:48 183.51491:6 184.07069:2151 184.29201:6 184.50044:12 184.73216:6 184.78746:6 184.81892:6 185.07207:139 185.30267:6 185.42682:6 186.07451:44 186.31802:6 186.57375:6 187.42162:6 333.27176:18 369.32886:12 389.29294:12 389.31329:12 499.18661:6 520.33118:12 560.38849:6 560.…	310	11.749	840.645	11.46	840.648	[M+H]+	PC	PC 40:3|PC 22:1_18:2	2216	ok	C48H90NO8P	QITWVLBMWWSFPO-UHFFFAOYSA-N	O=C(OCC(OC(=O)CCCCCCCC=CCC=CCCCCC)COP(=O)([O-])OCC[N+](C)(C)C)CCCCCCCCCCCC=CCCCCCCCC
3	636	71.07556:6 81.0727:12 86.09424:59 95.08201:12 98.98855:12 104.10217:6 117.06972:6 124.99742:101 143.08061:6 166.05779:6 166.07133:6 183.50185:52 183.52081:6 184.07111:3785 184.35297:6 184.72742:6 184.76079:6 184.95534:6 185.05014:12 185.07776:18 185.15092:6 185.27119:6 185.57491:6 186.72229:6 188.22523:6 188.39078:6 188.94183:6 207.99506:12 371.29199:6 402.30508:6 506.35062:12 506.37415:6 524.370…	410	12.342	840.646	11.52	840.648	[M+H]+	PC	PC 40:3|PC 18:0_22:3	2217	ok	C48H90NO8P	ISCOBNWTWBSGJN-UHFFFAOYSA-N	O=C(OCC(OC(=O)CCCCCCCCC=CCC=CCC=CCCCCC)COP(=O)([O-])OCC[N+](C)(C)C)CCCCCCCCCCCCCCCCC
3	637	71.07185:8 80.97368:4 81.06838:4 83.07881:4 86.09635:63 98.97918:4 104.10569:8 119.07999:4 123.11346:4 124.99648:39 133.09747:4 149.02107:4 161.12891:4 162.95206:4 166.05923:4 183.50035:20 183.51689:8 184.07037:2624 184.38406:8 184.70413:4 184.75179:4 184.80232:4 184.92725:4 184.97017:4 185.07661:20 185.1171:12 185.44743:4 185.76085:4 185.90714:4 186.06593:4 186.07399:4 186.10611:4 186.29753:4 18…	410	12.063	840.647	11.52	840.648	[M+H]+	PC	PC 40:3|PC 18:0_22:3	2218	ok	C48H90NO8P	ISCOBNWTWBSGJN-UHFFFAOYSA-N	O=C(OCC(OC(=O)CCCCCCCCC=CCC=CCC=CCCCCC)COP(=O)([O-])OCC[N+](C)(C)C)CCCCCCCCCCCCCCCCC
3	642	86.09155:24 86.09643:36 104.1088:12 124.99799:24 137.13004:12 166.06502:12 183.49783:12 183.50732:12 184.07185:1534 185.07661:24 186.07208:12 203.17888:12 264.27188:12 587.46661:12 604.60175:12 614.59198:12 638.65161:24 646.64032:12 655.53839:36 655.56799:24 656.56555:99 657.56409:24 657.58398:36 658.63464:12 685.62903:12 700.6062:12 700.62476:12 778.5788:12 782.60974:12 783.54004:12 794.67596:12…	310	13.163	841.713	13.11	841.716	[M+H]+	SM	SM 44:2;2O|SM 18:1;2O/26:1	2226	ok	C49H97N2O6P	DOCYSFGRRIYTER-UHFFFAOYSA-N	O=C(NC(COP(=O)([O-])OCC[N+](C)(C)C)C(O)C=CCCCCCCCCCCCCC)CCCCCCCCCCCCCC=CCCCCCCCCCC
3	644	71.07256:12 86.09406:119 91.05437:12 98.9811:12 124.99878:92 149.12691:12 166.06976:24 173.12817:12 183.49925:36 184.07034:3015 185.07301:24 264.26105:12 264.27133:48 265.27841:24 369.33109:12 389.29346:36 502.32364:12 506.37018:12 520.34235:24 524.3623:12 562.41199:12 565.50842:24 580.38959:12 580.42676:24 644.62445:24 657.51996:12 657.53705:24 657.56171:48 657.59839:24 659.58417:12 662.61926:12…	310	12.963	842.663	12.49	842.663	[M+H]+	PC	PC 40:2|PC 22:0_18:2	2231	ok	C48H92NO8P	LDQMGTRKTWSKIW-UHFFFAOYSA-N	O=C(OCC(OC(=O)CCCCCCCC=CCC=CCCCCC)COP(=O)([O-])OCC[N+](C)(C)C)CCCCCCCCCCCCCCCCCCCCC
3	645	79.05485:12 81.06767:24 95.08632:24 109.10307:12 111.11302:12 121.0982:24 135.10847:12 149.12918:24 151.13634:12 161.13445:12 173.13304:12 184.06927:429 185.07402:36 198.21518:12 211.20416:12 247.24342:36 252.26649:284 261.24866:24 263.44186:12 264.26691:1379 265.08374:12 265.23703:12 265.26099:36 266.28247:48 276.27762:12 278.27933:247 279.27606:12 280.28568:24 282.2767:97 292.29761:73 292.31042…	310	13.256	842.706	13.03	842.708	[M+H]+	HexCer_HS	HexCer 43:1;3O|HexCer 18:1;2O/25:0;O	2232	ok	C49H95NO9	HVNGBIAIWLRZIC-UHFFFAOYSA-N	O=C(NC(COC1OC(CO)C(O)C(O)C1O)C(O)C=CCCCCCCCCCCCCC)C(O)CCCCCCCCCCCCCCCCCCCCCCC
3	647	71.07306:12 86.09721:24 95.08719:12 104.10037:12 104.10641:12 124.99703:36 183.50171:12 184.07121:1807 184.73842:12 185.07819:24 252.26419:12 264.26514:24 265.26868:12 269.22791:12 372.10913:12 633.64355:12 645.62964:12 658.56995:12 658.60345:24 663.64832:12 672.6225:12 702.64923:24 825.68604:24 825.71405:48 825.74506:12 841.07617:24 843.6676:12 843.7287:453	310	13.381	843.73	13.3	843.731	[M+H]+	SM	SM 44:1;2O|SM 18:1;2O/26:0	2236	ok	C49H99N2O6P	VRAWSAPVSSLIRI-UHFFFAOYSA-N	O=C(NC(COP(=O)([O-])OCC[N+](C)(C)C)C(O)C=CCCCCCCCCCCCCC)CCCCCCCCCCCCCCCCCCCCCCCCC
3	653	86.09566:24 124.99829:36 184.07054:768 184.50864:12 185.07214:24 197.08324:12 337.27142:12 367.30231:12 369.33353:12 463.20621:12 536.37457:12 536.39899:12 550.33997:12 663.43988:12 677.56055:12 787.47052:24 788.50513:12 788.57404:12 788.61511:24 843.93744:12 846.53638:144 846.5976:298	310	9.787	846.599	9.36	846.601	[M+H]+	PC	PC 41:7|PC 19:1_22:6	2257	ok	C49H84NO8P	MOZVGHCUWNOTHQ-UHFFFAOYSA-N	O=C(OCC(OC(=O)CCC=CCC=CCC=CCC=CCC=CCC=CCC)COP(=O)([O-])OCC[N+](C)(C)C)CCCCCCCC=CCCCCCCCCC
3	654	86.09685:12 104.10404:12 124.99977:12 183.50101:24 184.07233:572 363.28687:12 393.32343:12 570.54016:12 584.37653:24 651.53284:24 756.51935:12 757.53918:12 780.55365:12 846.59326:200	420	8.825	846.6	9.48	846.601	[M+H]+	PC	PC 41:7	2258	ok	C49H84NO8P	FHNHKPBSSFDHDO-UHFFFAOYSA-N	O=C(OCC(OC(=O)CCCC=CCC=CCC=CCC=CCC)COP(=O)([O-])OCC[N+](C)(C)C)CCCCCCCCC=CCC=CCC=CCCCCCCC
3	656	72.0404:12 86.09534:12 124.99577:12 135.11794:12 184.07095:238 185.06863:24 252.2684:12 264.26556:36 265.25211:24 265.26389:12 281.40482:12 282.27682:157 288.03229:12 300.28662:36 318.28214:12 318.30508:24 384.37854:36 397.38599:24 426.38547:12 426.40173:24 570.54688:36 618.59576:12 630.6015:12 630.61841:36 648.62408:63 648.66443:12 660.59241:36 660.61676:12 661.6084:60 664.54352:12 665.56189:12 …	310	12.997	846.7	12.85	846.703	[M+H]+	HexCer_AP	HexCer 42:0;4O|HexCer 18:0;3O/24:0;(2OH)	2261	ok	C48H95NO10	ODTUNRBWGNXHMQ-UHFFFAOYSA-N	O=C(NC(COC1OC(CO)C(O)C(O)C1O)C(O)C(O)CCCCCCCCCCCCCC)C(O)CCCCCCCCCCCCCCCCCCCCCC
3	659	86.09852:12 125.00054:12 166.06181:12 183.49927:12 184.07188:570 185.07794:12 649.49884:24 649.52368:12 789.43927:12 790.53778:36 790.56189:36 790.58075:12 848.60767:252	320	9.605	848.612	10.02	848.616	[M+H]+	PC	PC 41:6	2269	ok	C49H86NO8P	RBYPBORRGVPCBA-UHFFFAOYSA-N	O=C(OCC(OC(=O)CCCCCCC=CCC=CCC=CCC=CCC)COP(=O)([O-])OCC[N+](C)(C)C)CCCCCCCCCC=CCC=CCCCCCC
3	660	86.09731:36 104.10412:24 124.99608:36 137.12585:12 184.07074:1166 185.07745:24 339.2692:12 339.28949:12 341.29886:12 367.32233:12 538.38934:12 570.54034:12 571.53931:24 627.5141:24 628.53058:109 665.45404:12 769.54791:12 769.57275:12 790.60986:12 790.6355:12 848.60803:525	320	10.55	848.615	10.2	848.616	[M+H]+	PC	PC 41:6	2271	ok	C49H86NO8P	MCBZZOAHAMROOU-UHFFFAOYSA-N	O=C(OCC(OC(=O)CCC=CCC=CCC=CCC=CCC=CCC=CCC)COP(=O)([O-])OCC[N+](C)(C)C)CCCCCCCCCCCCCCCCCC
3	661	71.07264:12 86.09595:80 95.08767:6 98.98028:6 98.98523:12 104.1075:18 124.61124:6 124.9967:80 166.06308:12 183.49979:24 183.51822:6 184.07129:3612 184.63065:6 184.65543:6 184.77364:6 184.80795:6 184.82893:6 184.91898:6 185.07352:24 185.11893:6 185.23537:6 185.28596:6 185.71638:6 185.93765:6 186.10507:6 186.57037:6 186.76811:12 186.99216:6 187.25504:6 187.30304:6 188.11984:6 188.45285:6 189.18822:…	410	10.794	848.617	10.2	848.616	[M+H]+	PC	PC 41:6|PC 19:0_22:6	2272	ok	C49H86NO8P	MCBZZOAHAMROOU-UHFFFAOYSA-N	O=C(OCC(OC(=O)CCC=CCC=CCC=CCC=CCC=CCC=CCC)COP(=O)([O-])OCC[N+](C)(C)C)CCCCCCCCCCCCCCCCCC
3	663	70.87136:12 71.05018:36 71.08477:1025 72.1674:12 77.03735:48 79.05328:168 80.82683:24 81.06918:1992 81.56024:12 83.08523:1388 83.80258:12 84.08704:24 84.84791:12 85.06348:106 85.0704:48 85.10017:873 86.10396:12 91.05447:60 92.98672:12 93.06865:424 94.79313:24 95.08467:2470 95.57116:12 96.08839:24 96.27321:12 96.80385:12 97.06474:48 97.073:12 97.10021:1286 97.83343:12 98.10626:12 99.07978:107 99.1…	310	14.648	848.773	14.3	848.77	[M+NH4]+	TG	TG 50:2|TG 16:0_16:1_18:1	2274	ok	C53H98O6	TWJCMQZMAPGUSG-UHFFFAOYSA-N	O=C(OCC(OC(=O)CCCCCCCC=CCCCCCC)COC(=O)CCCCCCCCCCCCCCC)CCCCCCCC=CCCCCCCCC
3	664	71.08697:12 81.06683:12 184.07243:12 211.20811:12 301.20895:12 303.22745:12 521.45728:12 522.46625:24 545.453:24 546.44788:12 546.47174:12 547.43512:24 547.46704:36 548.46875:36 548.48468:12 549.48102:24 550.45837:12 550.48138:12 552.46942:12 552.48761:12 567.41473:12 567.43475:12 569.41522:24 569.44684:60 571.44714:24 571.47205:24 571.55231:12 572.45984:12 573.47668:24 573.49506:12 574.48132:24 …	310	14.111	849.694	13.96	849.694	[M+Na]+	TG	TG 50:4|TG 16:1_16:1_18:2	2276	ok	C53H94O6	PVMBAGXWHHZKFP-UHFFFAOYSA-N	O=C(OCC(OC(=O)CCCCCCCC=CCCCCCC)COC(=O)CCCCCCCC=CCCCCCC)CCCCCCCC=CCC=CCCCCC
3	665	71.084:24 81.06824:24 83.08261:12 91.05392:12 95.08457:36 97.09733:12 109.09805:24 121.09941:24 123.11384:24 135.11377:24 137.13239:12 139.11156:12 147.11327:24 149.13844:24 151.14542:12 161.12563:12 163.14474:12 175.14481:12 184.07111:48 189.15497:12 207.99905:12 219.20795:24 237.22044:48 263.23535:48 265.25812:12 311.24734:24 311.26544:12 351.27603:24 385.26648:24 520.51953:12 571.6875:24 573.0…	310	8.122	850.544	8.08	850.544	[M+NH4]+	PI	PI 34:3	2279	ok	C43H77O13P	SVJIMWKNBYJOKD-UHFFFAOYSA-N	O=C(OCC(OC(=O)CCCCCCCCCCCCC=CCC=CCC=CCCCCCCC)COP(=O)(O)OC1C(O)C(O)C(O)C(O)C1O)CCCCC
3	670	70.86675:36 71.04678:60 71.05789:12 71.08415:2226 71.34374:12 71.80064:12 71.9499:12 72.09097:12 72.25304:12 73.06374:12 73.07513:12 77.03646:48 79.05274:206 80.82139:36 81.06836:3458 81.37455:12 81.51634:12 81.57904:12 81.73242:24 81.87135:12 81.98372:12 82.07646:12 82.83238:24 83.06874:12 83.0837:2854 83.26326:12 83.41245:12 83.47203:12 83.63167:12 83.6631:12 84.09156:24 84.83717:24 84.86644:12…	310	14.987	850.787	14.62	850.786	[M+NH4]+	TG	TG 50:1|TG 16:0_16:0_18:1	2285	ok	C53H100O6	YHMDGPZOSGBQRH-UHFFFAOYSA-N	O=C(OCC(OC(=O)CCCCCCCCCCCCCCC)COC(=O)CCCCCCCCCCCCCCC)CCCCCCCC=CCCCCCCCC
3	672	71.08755:12 81.06957:24 83.08782:24 95.08359:12 121.0996:12 123.11082:12 125.12919:12 135.10905:12 149.13297:12 165.15904:12 212.20618:12 237.2233:12 239.22652:12 263.23404:24 281.04968:12 293.24213:12 295.05374:12 295.06577:24 296.06232:12 303.2164:12 303.23474:12 313.27216:24 314.26172:24 521.45721:12 522.45172:36 523.46228:36 523.48047:12 524.46057:36 524.47668:36 547.45331:60 547.48706:24 548…	310	14.371	851.711	14.1	851.71	[M+Na]+	TG	TG 50:3|TG 16:0_16:1_18:2	2288	ok	C53H96O6	HDFLQJUGWGNORO-UHFFFAOYSA-N	O=C(OCC(OC(=O)CCCCCCCC=CCCCCCC)COC(=O)CCCCCCCCCCCCCCC)CCCCCCCC=CCC=CCCCCC
3	673	71.07224:24 71.08546:107 79.05277:36 81.06861:160 82.07329:12 83.08532:81 85.10058:24 86.09381:141 91.05143:36 93.06789:60 95.08412:215 97.10048:194 99.07832:12 99.12161:12 104.11008:12 105.06615:24 107.08663:36 109.10193:182 111.07823:24 111.08237:24 111.119:36 113.09901:24 119.08453:36 119.09079:24 121.09953:67 123.11582:150 124.99904:72 125.09664:12 125.12532:12 127.10551:12 127.1461:12 131.08…	310	8.456	852.561	8.25	852.56	[M+NH4]+	PI	PI 34:2	2290	ok	C43H79O13P	YHPPEKFMAUATQU-UHFFFAOYSA-N	O=C(OCC(OC(=O)CCCCCCCCCCCCCCCC=CCC=CCCCCCCC)COP(=O)(O)OC1C(O)C(O)C(O)C(O)C1O)CCCCC
3	674	86.09628:12 104.10716:12 124.9974:12 183.50195:24 184.07277:751 185.02451:12 239.23698:24 251.26073:12 493.37668:12 493.39496:24 523.47113:12 523.492:12 549.34192:12 561.46185:24 575.50214:60 576.5094:24 653.55115:12 667.57318:24 669.61139:12 670.59509:12 693.57281:12 709.63245:12 710.60352:24 711.61389:62 711.65497:24 787.56628:12 794.59491:24 801.64166:24 823.69714:12 834.59375:24 850.01056:12 …	320	13.09	852.681	13.02	852.684	[M+H]+	EtherPC	PC O-42:4	2293	ok	C50H94NO7P	WCRMUYBCGFGNRR-UHFFFAOYSA-N	O=C(OC(COCCCCCCCCCCCCCC)COP(=O)([O-])OCC[N+](C)(C)C)CCCCCCCCCCCCCCC=CCC=CCC=CCC=CCC
3	675	71.08513:842 71.59392:12 79.05443:24 81.06936:566 82.82921:12 83.08522:738 84.56362:12 84.84248:12 85.06293:12 85.10066:590 93.0683:12 95.08466:1221 96.80081:12 97.10064:536 97.50389:12 99.08161:24 99.11734:216 108.76336:36 109.09991:584 110.15963:12 111.11532:318 112.7855:12 113.13286:121 121.09941:12 122.73658:12 123.11557:786 124.11893:12 125.13012:179 125.36762:12 127.00563:12 127.10718:12 12…	310	15.421	852.804	14.97	852.802	[M+NH4]+	TG	TG 50:0|TG 16:0_16:0_18:0	2295	ok	C53H102O6	DQKMNCLZNGAXNX-UHFFFAOYSA-N	O=C(OCC(OC(=O)CCCCCCCCCCCCCCC)COC(=O)CCCCCCCCCCCCCCCCC)CCCCCCCCCCCCCCC
3	679	71.07264:60 71.08743:12 80.97111:12 86.09567:258 95.08449:12 97.09998:12 98.98607:12 104.1066:36 121.10076:12 123.11711:12 124.99805:329 133.10052:12 135.11984:24 137.13368:12 149.13145:12 166.06277:48 183.50082:68 183.8882:12 184.07298:12659 184.25838:12 184.3949:12 184.4536:24 184.5117:12 184.82816:12 184.92787:36 185.02081:12 185.05994:12 185.07185:100 185.12196:12 185.16586:12 185.33197:12 18…	310	8.803	854.572	8.68	854.569	[M+H]+	PC	PC 42:10|PC 20:4_22:6	2300	ok	C50H80NO8P	NCCFWEYCQVRLBU-UHFFFAOYSA-N	O=C(OCC(OC(=O)CCC=CCC=CCC=CCC=CCC=CCC=CCC)COP(=O)([O-])OCC[N+](C)(C)C)CCCCCCC=CCC=CCC=CCC=CCC
3	681	71.08426:6 81.06332:6 83.08293:6 95.08314:12 121.10172:12 123.11251:6 137.12997:6 239.23137:6 239.24722:12 265.24454:6 549.48859:6 550.75201:6 551.50012:73 552.50342:130 553.49609:6 554.50873:18 555.49951:6 555.52832:12 556.51001:6 571.4726:6 573.48022:67 574.47784:6 577.51013:102 578.52063:12 579.50964:6 579.52753:18 580.51422:18 580.55255:6 581.49988:6 581.53009:18 582.53033:12 599.4942:132 600…	310	14.981	855.744	14.62	855.741	[M+Na]+	TG	TG 50:1|TG 16:0_16:0_18:1	2306	ok	C53H100O6	YHMDGPZOSGBQRH-UHFFFAOYSA-N	O=C(OCC(OC(=O)CCCCCCCCCCCCCCC)COC(=O)CCCCCCCCCCCCCCC)CCCCCCCC=CCCCCCCCC
3	683	86.09521:132 146.98112:120 183.50093:12 184.07205:525 185.07545:48 186.0666:12 186.07404:24 341.30847:12 469.26025:24 504.33234:12 506.34897:12 513.23608:24 524.35828:12 572.31189:12 651.50928:36 651.5387:131 652.52045:12 652.54303:24 671.401:24 672.65039:12 673.51691:836 674.51843:78 674.5647:24 794.99005:24 797.5069:722 798.52258:72 798.55865:24 798.60944:130 799.51483:12 799.60608:12 811.59753…	420	10.226	856.583	9.27	856.583	[M+Na]+	PC	PC 40:6	2309	ok	C48H84NO8P	ITSVFHIEQXZXCM-UHFFFAOYSA-N	O=C(OCC(OC(=O)CCCCCCCCCCCCCCC=CCC=CCC=CCC=CCC=CCC=CCC)COP(=O)([O-])OCC[N+](C)(C)C)CCCCC
3	684	86.09251:12 184.07307:369 185.07529:12 252.27003:24 264.25778:48 264.2724:48 278.28516:24 280.30453:12 282.27551:12 292.29553:48 292.30936:12 341.30188:12 366.37619:12 397.37613:24 412.41608:12 579.51477:12 646.63287:12 646.65314:36 658.64795:114 660.66699:24 676.65887:64 715.6427:24 715.66833:12 761.51086:48 773.55023:12 797.47601:12 821.67175:12 838.66998:24 838.71167:60 838.75244:12 839.71558:…	310	13.361	856.716	13.12	856.724	[M+H]+	HexCer_HS	HexCer 44:1;3O|HexCer 18:1;2O/26:0;O	2311	ok	C50H97NO9	DLDHNLMAQMFNFM-UHFFFAOYSA-N	O=C(NC(COC1OC(CO)C(O)C(O)C1O)C(O)C=CCCCCCCCCCCCCC)C(O)CCCCCCCCCCCCCCCCCCCCCCCC
3	686	81.06866:12 85.10509:12 95.08363:24 123.11497:24 207.99017:12 239.23267:36 267.27374:12 279.22424:12 549.76752:12 551.49982:136 551.55164:12 552.48718:24 553.48718:12 553.50928:24 554.49847:24 555.48413:24 555.50104:24 555.52106:36 556.51764:12 573.48016:231 579.52881:160 580.54352:24 581.53247:24 581.54895:36 582.53058:24 582.55145:36 583.51874:12 583.53442:24 583.57928:24 584.54126:48 584.5733:…	310	15.419	857.757	14.97	857.757	[M+Na]+	TG	TG 50:0|TG 16:0_16:0_18:0	2314	ok	C53H102O6	DQKMNCLZNGAXNX-UHFFFAOYSA-N	O=C(OCC(OC(=O)CCCCCCCCCCCCCCC)COC(=O)CCCCCCCCCCCCCCCCC)CCCCCCCCCCCCCCC
3	688	86.09504:36 146.97955:36 184.07002:24 528.34454:12 552.354:12 574.31561:12 653.51666:36 653.55298:36 675.52747:243 676.53326:24 786.56921:12 786.61023:36 796.99347:12 799.52106:140 799.57343:12 800.4967:24 800.52191:12 800.6059:36 836.61163:24 837.60681:12 855.88953:12 858.59113:504	420	10.519	858.598	9.82	858.598	[M+Na]+	PC	PC 40:5	2318	ok	C48H86NO8P	HNCLFWCLQUEVGH-UHFFFAOYSA-N	O=C(OCC(OC(=O)CCCCCCCCCCCCCCCCCC=CCC=CCC=CCC=CCC=CCC)COP(=O)([O-])OCC[N+](C)(C)C)CCCCC
3	689	71.07596:12 86.09324:48 86.10214:12 95.08165:12 146.97977:88 184.07034:315 185.06583:24 185.07478:60 186.08112:12 207.99628:24 469.25317:12 469.27139:24 506.35995:12 515.24554:24 552.33362:12 574.33484:12 653.54053:178 673.4043:12 675.52753:768 675.5921:12 676.51263:36 676.54047:36 797.01038:12 799.5152:449 800.51013:36 800.53912:48 800.58386:36 800.61615:48 812.59607:12 813.61267:70 814.60669:24…	420	10.937	858.598	9.82	858.598	[M+Na]+	PC	PC 40:5	2319	ok	C48H86NO8P	HNCLFWCLQUEVGH-UHFFFAOYSA-N	O=C(OCC(OC(=O)CCCCCCCCCCCCCCCCCC=CCC=CCC=CCC=CCC=CCC)COP(=O)([O-])OCC[N+](C)(C)C)CCCCC
3	690	71.07041:24 86.0959:48 98.98603:12 104.10846:12 124.99803:48 166.06407:12 183.4996:36 183.51338:12 183.55098:12 184.07173:2875 185.07069:24 187.69629:12 191.40047:12 389.30853:12 530.38672:12 548.36139:12 548.39093:12 550.34412:24 673.58655:12 675.52502:24 717.52863:12 753.60699:24 784.55115:12 784.59351:12 785.56842:24 799.48157:12 799.52521:12 855.86658:12 856.66858:12 858.48633:12 858.59906:13…	310	9.536	858.602	9.34	858.601	[M+H]+	PC	PC 42:8|PC 20:2_22:6	2320	ok	C50H84NO8P	YBAVZMWJCPETFA-UHFFFAOYSA-N	O=C(OCC(OC(=O)CCC=CCC=CCC=CCC=CCC=CCC=CCC)COP(=O)([O-])OCC[N+](C)(C)C)CCCCCCCCCC=CCC=CCCCCC
3	691	71.08685:24 81.06976:60 81.64478:12 83.08574:24 85.10351:24 91.05037:12 93.06936:24 95.08429:48 97.09695:12 97.10552:24 99.11685:12 109.10084:60 111.11338:12 113.12974:12 119.08491:24 121.09984:60 123.11707:48 127.1106:12 133.09915:24 135.1133:60 137.13094:48 137.1378:12 139.10951:24 145.09875:24 147.10606:12 147.1176:24 149.13051:48 151.10909:12 151.14319:24 151.15488:12 155.14311:12 159.1147:24…	310	14.285	858.754	14.03	858.755	[M+NH4]+	TG	TG 51:4|TG 15:0_18:2_18:2	2321	ok	C54H96O6	MIHLTJZHRJACQQ-UHFFFAOYSA-N	O=C(OCC(OC(=O)CCCCCCCC=CCC=CCCCCC)COC(=O)CCCCCCCCCCCCCC)CCCCCCCC=CCC=CCCCCC
3	692	184.05954:12 184.07333:36 207.99471:12 262.04373:12 265.01776:12 283.01578:291 570.51849:12 570.54193:12 577.51117:64 578.5174:12 579.51996:12 599.48181:36 599.49622:96 603.29266:12 772.48364:12 802.60345:12 859.53058:343	310	8.788	859.53	8.48	859.531	[M+Na]+	PI	PI 34:1	2322	ok	C43H81O13P	DHQLGRVYXXORQB-UHFFFAOYSA-N	O=C(OCC(OC(=O)CCCCCCCCCCCCCCCC=CCCCCCCCCCC)COP(=O)(O)OC1C(O)C(O)C(O)C(O)C1O)CCCCC
3	694	86.09286:24 146.98117:75 184.06985:24 184.08224:12 517.26959:12 517.28699:24 655.55011:36 655.57953:60 656.56598:12 675.42639:24 677.54529:469 678.5343:12 678.55316:24 788.6153:24 797.53552:12 801.54108:259 802.53796:36 802.56732:24 839.62122:12 860.61542:531	420	11.303	860.613	10.57	860.614	[M+Na]+	PC	PC 40:4	2329	ok	C48H88NO8P	IXWRPDXHEUEVIW-UHFFFAOYSA-N	O=C(OCC(OC(=O)CCCCCCCCCCCCCCCCCCCCC=CCC=CCC=CCC=CCC)COP(=O)([O-])OCC[N+](C)(C)C)CCCCC
3	695	71.07345:36 86.09436:213 98.97751:12 98.98381:24 104.10569:36 104.11356:12 124.99657:199 166.05956:36 183.49876:48 183.52704:24 184.04054:22 184.07063:8595 184.29636:12 184.48833:12 184.72658:24 184.86482:12 184.92682:12 184.9707:12 185.07372:132 185.09959:24 185.18694:24 185.43842:12 185.49954:12 185.65816:12 185.6983:12 185.86942:12 186.02628:12 186.32965:12 186.52118:12 186.94675:12 187.13571:…	310	10.266	860.615	9.93	860.616	[M+H]+	PC	PC 42:7|PC 20:1_22:6	2330	ok	C50H86NO8P	FYVDGOCCFDKYOR-UHFFFAOYSA-N	O=C(OCC(OC(=O)CCC=CCC=CCC=CCC=CCC=CCC=CCC)COP(=O)([O-])OCC[N+](C)(C)C)CCCCCCCCCC=CCCCCCCCC
3	696	86.09543:12 98.9807:12 104.10944:12 184.07138:980 185.07027:12 207.98636:12 570.35651:12 857.88489:12 860.52838:12 860.6087:404	320	9.944	860.615	9.69	860.616	[M+H]+	PC	PC 42:7	2331	ok	C50H86NO8P	XJMSRTZSQKJCEJ-UHFFFAOYSA-N	O=C(OCC(OC(=O)CCCCCC=CCC=CCC=CCC=CCC=CCC)COP(=O)([O-])OCC[N+](C)(C)C)CCCCCCCCCC=CCC=CCCCCC
3	700	86.09451:48 124.99746:36 166.06332:12 183.4922:12 184.07045:1805 185.06606:12 474.98547:12 550.37762:12 552.33746:12 679.54852:24 859.86395:12 859.89398:24 862.62256:789	310	10.577	862.629	10.47	862.632	[M+H]+	PC	PC 42:6|PC 20:1_22:5	2336	ok	C50H88NO8P	PMEGQTAPMLGFBO-UHFFFAOYSA-N	O=C(OCC(OC(=O)CCCCCC=CCC=CCC=CCC=CCC=CCC)COP(=O)([O-])OCC[N+](C)(C)C)CCCCCCCCCC=CCCCCCCCC
3	701	71.07289:12 86.09513:135 98.98014:12 104.10028:12 104.10911:12 124.99546:90 166.06062:24 183.49892:48 183.98337:12 184.0714:4210 184.46794:12 184.82153:12 184.86444:12 185.06381:12 185.77151:12 185.7868:12 186.55528:12 534.36505:12 534.39099:12 550.32379:12 552.39331:12 568.31531:12 575.5061:12 610.52515:12 677.55798:24 679.55481:24 679.58057:12 789.59558:12 799.50854:12 799.5462:12 807.64648:12 …	410	11.464	862.631	10.56	862.632	[M+H]+	PC	PC 42:6|PC 20:0_22:6	2337	ok	C50H88NO8P	WAFWSBFKIPCFOF-UHFFFAOYSA-N	O=C(OCC(OC(=O)CCC=CCC=CCC=CCC=CCC=CCC=CCC)COP(=O)([O-])OCC[N+](C)(C)C)CCCCCCCCCCCCCCCCCCC
3	702	71.07007:12 71.07953:12 80.97111:12 86.09566:237 98.97992:24 98.98997:12 104.10716:36 124.99701:162 146.97401:12 166.06371:36 183.49831:111 183.53056:12 184.07147:11443 184.20963:12 184.2915:12 184.55481:12 184.69543:12 184.76503:12 184.84322:12 184.95862:12 185.01967:12 185.07115:60 185.11699:12 185.25253:12 185.30313:12 185.31937:12 185.41582:12 185.45975:12 185.51991:12 185.64032:12 185.71899:…	410	10.973	862.632	10.32	862.632	[M+H]+	PC	PC 42:6|PC 18:0_24:6	2338	ok	C50H88NO8P	WZVQRCOGOKYORS-UHFFFAOYSA-N	O=C(OCC(OC(=O)CCCCC=CCC=CCC=CCC=CCC=CCC=CCC)COP(=O)([O-])OCC[N+](C)(C)C)CCCCCCCCCCCCCCCCC
3	704	81.06884:36 83.08709:12 95.08239:12 97.09747:24 99.07935:12 105.06582:12 109.09745:12 119.0815:12 121.0998:24 131.0871:24 133.09752:24 135.12273:12 145.10049:36 149.13129:24 151.14793:24 165.1584:12 173.12303:12 175.15184:12 177.16727:24 184.06651:12 184.07932:12 187.14351:24 189.16225:12 191.06448:12 199.13963:12 215.18079:12 233.2283:12 237.2229:12 243.19843:24 243.21281:60 261.22137:156 265.24…	310	13.323	862.748	13.71	862.749	[M+NH4]+	OxTG	TG 50:3;1O|TG 16:0_16:1_18:2;1O	2340	ok	C53H96O7	XSJJDKZIKGEEOF-UHFFFAOYSA-N	O=C(OCC(OC(=O)CCCCCCCC=CCCCCCC)COC(=O)CCCCCCC(O)C=CCC=CCCCCC)CCCCCCCCCCCCCCC
3	705	71.08926:24 79.0544:24 81.0687:91 83.08576:211 85.0669:12 85.09877:24 91.0548:24 93.06863:36 95.08431:125 97.09997:48 99.0779:12 99.11854:24 102.08985:24 107.08389:36 109.09875:109 111.07742:12 111.11636:36 119.09033:12 121.09765:60 123.11621:124 125.0949:24 125.13422:24 127.10854:12 133.09953:12 135.11668:120 137.09898:12 137.13121:60 139.10825:48 139.14821:12 141.12682:12 149.13141:73 151.1391:…	310	14.824	862.786	14.46	862.786	[M+NH4]+	TG	TG 51:2|TG 16:0_17:1_18:1	2341	ok	C54H100O6	QLIUVBJPQMDRHV-UHFFFAOYSA-N	O=C(OCC(OC(=O)CCCCCCCC=CCCCCCCC)COC(=O)CCCCCCCCCCCCCCC)CCCCCCCC=CCCCCCCCC
3	706	71.08445:24 81.06968:24 83.0853:24 85.09985:36 93.07271:12 95.08462:36 97.10021:48 99.08695:12 99.11767:24 107.08189:12 109.10092:48 111.11025:12 111.11861:36 113.13703:12 121.10372:12 123.11715:36 125.13123:36 127.14447:12 133.09505:12 135.11993:12 137.13632:12 163.14828:12 177.16277:12 179.17281:12 197.21841:12 233.22758:12 239.23312:12 257.24408:12 265.24179:12 265.24899:24 265.25549:12 289.28…	310	15.662	862.822	15.25	862.822	[M+NH4]+	EtherTG	TG O-52:2|TG O-18:1_16:0_18:1	2342	ok	C55H104O5	SRSFVHXSVPMBMY-UHFFFAOYSA-N	O=C(OCC(OC(=O)CCCCCCCC=CCCCCCCCC)COCCCCCCCCC=CCCCCCCCC)CCCCCCCCCCCCCCC
3	707	81.06869:36 93.06836:36 95.08359:36 107.08257:12 109.09913:48 111.11108:12 119.08657:12 121.09838:24 123.1132:24 123.12197:24 131.08224:12 133.09991:12 135.11664:48 136.0461:12 137.05914:12 137.13239:36 145.09756:12 147.11324:36 149.13083:36 151.065:12 151.07161:24 151.14519:12 154.06183:48 157.09818:12 159.10893:12 161.06038:12 161.13153:24 163.14407:36 164.04353:12 165.05301:12 165.16309:12 167…	310	13.975	863.691	14.15	863.691	[M+H]+	CoQ	CoQ10	2344	ok	C59H90O4	ACTIUHUUMQJHFO-UHFFFAOYSA-N	O=C1C(OC)=C(OC)C(=O)C(=C1C)CC=C(C)CCC=C(C)CCC=C(C)CCC=C(C)CCC=C(C)CCC=C(C)CCC=C(C)CCC=C(C)CCC=C(C)CCC=C(C)C
3	709	86.09622:68 98.98251:12 104.10628:12 124.9996:95 166.06354:36 183.49648:68 184.07079:3709 184.29385:12 184.57104:12 184.76166:12 184.94666:12 185.07857:36 185.31313:12 186.59189:12 186.86217:12 187.08371:12 188.99384:12 277.17767:12 345.32574:12 506.35907:24 521.29639:12 524.36212:36 524.38062:24 571.5448:12 580.36334:12 598.37115:12 606.55316:12 606.57556:24 610.53668:12 679.54688:12 681.52844:1…	410	11.562	864.647	10.99	864.648	[M+H]+	PC	PC 42:5|PC 18:0_24:5	2350	ok	C50H90NO8P	QKKKBFSONQRFRO-UHFFFAOYSA-N	O=C(OCC(OC(=O)CCCCCCCC=CCC=CCC=CCC=CCC=CCC)COP(=O)([O-])OCC[N+](C)(C)C)CCCCCCCCCCCCCCCCC
3	712	71.08781:12 79.0551:12 81.07568:24 83.08339:24 85.06271:12 85.10476:12 95.08437:36 97.10279:24 99.11565:12 107.08266:12 109.09817:12 111.11251:12 111.1199:12 121.09946:36 123.11125:12 133.09827:12 135.1134:12 137.12781:24 145.09921:24 146.65964:12 147.11159:36 149.13002:24 149.14243:24 151.14587:24 159.11685:12 163.14459:12 163.15489:12 165.12776:12 167.02773:12 173.12799:36 175.15092:12 177.1215…	310	13.468	864.766	13.81	864.765	[M+NH4]+	OxTG	TG 50:2;1O|TG 16:0_16:0_18:2;1O	2353	ok	C53H98O7	KXJVAWVASGQSKF-UHFFFAOYSA-N	O=C(OCC(OC(=O)CCCCCCCCCCCCCCC)COC(=O)CCCCCCC(O)C=CCC=CCCCCC)CCCCCCCCCCCCCCC
3	713	70.86896:12 71.04798:12 71.08431:379 77.03601:24 79.05296:36 80.8205:12 81.06856:534 82.06937:12 83.08455:377 85.06248:36 85.09914:358 91.05236:12 93.06786:94 94.79614:12 95.08408:790 96.08874:24 97.05933:12 97.09907:583 99.07985:12 99.11591:143 107.08385:48 109.10021:405 110.7762:12 111.11443:263 113.1298:48 120.72336:12 121.09894:182 122.78042:12 123.114:410 125.09267:12 125.13052:173 127.10972…	310	15.209	864.802	14.74	864.802	[M+NH4]+	TG	TG 51:1|TG 16:0_17:0_18:1	2354	ok	C54H102O6	RHDRMOUSDQDVCE-UHFFFAOYSA-N	O=C(OCC(OC(=O)CCCCCCCCCCCCCCCC)COC(=O)CCCCCCCCCCCCCCC)CCCCCCCC=CCCCCCCCC
3	714	71.08476:18 81.0711:6 83.08348:12 85.09659:18 85.10349:6 95.08058:6 95.08634:6 97.09928:24 99.11381:18 111.11315:12 113.12915:6 121.10326:6 125.12771:12 127.1511:6 141.16132:12 155.17474:12 169.15996:12 183.21381:6 197.21817:6 225.25909:6 239.23531:12 247.23871:6 265.2464:6 281.28091:6 289.28073:6 295.06769:6 307.29044:6 537.51324:30 538.54431:6 549.49567:12 551.4967:12 557.23157:6 557.26465:6 56…	310	16.141	864.837	15.67	864.838	[M+NH4]+	EtherTG	TG O-52:1|TG O-17:0_17:0_18:1	2355	ok	C55H106O5	FZRQZNGAYCGJSR-UHFFFAOYSA-N	O=C(OCC(OC(=O)CCCCCCCC=CCCCCCCCC)COCCCCCCCCCCCCCCCCC)CCCCCCCCCCCCCCCC
3	716	95.08677:12 97.10058:12 123.11145:12 137.12981:24 149.13281:12 175.14771:12 184.07336:60 253.24666:36 263.23593:12 319.25629:12 327.28513:12 327.30179:12 337.27887:24 367.31531:24 385.26736:12 477.22247:12 577.51239:24 579.28796:12 587.66248:12 587.6875:24 589.51782:1123 590.52148:48 601.51721:12 635.50958:12 643.47516:12 754.53687:24 801.32379:12 808.56805:12 826.52985:12 866.53839:36 866.56396:…	310	8.686	866.571	8.42	866.575	[M+NH4]+	PI	PI 35:2	2359	ok	C44H81O13P	YOCKTFNPKJFJCC-UHFFFAOYSA-N	O=C(OCC(OC(=O)CCCCCCCCCCCCCCCC=CCC=CCCCCCCC)COP(=O)(O)OC1C(O)C(O)C(O)C(O)C1O)CCCCCC
3	718	86.09639:48 124.99673:48 166.06024:12 183.49854:24 184.07185:896 441.23877:12 459.20239:12 580.43762:12 640.59583:24 640.60767:12 641.60535:24 681.57336:12 683.55054:12 764.59949:24 765.55548:12 765.58563:24 802.67908:12 807.55981:12 807.68652:12 808.57581:12 823.6593:24 824.63416:12 824.67322:36 866.65826:307	420	12.977	866.663	12.07	866.663	[M+H]+	PC	PC 42:4	2363	ok	C50H92NO8P	BUDCKLMBPWXPIS-UHFFFAOYSA-N	O=C(OCC(OC(=O)CCCCCCC=CCC=CCC=CCC=CCC)COP(=O)([O-])OCC[N+](C)(C)C)CCCCCCCCCCCCCCCCCCCCC
3	719	71.07251:12 80.97309:6 85.83172:6 86.09502:54 98.98132:18 104.10537:24 124.99687:58 125.99959:6 166.05972:12 183.49808:24 183.51793:6 184.07039:3326 184.36978:6 184.53458:6 184.68187:6 184.71471:6 184.85773:6 184.89014:6 185.05135:6 185.06972:12 185.62386:6 185.64626:6 185.77242:6 185.83073:6 186.08801:6 186.98178:6 187.14006:6 189.08517:6 219.16859:6 367.16373:6 506.3403:12 506.36743:12 524.3519…	410	12.579	866.664	11.8	866.663	[M+H]+	PC	PC 42:4|PC 18:0_24:4	2364	ok	C50H92NO8P	SIPCWZQKPGPRMG-UHFFFAOYSA-N	O=C(OCC(OC(=O)CCCCCCCCCCC=CCC=CCC=CCC=CCC)COP(=O)([O-])OCC[N+](C)(C)C)CCCCCCCCCCCCCCCCC
3	720	71.04912:12 71.08894:24 79.05284:36 81.06847:48 83.08491:24 85.09804:12 91.05469:48 93.0714:24 95.08293:68 97.09885:36 99.0756:12 99.08468:12 105.07008:24 107.08414:36 109.09629:48 109.10497:24 111.11137:24 117.0677:24 119.08579:48 121.10064:48 122.73372:12 123.11838:36 125.09236:12 125.12924:12 128.0573:24 129.05899:12 129.06822:24 131.08533:85 133.09718:48 135.0746:24 135.11563:24 137.09419:12 …	310	13.883	866.721	13.71	866.723	[M+NH4]+	TG	TG 52:7|TG 14:0_18:2_20:5	2365	ok	C55H92O6	HBSSGNRKOFMPFF-UHFFFAOYSA-N	O=C(OCC(OC(=O)CCCCCCCC=CCC=CCCCCC)COC(=O)CCCCCCCCCCCCC)CCCC=CCC=CCC=CCC=CCC=CCC
[truncated: 16,283 more rows]

## Sheet: positive
dataset	sampleid	MSMSspectrum	Annotationtag(VS1.0)	AverageRt(min)	AverageMz	ReferenceRT	Referencemz	Adducttype	Ontology	Metabolitename	AlignmentID	Comment	Formula	INCHIKEY	SMILES
[truncated: 8,451 more rows]

## Sheet: negative
dataset	sampleid	MSMSspectrum	Annotationtag(VS1.0)	AverageRt(min)	AverageMz	ReferenceRT	Referencemz	Adducttype	Ontology	Metabolitename	AlignmentID	Comment	Formula	INCHIKEY	SMILES
[truncated: 8,578 more rows]
