# Supplementary material for: MS2Lipid: A Lipid Subclass Prediction Program Using Machine Learning and Curated Tandem Mass Spectral Data
Source: Metabolites. 2024 Nov 7;14(11):602. doi: 10.3390/metabo14110602 (PMC11596251; doi:10.3390/metabo14110602)
Supplement: Supplementary file 1 [file metabolites-14-00602-s001.zip › Supplementary Files/Supplementary Data S3.xlsx]

## Sheet: Supplementary_data3
dataset	sampleid	MSMSspectrum	Annotationtag(VS1.0)	AverageRt(min)	AverageMz	ReferenceRT	Referencemz	Adducttype	Ontology	Metabolitename	AlignmentID	Comment	Formula	INCHIKEY	SMILES
8_Mouse_Skin_1.xlsx	1	85.02643:22 372.31708:9	Chain resolved	5.25	372.311	5.3	372.311	[M]+	CAR	CAR 14:0	626		C21H42NO4	PSHXNVGSVNEJBD-UHFFFAOYNA-O	CCCCCCCCCCCCCC(=O)OC(CC(O)=O)C[N+](C)(C)C
8_Mouse_Skin_1.xlsx	2	85.02264:26 191.18404:7 370.27451:9	Chain resolved	4.796	370.294	4.71	370.295	[M]+	CAR	CAR 14:1	608		C21H40NO4	ABVVZYXTZLEOHP-CMDGGOBGNA-O	CCCC\C=C\CCCCCCCC(=O)OC(CC(O)=O)C[N+](C)(C)C
8_Mouse_Skin_1.xlsx	3	84.08413:26 85.02812:199 85.47746:9 87.89172:9 91.05015:9 91.06219:9 109.10363:17 115.07047:7 144.09822:43 155.1824:7 239.22441:26 257.23862:9 257.24988:26 341.23743:9 341.26849:44 399.10376:9 400.33749:269	Chain resolved	5.973	400.344	6.11	400.342	[M]+	CAR	CAR 16:0	752		C23H46NO4	XOMRRQXKHMYMOC-UHFFFAOYNA-O	CCCCCCCCCCCCCCCC(=O)OC(CC(O)=O)C[N+](C)(C)C
8_Mouse_Skin_1.xlsx	4	85.02929:134 398.34146:52	Chain resolved	5.474	398.324	5.57	398.326	[M]+	CAR	CAR 16:1	749		C23H44NO4	NRCCZFJHTDUMBS-SEYXRHQNNA-O	CCCCCCCC\C=C/CCCCCC(=O)OC(CC(O)=O)C[N+](C)(C)C
8_Mouse_Skin_1.xlsx	5	81.07121:15 85.02916:86 396.29437:17 396.30832:34	Chain resolved	5.016	396.314	5.24	396.311	[M]+	CAR	CAR 16:2	739		C23H42NO4	DPIJSJWXUXNTJD-OFXORYEXNA-O	CCCCCCCC\C=C/C\C=C\CCC(=O)OC(CC(O)=O)C[N+](C)(C)C
8_Mouse_Skin_1.xlsx	6	85.02844:52 229.11726:15 414.38293:35	Chain resolved	6.194	414.362	6.49	414.358	[M]+	CAR	CAR 17:0	805		C24H48NO4	DWSFAVOTORHAAL-UHFFFAOYNA-O	CCCCCCCCCCCCCCCCC(=O)OC(CC(O)=O)C[N+](C)(C)C
8_Mouse_Skin_1.xlsx	7	85.02328:17 85.03233:43 114.09055:7 135.11679:9 256.22794:7 309.29202:9 343.22015:7 382.3063:9 383.31885:43 428.36514:26 428.39127:26	Chain resolved	6.604	428.375	6.81	428.373	[M]+	CAR	CAR 18:0	864		C25H50NO4	FNPHNLNTJNMAEE-UHFFFAOYNA-O	CCCCCCCCCCCCCCCCCC(=O)OC(CC(O)=O)C[N+](C)(C)C
8_Mouse_Skin_1.xlsx	8	81.07561:15 85.03106:229 93.07026:17 426.35318:86	Chain resolved	6.117	426.361	6.34	426.358	[M]+	CAR	CAR 18:1	861		C25H48NO4	HOAMADDCQBUDDY-KHPPLWFENA-O	CCCCCC\C=C/CCCCCCCCCC(=O)OC(CC(O)=O)C[N+](C)(C)C
8_Mouse_Skin_1.xlsx	9	81.07609:17 85.02122:34 85.0264:298 95.09224:35 144.10466:35 283.18756:15 424.31433:34 424.3461:93	Chain resolved	5.687	424.345	5.79	424.342	[M]+	CAR	CAR 18:2	847		C25H46NO4	HQMPRWWWVKTZAS-HULFFUFUNA-O	CCCCC\C=C\C=C\CCCCCCCCC(=O)OC(CC(O)=O)C[N+](C)(C)C
8_Mouse_Skin_1.xlsx	10	85.02687:15 456.36566:15	Chain resolved	7.17	456.402	7.23	456.405	[M]+	CAR	CAR 20:0	1017		C27H54NO4	SVJLJQBGUITFLI-UHFFFAOYNA-O	CCCCCCCCCCCCCCCCCCCC(=O)OC(CC(O)=O)C[N+](C)(C)C
8_Mouse_Skin_1.xlsx	11	81.06738:9 85.02395:50 85.02912:62 87.21823:7 111.11956:7 135.11302:9 139.10341:7 241.14404:7 311.20676:9 339.25168:9 395.30106:9 454.37402:47 454.39197:47	Chain resolved	6.689	454.388	6.72	454.389	[M]+	CAR	CAR 20:1	996		C27H52NO4	PVOQPLSKYNZHOT-OUKQBFOZNA-O	CCCCCCCC\C=C\CCCCCCCCCC(=O)OC(CC(O)=O)C[N+](C)(C)C
8_Mouse_Skin_1.xlsx	12	81.06856:15 85.03162:86 109.09744:15 132.04616:15 144.10472:35 155.06694:17 337.22656:15 450.92728:15 452.3609:86 452.37878:86	Chain resolved	6.29	452.372	6.38	452.373	[M]+	CAR	CAR 20:2	976		C27H50NO4	OLZWDVKTOGTVLC-UTJQPWESNA-O	CCCCC\C=C/C\C=C/CCCCCCCCCC(=O)OC(CC(O)=O)C[N+](C)(C)C
8_Mouse_Skin_1.xlsx	13	77.03758:15 85.02522:35 163.14725:15 448.33984:17	Chain resolved	5.681	448.341	5.69	448.342	[M]+	CAR	CAR 20:4	940		C27H46NO4	RBFQHRALHSUPIA-WFYBHXQRNA-O	CCCCC\C=C\C\C=C\C\C=C\C\C=C\CCCC(=O)OC(CC(O)=O)C[N+](C)(C)C
8_Mouse_Skin_1.xlsx	14	85.02901:17 446.33191:9	Chain resolved	5.29	446.328	5.49	446.326	[M]+	CAR	CAR 20:5	935		C27H44NO4	USUPQTJPNBGUSJ-WMPRHZDHNA-O	CC\C=C/C\C=C/C\C=C/C\C=C/C\C=C/CCCC(=O)OC(CC(O)=O)C[N+](C)(C)C
8_Mouse_Skin_1.xlsx	15	85.02385:6 85.02644:12 400.39175:5 482.41614:17	Chain resolved	7.215	482.425	7.43	482.42	[M]+	CAR	CAR 22:1	1155		C29H56NO4	NLQWXKWLWHLPMC-CCEZHUSRNA-O	CCCCCCCCCC\C=C\CCCCCCCCCC(=O)OC(CC(O)=O)C[N+](C)(C)C
8_Mouse_Skin_1.xlsx	16	85.0264:17 297.07523:15 456.21371:15 474.35474:17	Chain resolved	5.824	474.358	5.96	474.358	[M]+	CAR	CAR 22:5	1129		C29H48NO4	MJPIXACTUMSGGI-GUTOPQIJNA-O	CC\C=C\C\C=C\C\C=C\C\C=C\C\C=C\CCCCCC(=O)OC(CC(O)=O)C[N+](C)(C)C
8_Mouse_Skin_1.xlsx	17	121.09882:15 167.14098:15 309.237:15 335.24295:17 337.26688:86 599.46606:17	Chain resolved	7.8	788.544	7.88	788.544	[M+NH4]+	BMP	BMP 18:2_18:2	2373		C42H75O10P	PDZPSKRWTVEJHS-MAZCIEHSNA-N	CCCCC\C=C/C\C=C/CCCCCCCC(=O)OC(CO)COP(O)(=O)OCC(CO)OC(=O)CCCCCCC\C=C/C\C=C/CCCCC
8_Mouse_Skin_1.xlsx	18	337.27026:86 356.07739:15 385.27374:34	Chain resolved	7.749	836.542	7.94	836.544	[M+NH4]+	BMP	BMP 18:2_22:6	2799		C46H75O10P	VZNVSSRNAYGTMV-LNYCXSEGNA-N	CCCCC\C=C/C\C=C/CCCCCCCC(=O)OC(CO)COP(O)(=O)OCC(CO)OC(=O)CC\C=C/C\C=C/C\C=C/C\C=C/C\C=C/C\C=C/CC
8_Mouse_Skin_1.xlsx	19	75.04286:15 97.09943:15 137.13359:15 149.13106:35 161.13985:35 189.16461:17 227.19542:35 233.21506:17 257.23648:17 268.99701:17 287.26614:17 301.28638:17 324.99277:15 357.07309:17 369.34348:115	Chain resolved	13.982	612.574	14.11	612.571	[M+NH4]+	CE	CE 14:1	1536		C41H70O2	LAMGDJMPDNVWTB-KHPPLWFENA-N	CCCC\C=C/CCCCCCCC(=O)OC1CCC2(C)C3CCC4(C)C(CCC4C3CC=C2C1)C(C)CCCC(C)C
8_Mouse_Skin_1.xlsx	20	111.11641:15 137.13193:15 233.22787:15 273.25986:15 369.34344:17 369.3569:88	Chain resolved	14.578	642.617	14.89	642.618	[M+NH4]+	CE	CE 16:0	1627		C43H76O2	BBJQPKLGPMQWBU-UHFFFAOYNA-N	CCCCCCCCCCCCCCCC(=O)OC1CCC2(C)C3CCC4(C)C(CCC4C3CC=C2C1)C(C)CCCC(C)C
8_Mouse_Skin_1.xlsx	21	82.0743:15 97.10642:15 121.09711:17 135.11455:52 143.09808:17 149.1312:52 153.29424:15 161.13643:52 171.13538:15 175.15276:52 189.1532:17 201.15778:17 205.20187:35 217.19513:35 219.19839:34 222.46417:15 233.22382:17 243.19757:17 257.2457:17 287.25449:17 287.27826:34 301.29395:52 321.27957:15 369.35187:107 428.85645:15	Chain resolved	14.295	640.599	14.48	640.603	[M+NH4]+	CE	CE 16:1	1621		C43H74O2	HODJWNWCVNUPAQ-SEYXRHQNNA-N	CCCCCC\C=C/CCCCCCCC(=O)OC1CCC2(C)C3CCC4(C)C(CCC4C3CC=C2C1)C(C)CCCC(C)C
8_Mouse_Skin_1.xlsx	22	107.08267:15 135.11469:17 287.27527:15 369.34808:52	Chain resolved	14.812	656.638	15.16	656.634	[M+NH4]+	CE	CE 17:0	1666		C44H78O2	PPQNZVDOBYGOLY-UHFFFAOYNA-N	CCCCCCCCCCCCCCCCC(=O)OC1CCC2(C)C3CCC4(C)C(CCC4C3CC=C2C1)C(C)CCCC(C)C
8_Mouse_Skin_1.xlsx	23	95.08433:17 131.08751:15 135.1097:17 147.11877:17 175.16373:17 273.25012:15 285.28653:17 287.32971:17 369.32623:17 369.35318:104	Chain resolved	15.024	670.645	15.76	670.65	[M+NH4]+	CE	CE 18:0	1726		C45H80O2	XHRPOTDGOASDJS-UHFFFAOYNA-N	CCCCCCCCCCCCCCCCCC(=O)OC1CCC2(C)C3CCC4(C)C(CCC4C3CC=C2C1)C(C)CCCC(C)C
8_Mouse_Skin_1.xlsx	24	71.0873:34 77.04001:17 81.07113:69 83.0888:35 85.1041:52 93.06957:17 95.08823:99 97.10367:34 105.06892:35 107.08389:35 109.10188:91 119.08534:35 121.10175:86 123.11175:52 125.13202:52 131.08102:17 135.11618:288 137.13699:69 145.09641:35 147.11539:185 149.13461:108 151.14693:69 157.09946:17 161.1293:164 163.14188:52 165.16333:69 175.14719:128 177.16867:86 179.18109:86 187.1506:52 189.16284:92 191.…	Chain resolved	14.731	675.682	15.12	675.678	[M+NH4]+	CE	CE 18:1(d7)	1746	IS (Yes)	C45H71D7O2	RJECHNNFRHZQKU-LCUGTLGDNA-N	[C@]12(CC=C3C[C@@H](OC(=O)CCCCCCC/C=C\CCCCCC([2H])([2H])C([2H])([2H])C([2H])([2H])[2H])CC[C@]3(C)[C@@]1([H])CC[C@]1(C)[C@@]([H])([C@@](C)([H])CCCC(C)C)CC[C@@]21[H])[H]
8_Mouse_Skin_1.xlsx	25	81.06853:17 95.08269:35 105.06597:17 109.10327:52 119.08067:17 121.10939:17 133.0925:17 133.10059:34 135.11284:69 137.12378:17 139.13963:35 145.11322:17 147.12041:69 149.12939:52 153.15874:17 161.13101:102 163.13463:17 175.13597:34 175.15268:52 179.16974:17 187.15628:17 189.17433:69 191.17218:17 201.17162:17 215.16805:52 215.18451:34 219.21077:35 229.19756:69 233.21729:17 233.23015:35 243.19528:1…	Chain resolved	14.75	668.633	15.12	668.634	[M+NH4]+	CE	CE 18:1	1720		C45H78O2	RJECHNNFRHZQKU-PFONDFGANA-N	CCCCCCCC\C=C/CCCCCCCC(=O)OC1CCC2(C)C3CCC4(C)C(CCC4C3CC=C2C1)C(C)CCCC(C)C
8_Mouse_Skin_1.xlsx	26	125.98076:15 133.09921:35 147.11896:52 161.12238:17 166.27747:15 189.16692:35 201.15999:17 215.16632:17 219.21733:35 247.23654:17 257.22797:17 259.24728:35 313.29599:17 369.34686:387 369.36301:101	Chain resolved	14.422	666.623	14.67	666.618	[M+NH4]+	CE	CE 18:2	1711		C45H76O2	NAACPBBQTFFYQB-HDXUUTQWNA-N	CCCCC\C=C/C\C=C/CCCCCCCC(=O)OC1CCC2(C)C3CCC4(C)C(CCC4C3CC=C2C1)C(C)CCCC(C)C
8_Mouse_Skin_1.xlsx	27	105.07053:15 109.10204:17 135.12437:35 149.12433:17 149.13289:35 161.12033:34 161.13991:34 175.13962:17 175.14333:35 187.14847:17 203.17149:17 215.16777:17 229.18871:17 243.19922:17 243.20796:35 257.21582:17 257.23157:35 273.25708:17 287.26794:52 299.30261:35 332.95877:15 355.05029:17 355.10577:17 369.34512:208	Chain resolved	15.259	684.661	15.43	684.665	[M+NH4]+	CE	CE 19:0	1788		C46H82O2	VHYWECIJXTVRSG-UHFFFAOYNA-N	CCCCCCCCCCCCCCCCCCC(=O)OC1CCC2(C)C3CCC4(C)C(CCC4C3CC=C2C1)C(C)CCCC(C)C
8_Mouse_Skin_1.xlsx	28	81.06768:35 93.07124:17 95.0858:52 105.06345:15 111.11088:35 123.11665:69 135.10822:17 135.11148:52 137.1306:52 145.10332:17 147.12064:52 149.12961:89 161.13118:100 163.13658:34 165.16159:35 175.1398:17 175.15094:86 179.17923:52 182.56859:15 189.15895:69 193.18446:17 193.19226:52 201.16565:52 203.17969:88 205.18568:17 215.16594:17 215.17828:69 217.19704:69 219.22107:52 223.49643:15 229.18893:52 2…	Chain resolved	15.51	698.684	15.71	698.681	[M+NH4]+	CE	CE 20:0	1849		C47H84O2	SUOVMGLZSOAHJY-UHFFFAOYNA-N	CCCCCCCCCCCCCCCCCCCC(=O)OC1CCC2(C)C3CCC4(C)C(CCC4C3CC=C2C1)C(C)CCCC(C)C
8_Mouse_Skin_1.xlsx	29	71.08884:17 81.06769:35 89.05785:35 95.08718:52 109.1007:52 121.11126:17 125.13382:35 133.09441:34 135.11476:69 137.12897:35 147.12065:86 149.12791:86 157.11891:15 161.12941:69 165.15802:35 175.13426:17 175.15096:86 177.17432:17 187.14101:17 189.1609:86 193.19423:35 203.16972:52 205.19174:35 207.21367:35 215.17213:34 217.19086:52 219.21071:52 229.19534:86 241.18935:17 257.21613:17 257.22287:69 25…	Chain resolved	15.129	696.668	15.27	696.665	[M+NH4]+	CE	CE 20:1	1842		C47H82O2	OWTYWMJVQZQWFH-PFONDFGANA-N	CCCCCCCC\C=C/CCCCCCCCCC(=O)OC1CCC2(C)C3CCC4(C)C(CCC4C3CC=C2C1)C(C)CCCC(C)C
8_Mouse_Skin_1.xlsx	30	137.12717:15 175.1454:15 287.26651:17 329.0943:15 369.34128:69 515.32788:15	Chain resolved	14.81	694.655	14.93	694.65	[M+NH4]+	CE	CE 20:2	1832		C47H80O2	REFJKOQDWJELKE-HDXUUTQWNA-N	CCCCC\C=C/C\C=C/CCCCCCCCCC(=O)OC1CCC2(C)C3CCC4(C)C(CCC4C3CC=C2C1)C(C)CCCC(C)C
8_Mouse_Skin_1.xlsx	31	81.0736:35 85.10405:15 111.11057:15 135.1194:35 137.15173:17 159.11327:17 161.1364:52 175.13045:17 189.16667:52 201.18161:17 205.19781:17 215.16811:52 233.21307:17 243.21722:52 247.25609:17 259.2402:35 287.25922:17 287.27112:34 301.28174:17 303.9581:15 327.32574:35 369.34106:201	Chain resolved	15.773	712.697	15.92	712.697	[M+NH4]+	CE	CE 21:0	1919		C48H86O2	VKIWHVZSAQORAL-UHFFFAOYNA-N	CCCCCCCCCCCCCCCCCCCCC(=O)OC1CCC2(C)C3CCC4(C)C(CCC4C3CC=C2C1)C(C)CCCC(C)C
8_Mouse_Skin_1.xlsx	32	128.05908:15 163.1472:15 177.16861:17 189.16277:35 217.20123:35 245.23129:35 271.23981:35 287.27094:35 368.20428:17 368.22311:17 369.35159:125 369.37582:69 421.00134:15 553.5166:15	Chain resolved	15.356	710.687	15.61	710.681	[M+NH4]+	CE	CE 21:1	1911		C48H84O2	WIDXXMXIEZLSMF-NXVVXOECNA-N	CCCCCCCCC\C=C/CCCCCCCCCC(=O)OC1CCC2(C)C3CCC4(C)C(CCC4C3CC=C2C1)C(C)CCCC(C)C
8_Mouse_Skin_1.xlsx	33	91.05111:17 91.0578:17 107.08237:17 123.11478:35 125.1382:17 135.12097:86 143.08455:15 149.12764:34 149.13792:52 159.10963:17 161.12917:52 175.15074:52 177.16104:17 189.1723:35 193.19406:17 203.18158:35 207.21759:35 221.22522:15 241.22853:17 257.2319:35 281.32599:15 287.2684:34 301.27408:17 301.29843:34 313.28781:15 369.34866:162 369.36484:158	Chain resolved	16.056	726.708	16.14	726.712	[M+NH4]+	CE	CE 22:0	1998		C49H88O2	WBOQXYUYHINMOC-UHFFFAOYNA-N	CCCCCCCCCCCCCCCCCCCCCC(=O)OC1CCC2(C)C3CCC4(C)C(CCC4C3CC=C2C1)C(C)CCCC(C)C
8_Mouse_Skin_1.xlsx	34	81.06786:52 83.0842:17 91.04764:17 93.07412:35 97.10415:34 105.07225:17 109.10232:35 111.11844:69 119.08422:17 121.10215:86 125.13083:35 131.08139:17 133.09616:34 133.10426:52 135.11816:91 145.11192:17 147.11569:69 147.35564:15 149.12976:107 151.1403:34 161.13666:94 163.14211:17 163.14926:90 165.16534:69 175.15108:92 177.13522:17 177.16508:52 187.13536:35 187.15646:17 189.16101:87 191.17235:17 19…	Chain resolved	15.615	724.701	15.82	724.697	[M+NH4]+	CE	CE 22:1	1988		C49H86O2	SQHUGNAFKZZXOT-PFONDFGANA-N	CCCCCCCC\C=C/CCCCCCCCCCCC(=O)OC1CCC2(C)C3CCC4(C)C(CCC4C3CC=C2C1)C(C)CCCC(C)C
8_Mouse_Skin_1.xlsx	35	107.08826:15 135.10808:17 193.19824:15 217.19936:15 233.23248:17 367.30377:17 369.34399:69	Chain resolved	15.213	722.685	15.36	722.681	[M+NH4]+	CE	CE 22:2	1973		C49H84O2	YSGVSTJGBYXXIM-HDXUUTQWNA-N	CCCCC\C=C/C\C=C/CCCCCCCCCCCC(=O)OC1CCC2(C)C3CCC4(C)C(CCC4C3CC=C2C1)C(C)CCCC(C)C
8_Mouse_Skin_1.xlsx	36	95.08875:15 151.14552:17 179.17754:15 229.18698:15 301.27887:15 369.35367:86 609.04663:15	Chain resolved	16.353	740.732	16.48	740.728	[M+NH4]+	CE	CE 23:0	2068		C50H90O2	OZHASAWJXLJEOO-UHFFFAOYNA-N	CCCCCCCCCCCCCCCCCCCCCCC(=O)OC1CCC2(C)C3CCC4(C)C(CCC4C3CC=C2C1)C(C)CCCC(C)C
8_Mouse_Skin_1.xlsx	37	81.0724:17 95.08824:17 123.1133:35 135.11453:52 145.10652:17 147.11536:52 149.13287:52 161.12215:17 161.12927:86 171.13715:15 175.14528:35 187.13519:15 189.17242:17 201.16168:17 201.16765:52 203.1757:52 213.17923:17 213.18332:35 215.18245:52 217.2095:34 229.18054:17 233.22154:17 243.19087:17 243.20399:52 247.23834:35 257.21405:17 257.22754:86 259.24008:35 263.28189:15 273.2623:35 287.27094:52 301…	Chain resolved	16.161	752.735	16.48	752.728	[M+NH4]+	CE	CE 24:1	2134		C51H90O2	NHTXXNHMZGOTGQ-MSUUIHNZNA-N	CCCCCCCCCC\C=C/CCCCCCCCCCCC(=O)OC1CCC2(C)C3CCC4(C)C(CCC4C3CC=C2C1)C(C)CCCC(C)C
8_Mouse_Skin_1.xlsx	38	81.06864:17 121.09872:17 131.09073:15 133.11044:17 147.11037:17 149.12955:52 159.1187:17 161.13829:35 165.16521:35 175.14728:35 180.99736:15 189.16678:35 195.17407:15 203.17989:35 203.18988:35 215.17235:17 227.20204:17 227.21049:17 233.22604:35 241.22237:35 243.21078:35 247.26064:15 257.23904:17 271.23776:15 285.2543:17 285.25668:17 295.84406:15 313.27841:17 327.32333:15 368.19928:17 369.33582:10…	Chain resolved	16.777	780.758	16.88	780.759	[M+NH4]+	CE	CE 26:1	2319		C53H94O2	OLMJXHCTMCSNTK-MSUUIHNZNA-N	CCCCCCCCCC\C=C/CCCCCCCCCCCCCC(=O)OC1CCC2(C)C3CCC4(C)C(CCC4C3CC=C2C1)C(C)CCCC(C)C
8_Mouse_Skin_1.xlsx	39	91.0552:7 109.10336:9 128.95895:7 135.10966:17 147.11028:9 149.13974:17 175.15459:17 189.15123:9 189.16858:17 193.1981:17 211.2486:9 241.19603:9 243.21935:17 257.22083:9 271.23291:9 285.25406:7 287.27338:26 291.3046:17 301.28891:17 311.28799:9 358.94925:7 369.35434:121 387.00995:7 405.39957:17 679.62701:7 749.52069:9 791.73108:9	Chain resolved	17.469	808.787	17.44	808.791	[M+NH4]+	CE	CE 28:1	2548		C55H98O2	FPNQUEPOVIOTGF-MSUUIHNZNA-N	CCCCCCCCCC\C=C/CCCCCCCCCCCCCCCC(=O)OC1CCC2(C)C3CCC4(C)C(CCC4C3CC=C2C1)C(C)CCCC(C)C
8_Mouse_Skin_1.xlsx	40	446.11865:15 521.4231:15 573.47125:17 575.43091:17 575.51166:122 577.52539:197 578.203:17 582.88989:15 599.47211:17 601.51355:189 603.51019:120 603.54462:115 605.55499:35 615.70563:15 629.5423:35 676.59991:15 725.69727:15 743.62769:15 764.70221:35 766.66974:35 767.70306:17 769.62775:34 789.77563:15 870.62262:15 1363.37488:15 1429.94971:86 1429.98682:124 1430.0293:95 1435.0614:15 1447.07751:35	Chain semi-resolved	13.499	1447.05	13.53	1447.04	[M+NH4]+	CL	CL 34:1_36:3	3989		C79H146O17P2	LIOOKGBVONTMRH-NQBNLEHQNA-N	CCCCCCCCCCCCCCCC(=O)OC(COC(=O)CCCCCCCCC\C=C/C\C=C/C\C=C/CC)COP(O)(=O)OCC(O)COP(O)(=O)OCC(COC(=O)CCCCCCC\C=C/CCCCCCCC)OC(=O)CCCCCCCCCCCCCCC
8_Mouse_Skin_1.xlsx	41	177.15964:15 319.2562:15 545.50677:15 573.4928:88 573.52637:52 575.50629:146 575.52649:116 577.53009:96 584.3786:15 599.45624:17 599.4837:87 599.51117:108 601.50446:138 601.51483:188 603.508:86 603.53558:91 620.35785:15 698.4657:15 795.57648:17 807.67529:15 833.57959:15 1064.35938:15 1409.9967:15 1427.96912:94 1428.05396:128 1428.14404:34 1444.99976:17	Chain semi-resolved	13.389	1445.03	13.38	1445.02	[M+NH4]+	CL	CL 34:2_36:3	3987		C79H144O17P2	YSGZTNPGRFIZRB-CHYUPIJNNA-N	CCCCCCCCCCCCCCCC(=O)OC(COC(=O)CCCCCCCCC\C=C/C\C=C/C\C=C/CC)COP(O)(=O)OCC(O)COP(O)(=O)OCC(COC(=O)CCCCCCC\C=C/C\C=C/CCCCC)OC(=O)CCCCCCCCCCCCCCC
8_Mouse_Skin_1.xlsx	42	573.50494:34 575.49829:69 577.50525:34 577.52545:52 599.49622:124 601.48267:85 601.51361:381 602.51154:34 603.52747:102 622.72729:15 627.51367:52 700.65338:34 700.69421:52 793.61127:69 793.64288:89 793.6745:52 833.5672:15 1453.8606:17 1453.97827:154 1454.01038:130 1454.09595:104 1471.06067:34	Chain semi-resolved	13.395	1471.03	13.47	1471.04	[M+NH4]+	CL	CL 36:3_36:3	3996		C81H146O17P2	MTOCLIADWCTURU-OXGGZBDRNA-N	CCCCCCCCCCCCCC(=O)OC(COC(=O)CCCCCCCC\C=C/C\C=C/C\C=C/CCCCC)COP(O)(=O)OCC(O)COP(O)(=O)OCC(COC(=O)CCCCCCCC\C=C/C\C=C/C\C=C/CCCCC)OC(=O)CCCCCCCCCCCCC
8_Mouse_Skin_1.xlsx	43	320.26511:15 575.48883:34 597.71606:17 599.49695:288 601.50397:409 602.51221:52 603.52472:103 603.56262:92 605.38666:35 627.50031:52 627.539:69 629.51147:17 640.57343:15 700.64685:86 700.68768:52 790.69135:15 793.57672:52 793.6123:96 793.65973:86 838.64142:35 1453.93237:86 1453.96448:101 1454.02856:119 1454.07678:160 1454.14087:69 1471.01978:34 1471.30493:52	Chain semi-resolved	13.401	1471.05	13.47	1471.04	[M+NH4]+	CL	CL 36:3_36:3	3997		C81H146O17P2	MTOCLIADWCTURU-OXGGZBDRNA-N	CCCCCCCCCCCCCC(=O)OC(COC(=O)CCCCCCCC\C=C/C\C=C/C\C=C/CCCCC)COP(O)(=O)OCC(O)COP(O)(=O)OCC(COC(=O)CCCCCCCC\C=C/C\C=C/C\C=C/CCCCC)OC(=O)CCCCCCCCCCCCC
8_Mouse_Skin_1.xlsx	44	263.24109:17 337.2756:34 573.4881:86 576.5047:35 597.63312:69 599.51337:925 600.52338:92 601.51703:923 625.51624:35 627.53125:69 671.44427:17 723.70392:17 833.46606:69 1171.77454:35 1189.78845:35 1447.25366:17 1451.87244:51 1451.93652:262 1452.01672:447 1452.51379:35 1464.61865:15 1468.99084:86 1469.12524:34	Chain semi-resolved	13.315	1469.03	13.39	1469.02	[M+NH4]+	CL	CL 36:3_36:4	3994		C81H144O17P2	MBSORHMDAJWQEI-IHHWYUJDNA-N	CCCCCCCCCCCCCC(=O)OC(COC(=O)CCCCCCCC\C=C/C\C=C/C\C=C/CCCCC)COP(O)(=O)OCC(O)COP(O)(=O)OCC(COC(=O)CCCCCCCC\C=C/C\C=C/C\C=C/C\C=C/CC)OC(=O)CCCCCCCCCCCCC
8_Mouse_Skin_1.xlsx	45	263.24557:35 337.26263:34 597.62616:52 599.479:628 599.50989:834 601.49634:34 667.63385:15 688.53735:15 817.69403:35 1449.87451:86 1449.93848:144 1449.97595:229 1450.01868:150 1451.03345:35 1459.51343:15 1467.02405:52	Chain semi-resolved	13.237	1467.02	13.37	1467.01	[M+NH4]+	CL	CL 36:4_36:4	3992		C81H142O17P2	MDEOMJGZRVWSBT-VPPBNGLCNA-N	CCCCCCCCCCCCCC(=O)OC(COC(=O)CCCCCCCC\C=C/C\C=C/C\C=C/C\C=C/CC)COP(O)(=O)OCC(O)COP(O)(=O)OCC(COC(=O)CCCCCCCC\C=C/C\C=C/C\C=C/C\C=C/CC)OC(=O)CCCCCCCCCCCCC
8_Mouse_Skin_1.xlsx	46	173.16884:15 257.20093:17 285.23315:17 467.40771:34	Chain resolved	8.676	502.446	8.66	502.447	[M+NH4]+	DG	DG 12:0_14:0	1208		C29H56O5	PHOVHROLCJBNRG-UHFFFAOYNA-N	CCCCCCCCCCCCCC(=O)OC(CO)COC(=O)CCCCCCCCCCC
8_Mouse_Skin_1.xlsx	47	211.20392:17 285.23776:52 287.27127:15 313.27597:35 321.22693:15 495.43454:87	Chain resolved	9.352	530.482	9.41	530.478	[M+NH4]+	DG	DG 14:0_14:0	1293		C31H60O5	JFBCSFJKETUREV-UHFFFAOYNA-N	CCCCCCCCCCCCCC(=O)OCC(CO)OC(=O)CCCCCCCCCCCCC
8_Mouse_Skin_1.xlsx	48	257.24796:15 481.44833:17	Chain resolved	10.734	516.498	10.45	516.499	[M+NH4]+	EtherDG	DG O-16:0_12:0	1251		C31H62O4	WNBCXYSJYXIKQJ-UHFFFAOYNA-N	CCCCCCCCCCCCCCCCOCC(CO)OC(=O)CCCCCCCCCCC
8_Mouse_Skin_1.xlsx	49	71.05053:15 81.20618:15 153.12567:15 228.23026:15 257.20944:35 285.23499:34 311.24829:35 472.3866:15 493.43491:69	Chain resolved	8.782	528.465	8.82	528.462	[M+NH4]+	DG	DG 12:0_16:1	1289		C31H58O5	XQMKEZANBKLEQT-YPKPFQOONA-N	CCCCCCCCCCCC(=O)OCC(CO)OC(=O)CCCCCCC\C=C/CCCCCC
8_Mouse_Skin_1.xlsx	50	163.14026:15 229.17455:17 283.21872:17 491.38812:17	Chain resolved	8.395	526.436	8.51	526.447	[M+NH4]+	DG	DG 14:1_14:1	1283		C31H56O5	UOMACDOEROJUON-HWAYABPNNA-N	CCCC\C=C/CCCCCCCC(=O)OCC(CO)OC(=O)CCCCCCC\C=C/CCCC
8_Mouse_Skin_1.xlsx	51	85.10802:15 123.11802:35 219.04684:15 257.25015:15 285.23047:52 313.25586:17 313.27573:87 317.96732:15 523.48096:52	Chain resolved	10.251	558.504	10.39	558.509	[M+NH4]+	DG	DG 14:0_16:0	1369		C33H64O5	NYNQTTOUQMCOEM-UHFFFAOYNA-N	CCCCCCCCCCCCCCCC(=O)OC(CO)COC(=O)CCCCCCCCCCCCC
8_Mouse_Skin_1.xlsx	52	79.05866:15 85.10444:35 97.10123:35 101.06146:35 107.08418:35 121.09429:17 127.14998:15 137.13391:17 150.23979:15 195.18375:15 211.20576:52 219.20657:35 229.2187:35 257.2139:69 283.21799:34 285.24191:169 289.36865:15 311.25049:135 313.20074:17 313.27521:52 315.97925:17 339.28683:52 490.50348:15 521.45026:105 521.46625:107 526.65765:15	Chain resolved	9.47	556.496	9.55	556.494	[M+NH4]+	DG	DG 14:0_16:1	1366		C33H62O5	SSKSBJYFDDMVGX-SQFISAMPNA-N	CCCCCCCCCCCCCC(=O)OCC(CO)OC(=O)CCCCCCC\C=C/CCCCCC
8_Mouse_Skin_1.xlsx	53	73.07002:15 79.05486:17 81.07141:17 85.10308:15 93.07253:35 95.08848:35 107.09135:17 121.09573:34 124.08013:15 135.10976:17 135.12117:86 139.85536:15 155.13162:15 209.18045:52 237.2047:34 250.24171:17 273.23865:15 283.21774:117 285.72983:17 311.24774:104 485.6665:15 519.44055:98 519.4693:100 537.44232:17	Chain resolved	8.899	554.481	9.04	554.478	[M+NH4]+	DG	DG 14:1_16:1	1362		C33H60O5	MMXVUIXFSQFCJO-VJQXEWNVNA-N	CCCCCC\C=C/CCCCCCCC(=O)OC(CO)COC(=O)CCCCCCC\C=C/CCCC
8_Mouse_Skin_1.xlsx	54	251.2282:15 299.26465:69 311.24362:34 311.25845:52 339.28497:35 535.46637:52	Chain resolved	9.907	570.506	10.04	570.509	[M+NH4]+	DG	DG 15:0_16:1	1399		C34H64O5	IHIWKNWPECHDKE-SQFISAMPNA-N	CCCCCCCCCCCCCCC(=O)OCC(CO)OC(=O)CCCCCCC\C=C/CCCCCC
8_Mouse_Skin_1.xlsx	55	71.08727:26 81.06353:17 83.08622:17 86.63238:7 95.08548:17 103.07735:9 109.09748:17 113.13469:7 171.15558:7 239.22037:9 239.23555:17 257.25024:17 261.7937:7 312.29865:9 313.25851:145 313.27341:80 327.29288:7 341.29269:17 551.47021:34 551.49329:96	Chain resolved	11.49	586.543	11.91	586.541	[M+NH4]+	DG	DG 16:0_16:0	1444		C35H68O5	JEJLGIQLPYYGEE-UHFFFAOYNA-N	CCCCCCCCCCCCCCCC(=O)OCC(CO)OC(=O)CCCCCCCCCCCCCCC
8_Mouse_Skin_1.xlsx	56	71.08523:69 81.0714:69 83.08523:96 85.10048:35 95.0871:86 97.10113:86 107.09424:17 109.10792:34 111.11375:35 121.09263:17 121.10034:69 123.11188:34 135.11952:86 137.13213:69 149.13292:86 211.21167:35 219.20221:34 229.22485:35 237.21329:104 239.24371:90 255.23364:15 257.24963:86 257.26312:52 274.47794:17 285.23926:109 311.24274:96 311.26749:191 312.30261:35 313.26746:275 338.23593:17 339.271:34 33…	Chain resolved	10.42	584.527	10.63	584.525	[M+NH4]+	DG	DG 16:0_16:1	1437		C35H66O5	ADLOEVQMJKYKSR-PEZBUJJGNA-N	CCCCCCCCCCCCCCCC(=O)OCC(CO)OC(=O)CCCCCCC\C=C/CCCCCC
8_Mouse_Skin_1.xlsx	57	71.05126:35 73.06793:15 79.05518:52 81.07175:99 83.0843:90 91.05177:35 93.07288:69 95.0861:91 97.06004:34 97.1015:88 101.36086:15 107.08302:52 109.10099:86 111.10971:52 111.11562:52 121.0915:34 121.09767:133 123.11229:69 125.09647:35 133.1028:17 135.11017:98 139.11209:34 141.1291:35 149.13167:69 151.14738:35 153.13498:52 155.23863:15 163.1405:34 163.14946:69 169.48489:15 177.15598:52 219.19444:17…	Chain resolved	9.599	582.514	9.87	582.509	[M+NH4]+	DG	DG 16:1_16:1	1435		C35H64O5	HSQHRRHRYJNSOC-VMNXYWKNNA-N	CCCCCC\C=C/CCCCCCCC(=O)OCC(CO)OC(=O)CCCCCCC\C=C/CCCCCC
8_Mouse_Skin_1.xlsx	58	95.04731:17 123.129:15 147.11385:17 245.22726:15 283.22104:34 283.23993:34 309.23563:17 337.25531:17 337.28363:34 433.3645:15 545.46649:34	Chain resolved	9.093	580.492	9.22	580.494	[M+NH4]+	DG	DG 14:1_18:2	1431		C35H62O5	CJKXGRSGRKUWTH-AWDDGWGJNA-N	CCCCC\C=C/C\C=C/CCCCCCCC(=O)OC(CO)COC(=O)CCCCCCC\C=C/CCCC
8_Mouse_Skin_1.xlsx	59	81.06348:17 83.08362:35 85.10144:35 91.05644:15 97.10084:52 103.07445:15 150.13643:17 166.1886:15 212.23836:15 225.21698:34 248.30464:15 272.29184:52 272.31265:34 299.25003:138 306.54553:15 346.31647:111 346.33212:164 354.81363:15 570.53625:177 576.94916:15	Chain resolved	10.96	605.583	11.4	605.584	[M+NH4]+	DG	DG 15:0_18:1(d7)	1509	IS (Yes)	C36H61D7O5	GWAPRYUVSHVZHN-ZYYJJESQNA-N	OC[C@]([H])(OC(CCCCCCC/C=C\CCCCCC([2H])([2H])C([2H])([2H])C([2H])([2H])[2H])=O)COC(CCCCCCCCCCCCCC)=O
8_Mouse_Skin_1.xlsx	60	81.07278:15 97.07224:17 239.24403:15 285.24677:15 311.24564:35 325.26309:17 325.27069:69 327.29477:17 563.4682:17 563.49152:52	Chain resolved	11	598.535	11.48	598.541	[M+NH4]+	DG	DG 17:0_16:1	1472		C36H68O5	UOALZFQDQCEEMI-PEZBUJJGNA-N	CCCCCCCCCCCCCCCCC(=O)OCC(CO)OC(=O)CCCCCCC\C=C/CCCCCC
8_Mouse_Skin_1.xlsx	61	163.15483:15 264.27512:15 299.25476:86 337.26233:17 337.27261:34 561.45599:17 561.49585:34	Chain resolved	10.155	596.521	10.38	596.525	[M+NH4]+	DG	DG 15:0_18:2	1465		C36H66O5	ALJOQAHFNXMDAB-BCTRXSSUNA-N	CCCCCCCCCCCCCCC(=O)OCC(CO)OC(=O)CCCCCCC\C=C/C\C=C/CCCCC
8_Mouse_Skin_1.xlsx	62	109.09898:17 153.12589:15 250.24446:15 311.24863:34 311.26593:69 325.27377:69 339.26953:17 454.75943:15 561.46106:34 561.48102:52	Chain resolved	10.064	596.53	10.29	596.525	[M+NH4]+	DG	DG 16:1_17:1	1466		C36H66O5	OYJYEQOXOMXSAZ-RYOQUFEFNA-N	CCCCCCC\C=C/CCCCCCCC(=O)OC(CO)COC(=O)CCCCCCC\C=C/CCCCCC
8_Mouse_Skin_1.xlsx	63	86.51942:15 109.09505:35 223.07332:15 239.23978:35 259.8569:15 313.25052:17 313.26044:69 313.2803:102 315.97687:15 341.29712:69 341.31006:87 354.18719:15 567.33289:15 579.54041:165	Chain resolved	12.881	614.574	12.39	614.572	[M+NH4]+	DG	DG 16:0_18:0	1540		C37H72O5	ONCLVQFEAFTXMN-UHFFFAOYNA-N	CCCCCCCCCCCCCCCCCC(=O)OC(CO)COC(=O)CCCCCCCCCCCCCCC
8_Mouse_Skin_1.xlsx	64	79.0596:15 81.06866:52 83.08374:34 85.10286:69 89.06023:17 95.08283:69 97.10098:52 109.10197:35 115.07481:17 121.10802:17 125.09604:35 135.1114:69 149.13475:35 163.15636:52 237.2334:17 239.23354:86 247.2365:34 257.25043:52 265.26581:89 311.24887:17 311.25629:34 313.26865:389 339.2569:17 339.28531:285 341.29807:69 575.72089:17 577.51923:283 578.64209:15	Chain resolved	11.679	612.558	12.21	612.556	[M+NH4]+	DG	DG 16:0_18:1	1535		C37H70O5	YEJYLHKQOBOSCP-ZCXUNETKNA-N	CCCCCCCCCCCCCCCC(=O)OCC(CO)OC(=O)CCCCCCC\C=C/CCCCCCCC
8_Mouse_Skin_1.xlsx	65	79.06004:15 151.14197:15 251.24342:15 265.26285:17 313.27258:52 313.28748:69 339.29181:87 535.26282:15 563.53064:34	Chain resolved	12.845	598.578	12.91	598.577	[M+NH4]+	EtherDG	DG O-16:0_18:1	1475		C37H72O4	ZDRGKGZHXIWXJD-ZPHPHTNENA-N	CCCCCCCCCCCCCCCCOCC(CO)OC(=O)CCCCCCC\C=C/CCCCCCCC
8_Mouse_Skin_1.xlsx	66	71.08738:35 77.04009:35 81.0687:110 83.0825:88 93.06831:17 93.07778:35 95.08696:91 97.06507:35 97.10239:87 107.09124:52 109.10051:86 111.12106:52 113.09303:15 121.10494:86 123.11341:52 123.13052:17 135.12119:104 137.14038:34 147.06107:35 149.12274:17 149.13472:112 153.12074:34 153.13289:86 159.11873:15 163.14914:52 165.17244:35 175.164:17 177.16318:35 219.21718:69 221.09:35 237.21815:96 247.23857…	Chain resolved	10.573	610.546	11.07	610.541	[M+NH4]+	DG	DG 16:1_18:1	1526		C37H68O5	FWWLDEIJAPIBES-LJSPAGPLNA-N	CCCCCCCC\C=C/CCCCCCCC(=O)OC(CO)COC(=O)CCCCCCC\C=C/CCCCCC
8_Mouse_Skin_1.xlsx	67	253.26653:15 311.24637:35 311.27606:35 339.29559:17	Chain resolved	11.597	596.564	11.97	596.561	[M+NH4]+	EtherDG	DG O-18:1_16:1	1467		C37H70O4	NDBPHXIXPAHKMR-LJSPAGPLNA-N	CCCCCCCC\C=C/CCCCCCCCOCC(CO)OC(=O)CCCCCCC\C=C/CCCCCC
8_Mouse_Skin_1.xlsx	68	79.05952:17 81.06984:69 95.07998:52 95.08545:69 97.10086:52 99.08575:17 107.08819:52 121.0955:17 121.09705:34 123.11945:35 127.11171:15 133.10706:17 137.14511:17 149.12936:35 157.12395:15 175.14333:17 177.16666:35 237.21565:52 245.22018:35 256.15112:15 263.22031:34 263.23624:34 311.25562:217 319.25372:17 337.24942:34 337.2597:299 337.28033:135 473.22189:15 517.44934:17 573.48053:223 591.48022:34	Chain resolved	9.861	608.524	10	608.525	[M+NH4]+	DG	DG 16:1_18:2	1515		C37H66O5	BHGPPCIWDXQOMA-RUGCENDANA-N	CCCCCC\C=C/CCCCCCCC(=O)OCC(CO)OC(=O)CCCCCCC\C=C/C\C=C/CCCCC
8_Mouse_Skin_1.xlsx	69	111.0752:15 133.10074:15 237.22681:15 261.24261:17 309.24039:35 311.26355:52 335.25174:34 335.26459:52 385.36221:15 571.47491:34	Chain resolved	9.333	606.514	9.51	606.509	[M+NH4]+	DG	DG 16:1_18:3	1512		C37H64O5	UUPFPLJLQPYEKS-MVXJGUQMNA-N	CCCCCC\C=C/CCCCCCCC(=O)OCC(CO)OC(=O)CCCCCCC\C=C/C\C=C/C\C=C/CC
8_Mouse_Skin_1.xlsx	70	111.11504:5 123.11018:6 236.23405:5 253.25955:6 263.2547:6 277.25284:5 301.22571:5 327.29523:29 337.28067:23 340.34488:5 511.39355:5 589.50085:12	Chain resolved	11.394	624.563	11.96	624.556	[M+NH4]+	DG	DG 17:0_18:2	1566		C38H70O5	RUPMIWFCTJOGOR-OHNCOSGTNA-N	CCCCCCCCCCCCCCCCC(=O)OCC(CO)OC(=O)CCCCCCC\C=C/C\C=C/CCCCC
8_Mouse_Skin_1.xlsx	71	81.0705:3 121.10696:3 135.1151:7 181.15808:3 207.03239:7 221.09013:7 233.224:3 281.12405:3 311.24097:7 325.26843:22 327.29251:10 327.32297:3 337.26755:10 338.2186:3 339.27692:14 341.01764:3 581.96759:3 589.52313:19	Chain resolved	11.189	624.55	11.82	624.556	[M+NH4]+	DG	DG 17:1_18:1	1565		C38H70O5	VZRUYZOUKQDWIP-YGGBKCGDNA-N	CCCCCCCC\C=C/CCCCCCCC(=O)OC(CO)COC(=O)CCCCCCC\C=C/CCCCCCC
8_Mouse_Skin_1.xlsx	72	105.02577:15 193.1611:15 263.22968:17 303.24454:15 325.26614:34 325.28638:34 337.26013:34 587.49371:34 605.5343:17	Chain resolved	10.352	622.547	10.65	622.541	[M+NH4]+	DG	DG 17:1_18:2	1558		C38H68O5	DRDDPVBZYGRUBV-DAWNVERKNA-N	CCCCCCC\C=C/CCCCCCCC(=O)OCC(CO)OC(=O)CCCCCCC\C=C/C\C=C/CCCCC
8_Mouse_Skin_1.xlsx	73	89.06034:3 313.26846:3 341.28229:7 341.29785:14 341.31079:17 607.55133:17 607.59277:19	Chain resolved	13.18	642.605	13.3	642.603	[M+NH4]+	DG	DG 18:0_18:0	1626		C39H76O5	UHUSDOQQWJGJQS-UHFFFAOYNA-N	CCCCCCCCCCCCCCCCCC(=O)OCC(CO)OC(=O)CCCCCCCCCCCCCCCCC
8_Mouse_Skin_1.xlsx	74	81.06858:17 81.07111:35 85.10149:52 137.12212:17 183.17534:34 243.20389:17 341.2818:17 341.3103:101 344.9942:15 369.31097:51 369.32715:119 397.38312:15 593.55585:92	Chain resolved	13.377	628.628	13.34	628.624	[M+NH4]+	EtherDG	DG O-16:0_20:0	1584		C39H78O4	NBBOKSXBHLBVGJ-UHFFFAOYNA-N	CCCCCCCCCCCCCCCCCCCC(=O)OC(CO)COCCCCCCCCCCCCCCCC
8_Mouse_Skin_1.xlsx	75	313.28104:15 367.28238:17 604.60339:15	Chain resolved	11.687	640.585	12.57	640.587	[M+NH4]+	DG	DG 16:0_20:1	1619		C39H74O5	WLZSVJONADRHKP-ZCXUNETKNA-N	CCCCCCCCCCCCCCCC(=O)OCC(CO)OC(=O)CCCCCCCCC\C=C/CCCCCCCC
8_Mouse_Skin_1.xlsx	76	163.1454:35 237.19415:15 247.24493:35 265.25168:35 313.26562:35 338.23154:17 339.29245:114 341.27676:34 341.31042:183 349.42642:15 605.55786:112 622.57617:17	Chain resolved	12.934	640.589	12.38	640.587	[M+NH4]+	DG	DG 18:0_18:1	1620		C39H74O5	SAEPUUXWQQNLGN-ZZEZOPTANA-N	CCCCCCCCCCCCCCCCCC(=O)OCC(CO)OC(=O)CCCCCCC\C=C/CCCCCCCC
8_Mouse_Skin_1.xlsx	77	325.28827:7 381.29996:9	Chain resolved	10.964	626.626	11.72	626.608	[M+NH4]+	EtherDG	DG O-15:0_21:1	1579		C39H76O4	JWTZCYORVNNTFA-HNENSFHCNA-N	CCCCCCCCCCCCCCCOCC(CO)OC(=O)CCCCCCCCC\C=C/CCCCCCCCC
8_Mouse_Skin_1.xlsx	78	71.08494:34 75.04175:17 81.06357:17 81.06862:35 83.08754:52 85.10023:69 90.63413:17 95.08963:34 97.1037:35 99.11933:35 123.12424:52 135.10971:17 153.11897:17 209.04289:15 275.23441:17 293.2662:17 293.28061:97 299.2818:17 339.2645:17 339.28516:94 339.31357:52 343.18933:15 367.31183:283 367.32794:309 591.57007:169	Chain resolved	13.159	626.613	13.08	626.608	[M+NH4]+	EtherDG	DG O-16:0_20:1	1578		C39H76O4	QPAFOIUQNGXTQF-ZPHPHTNENA-N	CCCCCCCCCCCCCCCCOCC(CO)OC(=O)CCCCCCCCC\C=C/CCCCCCCC
8_Mouse_Skin_1.xlsx	79	79.05084:35 83.08881:52 95.08415:34 97.10093:52 101.08937:15 108.05119:17 121.10178:69 123.118:52 135.11458:52 149.12267:17 149.12952:69 151.15558:35 157.12057:15 179.18675:17 191.17618:35 219.19843:15 224.23737:35 236.2406:69 247.22086:17 247.24071:69 265.2496:69 313.27087:35 339.2876:350 547.51508:17 603.53088:244 620.58728:34 621.55194:35	Chain resolved	11.908	638.574	12.22	638.572	[M+NH4]+	DG	DG 18:1_18:1	1609		C39H72O5	AFSHUZFNMVJNKX-CLFAGFIQNA-N	CCCCCCCC\C=C/CCCCCCCC(=O)OCC(CO)OC(=O)CCCCCCC\C=C/CCCCCCCC
8_Mouse_Skin_1.xlsx	80	83.08245:17 95.08145:17 103.07458:15 211.20605:15 325.30191:15 351.3356:17 353.34683:97 361.08667:15 381.35342:17 381.39175:34 505.49966:52 508.84442:15 589.60052:15	Chain resolved	13.389	624.597	13.23	624.593	[M+NH4]+	EtherDG	DG O-17:1_19:1	1568		C39H74O4	MIZXPKHRRBUUKR-FRKBGCJLNA-N	CCCCCCCCC\C=C/CCCCCCCC(=O)OC(CO)COCCCCCCCC\C=C/CCCCCCC
8_Mouse_Skin_1.xlsx	81	71.08604:35 77.04363:17 79.05325:52 81.06727:103 83.08234:69 87.07933:15 95.08406:142 97.10222:69 105.0746:17 109.10474:69 111.11498:69 119.08221:17 121.10014:86 123.11946:52 125.09273:34 131.08096:17 133.10384:52 135.11774:88 137.13692:52 140.04103:15 147.11871:69 149.1277:86 151.1503:69 153.12924:17 161.12923:52 163.1418:34 163.37296:15 167.14095:17 175.14156:34 189.16277:35 191.18382:35 245.21…	Chain resolved	10.904	636.558	11.16	636.556	[M+NH4]+	DG	DG 18:1_18:2	1602		C39H70O5	BLZVZPYMHLXLHG-RQOIEFAZNA-N	CCCCCCCC\C=C/CCCCCCCC(=O)OCC(CO)OC(=O)CCCCCCC\C=C/C\C=C/CCCCC
8_Mouse_Skin_1.xlsx	82	83.08884:17 95.08144:35 171.03082:15 254.23805:15 264.2728:17 351.32193:86 379.37531:15 503.49854:86	Chain resolved	13.181	622.565	12.75	622.577	[M+NH4]+	EtherDG	DG O-17:1_19:2	1559		C39H72O4	VVLMVIQRJWFTJA-FKDBMLBBNA-N	CCCCCCC\C=C/CCCCCCCCOCC(CO)OC(=O)CCCCCCC\C=C/C\C=C/CCCCCC
8_Mouse_Skin_1.xlsx	83	105.06879:7 117.06145:9 147.11014:7 181.10468:7 203.17561:9 215.18852:7 239.25481:9 287.22336:26 313.26065:26 313.28052:43 342.10114:7 361.26459:9 482.18188:7 599.47174:9 599.51984:26	Chain resolved	10.65	634.538	10.61	634.541	[M+NH4]+	DG	DG 16:0_20:4	1596		C39H68O5	GYMMHHODMBOFGD-JAXHXWBXNA-N	CCCCCCCCCCCCCCCC(=O)OCC(CO)OC(=O)CCCCCC\C=C/C\C=C/C\C=C/C\C=C/CC
8_Mouse_Skin_1.xlsx	84	81.07018:52 85.10439:17 95.08714:34 109.09771:35 121.10349:52 147.11208:52 159.11334:17 173.1373:15 203.16963:17 245.23105:52 263.23831:69 337.27213:689 339.2944:69 340.46823:35 507.45715:15 599.45929:17 599.52112:153 617.51044:88	Chain resolved	10.111	634.544	10.16	634.541	[M+NH4]+	DG	DG 18:2_18:2	1597		C39H68O5	MQGBAQLIFKSMEM-MAZCIEHSNA-N	CCCCC\C=C/C\C=C/CCCCCCCC(=O)OCC(CO)OC(=O)CCCCCCC\C=C/C\C=C/CCCCC
8_Mouse_Skin_1.xlsx	85	81.06985:35 93.06551:17 123.11019:17 135.11293:15 199.15381:15 261.1972:17 267.20151:15 325.28391:15 335.25681:69 335.27734:34 337.26791:34 557.41418:15 597.46863:34 597.49603:34 615.45874:17	Chain resolved	9.543	632.524	9.71	632.525	[M+NH4]+	DG	DG 18:2_18:3	1592		C39H66O5	PGXBELQFNRPKBC-DYXXURTGNA-N	CCCCC\C=C/C\C=C/CCCCCCCC(=O)OCC(CO)OC(=O)CCCCCCC\C=C/C\C=C/C\C=C/CC
8_Mouse_Skin_1.xlsx	86	229.22295:15 353.327:17 367.33475:34 367.35086:34 381.37372:87 395.39984:34 507.5423:15 521.52344:52	Chain resolved	13.673	640.624	13.44	640.624	[M+NH4]+	EtherDG	DG O-16:0_21:1	1623		C40H78O4	DDSKZXMNEVCLRF-VXPUYCOJNA-N	CCCCCCCCCCCCCCCCOCC(CO)OC(=O)CCCCCCCCC\C=C/CCCCCCCCC
8_Mouse_Skin_1.xlsx	87	83.08498:35 85.10152:17 353.33035:17 367.32748:17 367.3436:158 367.36243:243 371.08667:15 395.36176:52 519.47418:17 519.50616:69	Chain resolved	13.499	638.61	13.11	638.608	[M+NH4]+	EtherDG	DG O-17:1_20:1	1613		C40H76O4	JTOOHFFDVCIYFL-YGGBKCGDNA-N	CCCCCCCC\C=C/CCCCCCCCCC(=O)OC(CO)COCCCCCCCC\C=C/CCCCCCC
8_Mouse_Skin_1.xlsx	88	85.06459:17 250.24664:17 250.25552:52 267.25873:15 339.2897:17 365.32202:34 365.34348:107 374.5932:15 517.49005:34 636.62219:17	Chain resolved	13.303	636.588	12.79	636.593	[M+NH4]+	EtherDG	DG O-17:1_20:2	1603		C40H74O4	NMSUYNNFKWADOM-DAWNVERKNA-N	CCCCCCC\C=C/CCCCCCCCOCC(CO)OC(=O)CCCCCCCCC\C=C/C\C=C/CCCCC
8_Mouse_Skin_1.xlsx	89	71.09088:17 85.10415:35 89.06287:15 113.12285:17 113.1318:17 273.27429:15 327.33875:17 369.30368:17 369.33871:154 397.35883:69 397.38678:52 621.62598:147 630.20117:15	Chain resolved	13.615	656.658	13.61	656.655	[M+NH4]+	EtherDG	DG O-18:0_20:0	1667		C41H82O4	MXCPALBXYDQDRN-UHFFFAOYNA-N	CCCCCCCCCCCCCCCCCCCC(=O)OC(CO)COCCCCCCCCCCCCCCCCCC
8_Mouse_Skin_1.xlsx	90	71.08259:69 85.10414:52 97.10235:35 99.12215:35 135.12119:35 137.65987:15 253.29111:15 275.2648:35 293.25916:17 293.28558:35 327.32864:15 366.16254:15 367.30667:388 395.32349:17 395.33185:34 619.59271:201	Chain resolved	13.389	654.641	13.44	654.639	[M+NH4]+	EtherDG	DG O-18:0_20:1	1659		C41H80O4	NAPRBXJZWHAQJL-ZPHPHTNENA-N	CCCCCCCCCCCCCCCCCCOCC(CO)OC(=O)CCCCCCCCC\C=C/CCCCCCCC
8_Mouse_Skin_1.xlsx	91	71.08549:69 83.0804:17 83.08679:86 85.06454:86 85.09817:52 86.68516:15 95.08465:35 97.10419:87 99.11004:17 103.0622:17 103.07359:108 105.60919:15 111.11258:34 121.08986:17 121.10374:17 125.12932:52 127.11064:15 155.14417:15 219.19843:17 237.20718:17 237.23096:69 240.88467:15 353.3378:15 381.35754:323 381.41507:51 383.79617:17 395.36105:17 409.37018:17 470.95999:15 533.4931:51 533.52551:141	Chain resolved	13.649	652.622	13.38	652.624	[M+NH4]+	EtherDG	DG O-17:1_21:1	1655		C41H78O4	KONFBYQUTVVEFG-FRKBGCJLNA-N	CCCCCCCCC\C=C/CCCCCCCCCC(=O)OC(CO)COCCCCCCCC\C=C/CCCCCCC
8_Mouse_Skin_1.xlsx	92	97.09821:15 173.12639:17 236.23215:34 285.27338:17 341.27991:17 341.30322:88 353.50757:15 363.29123:52 616.62183:15 629.52533:34	Chain resolved	12.77	664.585	12.86	664.587	[M+NH4]+	DG	DG 18:0_20:3	1698		C41H74O5	HNIUPWXDMUKNJU-JTBMWNAQNA-N	CCCCCCCCCCCCCCCCCC(=O)OCC(CO)OC(=O)CCCCCCCCC\C=C/C\C=C/C\C=C/CC
8_Mouse_Skin_1.xlsx	93	263.25485:15 293.28299:17 337.28088:86 337.29892:17 345.30222:15 367.30374:52 367.33331:34 567.27185:15 629.50397:17 629.53564:34 647.53113:17 664.59015:69	Chain resolved	12.283	664.581	12.57	664.587	[M+NH4]+	DG	DG 20:1_18:2	1696		C41H74O5	YTBITHSVLHBAPO-FSZVMMKHNA-N	CCCCCCCC\C=C/CCCCCCCCCC(=O)OCC(CO)OC(=O)CCCCCCC\C=C/C\C=C/CCCCC
8_Mouse_Skin_1.xlsx	94	71.08665:26 81.0666:17 85.10072:17 95.08324:26 97.10139:26 102.06936:7 105.07513:17 111.11993:17 119.08728:17 123.11681:17 128.05948:9 129.05649:17 131.08621:35 133.09941:43 137.12912:17 145.1153:26 147.11739:17 151.14203:9 157.10147:43 159.11533:17 163.14389:17 171.10805:9 173.1338:17 175.12323:26 175.14365:26 181.42596:7 185.12253:9 185.1378:26 187.14879:17 188.09393:9 189.16487:44 195.17796:7 …	Chain resolved	12.057	662.575	12.25	662.572	[M+NH4]+	DG	DG 18:0_20:4	1689		C41H72O5	BRKLTVAHEPCGNK-ZKVKLVECNA-N	CCCCCCCCCCCCCCCCCC(=O)OCC(CO)OC(=O)CCCCCC\C=C/C\C=C/C\C=C/C\C=C/CC
8_Mouse_Skin_1.xlsx	95	95.07738:9 97.09547:7 307.1503:7 337.24506:9 337.27341:44 341.29813:9 349.07065:7 365.28284:9 365.29623:44 473.44583:7 627.49683:9 627.54596:35	Chain resolved	11.204	662.569	11.32	662.572	[M+NH4]+	DG	DG 18:2_20:2	1688		C41H72O5	KWDLZBOFKFWNKF-QWRCKZSHNA-N	CCCCC\C=C/C\C=C/CCCCCCCCCC(=O)OC(CO)COC(=O)CCCCCCC\C=C/C\C=C/CCCCC
8_Mouse_Skin_1.xlsx	96	88.12549:15 96.76528:15 131.08574:35 143.07784:17 159.10434:17 161.13452:17 197.13409:15 201.16557:17 266.28735:15 287.24475:17 313.25818:87 339.28214:86 387.2886:52 533.47852:15 625.52277:35	Chain resolved	10.803	660.559	11.03	660.556	[M+NH4]+	DG	DG 16:0_22:5	1679		C41H70O5	VLJIZFHHJAQUNJ-SFVLIGPRNA-N	CCCCCCCCCCCCCCCC(=O)OCC(CO)OC(=O)CCCCC\C=C/C\C=C/C\C=C/C\C=C/C\C=C/CC
8_Mouse_Skin_1.xlsx	97	99.08025:15 149.09189:15 165.17062:15 187.14496:15 225.15826:17 229.44202:15 257.25934:15 313.2735:99 314.35919:35 320.03912:15 385.26593:52 605.50708:15 623.5329:34	Chain resolved	10.461	658.54	10.61	658.541	[M+NH4]+	DG	DG 16:0_22:6	1673		C41H68O5	BXVYQJJBMVVALQ-LGFBOSHVNA-N	CCCCCCCCCCCCCCCC(=O)OCC(CO)OC(=O)CC\C=C/C\C=C/C\C=C/C\C=C/C\C=C/C\C=C/CC
8_Mouse_Skin_1.xlsx	98	311.25616:88 385.26318:17	Chain resolved	9.615	656.525	9.61	656.525	[M+NH4]+	DG	DG 16:1_22:6	1663		C41H66O5	HVNZXEWOOPDEBR-LSTLUVPYNA-N	CCCCCC\C=C/CCCCCCCC(=O)OCC(CO)OC(=O)CC\C=C/C\C=C/C\C=C/C\C=C/C\C=C/C\C=C/CC
8_Mouse_Skin_1.xlsx	99	71.08613:15 99.08445:15 125.12582:15 135.10649:17 211.20399:15 226.25186:15 254.28531:15 256.26837:35 274.27213:17 309.27756:15 369.34952:35 395.31787:91 395.33737:34 397.32809:52 409.30075:17 409.33197:69 423.33618:34 535.45074:17 549.45685:34 549.47656:88 605.57294:15 632.65051:35 650.65436:52 668.61707:17	Chain resolved	13.078	668.656	13.56	668.655	[M+NH4]+	EtherDG	DG O-17:0_22:1	1721		C42H82O4	XTUJKXLBVMPBEO-ZPHPHTNENA-N	CCCCCCCCCCCCCCCCCOCC(CO)OC(=O)CCCCCCCCCCC\C=C/CCCCCCCC
8_Mouse_Skin_1.xlsx	100	71.08527:69 81.06766:17 81.07271:17 83.08656:91 85.06301:90 85.10052:86 89.1571:15 97.10256:100 99.11538:35 103.07335:86 109.10065:17 111.11677:87 121.10504:15 125.13534:35 135.1196:17 139.15472:35 153.16064:35 163.14549:17 171.13904:35 219.21063:17 237.21774:69 249.23119:15 343.98892:15 381.35187:17 381.38748:34 394.14041:17 395.38599:315 396.85977:35 409.37567:17 409.40405:35 421.40616:15 533.5…	Chain resolved	13.73	666.638	13.55	666.639	[M+NH4]+	EtherDG	DG O-17:1_22:1	1712		C42H80O4	OKVWEBZZDGNIAC-YGGBKCGDNA-N	CCCCCCCC\C=C/CCCCCCCCCCCC(=O)OC(CO)COCCCCCCCC\C=C/CCCCCCC
8_Mouse_Skin_1.xlsx	101	71.08659:69 75.04585:35 81.07537:17 83.08541:35 85.10065:35 93.05646:35 95.08727:17 99.12109:35 109.10078:35 111.11688:52 121.09743:35 125.13074:17 139.14821:15 167.17555:15 177.16122:17 221.18976:15 263.04718:15 291.2825:15 293.27734:35 295.43326:15 313.28485:17 321.29874:35 341.30704:35 367.31573:244 369.33978:34 370.69406:15 377.36084:15 381.35983:35 388.85947:15 394.12067:35 395.34946:127 395…	Chain resolved	13.625	682.676	13.64	682.671	[M+NH4]+	EtherDG	DG O-20:0_20:1	1779		C43H84O4	KNZGRALCPPKGDZ-ZZEZOPTANA-N	CCCCCCCCCCCCCCCCCCCCOCC(CO)OC(=O)CCCCCCCCC\C=C/CCCCCCCC
8_Mouse_Skin_1.xlsx	102	109.09458:15 135.10156:17 149.14323:15 161.13649:17 201.16185:17 215.1703:17 265.28854:15 279.83008:15 295.24133:17 341.26947:17 341.30313:34 387.26154:17 579.63086:15 653.52637:17 688.60779:17	Chain resolved	12.239	688.581	12.25	688.587	[M+NH4]+	DG	DG 18:0_22:5	1806		C43H74O5	JDCKQBKHWBEMSZ-NIZIMQIGNA-N	CCCCCCCCCCCCCCCCCC(=O)OCC(CO)OC(=O)CCCCC\C=C/C\C=C/C\C=C/C\C=C/C\C=C/CC
8_Mouse_Skin_1.xlsx	103	328.95459:15 341.30072:52 385.25787:17 400.97903:15	Chain resolved	11.784	686.577	12.14	686.572	[M+NH4]+	DG	DG 18:0_22:6	1795		C43H72O5	LBDXVTOFXXDOGH-HSBBONCLNA-N	CCCCCCCCCCCCCCCCCC(=O)OCC(CO)OC(=O)CC\C=C/C\C=C/C\C=C/C\C=C/C\C=C/C\C=C/CC
8_Mouse_Skin_1.xlsx	104	81.06766:17 111.12563:15 147.05936:17 151.147:35 171.11336:17 205.14746:15 213.12589:15 227.17418:17 267.21933:15 339.26343:17 339.28409:86 339.29959:87 339.31769:17 341.01968:52 385.25079:17 385.27832:52 615.52911:15 649.50659:34	Chain resolved	10.589	684.553	10.79	684.556	[M+NH4]+	DG	DG 18:1_22:6	1786		C43H70O5	ZILMKERHGSKQBG-HILQMKNTNA-N	CCCCCCCC\C=C/CCCCCCCC(=O)OCC(CO)OC(=O)CC\C=C/C\C=C/C\C=C/C\C=C/C\C=C/C\C=C/CC
8_Mouse_Skin_1.xlsx	105	107.08248:15 159.12045:17 161.13293:15 301.20154:15 337.26797:34 341.0181:34 356.53305:15 387.289:17 429.06277:17 649.4917:17	Chain resolved	10.152	684.549	10.18	684.556	[M+NH4]+	DG	DG 18:2_22:5	1785		C43H70O5	LRHVZVQHYQOHJX-KXVSDDNQNA-N	CCCCC\C=C/C\C=C/CCCCCCCC(=O)OCC(CO)OC(=O)CCCCC\C=C/C\C=C/C\C=C/C\C=C/C\C=C/CC
8_Mouse_Skin_1.xlsx	106	253.2639:15 318.30206:15 339.2869:86 339.30499:34 361.26938:15 425.3829:86 657.80005:15 689.62769:87 689.66455:91	Chain resolved	13.663	724.679	13.65	724.681	[M+NH4]+	DG	DG 24:0_18:1	1985		C45H86O5	CNKNQKFREZNPNM-BWAHOGKJNA-N	CCCCCCCCCCCCCCCCCCCCCCCC(=O)OCC(CO)OC(=O)CCCCCCC\C=C/CCCCCCCC
8_Mouse_Skin_1.xlsx	107	333.3508:17 337.28:86 425.40012:91 687.61072:86 687.64752:69	Chain resolved	13.486	722.663	13.5	722.666	[M+NH4]+	DG	DG 24:0_18:2	1972		C45H84O5	KABXZSLVFJFVNB-UDKQUHOINA-N	CCCCCCCCCCCCCCCCCCCCCCCC(=O)OCC(CO)OC(=O)CCCCCCC\C=C/C\C=C/CCCCC
8_Mouse_Skin_1.xlsx	108	83.08629:52 125.12741:17 137.13054:15 219.209:15 283.27774:15 345.34674:15 367.32281:113 367.34161:69 371.40897:15 395.36255:35 511.3848:15 673.64557:93 677.57153:15 690.72223:35	Chain resolved	13.648	708.695	13.7	708.686	[M+NH4]+	EtherDG	DG O-22:1_20:1	1902		C45H86O4	ROCULOHHHDDUPP-CLFAGFIQNA-N	CCCCCCCC\C=C/CCCCCCCCCCCCOCC(CO)OC(=O)CCCCCCCCC\C=C/CCCCCCCC
8_Mouse_Skin_1.xlsx	109	321.8797:15 369.36154:35 397.3461:17 397.37405:69 425.39728:87 432.88412:15 511.51584:35 662.62598:15 747.69629:86 747.73846:90	Chain resolved	14.465	782.766	14.4	782.76	[M+NH4]+	DG	DG 22:0_24:0	2331		C49H96O5	JNFGMOVZFAMADX-UHFFFAOYNA-N	CCCCCCCCCCCCCCCCCCCCCCCC(=O)OC(CO)COC(=O)CCCCCCCCCCCCCCCCCCCCC
8_Mouse_Skin_1.xlsx	110	369.3924:15 397.36417:35 411.37433:89 425.37555:17 425.37845:94 439.42291:35 521.50983:15 526.07404:15 714.62885:15 759.33673:35 761.72693:120 761.78113:86 796.79126:35	Chain resolved	14.616	796.765	14.43	796.775	[M+NH4]+	DG	DG 23:0_24:0	2451		C50H98O5	HMTNZDJUFMRISW-UHFFFAOYNA-N	CCCCCCCCCCCCCCCCCCCCCCCC(=O)OC(CO)COC(=O)CCCCCCCCCCCCCCCCCCCCCC
8_Mouse_Skin_1.xlsx	111	86.09798:15 89.0588:15 104.10936:15 124.99554:15 133.08931:15 134.09108:15 156.1236:15 166.06392:15 184.06868:15 218.207:15	Chain resolved	5.471	468.305	5.48	468.308	[M+H]+	LPC	LPC 14:0/0:0	1107		C22H46NO7P	VXUOFDJKYGDUJI-UHFFFAOYNA-N	CCCCCCCCCCCCCC(=O)OCC(O)COP([O-])(=O)OCC[N+](C)(C)C
8_Mouse_Skin_1.xlsx	112	86.09537:43 102.07167:7 104.11076:48 124.99236:9 125.00021:35 166.06747:26 184.07242:67 190.03369:7 221.14819:9 281.04874:7 299.26212:17 464.30441:9 482.29599:9 482.32065:34	Chain resolved	5.829	482.324	5.74	482.324	[M+H]+	LPC	LPC 15:0/0:0	1150		C23H48NO7P	RJZVWDTYEWCUAR-UHFFFAOYNA-N	CCCCCCCCCCCCCCC(=O)OCC(O)COP([O-])(=O)OCC[N+](C)(C)C
8_Mouse_Skin_1.xlsx	113	71.07695:93 71.08759:69 73.80432:15 81.07519:17 83.08267:35 85.10177:69 86.09177:374 95.07889:17 95.08572:52 97.10527:17 98.98692:69 103.7893:69 104.10815:1189 104.62251:35 124.99881:225 155.01459:17 163.02003:87 166.05844:136 175.4516:15 181.01976:86 183.50005:86 184.07423:2311 184.63026:52 184.99823:52 185.89777:35 187.77641:52 193.47679:15 199.03879:35 239.23286:17 258.10736:101 313.26001:155 …	Chain resolved	6.166	496.343	6.03	496.34	[M+H]+	LPC	LPC 16:0/0:0	1192		C24H50NO7P	ASWBNKHCZGQVJV-UHFFFAOYNA-N	CCCCCCCCCCCCCCCC(=O)OCC(O)COP([O-])(=O)OCC[N+](C)(C)C
8_Mouse_Skin_1.xlsx	114	86.10186:17 104.10786:92 125.01111:35 166.06192:17 166.06554:17 184.06654:132 240.09709:15 476.29886:17 476.33865:17 494.32892:34	Chain resolved	5.639	494.327	5.73	494.324	[M+H]+	LPC	LPC 16:1/0:0	1186		C24H48NO7P	LFUDDCMNKWEORN-KHPPLWFENA-N	CCCCCC\C=C/CCCCCCCC(=O)OCC(O)COP([O-])(=O)OCC[N+](C)(C)C
8_Mouse_Skin_1.xlsx	115	86.09407:26 99.45045:7 104.10792:46 124.99081:9 124.99395:17 184.07437:174 199.02711:7 258.11014:9 492.32379:9 492.33936:17 510.36984:34	Chain resolved	6.411	510.354	6.26	510.355	[M+H]+	LPC	LPC 17:0	1231		C25H52NO7P	SRRQPVVYXBTRQK-UHFFFAOYNA-N	CCCCCCCCCCCCCCCCC(=O)OCC(O)COP([O-])(=O)OCC[N+](C)(C)C
8_Mouse_Skin_1.xlsx	116	71.07256:52 85.09826:35 86.09996:160 98.9901:35 104.10571:477 111.12748:15 124.99927:122 163.02234:35 166.06259:110 181.02032:35 184.07289:731 201.19591:15 258.11026:87 267.2749:15 341.30261:90 447.27972:34 506.34009:116 524.36584:278	Chain resolved	6.773	524.375	6.74	524.371	[M+H]+	LPC	LPC 18:0/0:0	1275		C26H54NO7P	IHNKQIMGVNPMTC-UHFFFAOYNA-N	CCCCCCCCCCCCCCCCCC(=O)OCC(O)COP([O-])(=O)OCC[N+](C)(C)C
8_Mouse_Skin_1.xlsx	117	86.0969:26 97.10801:7 101.05289:9 104.10817:35 109.09917:9 124.99738:17 130.19005:7 166.06065:9 171.13387:100 184.06334:9 184.07477:75 187.24692:7 258.11066:17 325.27435:17 490.31339:9 508.345:43	Chain resolved	5.981	508.388	6.65	508.376	[M+H]+	EtherLPC	LPC O-18:1	1225		C26H54NO6P	XWYSLMAMRKYUFH-SEYXRHQNNA-N	CCCCCCCC\C=C/CCCCCCCCOCC(O)COP([O-])(=O)OCC[N+](C)(C)C
8_Mouse_Skin_1.xlsx	118	83.09072:35 86.09737:91 104.10572:123 106.08402:35 125.00085:86 163.02235:17 166.06984:52 184.06529:346 203.98856:15 258.10129:34 339.26663:34 339.29504:69 504.3067:17 504.33191:88 520.68561:17 522.35742:119	Chain resolved	6.286	522.36	6.18	522.355	[M+H]+	LPC	LPC 18:1/0:0	1267		C26H52NO7P	YAMUFBLWGFFICM-SEYXRHQNNA-N	CCCCCCCC\C=C/CCCCCCCC(=O)OCC(O)COP([O-])(=O)OCC[N+](C)(C)C
8_Mouse_Skin_1.xlsx	119	86.08927:17 86.09318:52 104.10828:104 107.09291:15 124.99583:52 166.05502:17 184.07065:171 233.65005:15 443.27533:17 502.31467:34 520.34283:88	Chain resolved	5.868	520.342	5.87	520.34	[M+H]+	LPC	LPC 18:2/0:0	1259		C26H50NO7P	SPJFYYJXNPEZDW-UTJQPWESNA-N	CCCCC\C=C/C\C=C/CCCCCCCC(=O)OCC(O)COP([O-])(=O)OCC[N+](C)(C)C
8_Mouse_Skin_1.xlsx	120	86.09156:15 104.11229:52 184.06107:34 184.07439:91 267.02261:15 520.34735:17 538.38434:17 538.39081:52	Chain resolved	7.051	538.383	6.95	538.387	[M+H]+	LPC	LPC 19:0/0:0	1312		C27H56NO7P	WYIMORDZGCUBAA-UHFFFAOYNA-N	CCCCCCCCCCCCCCCCCCC(=O)OCC(O)COP([O-])(=O)OCC[N+](C)(C)C
8_Mouse_Skin_1.xlsx	121	104.09969:17 104.10684:52 104.11829:34 184.05922:17 184.07634:94 189.90427:15 283.04337:15 534.36823:17 552.39392:52	Chain resolved	7.316	552.402	7.2	552.402	[M+H]+	LPC	LPC 20:0/0:0	1355		C28H58NO7P	UATOAILWGVYRQS-UHFFFAOYNA-N	CCCCCCCCCCCCCCCCCCCC(=O)OCC(O)COP([O-])(=O)OCC[N+](C)(C)C
8_Mouse_Skin_1.xlsx	122	86.0928:17 104.09649:9 104.10651:43 124.99711:26 167.59096:7 184.07248:91 190.99971:7 258.12817:7 281.04883:9 367.29819:9 532.33276:9 532.36841:17 550.40674:48	Chain resolved	6.846	550.383	6.86	550.387	[M+H]+	LPC	LPC 20:1/0:0	1350		C28H56NO7P	YYSFWGQAKJTHRE-SEYXRHQNNA-N	CCCCCCCC\C=C/CCCCCCCCCC(=O)OCC(O)COP([O-])(=O)OCC[N+](C)(C)C
8_Mouse_Skin_1.xlsx	123	104.09778:6 104.10923:29 105.45149:5 184.07413:40 212.45271:5 294.87698:5 485.24133:5 530.37622:17 548.38757:30	Chain resolved	6.455	548.373	6.54	548.371	[M+H]+	LPC	LPC 20:2/0:0	1342		C28H54NO7P	YYQVCMMXPIJVHY-UTJQPWESNA-N	CCCCC\C=C/C\C=C/CCCCCCCCCC(=O)OCC(O)COP([O-])(=O)OCC[N+](C)(C)C
8_Mouse_Skin_1.xlsx	124	124.99895:17 125.00366:52 166.07671:17 184.07254:114 544.36743:52	Chain resolved	5.723	544.34	5.81	544.34	[M+H]+	LPC	LPC 20:4	1324		C28H50NO7P	GOMVPVRDBLLHQC-DOFZRALJNA-N	CC\C=C/C\C=C/C\C=C/C\C=C/CCCCCCC(=O)OCC(O)COP([O-])(=O)OCC[N+](C)(C)C
8_Mouse_Skin_1.xlsx	125	86.09418:17 104.10518:26 184.06123:9 184.06694:34 199.02336:7 383.32779:9 548.40527:26 566.42731:26	Chain resolved	7.562	566.41	7.47	566.418	[M+H]+	LPC	LPC 21:0/0:0	1384		C29H60NO7P	XZZSYDYWLNENCT-UHFFFAOYNA-N	CCCCCCCCCCCCCCCCCCCCC(=O)OCC(O)COP([O-])(=O)OCC[N+](C)(C)C
8_Mouse_Skin_1.xlsx	126	83.0875:15 86.0967:69 104.10649:135 106.36667:15 124.99551:35 184.07426:267 240.10374:15 562.41113:86 562.43439:52 580.39636:51 580.4234:168 580.45721:129	Chain resolved	7.795	580.437	7.68	580.434	[M+H]+	LPC	LPC 22:0/0:0	1430		C30H62NO7P	UIINDYGXBHJQHX-UHFFFAOYNA-N	CCCCCCCCCCCCCCCCCCCCCC(=O)OCC(O)COP([O-])(=O)OCC[N+](C)(C)C
8_Mouse_Skin_1.xlsx	127	104.10226:6 104.10942:23 124.99875:6 135.07712:5 184.0726:30 324.24533:5 458.27765:5 560.45172:12 578.38904:11 578.42273:17	Chain resolved	7.353	578.422	7.25	578.418	[M+H]+	LPC	LPC 22:1/0:0	1427		C30H60NO7P	PAFOXYLFALKPOE-SEYXRHQNNA-N	CCCCCCCC\C=C/CCCCCCCCCCCC(=O)OCC(O)COP([O-])(=O)OCC[N+](C)(C)C
8_Mouse_Skin_1.xlsx	128	86.0994:43 124.9941:9 125.00194:35 132.0995:7 183.51176:17 184.07835:87 184.73158:9 186.97044:9 258.11713:7 481.21909:7 550.30835:9 550.34125:17 568.35468:26	Chain resolved	5.675	568.343	5.81	568.34	[M+H]+	LPC	LPC 22:6	1388		C30H50NO7P	LSOWKZULVQWMLY-WSDBEMKQNA-N	CC\C=C/C\C=C/C\C=C/C\C=C/C\C=C/C\C=C/CCC(=O)OCC(O)COP([O-])(=O)OCC[N+](C)(C)C
8_Mouse_Skin_1.xlsx	129	86.09581:35 98.98148:7 104.10689:61 107.08134:7 124.99273:9 124.99901:35 148.04076:7 166.05147:9 184.05739:17 184.07642:168 185.55975:9 187.00301:9 188.63864:7 192.68394:7 330.19617:7 411.36478:9 434.2803:7 576.41534:17 594.42297:79 594.4469:75	Chain resolved	8.017	594.456	7.92	594.449	[M+H]+	LPC	LPC 23:0/0:0	1458		C31H64NO7P	JYGYVEYUGGTFCT-UHFFFAOYNA-N	CCCCCCCCCCCCCCCCCCCCCCC(=O)OCC(O)COP([O-])(=O)OCC[N+](C)(C)C
8_Mouse_Skin_1.xlsx	130	71.07484:52 86.09725:188 98.98161:35 103.79244:52 104.10702:536 117.52224:15 124.99598:110 151.88091:15 163.00961:34 166.05334:17 166.06238:90 181.02388:35 183.50038:69 184.07077:1319 185.84074:35 199.02922:17 199.0312:35 203.34381:15 240.09732:35 258.1077:100 425.36835:17 425.40308:93 531.37988:89 531.40894:52 590.43878:205 606.5744:34 608.46875:1097	Chain resolved	8.222	608.469	8.25	608.465	[M+H]+	LPC	LPC 24:0/0:0	1514		C32H66NO7P	SKJMUADLQLZAGH-UHFFFAOYNA-N	CCCCCCCCCCCCCCCCCCCCCCCC(=O)OCC(O)COP([O-])(=O)OCC[N+](C)(C)C
8_Mouse_Skin_1.xlsx	131	104.10546:35 163.01671:15 184.06502:34 184.06882:109 185.94586:15 507.36609:15 588.42029:52 588.46112:17 606.43689:87	Chain resolved	7.817	606.449	7.7	606.449	[M+H]+	LPC	LPC 24:1/0:0	1511		C32H64NO7P	KXOHZVXBUOQTTL-PFONDFGANA-N	CCCCCCCCCC\C=C/CCCCCCCCCCCC(=O)OCC(O)COP([O-])(=O)OCC[N+](C)(C)C
8_Mouse_Skin_1.xlsx	132	71.08174:17 86.09446:34 104.09967:34 104.11111:104 105.86713:15 127.29866:15 171.06389:15 184.07251:193 194.51617:15 380.34756:15 604.48676:107 620.54297:17 622.4729:196	Chain resolved	8.476	622.475	8.5	622.481	[M+H]+	LPC	LPC 25:0/0:0	1557		C33H68NO7P	VRHCICCFIYHSOF-UHFFFAOYNA-N	CCCCCCCCCCCCCCCCCCCCCCCCC(=O)OCC(O)COP([O-])(=O)OCC[N+](C)(C)C
8_Mouse_Skin_1.xlsx	133	95.09031:15 104.10867:105 184.07306:208 199.0435:15 453.39911:17 453.43793:35 618.44611:17 618.48798:88 636.47449:119 636.50989:147	Chain resolved	8.75	636.499	8.8	636.496	[M+H]+	LPC	LPC 26:0/0:0	1600		C34H70NO7P	WSDKRPCAPHRNNZ-UHFFFAOYNA-N	CCCCCCCCCCCCCCCCCCCCCCCCCC(=O)OCC(O)COP([O-])(=O)OCC[N+](C)(C)C
8_Mouse_Skin_1.xlsx	134	184.06682:17 184.07634:52 646.53552:17 664.53918:52	Chain resolved	9.448	664.534	8.83	664.528	[M+H]+	LPC	LPC 28:0	1695		C36H74NO7P	VPAMUPUPKCTFGJ-UHFFFAOYNA-N	CCCCCCCCCCCCCCCCCCCCCCCCCCCC(=O)OCC(O)COP([O-])(=O)OCC[N+](C)(C)C
8_Mouse_Skin_1.xlsx	135	282.28485:35 313.26358:69	Chain resolved	6.23	454.295	6.18	454.293	[M+H]+	LPE	LPE 16:0	993		C21H44NO7P	YVYMBNSKXOXSKW-UHFFFAOYNA-N	CCCCCCCCCCCCCCCC(=O)OCC(O)COP(O)(=O)OCCN
8_Mouse_Skin_1.xlsx	136	134.09605:15 155.06709:17 164.04066:15 311.2413:17	Chain resolved	5.703	452.274	5.8	452.277	[M+H]+	LPE	LPE 16:1	969		C21H42NO7P	DSOWUEHXZJUNID-FPLPWBNLNA-N	CCCCCC\C=C/CCCCCCCC(=O)OCC(O)COP(O)(=O)OCCN
8_Mouse_Skin_1.xlsx	137	74.05732:15 142.02649:15 219.1404:15 266.28085:154 284.27695:17 284.29114:98 364.2514:17 364.26208:35 438.30948:35	Chain resolved	6.496	438.299	6.36	438.298	[M+H]+	EtherLPE	LPE O-16:1	903		C21H44NO6P	RRTPYUGIBQLEDN-FPLPWBNLNA-N	CCCCCC\C=C/CCCCCCCCOCC(O)COP(O)(=O)OCCN
8_Mouse_Skin_1.xlsx	138	93.06492:17 93.0798:17 149.01891:17 149.02405:17 221.13634:15 264.2756:15	Chain resolved	5.932	436.279	6.06	436.282	[M+H]+	EtherLPE	LPE O-16:2	891		C21H42NO6P	YNYLMBNSQWIMMP-UTOQUPLUNA-N	CCC\C=C/C\C=C/CCCCCCCCOCC(O)COP(O)(=O)OCCN
8_Mouse_Skin_1.xlsx	139	71.08608:43 81.07111:17 85.10019:17 95.08:9 95.0882:17 97.10365:17 149.1209:7 155.0041:9 155.01109:35 173.02106:9 201.18959:7 216.04745:17 216.06187:35 249.26254:7 267.2565:9 285.27313:17 310.31152:44 316.22672:7 341.27701:26 341.29773:135 349.97745:7 421.25781:17 464.28342:9 482.29001:9	Chain resolved	6.834	482.324	6.81	482.324	[M+H]+	LPE	LPE 18:0	1151		C23H48NO7P	BBYWOYAFBUOUFP-UHFFFAOYNA-N	CCCCCCCCCCCCCCCCCC(=O)OCC(O)COP(O)(=O)OCCN
8_Mouse_Skin_1.xlsx	140	81.06609:9 83.08242:26 93.06824:17 93.07636:9 95.08142:26 97.09956:17 98.98254:17 101.55666:7 109.10046:17 111.11657:9 125.61573:7 145.10155:7 149.12271:9 153.12593:17 177.1725:9 216.06616:17 265.24289:17 281.29831:7 308.29419:45 338.22949:9 339.28265:118 340.05548:9 351.20142:7 419.25424:9 480.28128:9	Chain resolved	6.351	480.312	6.37	480.308	[M+H]+	LPE	LPE 18:1	1142		C23H46NO7P	PYVRVRFVLRNJLY-KTKRTIGZNA-N	CCCCCCCC\C=C/CCCCCCCC(=O)OCC(O)COP(O)(=O)OCCN
8_Mouse_Skin_1.xlsx	141	73.05059:3 231.84465:7 235.60104:7 252.33672:3 294.29523:7 294.31686:23 312.31375:7 343.09601:3 392.28711:7 433.07559:3 466.35931:7	Chain resolved	7.079	466.331	6.96	466.329	[M+H]+	EtherLPE	LPE O-18:1	1094		C23H48NO6P	CDONWGCJDDHTLP-KTKRTIGZNA-N	CCCCCCCC\C=C/CCCCCCCCOCC(O)COP(O)(=O)OCCN
8_Mouse_Skin_1.xlsx	142	125.09747:15 155.00056:17 164.98846:15 263.24316:15 306.28513:52 337.26758:69	Chain resolved	5.928	478.297	5.98	478.293	[M+H]+	LPE	LPE 18:2	1137		C23H44NO7P	DBHKHNGBVGWQJE-HZJYTTRNNA-N	CCCCC\C=C/C\C=C/CCCCCCCC(=O)OCC(O)COP(O)(=O)OCCN
8_Mouse_Skin_1.xlsx	143	84.08161:17 98.98987:15 223.07747:15 292.30588:90 310.30621:52 342.03604:15 404.28439:52 446.28058:17 464.29138:35 464.32159:35	Chain resolved	6.6	464.316	6.59	464.314	[M+H]+	EtherLPE	LPE O-18:2	1087		C23H46NO6P	DBVHWKABURKXNY-HZJYTTRNNA-N	CCCCC\C=C/C\C=C/CCCCCCCCOCC(O)COP(O)(=O)OCCN
8_Mouse_Skin_1.xlsx	144	85.10482:15 107.08751:15 121.09937:15 144.08693:15 161.12817:35 243.20891:15 361.2515:34 361.27814:86	Chain resolved	5.783	502.291	6	502.293	[M+H]+	LPE	LPE 20:4	1203		C25H44NO7P	JPNPIRVRGLGTRE-LTKCOYKYNA-N	CC\C=C/C\C=C/C\C=C/C\C=C/CCCCCCC(=O)OCC(O)COP(O)(=O)OCCN
8_Mouse_Skin_1.xlsx	145	213.19598:7 359.25287:9	Chain resolved	5.391	500.273	5.49	500.277	[M+H]+	LPE	LPE 20:5	1199		C25H42NO7P	KCWGBXXAJHVZNN-JLNKQSITNA-N	CC\C=C/C\C=C/C\C=C/C\C=C/C\C=C/CCCC(=O)OCC(O)COP(O)(=O)OCCN
8_Mouse_Skin_1.xlsx	146	225.1772:7 387.28635:17	Chain resolved	5.94	528.31	6.04	528.308	[M+H]+	LPE	LPE 22:5	1285		C27H46NO7P	OSRWIBSZJTWIKA-JLNKQSITNA-N	CC\C=C/C\C=C/C\C=C/C\C=C/C\C=C/CCCCCC(=O)OCC(O)COP(O)(=O)OCCN
8_Mouse_Skin_1.xlsx	147	77.0394:9 79.05145:17 81.07427:17 85.05814:7 91.05444:17 93.06882:26 93.07829:9 105.06807:9 109.09953:17 116.05978:9 119.09355:9 129.05186:9 131.08476:17 135.07594:9 143.08516:9 155.0919:7 157.09464:9 163.14589:9 173.13956:26 201.16005:7 306.14285:7 385.2623:53 526.26221:7	Chain resolved	5.747	526.293	5.74	526.293	[M+H]+	LPE	LPE 22:6	1278		C27H44NO7P	XEVRBOQZSXWGQO-KUBAVDMBNA-N	CC\C=C/C\C=C/C\C=C/C\C=C/C\C=C/C\C=C/CCC(=O)OCC(O)COP(O)(=O)OCCN
8_Mouse_Skin_1.xlsx	148	106.07175:15 272.24084:17	Chain resolved	5.683	272.259	5.99	272.258	[M+H]+	NAE	NAE 14:0	224		C16H33NO2	JHIXEZNTXMFXEK-UHFFFAOYSA-N	CCCCCCCCCCCCCC(=O)NCCO
8_Mouse_Skin_1.xlsx	149	81.95358:7 159.06721:7 175.11739:7 198.08833:7 259.24915:7 322.25046:7	Chain resolved	5.884	322.274	5.94	322.274	[M+H]+	NAE	NAE 18:3	428		C20H35NO2	HBJXRRXWHSHZPU-PDBXOOCHSA-N	CC\C=C/C\C=C/C\C=C/CCCCCCCC(=O)NCCO
8_Mouse_Skin_1.xlsx	150	88.02422:15 182.01762:15 350.28989:15	Chain resolved	7.147	350.302	6.79	350.305	[M+H]+	NAE	NAE 20:3	534		C22H39NO2	IGERBKTWMBMXMC-PDBXOOCHSA-N	CC\C=C/C\C=C/C\C=C/CCCCCCCCCC(=O)NCCO
8_Mouse_Skin_1.xlsx	151	77.03814:15 87.04596:15 95.0806:15 230.13716:15 395.37799:15 412.41788:15	Chain resolved	8.65	412.412	8.52	412.415	[M+H]+	NAE	NAE 24:0	791		C26H53NO2	HJPVEPFLQVCCLM-UHFFFAOYSA-N	CCCCCCCCCCCCCCCCCCCCCCCC(=O)NCCO
8_Mouse_Skin_1.xlsx	152	185.17212:15 422.42169:15 440.46719:15	Chain resolved	9.329	440.44	9.88	440.446	[M+H]+	NAE	NAE 26:0	914		C28H57NO2	HOASAVVLHDNBJC-UHFFFAOYSA-N	CCCCCCCCCCCCCCCCCCCCCCCCCC(=O)NCCO
8_Mouse_Skin_1.xlsx	153	71.07209:69 80.97285:69 86.09563:299 96.30949:15 98.98693:86 101.43959:15 104.10821:92 124.99429:188 163.01509:15 166.06071:91 183.50063:129 184.03677:31 184.07483:11487 184.59845:52 184.67278:34 184.7738:52 184.85007:34 184.90536:52 185.07323:125 185.12856:52 185.17245:69 185.24689:52 185.38243:52 186.19296:34 186.31929:34 186.68893:35 187.22971:52 187.36598:35 188.55617:35 464.3056:69 464.32977…	Chain resolved	9.267	753.619	9.48	753.613	[M+H]+	PC	PC 15:0_18:1(d7)	2135	IS (Yes)	C41H73D7NO8P	ZEWLMKXMNQOCOQ-GCHPQBSENA-N	[C@](COP(=O)([O-])OCC[N+](C)(C)C)([H])(OC(CCCCCCC/C=C\CCCCCC([2H])([2H])C([2H])([2H])C([2H])([2H])[2H])=O)COC(CCCCCCCCCCCCCC)=O
8_Mouse_Skin_1.xlsx	154	93.06953:17 95.08955:35 97.10362:35 99.11646:15 107.08529:35 111.11796:17 123.12726:17 135.12102:52 155.00931:17 237.21799:34 265.24265:17 266.27145:34 266.27832:69 285.24228:86 311.22128:17 311.26581:438 315.35187:15 339.25906:17 339.27972:69 339.32364:17 364.2511:86 364.26984:93 533.48846:69 674.52209:35	Chain resolved	9.45	674.513	9.68	674.512	[M+H]+	EtherPE_P	PE P-16:0_16:1	1736	PE 32:1p; PE 16:0p/16:1; [M+H]+	C37H72NO7P	LXPNPYVUDOMVDN-VMNXYWKNNA-N	CCCCCC\C=C/CCCCCCCCOCC(COP(O)(=O)OCCN)OC(=O)CCCCCCC\C=C/CCCCCC
8_Mouse_Skin_1.xlsx	155	93.06574:9 107.07832:7 123.11044:9 163.15648:7 225.22998:17 230.33525:7 272.28296:9 469.35916:7 568.76587:9 570.52655:170 570.56671:146 575.42108:9	Chain resolved	9.401	711.566	9.57	711.566	[M+H]+	PE	PE 15:0_18:1(d7)	1916	IS (Yes)	C38H67D7NO8P	ADCNXGARWPJRBV-RGLIIYCRNA-N	[C@](COP(=O)(O)OCCN)([H])(OC(CCCCCCC/C=C\CCCCCC([2H])([2H])C([2H])([2H])C([2H])([2H])[2H])=O)COC(CCCCCCCCCCCCCC)=O
8_Mouse_Skin_1.xlsx	156	89.05364:15 149.13136:15 265.25897:15 311.2464:17 325.27911:52 339.26981:17 339.30597:52 350.23495:17 364.25153:17 432.09836:15 495.25992:17 547.53528:35 573.55243:15 688.49384:34	Chain resolved	9.865	688.521	10.09	688.528	[M+H]+	EtherPE_P	PE P-15:0_18:1	1803	PE 33:1p; PE 15:0p/18:1; [M+H]+	C38H74NO7P	KBMYBOPJWWJJQT-XZXDJJJYNA-N	CCCCCCCC\C=C/CCCCCCCC(=O)OC(COCCCCCCCC\C=C/CCCCC)COP(O)(=O)OCCN
8_Mouse_Skin_1.xlsx	157	81.06867:17 90.07296:15 149.14334:17 185.01387:15 252.24985:17 263.23911:35 283.03705:15 299.26016:35 327.20181:15 337.27856:101 350.24551:52 356.05685:17 371.11444:15 429.06607:17 521.44299:15 545.49286:52 686.4826:17	Chain resolved	9.285	686.508	9.48	686.512	[M+H]+	EtherPE_P	PE P-15:0_18:2	1793	PE 33:2p; PE 15:0p/18:2; [M+H]+	C38H72NO7P	UVWKFGGXNKHSAA-HCSMKPQFNA-N	CCCCC\C=C/CCCCCCCCOCC(COP(O)(=O)OCCN)OC(=O)CCCCCCC\C=C/C\C=C/CCCCC
8_Mouse_Skin_1.xlsx	158	71.08794:35 81.07052:52 85.10345:17 93.06615:35 95.08887:86 97.10293:52 105.07386:17 109.10104:52 121.09618:17 123.12324:35 135.10698:17 135.11513:69 149.12659:17 149.13858:52 153.12637:35 155.01512:35 163.14595:35 165.16022:17 225.21944:17 247.23204:17 247.24086:52 261.26074:35 265.25424:69 266.27164:34 266.28308:69 279.25546:17 279.26953:88 282.27988:35 284.28625:35 308.30371:69 311.26083:69 31…	Chain resolved	10.356	702.548	10.58	702.543	[M+H]+	EtherPE_P	PE P-16:0_18:1	1866	PE 34:1p; PE 16:0p/18:1; [M+H]+	C39H76NO7P	RFPQMVKZNQOUGY-KXYOHKLBNA-N	CCCCCCCC\C=C/CCCCCCCC(=O)OC(COCCCCCCCC\C=C/CCCCCC)COP(O)(=O)OCCN
8_Mouse_Skin_1.xlsx	159	71.76885:15 79.05209:35 81.06737:94 83.08115:34 91.05521:35 95.08006:17 95.08553:90 97.06364:52 97.10924:52 107.08539:35 109.09167:34 111.12102:52 119.08693:17 121.09563:52 123.11648:34 133.125:17 135.11626:69 135.1244:17 147.11717:35 149.13127:35 151.14528:35 153.13808:17 161.13118:69 168.22894:15 177.16316:17 179.18683:35 193.16122:17 237.23764:15 239.24431:35 245.23596:52 261.24945:34 263.2366…	Chain resolved	9.68	700.524	9.79	700.528	[M+H]+	EtherPE_P	PE P-16:0_18:2	1854	PE 34:2p; PE 16:0p/18:2; [M+H]+	C39H74NO7P	RIQAKBUOHSSMTC-PNBIJBBKNA-N	CCCCCC\C=C/CCCCCCCCOCC(COP(O)(=O)OCCN)OC(=O)CCCCCCC\C=C/C\C=C/CCCCC
8_Mouse_Skin_1.xlsx	160	121.11106:15 237.21597:17 259.25613:15 292.28467:15 311.24124:69 311.26352:86 337.24991:17 337.28339:88 362.27325:35 388.02899:17 388.26111:34 460.2731:15 557.48047:35 698.49091:35	Chain resolved	9.05	698.513	9.35	698.512	[M+H]+	EtherPE_P	PE P-18:2_16:1	1847	PE 34:3p; PE 18:2p/16:1; [M+H]+	C39H72NO7P	DBLNCTBOLXPQSM-MVXJGUQMNA-N	CCCCCC\C=C/CCCCCCCC(=O)OC(COCCCCCCCC\C=C/C\C=C/C\C=C/CC)COP(O)(=O)OCCN
8_Mouse_Skin_1.xlsx	161	81.06727:15 247.26044:15 280.28516:15 339.29007:35 378.2753:17 430.28937:15 575.53851:17	Chain resolved	10.936	716.56	10.94	716.559	[M+H]+	EtherPE_P	PE P-17:0_18:1	1931	PE 35:1p; PE 17:0p/18:1; [M+H]+	C40H78NO7P	TYZLFYSZNFANNO-YGGBKCGDNA-N	CCCCCCCC\C=C/CCCCCCCC(=O)OC(COCCCCCCCC\C=C/CCCCCCC)COP(O)(=O)OCCN
8_Mouse_Skin_1.xlsx	162	126.02048:15 279.23889:15 325.25818:17 325.27335:52 328.50882:15 337.27515:35 339.28967:69 376.24533:17 390.27188:35 450.31:15 573.54999:35	Chain resolved	9.994	714.542	10.14	714.543	[M+H]+	EtherPE_P	PE P-18:1_17:1	1924	PE 35:2p; PE 18:1p/17:1; [M+H]+	C40H76NO7P	GLUDZGSHOGMOIG-DAWNVERKNA-N	CCCCCCC\C=C/CCCCCCCC(=O)OC(COCCCCCCCC\C=C/C\C=C/CCCCC)COP(O)(=O)OCCN
8_Mouse_Skin_1.xlsx	163	83.08923:15 95.08865:35 123.12144:15 131.08458:17 157.08391:17 185.13214:17 197.11275:15 221.22762:15 252.27179:35 265.22891:17 265.25403:35 285.2114:17 309.27698:15 350.22891:34 350.24728:69 361.27499:92 391.32831:15 445.50778:15 551.49823:17 569.4801:34 710.48584:17	Chain resolved	9.237	710.509	9.32	710.512	[M+H]+	EtherPE_P	PE P-15:0_20:4	1907	PE 35:4p; PE 15:0p/20:4; [M+H]+	C40H72NO7P	SJHVXRLRYOMROG-BEBUWKJTNA-N	CCCCC\C=C/CCCCCCCCOCC(COP(O)(=O)OCCN)OC(=O)CCCCCC\C=C/C\C=C/C\C=C/C\C=C/CC
8_Mouse_Skin_1.xlsx	164	81.06262:17 81.07146:35 97.10258:35 113.09617:15 121.10506:35 135.10822:17 135.12126:52 149.1279:17 150.65948:15 247.22934:17 265.25372:52 268.08212:15 289.29941:17 294.31839:52 307.29684:52 315.46335:15 339.28934:313 341.3125:17 349.33673:15 364.25562:17 367.32144:52 392.26059:17 392.29114:152 397.63974:15 473.9046:15 589.54303:69 675.89691:15 730.54187:52 730.61768:34	Chain resolved	11.602	730.565	11.63	730.575	[M+H]+	EtherPE_P	PE P-18:0_18:1	2019	PE 36:1p; PE 18:0p/18:1; [M+H]+	C41H80NO7P	GHNXVMPBTBKJRP-CLFAGFIQNA-N	CCCCCCCC\C=C/CCCCCCCCOCC(COP(O)(=O)OCCN)OC(=O)CCCCCCC\C=C/CCCCCCCC
8_Mouse_Skin_1.xlsx	165	79.05465:17 81.78244:15 83.08377:52 91.04991:17 91.05259:35 95.08696:34 97.10101:86 109.10199:52 121.10188:35 123.11032:35 125.13057:17 135.11305:69 149.1245:34 155.01126:52 179.14748:35 247.24532:34 265.24753:69 287.24524:17 287.27139:52 292.29922:89 305.26547:17 305.28998:69 308.29175:34 310.30688:35 337.263:17 337.27588:69 339.29303:866 339.33954:34 352.36148:15 390.24527:34 390.28128:369 396.…	Chain resolved	10.489	728.561	10.58	728.559	[M+H]+	EtherPE_P	PE P-18:1_18:1	2007	PE 36:2p; PE 18:1p/18:1; [M+H]+	C41H78NO7P	KTJAFMBXBPVGGI-LTEAFHAINA-N	CCCCCCCC\C=C/CCCCCCCC(=O)OC(COCCCCCCCC\C=C/C\C=C/CCCCC)COP(O)(=O)OCCN
8_Mouse_Skin_1.xlsx	166	84.51898:15 123.11794:52 131.09224:17 159.10622:17 159.1133:17 201.16573:15 261.25385:15 266.27612:34 279.26013:34 339.27469:17 339.29794:35 363.28827:120 364.2673:88 370.29587:15 438.30933:15 585.52051:34 726.51373:17	Chain resolved	10.057	726.551	10.39	726.543	[M+H]+	EtherPE_P	PE P-16:0_20:3	1995	PE 36:3p; PE 16:0p/20:3; [M+H]+	C41H76NO7P	SGQXZIZOYWUPOW-OZFAJUOSNA-N	CCCCCC\C=C/CCCCCCCCOCC(COP(O)(=O)OCCN)OC(=O)CCCCCCCCC\C=C/C\C=C/C\C=C/CC
8_Mouse_Skin_1.xlsx	167	79.05398:17 81.07053:35 91.05583:35 95.08068:35 97.10156:17 105.06956:15 107.09034:17 123.11548:17 127.1551:15 135.11351:52 139.49454:15 149.12491:17 161.13339:17 173.14888:17 183.17406:15 203.17818:17 247.25192:15 263.26172:17 285.259:17 290.28119:52 292.3038:52 305.28967:52 306.2829:35 337.27026:242 339.28479:192 363.3013:15 388.23846:69 388.25781:124 390.23618:17 390.28604:111 396.80463:15 444…	Chain resolved	9.796	726.541	9.89	726.543	[M+H]+	EtherPE_P	PE P-18:1_18:2	1994	PE 36:3p; PE 18:1p/18:2; [M+H]+	C41H76NO7P	CVFFRLVFXKZVIJ-MAZCIEHSNA-N	CCCCC\C=C/C\C=C/CCCCCCCCOCC(COP(O)(=O)OCCN)OC(=O)CCCCCCC\C=C/C\C=C/CCCCC
8_Mouse_Skin_1.xlsx	168	71.0879:35 79.05267:34 81.07047:86 83.08428:52 91.05442:52 93.06609:69 95.08607:88 97.06141:34 97.10287:35 101.10543:15 105.0666:34 107.07284:17 107.08154:86 109.10243:52 117.06211:17 117.06363:35 119.0874:86 121.09919:87 129.05025:52 129.06778:52 131.07832:52 131.08795:86 133.10602:69 135.11993:52 137.13419:35 143.08345:17 145.0918:17 145.10532:86 147.11923:69 149.09224:17 149.13164:69 157.09987…	Chain resolved	9.624	724.532	9.83	724.528	[M+H]+	EtherPE_P	PE P-16:0_20:4	1981	PE 36:4p; PE 16:0p/20:4; [M+H]+	C41H74NO7P	YATSYZSZUULQDZ-GKPKDRHFNA-N	CCCCCC\C=C/CCCCCCCCOCC(COP(O)(=O)OCCN)OC(=O)CCCCCC\C=C/C\C=C/C\C=C/C\C=C/CC
8_Mouse_Skin_1.xlsx	169	81.06493:17 81.06998:69 93.06699:17 95.087:69 133.09599:17 133.1041:35 163.14389:35 261.22696:17 285.23087:17 290.26959:35 337.27344:182 339.28799:35 388.26147:95 460.27957:17 547.4895:17 583.46979:17 583.51044:86 724.5199:91	Chain resolved	9.235	724.531	9.46	724.528	[M+H]+	EtherPE_P	PE P-18:2_18:2	1980	PE 36:4p; PE 18:2p/18:2; [M+H]+	C41H74NO7P	LEHRGYNETDXIQY-LOYOHVQTNA-N	CCCCC\C=C/C\C=C/CCCCCCCC(=O)OC(COCCCCCCCC\C=C/C\C=C/C\C=C/CC)COP(O)(=O)OCCN
8_Mouse_Skin_1.xlsx	170	79.05465:17 86.09811:17 93.06831:52 95.08285:17 117.06926:35 129.05144:52 143.08476:17 171.11528:35 184.07069:313 185.08054:92 186.07782:69 201.16583:35 266.2579:17 266.28305:52 279.26956:35 359.22589:17 359.24982:150 364.26193:90 545.49219:15 581.49573:69 704.51941:35 722.5271:88 722.55725:95	Chain resolved	9.166	722.516	9.23	722.512	[M+H]+	EtherPE_P	PE P-16:0_20:5	1969	PE 36:5p; PE 16:0p/20:5; [M+H]+	C41H72NO7P	YMKZESHNWGNAIE-VNTVABMMNA-N	CCCCCC\C=C/CCCCCCCCOCC(COP(O)(=O)OCCN)OC(=O)CCC\C=C/C\C=C/C\C=C/C\C=C/C\C=C/CC
8_Mouse_Skin_1.xlsx	171	143.09013:15 149.13846:35 187.13936:15 269.22488:17 293.28262:17 361.25357:17 361.26956:86 378.27466:52 547.50342:15 597.51782:35 738.53918:35	Chain resolved	9.912	738.539	10.12	738.543	[M+H]+	EtherPE_P	PE P-17:0_20:4	2049	PE 37:4p; PE 17:0p/20:4; [M+H]+	C42H76NO7P	ZTNZTGXTHOFZGC-LNFNTRPGNA-N	CCCCCCC\C=C/CCCCCCCCOCC(COP(O)(=O)OCCN)OC(=O)CCCCCC\C=C/C\C=C/C\C=C/C\C=C/CC
8_Mouse_Skin_1.xlsx	172	121.10025:15 143.08302:15 171.1042:15 205.19182:15 327.23688:15 361.28073:88 378.26163:34 505.45786:15 597.57104:35	Chain resolved	10.085	738.546	10.12	738.543	[M+H]+	EtherPE_P	PE P-17:0_20:4	2050	PE 37:4p; PE 17:0p/20:4; [M+H]+	C42H76NO7P	ZTNZTGXTHOFZGC-LNFNTRPGNA-N	CCCCCCC\C=C/CCCCCCCCOCC(COP(O)(=O)OCCN)OC(=O)CCCCCC\C=C/C\C=C/C\C=C/C\C=C/CC
8_Mouse_Skin_1.xlsx	173	97.09819:15 179.14551:15 281.04425:17 322.34891:17 339.27219:17 339.2851:86 341.03622:35 356.06448:15 364.25665:17 367.31714:69 390.28384:17 392.30069:52 395.35385:52 420.31723:52 599.5788:15 617.59692:52 738.25287:15 758.591:35	Chain resolved	12.886	758.607	12.87	758.606	[M+H]+	EtherPE_P	PE P-20:0_18:1	2170	PE 38:1p; PE 20:0p/18:1; [M+H]+	C43H84NO7P	LHAYUNOJBHQBDX-KKGNMLJQNA-N	CCCCCCCC\C=C/CCCCCCCCCCOCC(COP(O)(=O)OCCN)OC(=O)CCCCCCC\C=C/CCCCCCCC
8_Mouse_Skin_1.xlsx	174	147.98784:7 175.14372:9 326.20807:7 339.28271:26 342.97128:7 367.30392:34 390.28131:17 418.31003:17 525.25433:7 615.54608:17 756.59174:9	Chain resolved	11.679	756.596	12.16	756.59	[M+H]+	EtherPE_P	PE P-18:1_20:1	2159	PE 38:2p; PE 18:1p/20:1; [M+H]+	C43H82NO7P	VBHVWWDERMHMNQ-RQOIEFAZNA-N	CCCCCCCC\C=C/CCCCCCCCCC(=O)OC(COCCCCCCCC\C=C/C\C=C/CCCCC)COP(O)(=O)OCCN
8_Mouse_Skin_1.xlsx	175	134.11229:7 149.13641:9 169.0795:7 191.1743:9 289.27621:7 295.33771:9 313.30075:7 339.27997:17 362.284:35 363.26968:17 365.2933:17 370.74411:7 393.29022:26 394.31165:17 481.30203:7 575.48163:9 602.52893:7 613.53632:9 736.73712:7 754.55219:9	Chain resolved	10.655	754.568	11.17	754.575	[M+H]+	EtherPE_P	PE P-16:1_22:2	2146	PE 38:3p; PE 16:1p/22:2; [M+H]+	C43H80NO7P	CIRKGOLIJGDQDK-XUFHYYMQNA-N	CCCCC\C=C/C\C=C/CCCCCCCCCCCC(=O)OC(COCCCCCCCC\C=C/C\C=C/CCC)COP(O)(=O)OCCN
8_Mouse_Skin_1.xlsx	176	134.11229:7 149.13641:9 169.0795:7 191.1743:9 289.27621:7 295.33771:9 313.30075:7 339.27997:17 362.284:35 363.26968:17 365.2933:17 370.74411:7 393.29022:26 394.31165:17 481.30203:7 575.48163:9 602.52893:7 613.53632:9 736.73712:7 754.55219:9	Chain resolved	10.696	754.575	11.17	754.575	[M+H]+	EtherPE_P	PE P-16:1_22:2	2147	PE 38:3p; PE 16:1p/22:2; [M+H]+	C43H80NO7P	CIRKGOLIJGDQDK-XUFHYYMQNA-N	CCCCC\C=C/C\C=C/CCCCCCCCCCCC(=O)OC(COCCCCCCCC\C=C/C\C=C/CCC)COP(O)(=O)OCCN
8_Mouse_Skin_1.xlsx	177	121.09866:6 123.12575:5 145.10486:5 189.16092:5 203.1778:6 231.21915:5 294.29971:6 294.31897:17 332.53522:5 363.28293:35 371.21671:5 392.28671:23 580.27557:5 613.5813:12 729.12433:5 754.54431:17	Chain resolved	11.206	754.579	11.34	754.575	[M+H]+	EtherPE_P	PE P-18:0_20:3	2148	PE 38:3p; PE 18:0p/20:3; [M+H]+	C43H80NO7P	HQFUXXUGGNZWBH-MURDYDGNNA-N	CCCCCCCC\C=C/CCCCCCCCOCC(COP(O)(=O)OCCN)OC(=O)CCCCCCCCC\C=C/C\C=C/C\C=C/CC
8_Mouse_Skin_1.xlsx	178	93.06882:17 129.07098:17 131.08476:15 145.10027:15 201.16602:15 219.17784:17 259.7124:15 279.26239:17 279.27176:52 343.2511:15 361.28033:35 364.2453:86 366.82208:15 389.29456:134 394.42499:15 486.31339:15 611.54517:34 752.50854:34 752.56628:34	Chain resolved	10.327	752.566	10.4	752.559	[M+H]+	EtherPE_P	PE P-16:0_22:4	2129	PE 38:4p; PE 16:0p/22:4; [M+H]+	C43H78NO7P	OZSVECGNTALICE-GKPKDRHFNA-N	CCCCCC\C=C/CCCCCCCCOCC(COP(O)(=O)OCCN)OC(=O)CCCCCCCC\C=C/C\C=C/C\C=C/C\C=C/CC
8_Mouse_Skin_1.xlsx	179	79.04967:17 81.06997:35 85.09773:35 93.08457:17 97.10103:17 119.09314:17 121.10036:35 129.0531:35 131.08441:35 133.10406:35 141.07048:15 147.11728:35 157.09262:17 157.10141:17 161.13307:35 166.0298:15 177.16328:15 193.15746:15 203.18602:52 219.15919:15 250.25801:15 267.21097:17 269.2207:35 287.24768:17 294.32169:52 307.3027:52 330.29135:17 361.28125:201 366.03104:15 392.28989:69 423.20639:15 611.…	Chain resolved	10.614	752.562	11.02	752.559	[M+H]+	EtherPE_P	PE P-18:0_20:4	2127	PE 38:4p; PE 18:0p/20:4; [M+H]+	C43H78NO7P	VLIJZYIABFUKFN-JZELYBSLNA-N	CCCCCCCC\C=C/CCCCCCCCOCC(COP(O)(=O)OCCN)OC(=O)CCCCCC\C=C/C\C=C/C\C=C/C\C=C/CC
8_Mouse_Skin_1.xlsx	180	95.08556:17 119.08388:15 131.08432:17 159.10632:17 159.11871:17 245.23155:15 271.24933:35 292.29431:17 363.28305:93 363.3071:89 389.28433:17 390.27557:86 443.26196:15 486.31174:35 611.58557:17 752.59259:69	Chain resolved	10.176	752.558	10.6	752.559	[M+H]+	EtherPE_P	PE P-18:1_20:3	2126	PE 38:4p; PE 18:1p/20:3; [M+H]+	C43H78NO7P	KDKDOORFPQYZGM-LOYOHVQTNA-N	CCCCC\C=C/C\C=C/CCCCCCCCOCC(COP(O)(=O)OCCN)OC(=O)CCCCCCCCC\C=C/C\C=C/C\C=C/CC
8_Mouse_Skin_1.xlsx	181	79.05489:52 85.09923:17 91.05011:17 91.05546:17 119.08554:17 129.04832:17 133.0992:35 133.10567:17 145.10158:17 161.12401:17 164.15736:15 177.16304:17 185.12425:17 190.15936:17 267.2973:15 292.30075:17 300.85281:15 311.28745:17 344.26468:15 361.2825:86 362.26682:105 363.27652:86 364.26086:35 365.24118:17 372.32968:15 387.29324:52 388.30405:69 389.28851:69 390.27975:69 391.26672:52 391.29169:69 39…	Chain resolved	9.736	752.563	10.6	752.559	[M+H]+	EtherPE_P	PE P-18:1_20:3	2128	PE 38:4p; PE 18:1p/20:3; [M+H]+	C43H78NO7P	KDKDOORFPQYZGM-LOYOHVQTNA-N	CCCCC\C=C/C\C=C/CCCCCCCCOCC(COP(O)(=O)OCCN)OC(=O)CCCCCCCCC\C=C/C\C=C/C\C=C/CC
8_Mouse_Skin_1.xlsx	182	79.05316:52 81.07097:89 85.05607:17 91.05232:52 93.06805:52 95.07985:34 105.06442:17 105.07161:99 107.08224:69 113.05396:15 117.06441:35 119.08514:86 121.09846:86 123.11621:35 129.05272:17 129.07343:17 131.09044:89 133.10045:52 135.11597:52 145.10294:69 147.11176:34 149.12581:52 157.09746:52 159.11836:35 161.13617:69 171.10942:34 173.12967:69 184.06841:17 189.16833:52 191.17973:17 197.11426:35 19…	Chain resolved	9.728	750.545	9.93	750.543	[M+H]+	EtherPE_P	PE P-16:0_22:5	2115	PE 38:5p; PE 16:0p/22:5; [M+H]+	C43H76NO7P	CWZGHHQNICLNJN-MEQMIZENNA-N	CCCCCC\C=C/CCCCCCCCOCC(COP(O)(=O)OCCN)OC(=O)CCCCC\C=C/C\C=C/C\C=C/C\C=C/C\C=C/CC
8_Mouse_Skin_1.xlsx	183	79.0559:52 81.07248:87 83.0825:35 91.04858:17 91.05661:52 91.06464:17 93.06967:86 95.0856:86 97.06509:52 105.07191:35 107.08401:52 117.0784:17 119.08241:34 121.10188:86 129.069:34 131.08598:86 133.09758:34 133.11052:34 135.07884:34 135.11797:52 143.07643:34 145.10164:52 149.13478:34 157.09612:52 159.11525:69 161.13126:52 163.14922:35 169.10876:52 173.13196:35 183.11685:35 184.06888:52 187.11818:3…	Chain resolved	9.498	748.532	9.6	748.528	[M+H]+	EtherPE_P	PE P-16:0_22:6	2103	PE 38:6p; PE 16:0p/22:6; [M+H]+	C43H74NO7P	KGCPGAKRLOCUEV-ZLXBYIIJNA-N	CCCCCC\C=C/CCCCCCCCOCC(COP(O)(=O)OCCN)OC(=O)CC\C=C/C\C=C/C\C=C/C\C=C/C\C=C/C\C=C/CC
8_Mouse_Skin_1.xlsx	184	73.0361:15 81.06729:17 83.08875:35 86.09407:17 91.05379:35 105.06744:17 105.0775:17 117.07063:17 119.08529:52 124.99551:17 129.0481:17 131.0874:87 133.10062:52 135.08189:35 143.08797:17 145.10986:17 147.11534:35 155.0844:17 159.11502:52 161.12747:35 169.08118:17 173.13725:52 184.07243:261 185.07846:87 185.13762:34 186.0815:69 189.12999:17 197.10661:17 197.12434:35 201.16566:35 203.18971:15 215.62…	Chain resolved	9.234	748.533	9.41	748.528	[M+H]+	EtherPE_P	PE P-18:1_20:5	2104	PE 38:6p; PE 18:1p/20:5; [M+H]+	C43H74NO7P	MJNUFJMYDPWHNM-NECXFRBLNA-N	CCCCC\C=C/C\C=C/CCCCCCCCOCC(COP(O)(=O)OCCN)OC(=O)CCC\C=C/C\C=C/C\C=C/C\C=C/C\C=C/CC
8_Mouse_Skin_1.xlsx	185	79.05238:17 81.07269:52 91.05276:17 91.0608:17 93.07119:52 95.08575:69 103.05482:15 107.09137:17 115.06287:15 119.08399:35 123.11347:17 124.99886:35 127.11194:15 131.08598:35 143.08139:17 147.11546:35 157.08191:17 166.15791:15 171.11148:34 175.15085:52 183.10707:17 184.0705:159 185.13567:35 187.14473:35 197.11636:35 201.16754:52 203.1796:69 211.1404:15 227.17625:17 259.25781:15 267.2124:35 269.22…	Chain resolved	9.199	748.526	9.43	748.528	[M+H]+	EtherPE_P	PE P-18:2_20:4	2102	PE 38:6p; PE 18:2p/20:4; [M+H]+	C43H74NO7P	QIQGIECOBDSDSX-IVGDTRDPNA-N	CC\C=C/C\C=C/C\C=C/CCCCCCCCOCC(COP(O)(=O)OCCN)OC(=O)CCCCCC\C=C/C\C=C/C\C=C/C\C=C/CC
8_Mouse_Skin_1.xlsx	186	95.08885:6 105.07528:5 125.42142:5 131.08319:12 137.13918:5 185.12852:6 277.22018:5 294.33331:6 363.29584:5 389.28638:49 389.3168:38 392.29721:23 398.91934:5 480.36896:5 493.4404:5 512.33484:12 519.45422:12 639.58063:17 745.57294:5 780.62793:12	Chain resolved	11.562	780.59	11.91	780.59	[M+H]+	EtherPE_P	PE P-18:0_22:4	2315	PE 40:4p; PE 18:0p/22:4; [M+H]+	C45H82NO7P	AXKTVZFNYZPELI-GAXXYEEVNA-N	CCCCCCCC\C=C/CCCCCCCCOCC(COP(O)(=O)OCCN)OC(=O)CCCCCCCC\C=C/C\C=C/C\C=C/C\C=C/CC
8_Mouse_Skin_1.xlsx	187	79.06107:7 93.06573:9 117.07233:7 129.0578:9 144.06102:7 147.1171:9 161.13103:9 171.1114:7 189.17035:9 203.16951:9 237.14198:7 267.21918:7 322.3327:9 322.33521:17 329.79565:7 335.32501:17 361.24493:9 361.27161:45 386.35516:7 420.28668:9 420.31833:43 484.32285:7 608.586:7 639.51923:9 639.59015:17 780.55615:17 780.57965:43	Chain resolved	11.969	780.587	12.4	780.59	[M+H]+	EtherPE_P	PE P-20:0_20:4	2314	PE 40:4p; PE 20:0p/20:4; [M+H]+	C45H82NO7P	VGNOFAKEVVRKSY-QWBVDZTBNA-N	CCCCCCCC\C=C/CCCCCCCCCCOCC(COP(O)(=O)OCCN)OC(=O)CCCCCC\C=C/C\C=C/C\C=C/C\C=C/CC
8_Mouse_Skin_1.xlsx	188	105.06624:17 129.05634:17 159.12241:15 241.19426:15 294.30966:17 356.28973:17 374.30386:15 387.28375:99 392.26486:17 392.29263:86 418.29001:17 418.31009:52 637.56665:34 641.94757:15 778.57568:34	Chain resolved	10.754	778.569	11.17	778.575	[M+H]+	EtherPE_P	PE P-18:0_22:5	2300	PE 40:5p; PE 18:0p/22:5; [M+H]+	C45H80NO7P	NKXPONDLZHZZND-PKBJNFAXNA-N	CCCCCCCC\C=C/CCCCCCCCOCC(COP(O)(=O)OCCN)OC(=O)CCCCC\C=C/C\C=C/C\C=C/C\C=C/C\C=C/CC
8_Mouse_Skin_1.xlsx	189	77.03632:17 91.04715:17 91.0525:17 98.9867:15 105.07755:17 121.10793:15 147.1154:17 157.10298:35 165.15613:17 180.04193:15 187.14293:17 194.10762:15 270.05402:15 294.31894:52 301.54227:15 307.2999:69 312.32083:15 384.06915:17 385.2684:227 392.2644:17 392.28384:96 392.29218:121 393.76578:17 415.42328:15 466.32843:17 604.5545:15 635.54205:69 729.17334:15 776.52185:17 776.56482:52	Chain resolved	10.44	776.565	10.37	776.559	[M+H]+	EtherPE_P	PE P-18:0_22:6	2285	PE 40:6p; PE 18:0p/22:6; [M+H]+	C45H78NO7P	IVBLZGVNSKPGOR-XAJDCCMMNA-N	CCCCCCCC\C=C/CCCCCCCCOCC(COP(O)(=O)OCCN)OC(=O)CC\C=C/C\C=C/C\C=C/C\C=C/C\C=C/C\C=C/CC
8_Mouse_Skin_1.xlsx	190	79.05093:17 83.08125:17 93.08052:17 97.10242:15 107.08694:17 123.12125:15 135.11148:35 147.1292:17 157.09439:17 169.10699:15 184.07274:86 185.13983:15 197.13451:15 283.2117:15 292.28253:17 292.30414:69 305.27048:17 311.23907:35 337.30176:15 356.29773:34 387.24518:17 387.28659:188 389.30676:17 390.27588:116 405.80704:15 481.44397:15 510.29437:35 635.53937:94 683.3114:15 758.58392:17 776.53064:69 7…	Chain resolved	9.841	776.563	9.99	776.559	[M+H]+	EtherPE_P	PE P-18:1_22:5	2284	PE 40:6p; PE 18:1p/22:5; [M+H]+	C45H78NO7P	ZGFRFFVTVBULAT-WHFSXHQCNA-N	CCCCC\C=C/C\C=C/CCCCCCCCOCC(COP(O)(=O)OCCN)OC(=O)CCCCC\C=C/C\C=C/C\C=C/C\C=C/C\C=C/CC
8_Mouse_Skin_1.xlsx	191	79.05577:35 81.06477:35 91.04844:35 93.06548:34 93.06818:34 95.08956:35 105.07176:52 109.10038:35 117.07066:35 121.10018:35 129.07043:17 131.09224:35 133.10388:52 145.0947:34 145.10315:69 147.11026:52 149.1346:35 159.11684:34 161.13997:52 173.13176:52 184.07248:69 197.13425:35 292.30377:52 305.27502:35 311.23624:35 385.27676:365 390.27823:135 485.2421:15 508.27777:69 633.47565:17 633.52155:118 75…	Chain resolved	9.579	774.547	9.89	774.543	[M+H]+	EtherPE_P	PE P-18:1_22:6	2269	PE 40:7p; PE 18:1p/22:6; [M+H]+	C45H76NO7P	VVEHXBSUSFPSAC-OJMLKDQNNA-N	CCCCC\C=C/C\C=C/CCCCCCCCOCC(COP(O)(=O)OCCN)OC(=O)CC\C=C/C\C=C/C\C=C/C\C=C/C\C=C/C\C=C/CC
8_Mouse_Skin_1.xlsx	192	91.05264:17 119.08247:17 131.07802:17 145.09833:17 147.12071:17 177.13347:15 184.07088:69 191.14153:15 259.17062:15 290.27679:35 329.28799:15 385.24698:34 385.27725:201 388.24219:17 388.25327:86 399.36038:15 616.29126:15 631.52588:86 705.61157:15 754.49512:17 772.52625:52	Chain resolved	9.079	772.531	9.39	772.528	[M+H]+	EtherPE_P	PE P-18:2_22:6	2254	PE 40:8p; PE 18:2p/22:6; [M+H]+	C45H74NO7P	JQLOIOOYOCUUJK-UDJFDMGONA-N	CC\C=C/C\C=C/C\C=C/CCCCCCCCOCC(COP(O)(=O)OCCN)OC(=O)CC\C=C/C\C=C/C\C=C/C\C=C/C\C=C/C\C=C/CC
8_Mouse_Skin_1.xlsx	193	71.08617:35 81.06867:69 90.13286:15 93.06965:35 97.09546:17 101.12046:17 121.09723:17 123.11964:35 135.10977:17 135.11792:52 151.15739:17 215.2074:15 225.22145:88 254.28749:52 265.2749:17 272.29907:89 283.26584:17 299.2576:52 342.01086:15 346.32986:88 568.75262:52 570.52667:499 570.54681:1020 618.52112:35 706.54645:35	Class resolved	8.267	759.589	8.45	759.588	[M+NH4]+	PG	PG 15:0_18:1(d7)	2173	IS (Yes)	C39H68D7O10P	CAKDJPLPYOYWLK-AHOXJELVNA-N	[H][C@](O)(CO)COP(OC[C@]([H])(OC(CCCCCCC/C=C\CCCCCC([2H])([2H])C([2H])([2H])C([2H])([2H])[2H])=O)COC(CCCCCCCCCCCCCC)=O)(=O)O
8_Mouse_Skin_1.xlsx	194	169.04855:15 264.27081:52 370.23135:15 583.54742:15 632.63971:86 789.47675:17 794.64734:17 794.67896:52 794.70667:86 832.47894:17	Chain resolved	10.219	892.652	10.55	892.654	[M+H]+	SHexCer	SHexCer 18:1;2O/24:0	3228		C48H93NO11S	MEAZTWJVOWHKJM-MHAUTQJVNA-N	CCCCCCCCCCCCCCCCCCCCCCCC(=O)NC(COC1OC(CO)C(O)C(OS(O)(=O)=O)C1O)C(O)\C=C\CCCCCCCCCCCCC
8_Mouse_Skin_1.xlsx	195	264.27737:52 351.24841:15 604.4201:15 612.61237:35 719.586:15 792.6673:52 792.70679:52	Chain resolved	9.404	890.624	9.8	890.639	[M+H]+	SHexCer	SHexCer 18:1;2O/24:1	3209		C48H91NO11S	QYIKRMVCAKLQAQ-DBOQMASJNA-N	CCCCCCCCCCCCC\C=C\C(O)C(COC1OC(CO)C(O)C(OS(O)(=O)=O)C1O)NC(=O)CCCCCCCCC\C=C/CCCCCCCCCCCC
8_Mouse_Skin_1.xlsx	196	86.09544:115 104.10226:35 124.99716:100 149.02505:52 183.50404:86 184.07443:1863 185.07857:35 186.38589:35 205.08138:15 448.20355:15 537.53894:35 597.49597:34 661.57074:35 681.87433:15 720.64734:88 736.27631:17 738.64526:244	Chain resolved	8.934	738.65	8.93	738.647	[M+H]+	SM	SM 18:1;2O/18:1(d9)	2051	IS (Yes)	C41H72D9N2O6P	NBEADXWAAWCCDG-KYPZZJCONA-N	[C@](COP(=O)([O-])OCC[N+](C)(C)C)([H])(NC(CCCCCCC/C=C\CCCCC([2H])([2H])C([2H])([2H])C([2H])([2H])C([2H])([2H])[2H])=O)[C@]([H])(O)/C=C/CCCCCCCCCCCCC
8_Mouse_Skin_1.xlsx	197	73.20298:15 95.08157:17 154.91537:15 254.27209:52 266.27887:17 284.29382:35	Chain resolved	6.455	302.306	6.37	302.305	[M+H]+	DHSph	SPB 18:0;2O	334		C18H39NO2	OTKJDMGTUTTYMP-UHFFFAOYNA-N	CCCCCCCCCCCCCCCC(O)C(N)CO
8_Mouse_Skin_1.xlsx	198	75.04307:15 79.05594:17 82.06048:17 93.06973:35 123.12907:15 224.23138:17 236.23447:35 254.22508:17	Chain resolved	5.506	272.26	5.58	272.258	[M+H]+	Sph	SPB 16:1;2O	225		C16H33NO2	BTUSGZZCQZACPT-OUKQBFOZNA-N	CCCCCCCCCCC\C=C\C(O)C(N)CO
8_Mouse_Skin_1.xlsx	199	72.04477:15 77.04004:17 81.06738:17 82.06546:35 83.08244:35 86.06033:15 91.05654:17 95.09236:35 109.0975:17 120.08376:15 149.12776:17 184.20569:15 238.24512:17 238.24945:86 250.2532:69 253.37558:15 268.27075:89	Chain resolved	5.904	286.276	5.92	286.274	[M+H]+	Sph	SPB 17:1;2O	271		C17H35NO2	RBEJCQPPFCKTRZ-BUHFOSPRNA-N	CCCCCCCCCCCC\C=C\C(O)C(N)CO
8_Mouse_Skin_1.xlsx	200	71.08648:17 81.06895:35 83.08914:35 93.06448:17 137.00911:15 252.26041:17 252.28268:35 264.27707:35 282.27469:52	Chain resolved	6.278	300.293	6.3	300.29	[M+H]+	Sph	SPB 18:1;2O	318		C18H37NO2	WWUZIQQURGPMPG-CCEZHUSRNA-N	CCCCCCCCCCCCC\C=C\C(O)C(N)CO
8_Mouse_Skin_1.xlsx	201	127.11083:15 327.24191:17 327.2673:35 369.33539:15	Chain resolved	7.739	488.387	7.76	488.395	[M+NH4]+	TG	TG 8:0_8:0_8:0	1167		C27H50O6	VLPFTAMPNXLGLX-UHFFFAOYSA-N	CCCCCCCC(=O)OCC(COC(=O)CCCCCCC)OC(=O)CCCCCCC
8_Mouse_Skin_1.xlsx	202	85.09943:7 155.13013:9 295.11536:7 411.32172:9 411.3331:34 411.36438:34 439.35953:26 602.81519:7 628.35419:9	Chain resolved	12.004	628.546	11	628.551	[M+NH4]+	TG	TG 10:0_12:0_12:0	1583		C37H70O6	DAZYHOHBKWVLPD-UHFFFAOYNA-N	CCCCCCCCCCCC(=O)OCC(COC(=O)CCCCCCCCC)OC(=O)CCCCCCCCCCC
8_Mouse_Skin_1.xlsx	203	85.0976:17 109.09892:17 125.13356:35 183.17357:17 285.24707:15 341.3107:35 383.31918:86 411.34576:90 439.34631:17 439.36688:108 467.41031:86 495.39679:17 523.49078:35 656.53375:17	Chain resolved	13.02	656.586	12.9	656.582	[M+NH4]+	TG	TG 10:0_12:0_14:0	1664		C39H74O6	IGFLMGKVDGKBEZ-UHFFFAOYNA-N	CCCCCCCCCCCCCC(=O)OCC(COC(=O)CCCCCCCCC)OC(=O)CCCCCCCCCCC
8_Mouse_Skin_1.xlsx	204	81.06483:17 137.1304:17 183.16595:17 183.18872:17 211.20171:17 239.23105:35 341.01517:34 355.05658:17 355.06451:35 383.32443:17 411.31418:34 411.34546:90 429.08267:34 439.38422:86 467.41602:69 495.44635:52 551.43658:17 551.49585:69 626.58942:15 684.61572:35	Chain resolved	13.258	684.608	13.32	684.614	[M+NH4]+	TG	TG 10:0_12:0_16:0	1787		C41H78O6	WPHXDIQHDVJFHP-UHFFFAOYNA-N	CCCCCCCCCCCCCCCC(=O)OCC(COC(=O)CCCCCCCCC)OC(=O)CCCCCCCCCCC
8_Mouse_Skin_1.xlsx	205	71.09089:34 81.07245:35 85.09769:34 85.10416:69 95.07736:34 95.09103:52 99.11658:17 109.0961:34 123.12273:35 155.14046:34 157.19275:15 165.16705:35 183.17561:86 211.20599:89 239.22479:17 239.24214:52 257.20535:17 285.2449:35 411.36023:34 411.42563:17 439.35834:261 467.40448:274 467.48636:34 495.43451:265 523.47504:206 551.49664:34 712.6358:69	Chain resolved	13.479	712.65	13.95	712.645	[M+NH4]+	TG	TG 10:0_14:0_16:0	1918		C43H82O6	SMIGULGEODNQEX-UHFFFAOYNA-N	CCCCCCCCCCCCCCCC(=O)OCC(COC(=O)CCCCCCCCC)OC(=O)CCCCCCCCCCCCC
8_Mouse_Skin_1.xlsx	206	71.08435:35 83.08428:35 85.1021:35 95.08197:35 97.09872:17 121.09765:35 127.11072:35 139.12033:17 163.1548:35 207.1413:17 239.24423:52 247.22748:17 250.25331:34 251.26822:34 264.26596:17 265.25635:69 411.32782:242 416.38342:15 437.3457:170 437.36621:194 439.37173:93 439.4129:34 465.36774:17 465.40707:94 467.40909:52 493.42148:88 495.45471:34 514.12018:15 521.45044:86 523.47321:34 549.44794:17 549…	Chain resolved	13.303	710.633	13.41	710.629	[M+NH4]+	TG	TG 8:0_16:0_16:1	1908		C43H80O6	XDMWZSVYTUTOTQ-ZPHPHTNENA-N	CCCCCCCCCCCCCCCC(=O)OC(COC(=O)CCCCCCC)COC(=O)CCCCCCC\C=C/CCCCCC
8_Mouse_Skin_1.xlsx	207	71.08617:86 85.10286:35 93.07233:17 97.10097:52 106.59398:17 107.08975:17 113.09747:15 121.10027:52 125.13992:17 135.11298:35 147.11205:17 147.11714:17 165.16158:17 173.10968:35 207.16331:15 229.90736:15 237.22887:35 239.23334:52 245.22264:17 256.25241:17 256.27261:17 263.24335:69 265.26099:52 303.26407:15 370.41449:15 409.28888:17 409.31158:91 409.32578:225 409.3797:34 411.34567:161 411.36844:14…	Chain resolved	13.131	708.616	12.85	708.614	[M+NH4]+	TG	TG 10:0_12:0_18:2	1896		C43H78O6	GXRODSBSDBCXSO-YJMJMZFLNA-N	CCCCCCCCCCCC(=O)OC(COC(=O)CCCCCCCCC)COC(=O)CCCCCCC\C=C/C\C=C/CCCCC
8_Mouse_Skin_1.xlsx	208	93.06419:15 95.09374:35 99.08165:35 129.12788:15 135.11626:35 146.66504:15 153.13113:17 167.14111:15 207.13919:15 261.23358:17 263.23895:69 301.17972:15 337.25262:17 379.28827:15 407.32254:104 409.29776:17 409.32614:98 409.34033:105 411.31189:17 421.30704:17 421.34445:17 435.34024:156 451.38046:15 489.34747:17 489.3847:87 489.40332:94 517.39618:17 519.41107:34 519.44305:86 533.8421:15 573.50189:8…	Chain resolved	12.934	706.595	12.56	706.598	[M+NH4]+	TG	TG 10:0_12:0_18:3	1887		C43H76O6	KKDHAKZWMIANLJ-GQFZIJORNA-N	CCCCCCCCCCCC(=O)OC(COC(=O)CCCCCCCCC)COC(=O)CCCCCCC\C=C/C\C=C/C\C=C/CC
8_Mouse_Skin_1.xlsx	209	71.09023:35 81.06538:35 85.10336:69 95.08741:86 97.10145:35 109.08774:17 109.10092:69 113.13519:35 137.13742:35 151.14557:17 151.15074:35 183.17763:86 211.20189:86 239.23329:69 285.24683:17 425.4119:35 439.37451:69 467.39679:346 493.86377:17 495.41708:301 495.44516:375 523.46655:298 543.56268:15 551.50757:95 740.66345:87 740.69397:69	Chain resolved	13.718	740.682	13.86	740.676	[M+NH4]+	TG	TG 12:0_14:0_16:0	2066		C45H86O6	PGZSAELMQZLYOA-UHFFFAOYNA-N	CCCCCCCCCCCCCCCC(=O)OCC(COC(=O)CCCCCCCCCCC)OC(=O)CCCCCCCCCCCCC
8_Mouse_Skin_1.xlsx	210	81.0679:35 85.09947:52 95.08466:69 97.10281:35 107.08875:17 109.10091:34 121.11148:35 123.11843:17 135.11171:52 155.13721:17 163.14577:35 183.15674:17 183.1833:69 211.20595:52 237.20506:17 239.23544:69 257.21631:15 265.25623:69 285.25391:69 313.68256:15 406.86566:17 437.37775:52 439.38034:137 439.39209:103 465.35541:34 465.37659:195 465.39474:177 467.37552:86 467.39673:121 467.40887:122 491.89282…	Chain resolved	13.503	738.668	13.6	738.661	[M+NH4]+	TG	TG 12:0_14:0_16:1	2052		C45H84O6	PMWOTNASJLOLJE-VZCXRCSSNA-N	CCCCCCCCCCCCCC(=O)OC(COC(=O)CCCCCCCCCCC)COC(=O)CCCCCCC\C=C/CCCCCC
8_Mouse_Skin_1.xlsx	211	71.08766:69 73.72732:15 81.0677:69 83.08404:52 85.10186:52 91.04882:35 95.08582:86 97.10123:69 105.06922:52 107.08564:17 109.10217:91 113.13498:17 121.09892:86 123.11978:34 126.72652:17 133.08957:17 133.10089:35 135.11476:92 137.13063:52 141.13214:17 149.13821:35 151.14536:35 153.12599:35 155.14748:69 161.12231:17 161.13834:35 163.15453:52 175.14912:52 181.59404:15 183.17932:91 191.19554:17 209.1…	Chain resolved	13.328	736.653	13.43	736.645	[M+NH4]+	TG	TG 10:0_14:0_18:2	2044		C45H82O6	DBQDBEKWLVHBFO-KMBURPGVNA-N	CCCCCCCCCCCCCC(=O)OC(COC(=O)CCCCCCCCC)COC(=O)CCCCCCC\C=C/C\C=C/CCCCC
8_Mouse_Skin_1.xlsx	212	81.0711:52 93.07225:17 99.076:17 99.07879:34 121.09711:17 121.10329:69 135.11292:34 147.12219:17 151.11761:17 163.14725:52 183.16982:17 191.18198:15 219.20465:35 237.22241:35 245.24684:17 249.05672:15 263.25021:69 265.25418:52 324.17194:15 407.31671:86 433.97464:15 435.3313:261 435.35181:186 435.39862:34 437.36444:250 439.37878:34 461.9144:17 463.38046:243 469.5748:15 489.38763:52 491.39703:69 49…	Chain resolved	13.176	734.633	13.32	734.629	[M+NH4]+	TG	TG 8:0_16:1_18:2	2039		C45H80O6	JPVPPXSWIALQIS-ZAFPMACDNA-N	CCCCCCCC(=O)OCC(COC(=O)CCCCCCC\C=C/C\C=C/CCCCC)OC(=O)CCCCCCC\C=C/CCCCCC
8_Mouse_Skin_1.xlsx	213	84.54228:15 197.18365:17 211.21623:35 287.97067:15 453.35226:17 453.40601:69 465.39053:35 467.40771:69 467.43805:34 479.39966:86 479.43344:86 481.41922:88 488.77383:15 493.41708:205 495.45035:69 507.44693:129 509.45505:122 513.35291:15 521.46851:34 535.43121:17 535.47015:98 535.49609:87 537.4939:34 551.52319:35 563.50049:86 577.49225:17 577.51587:52 752.70844:52	Chain resolved	13.621	752.678	13.69	752.676	[M+NH4]+	TG	TG 14:0_15:0_14:1	2132		C46H86O6	KHAUMDGBIRUXME-SDXDJHTJNA-N	CCCCCCCCCCCCCCC(=O)OCC(COC(=O)CCCCCCCCCCCCC)OC(=O)CCCCCCC\C=C/CCCC
8_Mouse_Skin_1.xlsx	214	81.06734:17 95.08275:17 121.094:17 223.20093:15 285.25159:15 319.25632:17 451.37076:34 453.38422:52 456.93579:15 477.36191:17 477.3956:86 477.43546:17 479.4079:86 491.38702:17 491.42432:52 493.43167:35 505.42599:35 507.43958:34 535.495:34 549.49176:35 561.47034:17 563.50598:17 575.49756:86 589.51056:17 603.52673:35 715.63281:17 749.07507:15 750.66888:34	Chain resolved	13.434	750.663	13.55	750.661	[M+NH4]+	TG	TG 9:0_16:0_18:2	2119		C46H84O6	ZXLKMKXFKYCCOB-TVHMIOOGNA-N	CCCCCCCCCCCCCCCC(=O)OC(COC(=O)CCCCCCCC)COC(=O)CCCCCCC\C=C/C\C=C/CCCCC
8_Mouse_Skin_1.xlsx	215	135.10965:15 139.10661:35 151.15897:15 245.22253:15 311.26819:15 385.27646:15 421.33524:52 449.34406:17 449.35596:34 451.353:34 451.40067:88 475.35101:17 477.38348:52 477.41107:52 489.40881:17 491.3996:34 519.41675:17 547.45886:34 561.45056:17 573.49768:35 575.5213:52 629.49255:17 629.54535:52 731.57581:17	Chain resolved	13.278	748.643	13.4	748.645	[M+NH4]+	TG	TG 9:0_16:1_18:2	2109		C46H82O6	KCZKSMRAXYRHBY-FRABNCMBNA-N	CCCCCCCCC(=O)OCC(COC(=O)CCCCCCC\C=C/C\C=C/CCCCC)OC(=O)CCCCCCC\C=C/CCCCCC
8_Mouse_Skin_1.xlsx	216	71.08634:92 73.22467:15 81.07007:69 83.08899:35 85.1004:52 95.08017:34 95.08564:90 97.10242:86 109.09464:17 109.10049:69 111.11365:35 123.11488:52 125.13515:35 137.13036:35 141.16187:17 169.18678:15 183.17137:88 193.18997:17 200.1938:15 211.20332:113 221.21864:17 228.23624:17 239.23482:91 256.26511:17 285.22952:52 313.27463:34 465.97189:17 467.40192:96 493.89084:34 495.43796:674 509.45508:34 521.…	Chain resolved	13.982	768.714	14.19	768.708	[M+NH4]+	TG	TG 14:0_14:0_16:0	2228		C47H90O6	AMXRERGJDVUTMF-UHFFFAOYNA-N	CCCCCCCCCCCCCCCC(=O)OCC(COC(=O)CCCCCCCCCCCCC)OC(=O)CCCCCCCCCCCCC
8_Mouse_Skin_1.xlsx	217	71.08434:128 77.03813:17 81.06918:103 83.08554:131 85.10338:96 93.06878:17 95.08742:149 97.09731:52 97.10007:104 99.12264:69 107.08733:35 109.09947:127 111.1141:86 113.13223:35 121.10225:123 123.11846:121 125.10112:52 127.14864:52 135.11664:113 137.12265:17 137.13416:101 139.11533:52 149.13844:88 151.14388:69 153.12971:52 163.1476:69 165.16187:69 172.18489:15 177.15776:35 183.17766:101 189.17465:…	Chain resolved	13.742	766.702	13.79	766.692	[M+NH4]+	TG	TG 14:0_16:0_14:1	2217		C47H88O6	JRZPEKVQFIJQHH-SDXDJHTJNA-N	CCCCCCCCCCCCCCCC(=O)OCC(COC(=O)CCCCCCCCCCCCC)OC(=O)CCCCCCC\C=C/CCCC
8_Mouse_Skin_1.xlsx	218	71.08313:117 77.03688:17 79.05264:92 81.07043:174 83.08424:185 85.10464:159 93.0647:69 95.08466:248 97.06689:69 97.10281:126 99.07655:86 103.19894:15 107.07859:34 107.0873:89 108.76279:17 109.10384:284 111.08007:86 111.1185:136 113.13369:69 121.10067:320 123.11687:167 125.09638:69 125.13717:86 127.10433:52 127.15177:35 131.09592:17 135.11497:254 137.13576:139 139.10703:52 149.13327:175 151.15073:…	Chain resolved	13.536	764.684	13.6	764.676	[M+NH4]+	TG	TG 14:0_14:1_16:1	2205		C47H86O6	SGPSMGCUZQMTGS-PAFQGHGSNA-N	CCCCCCCCCCCCCC(=O)OCC(COC(=O)CCCCCCC\C=C/CCCCCC)OC(=O)CCCCCCC\C=C/CCCC
8_Mouse_Skin_1.xlsx	219	71.08317:35 79.05142:34 81.0692:89 83.08427:108 85.062:52 93.0715:86 95.0806:69 95.08881:94 97.10424:97 99.08218:17 103.47414:15 107.08589:52 109.0951:52 109.10389:89 111.0816:52 111.12447:69 115.11287:15 121.10381:98 123.12004:69 135.11014:302 137.13089:89 139.10709:17 149.12991:115 153.12801:69 155.14252:35 163.14763:52 177.16527:17 191.16478:17 191.17836:127 209.19104:144 217.20975:17 219.2089…	Chain resolved	13.352	762.668	13.47	762.661	[M+NH4]+	TG	TG 14:1_14:1_16:1	2192		C47H84O6	SVKNSUKRPRJLMQ-SASKFMPENA-N	CCCCCC\C=C/CCCCCCCC(=O)OCC(COC(=O)CCCCCCC\C=C/CCCC)OC(=O)CCCCCCC\C=C/CCCC
8_Mouse_Skin_1.xlsx	220	93.07274:15 111.11989:17 131.08456:15 139.11021:17 149.13144:17 155.97842:15 179.18869:15 184.07256:52 186.23087:15 231.16989:15 253.18115:15 263.24979:35 305.24738:15 319.26587:15 451.36356:15 463.34531:17 463.37549:90 465.39133:34 489.35446:17 489.38858:89 491.41351:52 499.47354:15 517.40961:69 517.44788:52 519.43726:52 545.45703:34 547.49622:52 571.45532:35 573.47198:88 575.46527:35 582.38281:…	Chain resolved	13.229	760.644	13.31	760.645	[M+NH4]+	TG	TG 10:0_16:2_18:2	2180		C47H82O6	COESYQOZYUUJMY-FZNYTDGONA-N	CCCCCCCCCC(=O)OCC(COC(=O)CCCCCCC\C=C/C\C=C/CCCCC)OC(=O)CCCCCCC\C=C/C\C=C/CCC
8_Mouse_Skin_1.xlsx	221	85.10281:17 155.1474:15 225.21509:34 313.27353:15 495.42215:35 509.4581:155 517.50787:15 523.46552:104 523.51361:52 532.83484:15 537.46454:102 537.48077:158 544.93591:15 551.50006:34	Chain resolved	14.132	782.712	14.27	782.723	[M+NH4]+	TG	TG 14:0_15:0_16:0	2330		C48H92O6	RIBSYLFDZQICKH-UHFFFAOYNA-N	CCCCCCCCCCCCCCCC(=O)OCC(COC(=O)CCCCCCCCCCCCC)OC(=O)CCCCCCCCCCCCCC
8_Mouse_Skin_1.xlsx	222	71.08665:35 85.10074:52 95.09146:35 109.09647:17 109.10233:52 121.09291:17 135.12144:17 177.14832:15 197.19736:15 209.1787:17 211.19975:52 223.21989:15 225.2191:52 237.21361:17 239.25053:35 437.33945:15 481.41397:86 493.42416:34 495.43243:52 507.43192:149 507.86166:35 509.44:148 509.4653:174 509.5033:51 519.81793:17 521.44037:215 521.49481:69 523.45667:86 533.76837:17 535.46106:214 537.4425:17 53…	Chain resolved	13.891	780.692	13.86	780.708	[M+NH4]+	TG	TG 14:0_15:0_16:1	2316		C48H90O6	WPZBPGLDPHSUSA-QOCHGBHMNA-N	CCCCCCCCCCCCCCC(=O)OC(COC(=O)CCCCCCCCCCCCC)COC(=O)CCCCCCC\C=C/CCCCCC
8_Mouse_Skin_1.xlsx	223	71.08614:52 79.05086:17 81.06863:35 83.08627:17 95.08279:17 95.08689:35 99.12212:15 111.11507:35 119.08536:15 121.10177:35 123.11643:35 135.10641:17 135.11781:86 137.13206:69 149.13634:35 163.14723:17 209.17863:34 211.21599:52 219.20872:17 221.04813:34 225.22542:52 237.20502:17 237.21367:52 251.23923:17 263.2478:35 473.33206:34 479.36816:34 479.3989:91 481.43076:87 484.81854:15 491.39343:52 493.4…	Chain resolved	13.653	778.702	13.71	778.692	[M+NH4]+	TG	TG 15:0_14:1_16:1	2301		C48H88O6	SCJAGBUDOHPLBP-PAFQGHGSNA-N	CCCCCCCCCCCCCCC(=O)OC(COC(=O)CCCCCCC\C=C/CCCC)COC(=O)CCCCCCC\C=C/CCCCCC
8_Mouse_Skin_1.xlsx	224	79.04964:17 93.06695:17 109.09465:17 111.11958:17 126.02795:15 135.11304:34 137.13875:35 149.12617:17 161.14012:17 169.15797:17 209.18086:34 209.19913:34 223.19287:35 223.21173:35 237.22903:52 263.22534:17 265.24976:52 299.2673:15 311.25623:69 460.37262:17 477.35355:17 477.41483:94 479.39645:100 479.42102:100 479.4548:34 491.40344:92 505.42374:262 511.08963:15 517.40259:34 519.4303:130 519.45587:…	Chain resolved	13.462	776.679	13.61	776.676	[M+NH4]+	TG	TG 14:1_15:1_16:1	2288		C48H86O6	DUUAZOPMABFEQT-VAJDNQRPNA-N	CCCCCC\C=C/CCCCCCCC(=O)OCC(COC(=O)CCCCCCC\C=C/CCCC)OC(=O)CCCCCCC\C=C/CCCCC
8_Mouse_Skin_1.xlsx	225	119.07614:15 139.11157:15 216.18765:15 238.67616:15 277.65936:15 311.25601:15 433.36411:15 475.38809:35 477.37775:89 489.3999:35 503.38239:17 503.40753:34 519.42993:86 531.44012:34 571.47137:35 599.46191:17 599.49622:69 599.52026:52 601.56177:35 739.64044:17 757.64862:35 774.63947:34	Chain resolved	13.325	774.653	13.44	774.661	[M+NH4]+	TG	TG 9:0_18:2_18:2	2274		C48H84O6	MVIHJXFVXCZRCS-HBZIWDQGNA-N	CCCCCCCCC(=O)OCC(COC(=O)CCCCCCC\C=C/C\C=C/CCCCC)OC(=O)CCCCCCC\C=C/C\C=C/CCCCC
8_Mouse_Skin_1.xlsx	226	71.08546:91 76.75768:15 81.07165:93 83.0842:69 85.10072:91 95.07915:34 95.08735:147 97.10139:52 99.11698:69 109.10233:88 111.11253:35 123.10748:17 123.11837:94 125.53278:15 137.14062:69 139.14336:35 151.13858:17 155.17207:17 193.1846:17 211.1875:17 211.20789:222 221.22748:34 228.23886:35 239.23099:160 256.24768:17 285.2348:52 313.25534:17 313.27271:86 489.21194:15 495.43863:90 521.83429:90 523.47…	Chain resolved	14.273	796.742	14.67	796.739	[M+NH4]+	TG	TG 14:0_16:0_16:0	2450		C49H94O6	JWVXCFSNEOMSHH-UHFFFAOYNA-N	CCCCCCCCCCCCCCCC(=O)OCC(COC(=O)CCCCCCCCCCCCC)OC(=O)CCCCCCCCCCCCCCC
8_Mouse_Skin_1.xlsx	227	71.08543:232 77.0368:17 79.05131:52 81.07035:298 83.08033:52 83.09055:147 85.0994:134 93.0592:17 93.06866:89 95.08594:216 97.10134:117 99.08064:52 99.11414:86 107.08865:86 109.10227:199 111.11544:126 113.1321:118 121.09747:103 123.11365:226 124.92692:35 125.12764:86 127.08998:17 127.14848:52 135.11647:209 137.12741:133 139.10855:52 141.12555:35 149.13313:109 151.1368:17 151.14886:94 153.12605:89 …	Chain resolved	14.006	794.728	14.04	794.723	[M+NH4]+	TG	TG 14:0_16:0_16:1	2432		C49H92O6	JYICXCHHKWVGEI-QOCHGBHMNA-N	CCCCCCCCCCCCCCCC(=O)OC(COC(=O)CCCCCCCCCCCCC)COC(=O)CCCCCCC\C=C/CCCCCC
8_Mouse_Skin_1.xlsx	228	95.08561:15 135.1196:15 239.2683:15 481.45004:17 481.45926:34 507.47226:69 509.4899:98 521.42371:17 521.44928:69 535.46368:17 535.52209:89 535.5481:34 537.55243:34 549.46338:17 563.53381:35	Chain resolved	14.425	780.731	14.61	780.744	[M+NH4]+	EtherTG	TG O-14:0_16:0_16:1	2317		C49H94O5	OPPVREKXALMRCQ-QOCHGBHMNA-N	CCCCCCCCCCCCCCCC(=O)OC(COCCCCCCCCCCCCCC)COC(=O)CCCCCCC\C=C/CCCCCC
8_Mouse_Skin_1.xlsx	229	85.10543:35 463.29614:15 495.45337:15 507.47528:69 507.49741:34 509.49295:95 521.42676:17 521.46198:52 535.49603:86 535.51874:124 537.53607:34 727.56165:15	Chain resolved	14.425	780.747	14.56	780.744	[M+NH4]+	EtherTG	TG O-18:1_14:0_14:0	2318		C49H94O5	YYWZMGWZBDPNGJ-VHXPQNKSNA-N	CCCCCCCCCCCCCC(=O)OCC(COCCCCCCCC\C=C/CCCCCCCC)OC(=O)CCCCCCCCCCCCC
8_Mouse_Skin_1.xlsx	230	71.04887:52 71.08552:267 72.0489:35 73.06431:35 77.04305:35 79.05265:167 81.06918:493 83.08554:321 85.06586:69 85.09949:190 87.08259:52 91.05306:34 93.07013:222 94.79771:34 95.08605:498 97.06415:86 97.10146:378 97.76871:35 99.08076:97 99.11706:97 107.08442:147 109.09947:411 111.08305:183 111.11557:218 111.79665:35 113.09792:87 114.57329:35 119.07972:35 120.72904:35 121.1007:496 123.11691:368 125.…	Chain resolved	13.767	792.717	13.7	792.708	[M+NH4]+	TG	TG 14:0_16:1_16:1	2411		C49H90O6	XUEMVUXNOCIHLG-IKJQKJQYNA-N	CCCCCCCCCCCCCC(=O)OCC(COC(=O)CCCCCCC\C=C/CCCCCC)OC(=O)CCCCCCC\C=C/CCCCCC
8_Mouse_Skin_1.xlsx	231	81.07245:35 169.20537:15 237.20308:17 265.24973:15 469.28018:15 479.45779:35 507.47202:138 515.34058:15 519.43018:52 521.45544:52 533.48566:93 535.50238:86 535.53809:69	Chain resolved	14.135	778.737	14.41	778.728	[M+NH4]+	EtherTG	TG O-16:0_14:1_16:1	2302		C49H92O5	FLURKJQUCBLHEM-XCUCQOFMNA-N	CCCCCCCCCCCCCCCCOCC(COC(=O)CCCCCCC\C=C/CCCCCC)OC(=O)CCCCCCC\C=C/CCCC
8_Mouse_Skin_1.xlsx	232	71.04828:110 71.08611:123 73.06493:69 77.03756:86 79.05457:181 80.82887:35 81.06862:718 83.08626:448 85.06531:100 85.09894:101 87.07811:69 91.05386:86 93.0696:242 95.08415:569 96.68127:35 97.06501:270 97.10232:439 98.33479:35 99.07605:166 100.07808:35 101.08939:34 105.06895:35 107.08392:195 109.10046:464 109.74742:35 111.07814:114 111.10031:68 111.11805:297 112.06919:35 113.09447:139 114.19934:35…	Chain resolved	13.565	790.701	13.67	790.692	[M+NH4]+	TG	TG 14:1_16:1_16:1	2390		C49H88O6	KUGMHZMPMPRONI-JBRWGPMINA-N	CCCCCC\C=C/CCCCCCCC(=O)OCC(COC(=O)CCCCCCC\C=C/CCCC)OC(=O)CCCCCCC\C=C/CCCCCC
8_Mouse_Skin_1.xlsx	233	79.05743:17 81.0715:87 83.08789:35 93.06721:35 95.08038:52 97.10263:52 105.06493:17 107.08421:35 109.10073:69 121.09586:34 123.11359:34 131.09734:17 135.11806:87 137.09618:17 137.13394:87 141.12885:15 147.11389:35 149.1331:69 151.14366:52 161.13658:52 163.14381:52 165.15807:35 175.1176:17 187.14874:17 191.18201:35 195.13286:15 205.15163:17 207.17134:52 209.17662:34 209.19893:52 217.19919:34 219.2…	Chain resolved	13.426	788.682	13.57	788.676	[M+NH4]+	TG	TG 14:1_16:1_16:2	2378		C49H86O6	PFTIAZMUXKBTKM-WYNCGXAWNA-N	CCCCCC\C=C/CCCCCCCC(=O)OC(COC(=O)CCCCCCC\C=C/CCCC)COC(=O)CCCCCCC\C=C/C\C=C/CCC
8_Mouse_Skin_1.xlsx	234	81.06794:17 95.08197:17 145.10532:15 155.07091:15 191.19194:15 233.17892:17 233.20035:17 247.24071:52 261.21753:15 311.26065:17 319.24875:15 440.36005:15 487.353:17 489.36752:34 489.38614:89 489.42648:69 491.40796:34 495.12387:15 515.40881:52 515.4375:34 517.48364:17 519.44757:69 541.40375:17 543.43542:52 547.45428:52 549.46765:15 573.49963:34 576.10211:15 599.47351:69 599.50787:86 599.53876:69 7…	Chain resolved	13.305	786.651	13.35	786.661	[M+NH4]+	TG	TG 14:1_16:1_16:3	2359		C49H84O6	DEILQQGGMUQBGV-PDKULKPGNA-N	CCCCCC\C=C/CCCCCCCC(=O)OC(COC(=O)CCCCCCC\C=C/CCCC)COC(=O)CCCCC\C=C/C\C=C/C\C=C/CC
8_Mouse_Skin_1.xlsx	235	91.05784:17 149.14149:15 161.13112:35 173.14105:15 184.07065:35 205.15572:17 217.14766:15 261.2222:17 317.2377:15 439.35242:15 469.37738:15 487.36386:35 489.38153:86 491.43445:17 515.37561:17 515.39471:86 515.42017:52 519.45258:35 543.42102:17 543.43738:35 545.45972:17 547.47601:86 569.42841:17 569.46521:35 573.46484:34 573.49847:34 599.47589:52 599.51367:86 724.60248:15 769.60492:17 786.59479:17…	Chain resolved	13.301	786.667	13.35	786.661	[M+NH4]+	TG	TG 14:1_16:1_16:3	2362		C49H84O6	DEILQQGGMUQBGV-PDKULKPGNA-N	CCCCCC\C=C/CCCCCCCC(=O)OC(COC(=O)CCCCCCC\C=C/CCCC)COC(=O)CCCCC\C=C/C\C=C/C\C=C/CC
8_Mouse_Skin_1.xlsx	236	71.08645:35 85.1044:35 109.0948:17 137.1322:17 207.20148:17 207.20349:17 239.2395:69 271.83109:15 427.38959:15 523.45673:69 535.7597:17 537.48151:361 541.67749:17 551.44147:17 551.47766:121 551.5271:202 552.49915:17 563.16486:15 565.52032:69 808.16937:15 810.75098:88	Chain resolved	14.467	810.75	14.58	810.755	[M+NH4]+	TG	TG 15:0_16:0_16:0	2574		C50H96O6	BLIGKERFCBUUQF-UHFFFAOYNA-N	CCCCCCCCCCCCCCCC(=O)OCC(COC(=O)CCCCCCCCCCCCCC)OC(=O)CCCCCCCCCCCCCCC
8_Mouse_Skin_1.xlsx	237	71.0849:86 78.81281:17 81.06984:92 83.08494:87 85.10149:35 95.08274:100 97.07187:17 97.10088:52 99.08437:35 109.1004:86 111.11356:52 123.11485:88 135.11617:69 137.13368:69 149.13118:35 158.86043:15 163.1544:17 194.28546:15 207.21577:34 209.19287:17 211.20789:88 219.215:69 221.21919:17 223.21365:17 223.21574:35 225.22127:172 235.22206:17 237.22021:117 239.23766:94 251.23486:52 256.25467:17 265.238…	Chain resolved	14.166	808.73	14.21	808.739	[M+NH4]+	TG	TG 15:0_16:0_16:1	2543		C50H94O6	RCYIETYFTUBXFK-QOCHGBHMNA-N	CCCCCCCCCCCCCCCC(=O)OC(COC(=O)CCCCCCCCCCCCCC)COC(=O)CCCCCCC\C=C/CCCCCC
8_Mouse_Skin_1.xlsx	238	71.08609:108 77.04245:17 79.05206:52 81.07237:201 83.0875:124 85.0989:95 90.49129:15 93.06956:86 95.08685:186 97.10089:156 99.08438:34 102.1851:15 107.08097:69 109.1048:97 111.08104:69 111.118:120 121.1002:109 123.11174:93 125.13358:69 127.11179:35 135.11292:155 137.13535:111 139.10992:87 139.14632:52 141.13028:35 147.11368:35 149.12262:34 149.13461:100 151.14691:88 153.12758:87 155.14209:35 163.…	Chain resolved	13.91	806.725	13.95	806.723	[M+NH4]+	TG	TG 15:0_16:1_16:1	2523		C50H92O6	QCXWVNLJUPSHQY-IKJQKJQYNA-N	CCCCCCCCCCCCCCC(=O)OCC(COC(=O)CCCCCCC\C=C/CCCCCC)OC(=O)CCCCCCC\C=C/CCCCCC
8_Mouse_Skin_1.xlsx	239	71.08492:69 77.04247:35 79.05207:69 81.06986:146 83.08752:176 85.10281:52 91.04715:17 93.06823:96 95.08414:166 97.10092:116 99.07883:17 107.08681:86 109.10043:125 111.11803:95 115.10935:35 121.10024:118 123.11645:100 125.13205:35 135.11459:197 137.13211:98 139.11163:88 141.13033:35 145.61217:17 149.12782:108 151.14525:86 153.12764:90 161.12936:35 163.14731:89 167.14833:69 173.13924:17 177.16687:6…	Chain resolved	13.681	804.712	13.73	804.708	[M+NH4]+	TG	TG 15:1_16:1_16:1	2507		C50H90O6	UQDRUNRYKYCQDW-ASSJVFBPNA-N	CCCCCC\C=C/CCCCCCCC(=O)OCC(COC(=O)CCCCCCC\C=C/CCCCC)OC(=O)CCCCCCC\C=C/CCCCCC
8_Mouse_Skin_1.xlsx	240	81.07145:17 95.07894:17 109.09626:17 133.09598:17 133.10245:17 137.49704:15 149.12958:35 163.15625:15 197.19913:15 233.22995:15 261.22168:17 297.24164:17 309.22971:17 311.24292:34 319.24835:15 365.26532:15 498.46506:15 503.41513:35 505.41522:95 507.4509:69 517.38757:17 517.41943:34 517.45135:34 519.43115:86 519.46631:34 525.90137:15 531.41217:69 531.43805:87 533.45093:86 537.4588:15 543.46771:35 …	Chain resolved	13.527	802.694	13.63	802.692	[M+NH4]+	TG	TG 15:1_16:1_16:2	2494		C50H88O6	XRIRQJGAUCBWSS-LIRHXVQHNA-N	CCCCCC\C=C/CCCCCCCC(=O)OC(COC(=O)CCCCCCC\C=C/CCCCC)COC(=O)CCCCCCC\C=C/C\C=C/CCC
8_Mouse_Skin_1.xlsx	241	71.08388:9 81.07253:2 85.10423:2 95.08427:6 97.10104:4 109.10201:4 128.9543:4 137.13876:4 239.2312:11 239.23555:13 313.28571:6 523.4873:11 537.5061:6 548.11877:2 549.78802:4 551.49603:84 551.82874:4 553.30896:4 565.51892:6 579.53217:13 579.56256:24 824.72662:6 824.75885:14	Chain resolved	14.611	824.771	14.89	824.77	[M+NH4]+	TG	TG 14:0_16:0_18:0	2702		C51H98O6	JTDPHURHZMZJHD-UHFFFAOYNA-N	CCCCCCCCCCCCCCCCCC(=O)OCC(COC(=O)CCCCCCCCCCCCC)OC(=O)CCCCCCCCCCCCCCC
8_Mouse_Skin_1.xlsx	242	71.08859:158 73.09501:35 79.04471:17 79.05094:34 81.07377:118 82.07698:69 83.08508:96 85.10291:94 87.11093:35 93.07239:52 95.08561:159 97.1024:96 98.10415:35 99.11801:52 100.11324:35 101.12612:17 107.0898:35 109.10198:92 111.11368:86 113.11988:34 116.14546:35 121.09413:17 121.09722:86 123.11963:94 125.13054:52 127.14035:35 134.16429:17 135.11464:102 136.12561:35 137.13216:95 139.10175:34 141.1703…	Chain resolved	14.292	829.803	14.4	829.799	[M+NH4]+	TG	TG 15:0_18:1_15:0(d7)	2745	IS (Yes)	C51H89D7O6	YUNYDLOKHYJQAT-OTEPLKBXSA-N	C(OC(=O)CCCCCCCCCCCCCC)[C@](OC(CCCCCCC/C=C\CCCCCC([2H])([2H])C([2H])([2H])C([2H])([2H])[2H])=O)COC(CCCCCCCCCCCCCC)=O
8_Mouse_Skin_1.xlsx	243	71.08522:171 79.05484:86 81.06887:392 83.08778:182 85.06296:35 85.10047:236 93.06845:52 95.08709:233 97.10113:156 97.99177:35 99.07763:52 99.11951:96 107.07536:17 107.08698:69 109.0962:404 111.11966:200 113.13187:86 121.10034:104 123.1181:174 125.12428:52 125.13213:89 127.14985:52 133.10561:17 135.11462:157 137.1272:188 139.10834:69 139.14969:86 141.12534:34 147.1154:15 149.12949:99 151.14346:114…	Chain resolved	14.301	822.758	14.39	822.755	[M+NH4]+	TG	TG 16:0_16:0_16:1	2682		C51H96O6	FEKLSEFRUGWUOS-QOCHGBHMNA-N	CCCCCCCCCCCCCCCC(=O)OCC(COC(=O)CCCCCCC\C=C/CCCCCC)OC(=O)CCCCCCCCCCCCCCC
8_Mouse_Skin_1.xlsx	244	83.08532:35 149.13309:15 211.20782:17 333.67615:15 507.47961:35 509.50677:90 523.47626:34 535.48737:92 535.51007:164 537.53387:140 546.3161:15 549.49054:87 557.01495:15 563.52802:90 565.57068:15 757.56824:15 808.75598:52	Chain resolved	14.781	808.759	14.81	808.775	[M+NH4]+	EtherTG	TG O-16:0_16:0_16:1	2546		C51H98O5	DBWALFOEAFBWCI-ATJXCDBQNA-N	CCCCCCCCCCCCCCCCOCC(COC(=O)CCCCCCC\C=C/CCCCCC)OC(=O)CCCCCCCCCCCCCCC
8_Mouse_Skin_1.xlsx	245	71.08611:52 85.10152:52 113.12726:15 213.14047:15 261.26071:15 369.38702:15 509.45474:17 509.48956:102 509.51489:86 523.45569:52 535.48932:118 535.52179:119 537.51959:200 549.45312:17 549.4729:89 551.49652:17 561.79358:15 563.54346:95 570.12128:15 577.51215:52 808.68396:17 808.69995:86	Chain resolved	14.775	808.774	14.77	808.775	[M+NH4]+	EtherTG	TG O-16:1_16:0_16:0	2547		C51H98O5	UEZFGVKUSPLIMA-QOCHGBHMNA-N	CCCCCCCCCCCCCCCC(=O)OCC(COCCCCCCCC\C=C/CCCCCC)OC(=O)CCCCCCCCCCCCCCC
8_Mouse_Skin_1.xlsx	246	121.09722:17 209.18695:15 239.22917:17 395.97888:15 519.37915:17 519.40472:52 519.43665:109 519.45581:94 524.67267:17 527.84167:15 541.42865:15 547.47278:94 549.49933:35 743.60144:15 790.66321:35 790.78546:17 802.71686:34 820.64087:52 820.72119:69	Chain resolved	13.585	820.724	13.91	820.739	[M+NH4]+	TG	TG 16:0_16:1_16:1	2669		C51H94O6	RUOVJPPUXXFZPC-UZTWDUGDNA-N	CCCCCCCCCCCCCCCC(=O)OCC(COC(=O)CCCCCCC\C=C/CCCCCC)OC(=O)CCCCCCC\C=C/CCCCCC
8_Mouse_Skin_1.xlsx	247	71.0535:86 71.08661:426 73.06541:35 77.03927:91 79.0538:158 81.06783:673 82.83508:52 83.08672:683 85.06446:93 85.10198:363 91.05697:86 93.07137:163 93.74638:35 94.79487:35 95.08457:820 97.09858:643 98.0142:35 98.81279:35 99.07784:135 99.11694:143 100.19917:35 101.09824:69 107.08574:162 109.10374:579 110.77568:52 111.08144:106 111.11692:325 111.91814:35 113.08437:34 113.0948:94 113.13358:90 115.11…	Chain resolved	14.035	820.741	13.91	820.739	[M+NH4]+	TG	TG 16:0_16:1_16:1	2670		C51H94O6	RUOVJPPUXXFZPC-UZTWDUGDNA-N	CCCCCCCCCCCCCCCC(=O)OCC(COC(=O)CCCCCCC\C=C/CCCCCC)OC(=O)CCCCCCC\C=C/CCCCCC
8_Mouse_Skin_1.xlsx	248	71.09019:52 85.1046:52 97.10414:35 111.11696:35 141.15726:17 149.12805:17 507.46973:91 507.48236:101 521.46588:52 533.49933:103 535.49341:507 535.52258:228 535.57776:51 537.56921:35 547.41437:17 547.45697:100 549.48022:86 561.53503:104 563.54083:86 575.52264:35	Chain resolved	14.451	806.745	14.56	806.76	[M+NH4]+	EtherTG	TG O-16:0_16:1_16:1	2524		C51H96O5	VCUSHZPXKJZXTH-XFUYORNGNA-N	CCCCCCCCCCCCCCCCOCC(COC(=O)CCCCCCC\C=C/CCCCCC)OC(=O)CCCCCCC\C=C/CCCCCC
8_Mouse_Skin_1.xlsx	249	71.08377:35 83.09523:17 95.08554:35 97.09957:52 225.26562:15 507.46265:69 507.47528:86 521.44916:69 533.45337:34 533.48254:93 535.49603:310 547.48596:88 549.47308:86 561.50464:86 561.5246:92 563.52368:52 563.56366:34	Chain resolved	14.453	806.765	14.56	806.76	[M+NH4]+	EtherTG	TG O-16:0_16:1_16:1	2525		C51H96O5	VCUSHZPXKJZXTH-XFUYORNGNA-N	CCCCCCCCCCCCCCCCOCC(COC(=O)CCCCCCC\C=C/CCCCCC)OC(=O)CCCCCCC\C=C/CCCCCC
8_Mouse_Skin_1.xlsx	250	71.04954:107 71.08501:307 73.0638:86 77.04009:142 79.05341:224 81.06995:1267 81.55305:35 83.08506:984 83.44338:35 85.06409:126 85.09772:239 85.78609:35 87.08081:86 91.0526:98 92.78577:52 93.06832:433 94.79726:86 95.08424:1319 95.62107:35 96.80412:34 97.06509:136 97.08167:91 97.10101:873 97.34993:35 99.07893:224 101.09651:137 105.0676:69 107.08401:381 108.76826:52 109.102:754 109.86801:35 111.0797…	Chain resolved	13.799	818.728	13.92	818.723	[M+NH4]+	TG	TG 14:1_16:1_18:1	2654		C51H92O6	ZIGMEVARAPDBLA-ZWGWOZOMNA-N	CCCCCCCC\C=C/CCCCCCCC(=O)OCC(COC(=O)CCCCCCC\C=C/CCCC)OC(=O)CCCCCCC\C=C/CCCCCC
8_Mouse_Skin_1.xlsx	251	81.06982:17 95.09091:17 98.85553:15 111.11648:35 125.13823:17 191.17995:17 219.20662:17 237.22014:15 505.46423:52 505.50208:34 510.02753:15 519.42975:34 533.49493:138 534.68439:17 539.48822:17 545.21368:15 547.45587:86 550.47894:17 561.51733:88 566.14294:17 587.48334:17 621.46082:15	Chain resolved	14.153	804.747	14.58	804.744	[M+NH4]+	EtherTG	TG O-16:1_16:1_16:1	2508		C51H94O5	HBFVGMHBNMILFI-BUTYCLJRNA-N	CCCCCC\C=C/CCCCCCCCOCC(COC(=O)CCCCCCC\C=C/CCCCCC)OC(=O)CCCCCCC\C=C/CCCCCC
8_Mouse_Skin_1.xlsx	252	71.0854:89 77.03678:17 79.04755:34 79.05627:103 81.06906:161 83.08158:160 85.06314:52 85.10325:86 91.05025:17 91.05292:88 93.06052:17 93.06999:196 95.08318:298 97.064:86 97.09993:137 99.08479:86 100.07704:35 105.06786:52 107.09151:111 109.09931:154 111.08289:100 111.11836:88 113.09626:95 119.08413:86 121.09589:181 123.11671:136 125.10093:87 125.12917:52 127.11366:87 131.07968:35 133.10254:140 135…	Chain resolved	13.645	816.711	13.72	816.708	[M+NH4]+	TG	TG 14:1_16:1_18:2	2638		C51H90O6	XPYGWWVHYLRURU-VTDYFPGANA-N	CCCCCC\C=C/CCCCCCCC(=O)OC(COC(=O)CCCCCCC\C=C/CCCC)COC(=O)CCCCCCC\C=C/C\C=C/CCCCC
8_Mouse_Skin_1.xlsx	253	77.03931:17 79.05509:35 81.06913:69 93.07143:35 95.08736:69 97.06685:35 99.08209:35 107.08145:34 109.1038:52 111.1155:35 121.09599:34 123.11527:35 133.1059:69 135.11491:69 137.13406:35 147.1174:34 149.1315:52 155.1546:17 161.12601:34 163.14749:89 175.14552:52 177.16325:69 189.16875:52 191.18207:35 205.18784:35 207.17947:34 209.19695:52 215.18253:52 217.1889:17 219.21082:52 227.17015:15 233.18729:…	Chain resolved	13.495	814.695	13.62	814.692	[M+NH4]+	TG	TG 14:1_16:1_18:3	2613		C51H88O6	ZFCWRLVKQZYVPK-BILZPMKYNA-N	CCCCCC\C=C/CCCCCCCC(=O)OC(COC(=O)CCCCCCC\C=C/CCCC)COC(=O)CCCCCCC\C=C/C\C=C/C\C=C/CC
8_Mouse_Skin_1.xlsx	254	81.066:17 81.06853:35 95.07858:17 95.08952:17 109.10326:35 121.44762:15 131.08414:17 135.10956:34 145.10812:35 149.13622:52 161.09181:35 167.05931:17 173.12796:35 173.14458:17 181.08206:17 185.12991:17 197.06914:87 197.07307:149 201.12383:17 203.17564:35 213.09523:17 213.17099:35 215.18033:35 219.09651:17 229.16565:17 229.19112:35 235.15309:15 239.32428:15 259.24457:17 269.23633:15 277.15463:15 3…	Chain resolved	13.401	812.664	13.41	812.676	[M+NH4]+	TG	TG 14:0_18:2_16:4	2595		C51H86O6	WUXVSXHNLFFLEL-WSEHMIFZNA-N	CCCCCCCCCCCCCC(=O)OCC(COC(=O)CCCCCCC\C=C/C\C=C/CCCCC)OC(=O)CC\C=C/C\C=C/C\C=C/C\C=C/CC
8_Mouse_Skin_1.xlsx	255	85.10018:15 157.00981:15 461.81491:15 537.45123:34 537.49353:69 549.78516:17 551.49646:98 565.46606:17 565.5094:122 574.77863:15 579.5462:69 593.52606:17 761.53729:15 803.80975:17 838.76654:52	Chain resolved	14.8	838.794	15.01	838.786	[M+NH4]+	TG	TG 15:0_16:0_18:0	2827		C52H100O6	BABSZGMYWGFHOB-UHFFFAOYNA-N	CCCCCCCCCCCCCCCCCC(=O)OCC(COC(=O)CCCCCCCCCCCCCC)OC(=O)CCCCCCCCCCCCCCC
8_Mouse_Skin_1.xlsx	256	71.08606:52 81.07108:52 83.08618:52 85.09886:34 95.0868:69 97.10361:35 107.08672:17 109.09888:69 123.11789:52 125.13506:35 135.11282:35 137.13525:35 139.15285:35 219.21068:17 225.22531:69 239.23097:89 247.23166:17 247.24048:35 251.23468:52 251.56378:15 265.24936:69 299.25714:17 321.26923:17 321.2843:35 383.16513:15 521.46753:35 523.48071:69 535.47241:89 535.51135:52 537.48315:275 537.52869:164 53…	Chain resolved	14.485	836.772	14.52	836.77	[M+NH4]+	TG	TG 15:0_16:0_18:1	2808		C52H98O6	IVRUJYRTYXTTIH-QPLCGJKRNA-N	CCCCCCCCCCCCCCCC(=O)OC(COC(=O)CCCCCCCCCCCCCC)COC(=O)CCCCCCC\C=C/CCCCCCCC
8_Mouse_Skin_1.xlsx	257	71.08644:69 79.05737:35 81.07143:116 83.07887:17 83.08527:115 85.1031:89 93.07121:35 95.08303:133 97.10255:100 106.9579:17 107.08557:69 109.10796:98 111.11527:86 113.13043:35 121.10503:96 123.11816:90 125.13219:34 127.1167:35 135.1049:34 135.11469:145 137.12233:52 137.12891:96 139.11171:35 147.11548:35 149.13298:91 151.14871:91 153.12592:69 161.44637:15 163.14726:92 165.16515:88 177.16116:52 179.…	Chain resolved	14.198	834.757	14.3	834.755	[M+NH4]+	TG	TG 15:0_16:1_18:1	2787		C52H96O6	ZSHVDBVWHRXKEV-UOBUJMOANA-N	CCCCCCCCCCCCCCC(=O)OCC(COC(=O)CCCCCCC\C=C/CCCCCCCC)OC(=O)CCCCCCC\C=C/CCCCCC
8_Mouse_Skin_1.xlsx	258	71.08404:86 77.05383:17 79.05483:86 81.06887:154 83.08266:197 85.06554:52 85.09917:69 91.05273:35 93.06844:109 95.08435:235 97.1025:134 99.07762:52 107.08552:122 109.10352:118 111.11521:96 113.09309:90 121.09879:193 123.11342:149 125.13369:86 127.11505:52 133.09912:86 135.11787:239 137.13211:156 139.10997:52 139.14307:52 141.12865:69 147.112:34 149.12949:219 149.75868:15 151.15208:93 153.12236:11…	Chain resolved	13.938	832.745	14.06	832.739	[M+NH4]+	TG	TG 16:1_16:1_17:1	2772		C52H94O6	QJJXGOJKLTYZHP-GGDBOESONA-N	CCCCCCC\C=C/CCCCCCCC(=O)OCC(COC(=O)CCCCCCC\C=C/CCCCCC)OC(=O)CCCCCCC\C=C/CCCCCC
8_Mouse_Skin_1.xlsx	259	81.06766:34 95.08852:52 101.09526:15 109.09772:52 111.11824:35 121.09578:17 121.10658:52 133.09921:17 135.11633:34 137.13385:35 147.11719:35 147.12059:17 161.13292:35 165.1273:17 177.16492:35 203.18164:34 205.20572:35 219.21478:69 223.20084:35 231.19753:17 235.20026:17 235.22177:17 237.22423:86 241.18054:15 249.22234:34 263.23154:34 263.25885:17 309.26175:17 311.25281:69 313.27756:52 323.25259:15…	Chain resolved	13.742	830.727	13.77	830.723	[M+NH4]+	TG	TG 15:1_16:1_18:2	2756		C52H92O6	IZXPSZIPONSOKJ-VAHMRVLYNA-N	CCCCCC\C=C/CCCCCCCC(=O)OC(COC(=O)CCCCCCC\C=C/CCCCC)COC(=O)CCCCCCC\C=C/C\C=C/CCCCC
8_Mouse_Skin_1.xlsx	260	83.68049:15 107.08248:15 109.10193:35 110.83144:15 151.11424:17 175.08975:15 199.10443:15 221.1797:17 245.22498:15 291.22595:15 313.28839:35 317.23776:15 337.28351:52 461.34204:15 501.38971:17 529.45392:17 531.43073:86 533.47272:35 543.44727:15 545.44672:52 555.71051:17 557.45752:88 557.49396:34 571.4516:17 573.47504:92 573.50525:69 585.48004:17 599.47943:17 630.59186:17 683.19012:15 741.42316:15…	Chain resolved	13.544	828.707	13.65	828.708	[M+NH4]+	TG	TG 14:1_17:2_18:2	2731		C52H90O6	DIRQJMNXHBIQJZ-KMIOZARSNA-N	CCCCC\C=C/C\C=C/CCCCCCCC(=O)OCC(COC(=O)CCCCCCC\C=C/CCCC)OC(=O)CCCCCCC\C=C/C\C=C/CCCC
8_Mouse_Skin_1.xlsx	261	89.05886:15 133.09264:17 149.13127:17 161.12939:15 221.17763:17 237.21606:17 253.74655:15 261.22:35 293.22064:15 337.25266:17 337.29901:35 465.41168:15 517.39313:15 531.42438:86 531.44702:69 533.44043:95 543.39832:17 545.4599:69 551.58905:15 555.45941:17 557.45764:88 559.47272:17 569.45203:17 571.46179:69 571.53223:17 573.46509:69 573.49194:69 585.453:34 585.48358:52 597.47247:17 597.5376:17 599.…	Chain resolved	13.601	828.71	13.65	828.708	[M+NH4]+	TG	TG 14:1_17:2_18:2	2732		C52H90O6	DIRQJMNXHBIQJZ-KMIOZARSNA-N	CCCCC\C=C/C\C=C/CCCCCCCC(=O)OCC(COC(=O)CCCCCCC\C=C/CCCC)OC(=O)CCCCCCC\C=C/C\C=C/CCCC
8_Mouse_Skin_1.xlsx	262	81.07357:35 83.08488:35 95.08266:17 97.1022:35 109.10031:35 137.12701:17 137.13359:35 193.19409:15 221.2211:35 239.23964:69 249.25572:17 261.05191:15 287.28516:15 313.27554:34 327.35849:15 341.2897:35 523.46472:52 551.5025:443 551.52557:439 579.53546:764 580.53528:35 607.52332:17 607.55792:88 607.58905:34 852.65692:17 852.78387:149	Chain resolved	15	852.804	15.06	852.801	[M+NH4]+	TG	TG 16:0_16:0_18:0	2937		C53H102O6	DQKMNCLZNGAXNX-UHFFFAOYNA-N	CCCCCCCCCCCCCCCCCC(=O)OCC(COC(=O)CCCCCCCCCCCCCCC)OC(=O)CCCCCCCCCCCCCCC
8_Mouse_Skin_1.xlsx	263	71.08675:194 79.05022:17 81.0604:17 81.07176:148 83.08688:192 85.0685:52 85.10085:171 91.05446:35 93.06884:86 95.08475:245 97.10291:169 99.08501:52 99.11573:93 107.08159:52 109.10101:221 111.11565:114 113.09502:52 113.13231:86 121.10233:104 123.11699:161 125.13101:103 127.15189:52 135.12:258 137.1326:132 139.11212:34 139.15347:87 141.1658:69 147.11591:35 149.12999:166 151.14397:108 151.67894:17 1…	Chain resolved	14.638	850.788	14.78	850.786	[M+NH4]+	TG	TG 16:0_16:0_18:1	2919		C53H100O6	YHMDGPZOSGBQRH-QPLCGJKRNA-N	CCCCCCCCCCCCCCCC(=O)OCC(COC(=O)CCCCCCC\C=C/CCCCCCCC)OC(=O)CCCCCCCCCCCCCCC
8_Mouse_Skin_1.xlsx	264	71.09088:52 97.10094:17 141.16362:15 225.27174:15 426.9183:15 509.47961:34 509.49228:34 523.51294:17 535.52777:69 537.51581:112 549.45593:17 551.49927:52 563.50629:98 563.5296:173 565.54895:52 570.2915:15 577.48126:34 577.50818:69 577.5318:88 591.5694:52 666.94153:15 809.75226:34 834.92767:15 836.73602:146 836.78064:130	Chain resolved	15.167	836.793	15.26	836.807	[M+NH4]+	EtherTG	TG O-18:1_16:0_16:0	2809		C53H102O5	XBBSAJXNKNWKFB-QPLCGJKRNA-N	CCCCCCCCCCCCCCCC(=O)OCC(COCCCCCCCC\C=C/CCCCCCCC)OC(=O)CCCCCCCCCCCCCCC
8_Mouse_Skin_1.xlsx	265	71.05114:86 71.08661:300 73.06661:35 77.03803:69 79.0563:125 81.06277:51 81.06908:777 83.08672:519 85.06963:92 85.09939:415 85.33242:52 91.05563:69 93.06866:195 95.08456:873 95.92335:35 96.34412:35 97.06541:86 97.10134:405 99.08203:105 99.11694:122 101.09541:34 105.06933:52 107.08283:255 108.76414:35 109.10081:657 111.08292:198 111.10657:51 111.11543:268 113.13209:91 114.69027:35 121.10056:430 12…	Chain resolved	14.342	848.775	14.34	848.77	[M+NH4]+	TG	TG 16:0_16:1_18:1	2902		C53H98O6	TWJCMQZMAPGUSG-BIDHIOHYNA-N	CCCCCCCCCCCCCCCC(=O)OCC(COC(=O)CCCCCCC\C=C/CCCCCCCC)OC(=O)CCCCCCC\C=C/CCCCCC
8_Mouse_Skin_1.xlsx	266	71.08778:88 79.37708:15 81.07034:17 85.09938:86 97.09995:52 109.10079:35 113.12909:35 121.10208:17 135.12297:17 141.16051:69 151.15573:15 167.1792:15 177.94614:15 219.20027:17 225.25471:17 253.25471:17 253.25919:17 263.2793:35 307.28683:17 307.29666:35 313.58536:15 383.32611:15 488.14822:15 507.48526:35 521.44318:17 535.47687:170 535.4931:283 535.52557:204 537.52014:52 547.44031:17 549.47333:88 5…	Chain resolved	14.802	834.789	14.8	834.791	[M+NH4]+	EtherTG	TG O-16:0_16:1_18:1	2789		C53H100O5	CBIXYGLVXFZULT-HBLVUIEFNA-N	CCCCCCCCCCCCCCCCOCC(COC(=O)CCCCCCC\C=C/CCCCCCCC)OC(=O)CCCCCCC\C=C/CCCCCC
8_Mouse_Skin_1.xlsx	267	71.05122:130 71.08551:158 73.0643:86 77.03689:124 79.05638:198 79.6786:35 80.82313:69 81.07043:1209 81.5396:35 83.08681:1043 83.63613:35 85.06715:127 85.10078:166 85.80604:35 87.08128:86 91.05707:99 93.07147:295 95.08604:1338 95.57214:35 97.06276:195 97.10145:785 97.60514:35 99.08215:139 99.11844:69 101.09129:52 105.07232:52 106.75957:52 107.0844:366 109.10093:660 111.08452:161 111.10078:100 111.…	Chain resolved	14.078	846.757	14.21	846.755	[M+NH4]+	TG	TG 16:1_16:1_18:1	2886		C53H96O6	UFHNZOACKFBCOM-ULXWNTFBNA-N	CCCCCCCC\C=C/CCCCCCCC(=O)OCC(COC(=O)CCCCCCC\C=C/CCCCCC)OC(=O)CCCCCCC\C=C/CCCCCC
8_Mouse_Skin_1.xlsx	268	81.06609:17 83.08369:52 85.10023:35 97.09955:35 107.08972:15 121.10024:35 123.11334:35 149.12268:17 179.16614:15 203.17587:15 275.24136:15 279.26727:35 295.2702:17 307.29514:34 420.31439:15 519.43335:15 533.48883:170 533.52771:86 544.00635:15 547.48254:88 559.74786:17 561.51117:247 575.45477:17 575.49518:69 587.52802:17 589.56262:87 815.75061:52	Chain resolved	14.457	832.781	14.5	832.775	[M+NH4]+	EtherTG	TG O-18:1_16:1_16:1	2773		C53H98O5	IUKPDUKYVAUSDI-ULXWNTFBNA-N	CCCCCCCC\C=C/CCCCCCCCOCC(COC(=O)CCCCCCC\C=C/CCCCCC)OC(=O)CCCCCCC\C=C/CCCCCC
8_Mouse_Skin_1.xlsx	269	71.05099:100 71.08646:186 73.06048:35 77.04035:86 79.05366:208 81.07021:692 82.88216:35 83.08401:351 85.06303:117 85.10054:95 87.08234:52 91.05549:102 93.06583:417 95.0858:542 97.06528:87 97.09844:245 99.0819:102 100.58125:35 105.07207:181 107.07545:52 107.08997:196 109.10068:532 111.08279:101 111.11975:155 111.44079:35 113.09468:94 115.10506:35 117.06789:35 119.08864:98 120.7257:35 121.10044:375…	Chain resolved	13.878	844.743	14.23	844.739	[M+NH4]+	TG	TG 16:1_16:1_18:2	2872		C53H94O6	PVMBAGXWHHZKFP-BGWVPBAENA-N	CCCCCC\C=C/CCCCCCCC(=O)OCC(COC(=O)CCCCCCC\C=C/C\C=C/CCCCC)OC(=O)CCCCCCC\C=C/CCCCCC
8_Mouse_Skin_1.xlsx	270	71.08544:69 77.03928:69 79.05382:86 81.06783:119 83.08673:100 85.10329:52 91.04895:69 91.05564:52 93.06868:120 95.08459:135 97.06405:86 97.09721:95 99.07926:69 105.0636:17 105.06791:69 107.0843:87 109.0979:97 111.08589:69 111.11694:87 113.09631:52 117.06955:35 119.08572:69 121.09904:143 123.11989:111 125.13237:52 127.11214:34 131.08778:89 133.10098:98 135.1165:153 137.09624:52 137.13237:124 139.1…	Chain resolved	13.697	842.726	13.75	842.723	[M+NH4]+	TG	TG 16:1_16:2_18:2	2858		C53H92O6	ULJHWFHQNRMICZ-MWKAXIEXNA-N	CCCCCC\C=C/CCCCCCCC(=O)OCC(COC(=O)CCCCCCC\C=C/C\C=C/CCCCC)OC(=O)CCCCCCC\C=C/C\C=C/CCC
8_Mouse_Skin_1.xlsx	271	81.06988:52 91.05519:35 93.0723:17 97.10232:35 105.07183:17 109.09898:35 111.12248:15 121.09872:52 131.09715:17 133.10234:35 135.11299:69 137.13048:35 145.09985:35 147.11375:35 149.13298:69 159.10809:17 161.12939:52 171.10245:17 173.14479:35 175.14543:35 181.1559:15 205.19597:17 209.18692:35 215.17239:35 217.19113:35 237.22469:86 243.20209:35 259.20203:52 261.22:102 263.23215:69 283.22806:69 311.…	Chain resolved	13.597	840.709	13.61	840.708	[M+NH4]+	TG	TG 16:1_18:2_16:3	2842		C53H90O6	RFQHDDBSCWZGDO-NCJGHCTNNA-N	CCCCCC\C=C/CCCCCCCC(=O)OCC(COC(=O)CCCCCCC\C=C/C\C=C/CCCCC)OC(=O)CCCCC\C=C/C\C=C/C\C=C/CC
8_Mouse_Skin_1.xlsx	272	81.06477:35 83.09387:15 91.05379:17 119.08224:17 121.10943:17 133.09415:35 139.11319:17 143.093:15 157.10292:17 171.11147:15 179.93463:15 185.12617:17 193.19615:15 197.14995:17 201.15573:35 211.14262:17 211.15077:35 215.14134:17 225.22122:17 237.22232:35 251.18813:17 255.2274:17 257.18713:86 259.5903:15 265.28375:17 283.17822:17 285.22333:35 289.18536:15 293.22757:35 311.24356:69 331.24484:15 337…	Chain resolved	13.458	838.701	13.52	838.692	[M+NH4]+	TG	TG 12:0_16:1_22:6	2825		C53H88O6	YXTGOPPZEULCSO-OJOXMCQANA-N	CCCCCCCCCCCC(=O)OCC(COC(=O)CC\C=C/C\C=C/C\C=C/C\C=C/C\C=C/C\C=C/CC)OC(=O)CCCCCCC\C=C/CCCCCC
8_Mouse_Skin_1.xlsx	273	85.10409:17 97.10506:17 121.11103:17 151.13834:35 155.18932:15 223.15718:15 239.23343:35 253.33113:15 265.25653:52 313.271:17 493.4325:15 535.52838:17 537.46442:34 547.80096:15 549.49933:69 551.47363:69 551.49664:86 557.39459:15 563.50031:90 565.48956:144 565.52625:154 565.57959:51 570.89856:15 577.50555:162 577.52911:182 579.50586:17 579.53625:52 584.3573:15 591.49164:87 591.52917:182 593.54333:…	Chain resolved	14.826	864.797	14.84	864.801	[M+NH4]+	TG	TG 16:0_17:0_18:1	3019		C54H102O6	RHDRMOUSDQDVCE-RFBIWTDZNA-N	CCCCCCCCCCCCCCCCC(=O)OC(COC(=O)CCCCCCCCCCCCCCC)COC(=O)CCCCCCC\C=C/CCCCCCCC
8_Mouse_Skin_1.xlsx	274	71.08765:90 79.05491:35 81.06894:124 83.08402:94 85.10184:86 91.0488:17 93.06718:52 95.0858:100 97.10121:87 99.1182:35 105.06776:35 109.06553:17 109.10361:92 111.11384:88 113.09468:17 121.10199:86 123.10731:17 123.11509:88 125.09302:35 127.11043:35 133.10571:17 135.118:100 137.13716:86 139.10349:17 149.12277:17 149.12962:69 151.1505:98 161.12762:17 163.14732:69 165.15979:52 167.14471:35 189.16667…	Chain resolved	14.513	862.787	14.61	862.786	[M+NH4]+	TG	TG 16:0_17:1_18:1	3001		C54H100O6	QLIUVBJPQMDRHV-IFNXDHGUNA-N	CCCCCCCCCCCCCCCC(=O)OCC(COC(=O)CCCCCCC\C=C/CCCCCCCC)OC(=O)CCCCCCC\C=C/CCCCCCC
8_Mouse_Skin_1.xlsx	275	71.04942:35 77.03996:17 79.05452:52 81.07108:130 83.08619:93 85.09757:52 93.07492:86 95.08543:171 97.09945:101 107.0751:17 107.08525:88 109.10179:92 111.07505:35 111.11348:86 113.09582:35 121.09238:17 121.1001:95 123.11787:99 125.09582:35 127.11642:35 133.09731:34 135.11769:112 137.13028:90 139.09987:17 141.12848:52 145.09627:17 147.11523:52 149.13446:107 151.14848:91 153.12569:52 155.14194:52 16…	Chain resolved	14.23	860.776	14.32	860.77	[M+NH4]+	TG	TG 16:1_17:1_18:1	2982		C54H98O6	VMZMPPFYTBICED-GGVGVQDLNA-N	CCCCCCCC\C=C/CCCCCCCC(=O)OCC(COC(=O)CCCCCCC\C=C/CCCCCC)OC(=O)CCCCCCC\C=C/CCCCCCC
8_Mouse_Skin_1.xlsx	276	71.08752:52 79.05602:69 80.05046:87 81.06754:149 83.08388:69 85.10169:52 91.05399:17 93.07378:69 95.08837:96 97.09966:91 99.11663:35 107.07672:17 107.08688:69 109.10342:88 111.1166:69 113.10045:35 119.08385:35 121.10178:95 123.11176:69 125.10378:34 127.11653:35 133.09254:17 133.0974:52 135.11613:125 137.12872:86 139.10986:52 145.10814:17 147.11868:86 149.13278:150 151.14679:52 161.12022:52 161.13…	Chain resolved	13.998	858.763	14.16	858.755	[M+NH4]+	TG	TG 16:1_17:1_18:2	2971		C54H96O6	LJSWNLLJRASQSC-AUOINHTKNA-N	CCCCCCC\C=C/CCCCCCCC(=O)OC(COC(=O)CCCCCCC\C=C/CCCCCC)COC(=O)CCCCCCC\C=C/C\C=C/CCCCC
8_Mouse_Skin_1.xlsx	277	79.05335:17 80.04904:69 81.07243:35 85.06791:15 119.07771:17 151.11417:17 171.07666:15 187.15057:15 211.21803:15 223.20941:35 237.22447:15 261.23334:17 297.24698:15 325.28876:17 337.28317:52 339.29257:35 431.30219:15 539.45544:15 557.43689:52 559.47516:126 561.49054:89 564.37885:15 571.45422:52 571.48773:86 573.46753:52 579.1203:15 585.47925:106 585.50983:86 587.50012:35 597.46124:17 599.49921:96…	Chain resolved	13.834	856.749	13.89	856.739	[M+NH4]+	TG	TG 16:1_17:1_18:3	2957		C54H94O6	NRPMXOZWNHRGGB-QYUCLVLZNA-N	CCCCCCC\C=C/CCCCCCCC(=O)OC(COC(=O)CCCCCCC\C=C/CCCCCC)COC(=O)CCCCCCC\C=C/C\C=C/C\C=C/CC
8_Mouse_Skin_1.xlsx	278	80.04781:52 123.11652:17 145.10327:15 161.12053:17 161.133:35 189.16492:15 214.06909:15 219.22139:17 231.20865:15 261.2132:17 261.22906:17 311.27106:15 335.28522:17 337.27582:52 492.53259:15 523.46863:15 547.50885:15 557.44092:117 557.45416:150 557.49725:34 559.46259:89 559.49579:86 563.5036:15 573.4649:35 583.43213:17 583.48297:52 593.21881:15 597.4483:52 597.49286:88 599.4519:17 599.48627:86 77…	Chain resolved	13.754	854.723	13.7	854.723	[M+NH4]+	TG	TG 15:1_18:2_18:3	2946		C54H92O6	UHOYSFKFVXYJBU-VWDVPHDYNA-N	CCCCC\C=C/CCCCCCCC(=O)OCC(COC(=O)CCCCCCC\C=C/C\C=C/C\C=C/CC)OC(=O)CCCCCCC\C=C/C\C=C/CCCCC
8_Mouse_Skin_1.xlsx	279	80.04935:279 135.11801:15 189.16667:17 229.18047:15 253.19679:17 273.71429:15 293.22711:15 507.40051:17 507.44473:86 513.69385:15 533.43811:34 541.41333:15 547.45734:52 551.47784:17 551.5141:17 555.42719:34 561.46228:15 579.50336:35 581.46313:34 587.46094:17 587.52551:35 595.46936:17 691.59235:15 817.81073:15 852.74371:52	Chain resolved	13.565	852.706	13.52	852.708	[M+NH4]+	TG	TG 16:1_19:2_16:4	2935		C54H90O6	IHVLHHPNKQPJDK-MZLOVVABNA-N	CCCCCC\C=C/CCCCCCCC(=O)OCC(COC(=O)CCCCCCC\C=C/C\C=C/CCCCCC)OC(=O)CC\C=C/C\C=C/C\C=C/C\C=C/CC
8_Mouse_Skin_1.xlsx	280	71.08613:69 79.05458:17 81.06989:69 83.08753:87 85.10281:89 86.92636:15 93.06417:35 93.07635:17 95.08277:87 97.094:17 97.09815:69 99.11791:35 107.08244:17 109.10188:87 111.11357:34 113.1332:35 121.1002:69 121.10946:17 123.12108:52 125.12572:35 135.11127:34 137.12712:69 149.12602:17 151.14688:52 163.14183:17 165.15788:52 179.17728:35 197.18538:15 237.21362:17 239.2332:131 244.10593:15 247.24055:69…	Chain resolved	15.032	878.823	14.91	878.817	[M+NH4]+	TG	TG 16:0_18:0_18:1	3132		C55H104O6	NPCZZYKITFKRQZ-RFBIWTDZNA-N	CCCCCCCCCCCCCCCCCC(=O)OC(COC(=O)CCCCCCCCCCCCCCC)COC(=O)CCCCCCC\C=C/CCCCCCCC
8_Mouse_Skin_1.xlsx	281	85.1054:34 97.10092:17 505.46436:15 509.48621:52 535.50531:52 535.8559:15 537.51611:96 537.52264:124 563.51324:34 563.54987:86 565.53925:69 565.56921:52 577.47479:17 591.55951:146 591.60382:177 593.57373:69 593.59766:52 605.53772:87 605.56879:86 619.56049:17 619.58844:86 619.6059:69 619.64429:34 647.63068:35 864.76874:261 864.82648:140	Chain resolved	15.614	864.826	15.81	864.838	[M+NH4]+	EtherTG	TG O-16:0_16:0_20:1	3020		C55H106O5	GYTLUKREBYSKJL-RFBIWTDZNA-N	CCCCCCCCCCCCCCCCOCC(COC(=O)CCCCCCCCC\C=C/CCCCCCCC)OC(=O)CCCCCCCCCCCCCCC
8_Mouse_Skin_1.xlsx	282	71.05232:69 71.08779:179 77.04295:52 79.05629:104 80.82303:35 81.07034:293 83.08288:450 85.06575:86 85.10197:287 91.04893:17 91.05026:34 93.07001:185 95.0873:734 96.22439:35 97.06679:52 97.10271:354 97.47482:35 98.81696:35 99.08202:88 101.09823:86 107.08573:109 109.10226:325 111.07848:88 111.11247:299 113.09181:69 113.13059:69 115.1157:35 120.72581:35 121.10209:282 123.11674:270 125.09312:52 125.…	Chain resolved	14.678	876.804	14.44	876.801	[M+NH4]+	TG	TG 16:0_18:1_18:1	3115		C55H102O6	JFISYPWOVQNHLS-LBXGSASVNA-N	CCCCCCCCCCCCCCCC(=O)OCC(COC(=O)CCCCCCC\C=C/CCCCCCCC)OC(=O)CCCCCCC\C=C/CCCCCCCC
8_Mouse_Skin_1.xlsx	283	83.08108:17 87.04271:15 97.09808:35 137.13194:17 155.57022:15 257.25659:15 307.29456:17 353.91559:15 507.4646:35 507.49301:17 535.49799:89 561.49335:17 561.76917:35 563.52899:179 567.72162:15 575.53094:35 577.51093:86 578.50562:17 589.56134:136 591.51758:34 591.54144:69 591.57898:144 603.50232:17 603.52985:88 609.8479:15 827.72101:15 845.84296:35 862.73108:69 862.80115:52	Chain resolved	15.189	862.84	15.16	862.822	[M+NH4]+	EtherTG	TG O-18:0_16:1_18:1	3003		C55H104O5	SCBACHTYIQNQJX-AWOVZMASNA-N	CCCCCCCCCCCCCCCCCCOCC(COC(=O)CCCCCCC\C=C/CCCCCCCC)OC(=O)CCCCCCC\C=C/CCCCCC
8_Mouse_Skin_1.xlsx	284	71.05116:92 71.08781:208 73.06902:35 77.0405:97 79.05381:186 81.07162:644 81.90465:35 83.08673:447 84.01098:35 85.10329:125 87.0825:35 91.05563:92 93.07138:199 95.08595:647 97.10136:505 98.31852:35 99.08065:114 99.11416:52 101.09683:52 105.07078:69 107.0872:226 109.10375:610 109.45561:35 111.08293:182 111.11841:218 113.0978:97 114.0948:35 115.10971:69 119.08418:93 120.74432:35 121.1052:382 122.74…	Chain resolved	14.389	874.787	14.21	874.786	[M+NH4]+	TG	TG 16:1_18:1_18:1	3101		C55H100O6	YBWITEZBUYUNFC-CABVQDRLNA-N	CCCCCCCC\C=C/CCCCCCCC(=O)OCC(COC(=O)CCCCCCC\C=C/CCCCCC)OC(=O)CCCCCCC\C=C/CCCCCCCC
8_Mouse_Skin_1.xlsx	285	71.04746:86 71.08411:142 77.0379:104 79.05492:193 81.07021:776 83.07892:98 83.08531:454 83.81813:35 85.06821:102 85.10056:112 87.08366:35 91.05283:99 93.07125:204 95.08718:936 95.3965:35 97.06529:88 97.09846:374 99.07773:157 99.11402:52 101.0967:35 105.06634:101 107.08708:177 109.10216:485 111.07985:132 111.11681:279 113.09917:98 117.07095:52 119.08253:118 121.09737:564 121.91206:35 123.11666:365…	Chain resolved	14.154	872.772	14.17	872.77	[M+NH4]+	TG	TG 16:1_18:1_18:2	3081		C55H98O6	WHSWXEYWNPTUPW-KPJCRDJJNA-N	CCCCCCCC\C=C/CCCCCCCC(=O)OC(COC(=O)CCCCCCC\C=C/CCCCCC)COC(=O)CCCCCCC\C=C/C\C=C/CCCCC
8_Mouse_Skin_1.xlsx	286	71.08657:121 73.06297:35 77.03307:52 77.03799:108 79.05126:334 81.0703:693 83.04832:69 83.08539:241 85.0657:102 85.10063:114 87.08374:35 91.05289:191 93.07131:256 93.80064:35 95.08451:591 95.66798:35 97.06397:154 97.09852:327 97.73387:35 99.07778:92 101.09394:35 105.06927:156 107.08422:245 109.09781:483 111.08137:114 111.11684:150 113.09473:98 117.0649:17 117.07553:86 119.08715:112 121.0974:709 1…	Chain resolved	13.934	870.755	13.98	870.755	[M+NH4]+	TG	TG 16:1_18:2_18:2	3065		C55H96O6	CQZAAIKPSLHIBC-BDMHOKOONA-N	CCCCCC\C=C/CCCCCCCC(=O)OCC(COC(=O)CCCCCCC\C=C/C\C=C/CCCCC)OC(=O)CCCCCCC\C=C/C\C=C/CCCCC
8_Mouse_Skin_1.xlsx	287	79.05141:17 79.05265:86 81.06918:154 83.08426:86 85.06457:52 91.0544:86 93.07284:89 94.06587:17 95.08605:117 97.10146:86 105.06946:52 107.08878:89 109.09801:87 111.08009:52 113.09344:34 117.07726:35 119.08737:94 121.1007:128 123.12157:90 125.09956:52 131.08952:86 133.10275:87 135.11664:202 137.13579:99 139.15503:35 145.09851:69 147.11751:182 149.13332:102 151.15077:88 153.12103:69 155.15297:35 15…	Chain resolved	13.742	868.742	13.82	868.739	[M+NH4]+	TG	TG 16:1_18:2_18:3	3050		C55H94O6	NOOJQDXMGLPOOA-SHCTYRPRNA-N	CCCCCC\C=C/CCCCCCCC(=O)OCC(COC(=O)CCCCCCC\C=C/C\C=C/C\C=C/CC)OC(=O)CCCCCCC\C=C/C\C=C/CCCCC
8_Mouse_Skin_1.xlsx	288	77.03878:17 79.05208:52 80.05027:69 81.06861:94 83.08752:69 85.06659:35 91.04983:69 93.06823:52 95.0855:69 97.10091:52 99.08301:35 103.0546:17 105.06749:52 107.0839:52 109.09457:86 113.50197:15 117.06766:52 119.08535:52 121.09713:99 123.11642:95 125.09751:35 129.06091:17 131.08426:87 133.10391:86 135.1162:102 137.13043:52 141.07532:35 143.08133:52 145.10318:92 147.112:86 149.12607:69 151.10899:35…	Chain resolved	13.673	866.725	13.66	866.723	[M+NH4]+	TG	TG 16:1_18:2_18:4	3035		C55H92O6	CMQKNURFVKDTED-ILZAATORNA-N	CCCCCC\C=C/CCCCCCCC(=O)OCC(COC(=O)CCCC\C=C/C\C=C/C\C=C/C\C=C/CC)OC(=O)CCCCCCC\C=C/C\C=C/CCCCC
8_Mouse_Skin_1.xlsx	289	81.06895:69 95.08307:17 97.12471:17 118.07916:17 123.12132:35 131.08606:35 135.08214:17 141.61237:15 147.07982:35 151.15567:35 152.37198:15 159.11342:15 163.14197:17 179.13794:17 183.11476:35 183.17929:35 185.13959:17 197.11647:17 203.1857:35 211.13847:17 223.14853:15 227.17638:35 231.17841:35 237.22862:35 239.22873:17 255.21146:17 263.24072:17 265.25604:17 269.22458:52 283.23682:35 287.22308:15 …	Chain resolved	13.526	864.708	13.52	864.708	[M+NH4]+	TG	TG 14:1_16:1_22:6	3017		C55H90O6	CXMIOWMHEHIKQH-YXKPLSQCNA-N	CCCCCC\C=C/CCCCCCCC(=O)OC(COC(=O)CCCCCCC\C=C/CCCC)COC(=O)CC\C=C/C\C=C/C\C=C/C\C=C/C\C=C/C\C=C/CC
8_Mouse_Skin_1.xlsx	290	127.15138:17 277.27856:15 537.49646:17 537.52246:86 549.55139:17 563.55304:34 565.56573:89 570.76398:15 591.57294:52 593.59406:52 593.60767:34 597.92773:15 605.53754:52 605.56512:69 607.6134:35 619.60919:101 620.38092:15 633.59882:69 873.14001:17 890.04614:35 892.77203:177 892.80139:299 892.84747:314	Chain resolved	16.036	892.839	15.27	892.833	[M+NH4]+	TG	TG 16:0_17:0_20:1	3235		C56H106O6	PRCHVKQUGZIWMU-RFBIWTDZNA-N	CCCCCCCCCCCCCCCCC(=O)OC(COC(=O)CCCCCCCCCCCCCCC)COC(=O)CCCCCCCCC\C=C/CCCCCCCC
8_Mouse_Skin_1.xlsx	291	81.07034:35 95.08456:35 97.10686:35 99.09179:17 113.13357:17 135.11807:35 140.57127:15 151.14883:35 165.16525:35 237.22855:35 239.23517:35 247.25354:34 251.25003:17 263.22922:17 265.25363:87 270.3071:17 279.26657:52 299.25424:15 327.28424:35 339.29691:52 535.4444:17 543.513:17 549.47992:86 561.53143:17 563.48059:95 563.50391:102 565.51318:35 575.49207:116 575.51562:179 577.51581:210 577.53943:170…	Chain resolved	14.85	890.817	14.92	890.817	[M+NH4]+	TG	TG 16:0_18:1_19:1	3215		C56H104O6	IDUAWMUEKRFTEE-UKDOXLPINA-N	CCCCCCCCCCCCCCCC(=O)OCC(COC(=O)CCCCCCC\C=C/CCCCCCCCC)OC(=O)CCCCCCC\C=C/CCCCCCCC
8_Mouse_Skin_1.xlsx	292	77.04123:17 81.07237:93 83.08366:92 85.06139:17 88.34951:15 93.0736:52 95.08683:96 97.10088:86 105.07032:17 109.10037:97 111.11649:52 121.10015:104 123.11324:52 125.09744:52 135.1161:102 137.13199:86 143.16176:17 149.12939:88 153.12923:35 158.10997:15 161.13632:52 163.14893:69 165.15781:17 171.48402:15 175.15636:17 179.18472:35 223.21136:15 233.22145:69 235.25197:17 237.22432:69 239.22009:17 245.…	Chain resolved	14.541	888.805	14.59	888.801	[M+NH4]+	TG	TG 17:1_18:1_18:1	3191		C56H102O6	ZNQBEJJYVJSZLM-NRRKBIGSNA-N	CCCCCCCC\C=C/CCCCCCCC(=O)OCC(COC(=O)CCCCCCC\C=C/CCCCCCC)OC(=O)CCCCCCC\C=C/CCCCCCCC
8_Mouse_Skin_1.xlsx	293	76.06625:15 79.05759:52 80.04827:89 81.05271:52 81.07039:87 83.08676:88 85.25217:15 95.08325:112 97.10416:86 107.08434:35 109.09793:52 111.11401:35 119.08575:35 121.09599:69 123.11371:52 125.09946:35 133.09132:17 133.09779:34 135.1198:123 137.13242:86 139.11357:35 145.77832:17 149.13148:86 151.14375:52 153.12787:35 161.13489:52 163.14748:52 165.16356:69 173.13197:17 177.16324:34 189.16487:35 191.…	Chain resolved	14.277	886.787	14.46	886.786	[M+NH4]+	TG	TG 17:1_18:1_18:2	3176		C56H100O6	VESVDAJIPQIOEH-SWVQGCAJNA-N	CCCCCCCC\C=C/CCCCCCCC(=O)OC(COC(=O)CCCCCCC\C=C/CCCCCCC)COC(=O)CCCCCCC\C=C/C\C=C/CCCCC
8_Mouse_Skin_1.xlsx	294	80.049:95 81.05723:69 95.08549:52 107.08098:17 107.09404:35 123.11485:17 149.13289:35 163.14902:35 243.20845:17 245.22479:52 249.19167:17 251.2326:34 261.21979:34 261.24924:17 263.24557:52 317.25497:17 325.27365:52 337.25491:52 337.29868:52 515.06958:15 573.49127:69 575.50146:17 585.47614:117 585.48969:103 587.48334:254 589.50769:88 597.53003:34 599.46857:68 599.50287:230 599.5235:144 601.50995:8…	Chain resolved	14.078	884.766	14.43	884.77	[M+NH4]+	TG	TG 17:1_18:1_18:3	3166		C56H98O6	PGBGUWBYYROWIR-GYJZPJDZNA-N	CCCCCCCC\C=C/CCCCCCCC(=O)OC(COC(=O)CCCCCCC\C=C/CCCCCCC)COC(=O)CCCCCCC\C=C/C\C=C/C\C=C/CC
8_Mouse_Skin_1.xlsx	295	80.04795:276 121.10795:35 145.10645:17 201.15933:52 203.17336:52 205.19739:15 215.19437:17 231.20786:15 267.20749:17 285.22241:17 285.22717:35 287.24637:52 299.25146:52 311.24988:52 313.28207:34 337.25107:17 339.29135:35 523.46234:15 537.47754:35 547.81409:17 549.49603:90 559.50238:17 561.47125:162 563.50024:104 571.46826:35 573.495:69 575.52197:91 583.47601:52 585.48322:90 595.49567:17 597.4892:…	Chain resolved	14.023	882.752	13.96	882.755	[M+NH4]+	TG	TG 16:0_17:2_20:4	3156		C56H96O6	VJVTVEVKQDRNGN-JFBRUFOWNA-N	CCCCCCCCCCCCCCCC(=O)OCC(COC(=O)CCCCCC\C=C/C\C=C/C\C=C/C\C=C/CC)OC(=O)CCCCCCC\C=C/C\C=C/CCCC
8_Mouse_Skin_1.xlsx	296	78.03961:17 80.04828:506 81.07166:35 287.23743:35 299.2569:35 533.4314:17 535.46753:69 559.46991:35 561.49194:101 575.48236:34 583.45984:34 621.47925:34 798.67236:34 880.73169:52	Chain resolved	13.805	880.729	13.77	880.739	[M+NH4]+	TG	TG 15:0_18:2_20:5	3145		C56H94O6	SIHHHEPUBOVUOE-YKBYDHHENA-N	CCCCCCCCCCCCCCC(=O)OCC(COC(=O)CCC\C=C/C\C=C/C\C=C/C\C=C/C\C=C/CC)OC(=O)CCCCCCC\C=C/C\C=C/CCCCC
8_Mouse_Skin_1.xlsx	297	80.04771:103 91.04977:17 107.08675:17 132.09291:15 145.08961:17 161.13284:17 163.15259:35 180.08894:15 185.13383:17 193.16109:15 223.16963:17 233.19594:15 245.2292:15 261.21075:15 293.21082:17 311.23126:17 331.23727:15 351.21954:15 533.40442:17 533.45624:102 547.4364:17 559.47894:34 568.51825:15 573.4848:35 577.52209:17 583.43866:35 591.54596:17 597.45831:15 605.54126:35 607.48584:69 621.45062:17…	Chain resolved	13.646	878.72	13.61	878.723	[M+NH4]+	TG	TG 15:1_16:1_22:6	3129		C56H92O6	OTFCQPWSHJQAKD-JLJLDFFDNA-N	CCCCCC\C=C/CCCCCCCC(=O)OC(COC(=O)CCCCCCC\C=C/CCCCC)COC(=O)CC\C=C/C\C=C/C\C=C/C\C=C/C\C=C/C\C=C/CC
8_Mouse_Skin_1.xlsx	298	85.10148:15 125.12885:15 151.14343:15 221.21082:15 265.24725:17 267.25647:35 267.26794:35 305.33377:15 397.35001:17 496.25867:15 523.48114:35 549.4726:52 549.51538:34 551.50616:87 556.44104:15 577.46808:17 577.52197:101 577.60291:34 579.52234:86 579.56622:52 584.00098:15 605.53772:342 605.59296:90 607.55829:129 611.88013:15 619.58142:17 631.599:17 633.5708:147 633.59198:246 633.6767:34 635.58453:…	Chain resolved	15.47	906.842	15.48	906.848	[M+NH4]+	TG	TG 16:0_18:0_20:1	3341		C57H108O6	AOSKWYIWKDMXST-RFBIWTDZNA-N	CCCCCCCCCCCCCCCCCC(=O)OC(COC(=O)CCCCCCCCCCCCCCC)COC(=O)CCCCCCCCC\C=C/CCCCCCCC
8_Mouse_Skin_1.xlsx	299	191.18375:15 263.25909:15 323.3616:15 509.49228:17 535.47583:17 537.52557:35 558.54346:15 563.55292:52 563.59619:34 565.5423:86 565.57233:102 577.53186:35 589.70166:17 591.53876:69 591.56604:101 591.58649:90 593.58026:87 593.64178:52 596.84442:15 605.54437:69 616.58612:17 616.62439:17 619.58118:86 619.61261:87 621.62854:52 633.59521:69 889.96674:15 892.76788:52 892.79724:116 892.85175:88 892.8768…	Chain resolved	16.111	892.883	16.49	892.869	[M+NH4]+	EtherTG	TG O-16:0_18:0_20:1	3237		C57H110O5	FKANNWJRWYLUGE-FVDSYPCUNA-N	CCCCCCCCCCCCCCCCCC(=O)OC(COCCCCCCCCCCCCCCCC)COC(=O)CCCCCCCCC\C=C/CCCCCCCC
8_Mouse_Skin_1.xlsx	300	71.08664:52 85.09813:52 99.11558:52 141.15726:17 537.48468:34 537.53021:86 551.52039:34 563.4942:17 563.52417:93 563.54749:86 565.55017:129 577.54987:35 590.62946:35 591.57056:149 593.57452:122 593.61896:92 605.56262:103 605.58337:69 605.60748:86 607.58673:34 619.59613:384 619.62402:163 621.59454:86 633.57495:90 633.59259:90 633.62793:69 647.5741:17 647.63837:34 892.74237:88 892.79681:412	Chain resolved	16.108	892.858	16.19	892.869	[M+NH4]+	EtherTG	TG O-18:1_18:0_18:0	3236		C57H110O5	YEMBHUZDOTYETM-FVDSYPCUNA-N	CCCCCCCCCCCCCCCCCC(=O)OCC(COCCCCCCCC\C=C/CCCCCCCC)OC(=O)CCCCCCCCCCCCCCCCC
8_Mouse_Skin_1.xlsx	301	71.0866:92 74.51951:15 81.07159:124 83.08543:145 85.10326:91 91.05293:17 93.06594:69 95.08729:143 97.06678:34 97.10133:116 99.11692:52 107.08572:52 109.10371:128 111.1169:100 113.12909:52 121.10362:115 123.11518:105 125.12762:69 127.11367:69 133.10255:35 135.11644:310 137.13068:98 139.14822:69 147.03395:15 149.13652:101 151.15573:91 153.13123:88 153.16074:34 160.12518:17 163.14021:52 163.15096:88…	Chain resolved	15.056	904.836	15.03	904.833	[M+NH4]+	TG	TG 18:0_18:1_18:1	3326		C57H106O6	RYNHWWNZNIGDAQ-CDAVXRBQNA-N	CCCCCCCCCCCCCCCCCC(=O)OCC(COC(=O)CCCCCCC\C=C/CCCCCCCC)OC(=O)CCCCCCC\C=C/CCCCCCCC
8_Mouse_Skin_1.xlsx	302	81.07235:15 99.12203:35 137.13031:17 169.1978:35 251.28569:15 291.26608:15 335.33334:35 535.48505:17 535.51746:52 563.54236:155 569.90918:15 589.7146:35 591.56195:136 603.48169:17 603.54712:52 617.51208:17 617.6062:69 619.60492:96 619.62585:69 629.64337:15 631.53809:52 631.58038:69 659.5799:17 869.85577:15 890.79413:86	Chain resolved	15.645	890.85	16	890.854	[M+NH4]+	EtherTG	TG O-14:0_20:1_20:1	3217		C57H108O5	LAPYWCKOTWOEHD-LBXGSASVNA-N	CCCCCCCCCCCCCCOCC(COC(=O)CCCCCCCCC\C=C/CCCCCCCC)OC(=O)CCCCCCCCC\C=C/CCCCCCCC
8_Mouse_Skin_1.xlsx	303	71.08612:93 77.03755:69 79.05457:102 81.06987:307 83.08241:241 84.50484:35 85.064:69 85.10281:95 91.05383:69 93.07362:154 95.08276:426 97.06497:69 97.1009:230 99.0816:93 99.1179:35 107.08242:106 109.096:297 111.11652:202 113.09441:91 121.10018:289 123.11639:198 125.13355:94 127.1086:89 129.12938:34 133.10387:52 135.11615:529 137.13039:148 139.11154:134 139.15289:69 141.1219:92 143.14502:69 147.11…	Chain resolved	14.714	902.821	14.32	902.817	[M+NH4]+	TG	TG 18:1_18:1_18:1	3311		C57H104O6	PHYFQTYBJUILEZ-IUPFWZBJSA-N	CCCCCCCC\C=C/CCCCCCCC(=O)OCC(COC(=O)CCCCCCC\C=C/CCCCCCCC)OC(=O)CCCCCCC\C=C/CCCCCCCC
8_Mouse_Skin_1.xlsx	304	71.04625:69 71.08644:90 77.0391:86 79.05114:181 81.06892:290 83.08016:233 83.91057:35 85.06818:86 85.10181:87 91.05546:86 93.07121:175 94.79744:35 95.08714:312 97.06525:87 97.10118:236 99.08187:105 99.11817:35 105.06629:88 107.08704:124 109.10211:234 111.07685:86 111.11824:118 113.09614:69 115.11105:35 119.08554:87 121.1004:253 123.11505:241 125.09454:87 125.13219:102 127.11671:90 129.13437:35 13…	Chain resolved	14.461	900.804	14.63	900.801	[M+NH4]+	TG	TG 18:1_18:1_18:2	3299		C57H102O6	JTMWOTXEVWLTTO-KTKRTRQNNA-N	CCCCCCCC\C=C/CCCCCCCC(=O)OCC(COC(=O)CCCCCCC\C=C/C\C=C/CCCCC)OC(=O)CCCCCCC\C=C/CCCCCCCC
8_Mouse_Skin_1.xlsx	305	71.04818:52 71.08365:91 77.03252:17 77.03745:69 79.05446:144 80.05016:52 81.07102:350 83.08485:280 85.06389:91 85.1014:88 91.05372:102 93.07081:235 94.79021:35 95.08128:389 97.06624:86 97.10355:184 99.07729:101 105.06879:111 107.08521:121 109.10175:250 111.08092:103 111.1164:221 113.09727:88 117.06903:69 119.08215:117 121.10007:278 121.6888:35 123.08205:52 123.11317:246 123.78944:35 125.09422:139…	Chain resolved	14.218	898.79	14.53	898.786	[M+NH4]+	TG	TG 18:1_18:2_18:2	3285		C57H100O6	VVEBTVMJPTZDHO-WECKWCTPNA-N	CCCCCCCC\C=C/CCCCCCCC(=O)OCC(COC(=O)CCCCCCC\C=C/C\C=C/CCCCC)OC(=O)CCCCCCC\C=C/C\C=C/CCCCC
8_Mouse_Skin_1.xlsx	306	71.08764:86 77.03296:17 77.03789:52 79.0549:110 80.05185:34 81.07146:291 83.08657:115 85.0669:86 85.10183:86 91.04745:17 91.05414:124 93.06717:163 95.08443:409 97.09982:131 99.08189:97 105.07063:102 107.08705:124 109.09921:214 111.08426:88 111.11678:87 113.09616:86 117.07092:52 119.08556:128 121.10043:178 122.10567:52 123.11507:269 125.09614:91 127.11199:107 129.05472:34 131.08925:89 133.09923:21…	Chain resolved	13.986	896.775	14.1	896.77	[M+NH4]+	TG	TG 18:2_18:2_18:2	3270		C57H98O6	HBOQXIRUPVQLKX-BBWANDEASA-N	CCCCC\C=C/C\C=C/CCCCCCCC(=O)OCC(COC(=O)CCCCCCC\C=C/C\C=C/CCCCC)OC(=O)CCCCCCC\C=C/C\C=C/CCCCC
8_Mouse_Skin_1.xlsx	307	71.09077:35 77.03871:35 79.0545:69 80.0527:91 81.06728:69 83.08746:69 91.05243:69 93.07627:52 95.08543:88 97.10222:52 105.06886:52 107.08382:52 109.10327:110 111.1209:52 117.06758:86 119.08221:86 121.09705:86 123.11324:52 128.06697:35 129.07039:86 131.08257:94 133.1006:69 135.11449:122 137.13199:86 139.11151:35 141.06857:34 143.09131:34 145.09465:69 147.11702:52 149.09003:34 149.13284:92 157.0905…	Chain resolved	13.949	894.756	13.79	894.755	[M+NH4]+	TG	TG 16:1_18:1_20:5	3253		C57H96O6	ZYPFLBVTLWULRJ-RPZQVDDZNA-N	CCCCCCCC\C=C/CCCCCCCC(=O)OC(COC(=O)CCCCCCC\C=C/CCCCCC)COC(=O)CCC\C=C/C\C=C/C\C=C/C\C=C/C\C=C/CC
8_Mouse_Skin_1.xlsx	308	79.0546:90 81.06863:121 83.08627:86 91.04852:17 91.05521:86 93.06689:69 95.08689:136 97.10094:69 99.07884:35 105.07182:52 107.08392:88 109.10191:91 119.0823:52 121.10023:91 123.0822:17 123.11954:88 131.08746:86 133.09906:86 135.11783:114 137.12715:87 139.1149:35 143.08299:52 145.09979:86 147.10179:17 147.11539:88 149.1312:119 151.14348:52 153.12238:35 155.18927:15 159.11331:69 159.44252:15 161.13…	Chain resolved	13.893	894.759	13.8	894.755	[M+NH4]+	TG	TG 18:2_18:2_18:3	3254		C57H96O6	NGPHUAVENUDDAO-JZRYOQFWNA-N	CCCCC\C=C/C\C=C/CCCCCCCC(=O)OCC(COC(=O)CCCCCCC\C=C/C\C=C/C\C=C/CC)OC(=O)CCCCCCC\C=C/C\C=C/CCCCC
8_Mouse_Skin_1.xlsx	309	73.06191:17 77.03936:17 79.05764:69 81.07297:119 83.0881:86 91.04637:17 91.05574:69 93.07013:90 95.08742:102 97.10423:88 105.06515:17 105.07089:34 107.08587:69 109.1024:91 111.11262:34 117.07119:86 118.08856:35 119.08278:86 121.10533:97 123.07956:52 123.11535:86 125.09956:35 128.06116:52 129.05978:52 131.07507:17 131.08632:118 133.10275:93 135.11501:106 137.13251:89 139.10541:34 141.0724:34 143.0…	Chain resolved	13.738	892.74	13.69	892.739	[M+NH4]+	TG	TG 16:1_16:1_22:6	3231		C57H94O6	JJKLAPRFAPRJOG-LAIDNFFLNA-N	CCCCCC\C=C/CCCCCCCC(=O)OCC(COC(=O)CC\C=C/C\C=C/C\C=C/C\C=C/C\C=C/C\C=C/CC)OC(=O)CCCCCCC\C=C/CCCCCC
8_Mouse_Skin_1.xlsx	310	79.0508:17 81.07111:34 93.06685:17 95.08685:52 109.07257:17 109.1004:52 118.08347:17 118.1231:35 121.09711:17 128.06386:15 131.08263:35 135.11292:52 143.07628:17 145.10992:17 147.1171:34 149.12778:35 152.05522:15 161.13466:35 165.15613:35 169.09584:17 173.12627:17 175.13979:34 177.13135:17 183.11098:17 183.11478:17 185.13197:35 189.17058:35 191.18974:35 193.66631:15 207.20975:15 215.17229:35 223.…	Chain resolved	13.593	890.726	13.56	890.723	[M+NH4]+	TG	TG 14:1_18:2_22:6	3211		C57H92O6	TYMBSDOSDHXLPA-CFNZQEJANA-N	CCCCC\C=C/C\C=C/CCCCCCCC(=O)OC(COC(=O)CCCCCCC\C=C/CCCC)COC(=O)CC\C=C/C\C=C/C\C=C/C\C=C/C\C=C/C\C=C/CC
8_Mouse_Skin_1.xlsx	311	85.30089:15 163.15088:15 219.19844:17 247.25395:15 265.24277:35 333.31573:15 339.29279:35 499.86441:15 549.49573:17 563.51337:69 577.50861:52 580.28235:15 591.52887:69 603.52405:95 603.56885:34 605.52399:34 605.53436:52 607.36487:15 617.53406:86 619.55713:117 631.51453:17 631.55682:52 633.59912:35 645.53741:17 645.59442:86 645.64435:17 647.60223:52 649.26288:15 659.58105:34 836.74072:17 901.85107…	Chain resolved	15.237	918.846	15.27	918.848	[M+NH4]+	TG	TG 18:0_18:1_19:1	3420		C58H108O6	FLDIHXYPYWYZFS-GEADDECUNA-N	CCCCCCCCCCCCCCCCCC(=O)OCC(COC(=O)CCCCCCC\C=C/CCCCCCCCC)OC(=O)CCCCCCC\C=C/CCCCCCCC
8_Mouse_Skin_1.xlsx	312	81.06853:35 109.10472:17 121.10011:35 135.11934:52 149.13623:35 179.17159:35 261.2514:17 265.25397:86 269.98242:17 339.29251:86 547.48193:35 575.49115:69 589.47687:17 589.49725:97 589.5177:107 589.5722:34 591.508:34 601.47534:17 601.49945:92 601.5304:182 603.50983:261 615.52783:34 615.6322:34 617.00751:35 617.54413:406 619.56018:100 619.57416:97 629.54553:52 631.54584:105 631.57751:147 645.57263:…	Chain resolved	14.89	916.819	14.85	916.833	[M+NH4]+	TG	TG 17:1_18:1_20:1	3409		C58H106O6	AFJMFAQYZRZRJI-RNPLJNMPNA-N	CCCCCCCC\C=C/CCCCCCCCCC(=O)OCC(COC(=O)CCCCCCC\C=C/CCCCCCC)OC(=O)CCCCCCC\C=C/CCCCCCCC
8_Mouse_Skin_1.xlsx	313	81.07106:35 95.08404:52 116.18755:15 135.1144:35 149.13272:17 165.1595:17 209.20068:15 245.23103:17 261.26022:35 263.23383:34 265.24686:69 279.23154:17 279.25964:34 327.27698:15 339.29471:86 353.29837:17 353.30365:52 473.86865:17 561.44995:17 575.4668:17 575.51392:86 587.67957:17 589.48285:69 589.51691:109 591.52423:52 601.50208:111 603.52625:486 603.58478:99 615.68011:17 617.49097:68 617.55023:5…	Chain resolved	14.891	916.836	14.85	916.833	[M+NH4]+	TG	TG 17:1_18:1_20:1	3410		C58H106O6	AFJMFAQYZRZRJI-RNPLJNMPNA-N	CCCCCCCC\C=C/CCCCCCCCCC(=O)OCC(COC(=O)CCCCCCC\C=C/CCCCCCC)OC(=O)CCCCCCC\C=C/CCCCCCCC
8_Mouse_Skin_1.xlsx	314	80.0465:52 80.05653:52 81.05219:35 95.08687:35 107.09406:17 109.10043:35 121.10177:52 135.11295:17 143.01759:15 149.13293:52 153.12935:15 163.14729:35 193.1826:15 241.22232:15 245.2271:52 251.2394:17 261.26978:17 263.22751:86 263.23889:87 265.24963:69 265.26105:52 277.24127:17 277.25296:17 279.28833:34 291.25937:17 296.31699:15 313.30072:15 337.26538:52 337.2963:17 339.26959:52 345.2735:15 353.30…	Chain resolved	14.601	914.819	14.6	914.817	[M+NH4]+	TG	TG 18:1_19:1_18:2	3393		C58H104O6	DKILRNXFVWECGW-JNKAIAEUNA-N	CCCCCCCCC\C=C/CCCCCCCC(=O)OCC(COC(=O)CCCCCCC\C=C/CCCCCCCC)OC(=O)CCCCCCC\C=C/C\C=C/CCCCC
8_Mouse_Skin_1.xlsx	315	80.04827:316 99.08069:15 265.26523:17 281.23419:35 325.28571:17 337.26965:35 355.26736:17 551.5072:15 563.53424:17 575.52942:17 577.50946:87 577.52966:69 589.50189:94 609.51379:17 611.48895:52 613.5368:34 623.48767:17 637.51361:87 828.68268:87 828.71094:126 828.73517:86 890.92474:17 893.73999:69 893.78613:34 910.81372:96	Chain resolved	14.326	910.79	14.43	910.786	[M+NH4]+	TG	TG 17:0_18:2_20:4	3374		C58H100O6	BENFVRGKRIHSTF-YDXFGTCQNA-N	CCCCCCCCCCCCCCCCC(=O)OCC(COC(=O)CCCCCC\C=C/C\C=C/C\C=C/C\C=C/CC)OC(=O)CCCCCCC\C=C/C\C=C/CCCCC
8_Mouse_Skin_1.xlsx	316	79.05081:17 80.05025:87 83.08112:17 88.0795:17 88.08081:17 105.06892:15 125.88148:15 145.1015:15 153.12415:35 157.10301:17 171.1189:35 175.14539:17 199.13605:17 201.15984:34 222.13596:15 247.19887:17 249.98058:15 271.20081:17 281.22766:52 287.27362:15 295.25577:17 299.2551:52 311.24127:34 329.24442:15 337.26544:35 369.28464:15 469.31662:15 544.43176:15 561.45135:34 561.46136:52 561.48126:87 567.6…	Chain resolved	14.078	908.763	14.02	908.77	[M+NH4]+	TG	TG 16:1_17:1_22:5	3362		C58H98O6	CRBGAFBEVSWKDH-QYUHAFHVNA-N	CCCCCCC\C=C/CCCCCCCC(=O)OC(COC(=O)CCCCCCC\C=C/CCCCCC)COC(=O)CCCCC\C=C/C\C=C/C\C=C/C\C=C/C\C=C/CC
8_Mouse_Skin_1.xlsx	317	80.04894:225 81.71381:15 95.08679:35 121.09705:35 133.10222:17 135.12263:35 145.1031:35 169.10123:17 171.13347:17 173.13356:35 197.12827:15 201.16168:35 203.13974:35 223.2052:15 249.14957:15 283.24429:17 293.23474:52 311.23859:52 337.29611:35 547.47565:17 561.46429:228 561.48755:363 561.54071:34 575.51501:52 587.48346:34 587.50726:34 601.52722:52 607.46149:17 607.47186:34 609.49219:52 621.47491:8…	Chain resolved	13.886	906.757	13.77	906.755	[M+NH4]+	TG	TG 16:1_17:1_22:6	3339		C58H96O6	NKBJPUROHBMSNT-SUITYZAYNA-N	CCCCCCC\C=C/CCCCCCCC(=O)OC(COC(=O)CCCCCCC\C=C/CCCCCC)COC(=O)CC\C=C/C\C=C/C\C=C/C\C=C/C\C=C/C\C=C/CC
8_Mouse_Skin_1.xlsx	318	447.43234:15 546.0235:15 549.46332:34 549.48303:86 561.54132:17 577.51587:86 589.60034:35 605.5694:35 607.56927:35 633.56793:52 635.60992:93 641.5426:15 661.60376:87 661.6507:52 663.61823:69 664.90503:15 689.6535:34 863.66467:15 890.80493:15 934.86932:86	Chain resolved	15.951	934.892	16.01	934.88	[M+NH4]+	TG	TG 16:0_22:0_18:1	3547		C59H112O6	IFLOLSWWIHPMFV-ZXPTYKNPNA-N	CCCCCCCCCCCCCCCCCCCCCC(=O)OCC(COC(=O)CCCCCCCCCCCCCCC)OC(=O)CCCCCCC\C=C/CCCCCCCC
8_Mouse_Skin_1.xlsx	319	81.07154:35 89.06322:35 93.05508:17 93.07403:17 111.07846:35 119.08722:35 129.09947:35 131.08456:34 133.08804:34 135.11649:52 137.13072:35 149.12975:35 151.11615:15 159.12239:35 161.13666:52 171.1209:35 175.14182:35 185.12639:35 187.15076:52 197.13437:17 201.136:35 215.16818:35 219.21089:35 223.1571:17 231.17221:15 235.21774:17 237.22018:34 241.19824:17 261.21518:34 265.24255:17 267.21509:35 277.…	Chain resolved	13.653	916.748	13.68	916.739	[M+NH4]+	TG	TG 16:1_18:3_22:6	3406		C59H94O6	GDOQWDSETAOUPI-JWWJSEOZNA-N	CCCCCC\C=C/CCCCCCCC(=O)OCC(COC(=O)CC\C=C/C\C=C/C\C=C/C\C=C/C\C=C/C\C=C/CC)OC(=O)CCCCCCC\C=C/C\C=C/C\C=C/CC
8_Mouse_Skin_1.xlsx	320	72.59153:15 85.10075:69 113.82838:15 141.17065:17 169.2037:17 534.53345:15 537.52716:52 563.53772:52 565.54376:101 565.55707:101 570.73181:15 577.54333:35 579.55048:34 589.69958:17 591.56738:178 593.57819:311 593.61578:100 605.55945:86 607.5835:35 619.57544:125 619.68365:17 621.60181:143 621.67169:69 633.55756:88 633.58582:100 633.66699:34 635.62433:69 635.66321:34 647.61725:184 649.62097:69 661.…	Chain resolved	16.69	920.905	16.86	920.9	[M+NH4]+	EtherTG	TG O-20:1_18:0_18:0	3439		C59H114O5	RDVBFUWHACTYCS-FVDSYPCUNA-N	CCCCCCCCCCCCCCCCCC(=O)OCC(COCCCCCCCCCC\C=C/CCCCCCCC)OC(=O)CCCCCCCCCCCCCCCCC
8_Mouse_Skin_1.xlsx	321	81.08121:17 247.24518:35 281.26764:15 321.30984:35 339.29028:17 377.33783:17 521.44586:17 527.71271:15 549.48285:94 577.50214:128 577.51898:184 603.48987:52 603.53467:90 605.54156:133 605.6106:34 631.54651:102 633.57825:247 659.60657:508 661.60352:202 661.63239:122 687.60699:34 875.65002:15 915.81647:52 915.89282:17 932.82043:122 932.8847:183 932.94464:34	Chain resolved	15.469	932.865	15.65	932.864	[M+NH4]+	TG	TG 16:0_18:1_22:1	3524		C59H110O6	DSGUAGSLOJNCIC-QTHXLOPMNA-N	CCCCCCCCCCCCCCCC(=O)OCC(COC(=O)CCCCCCCCCCC\C=C/CCCCCCCC)OC(=O)CCCCCCC\C=C/CCCCCCCC
8_Mouse_Skin_1.xlsx	322	71.08554:170 77.04555:15 83.08813:35 85.10211:109 95.08882:35 99.11849:89 109.10391:69 113.13824:88 127.14552:92 133.09148:17 141.16243:88 147.08524:15 155.17398:17 155.17923:86 163.15842:15 169.19472:52 183.2081:34 225.25722:86 233.4446:15 255.02365:15 275.2598:34 275.28772:86 281.2886:87 291.27109:17 293.2851:90 349.2742:17 351.32422:52 367.31644:52 535.48755:17 535.50055:69 563.53815:125 563.5…	Chain resolved	16.129	918.884	16.32	918.885	[M+NH4]+	EtherTG	TG O-16:0_20:1_20:1	3421		C59H112O5	PGHVRAWKDIRDNJ-RZEXXKRKNA-N	CCCCCCCCCCCCCCCCOCC(COC(=O)CCCCCCCCC\C=C/CCCCCCCC)OC(=O)CCCCCCCCC\C=C/CCCCCCCC
8_Mouse_Skin_1.xlsx	323	79.05753:17 81.0678:86 83.08159:17 83.08798:88 93.07271:35 95.08592:100 97.10271:98 99.07783:35 101.10245:15 109.09639:52 109.10518:52 111.11838:86 115.5163:15 121.0959:52 121.10053:101 123.11518:86 135.11807:143 137.12903:34 149.13481:88 151.14883:69 161.14546:17 163.15096:69 165.16344:69 167.14474:35 177.16872:35 191.17418:34 205.19371:35 219.16705:17 219.21896:34 233.1871:17 237.21342:86 247.2…	Chain resolved	15.081	930.852	15.27	930.848	[M+NH4]+	TG	TG 18:1_18:1_20:1	3507		C59H108O6	QXMHHXQBBKDSSL-DCKNSECYNA-N	CCCCCCCC\C=C/CCCCCCCCCC(=O)OCC(COC(=O)CCCCCCC\C=C/CCCCCCCC)OC(=O)CCCCCCC\C=C/CCCCCCCC
8_Mouse_Skin_1.xlsx	324	71.08649:35 77.03668:17 81.07275:104 83.08788:86 93.07397:69 95.0872:91 97.06945:35 107.08274:69 109.09779:86 111.07987:17 111.11387:52 119.08868:35 121.10047:91 123.1229:93 125.13227:34 133.09927:69 133.36638:15 135.11641:104 137.12735:86 139.1515:52 145.10504:17 147.11217:52 149.1348:101 151.1402:34 151.15054:69 153.12601:52 163.1438:107 165.12019:34 165.15443:52 165.16525:86 173.13556:17 175.1…	Chain resolved	14.794	928.837	14.74	928.833	[M+NH4]+	TG	TG 18:1_20:1_18:2	3490		C59H106O6	YONCDTJKIZDSKQ-JALPFGDRNA-N	CCCCCCCC\C=C/CCCCCCCCCC(=O)OCC(COC(=O)CCCCCCC\C=C/CCCCCCCC)OC(=O)CCCCCCC\C=C/C\C=C/CCCCC
8_Mouse_Skin_1.xlsx	325	83.08357:17 95.08538:17 105.07311:15 114.11076:15 132.09926:15 137.18941:15 173.12793:17 248.26695:15 274.25537:15 291.271:17 337.26761:15 357.2984:15 573.51794:15 577.51831:35 593.51526:15 599.49237:52 600.49548:86 601.49255:86 601.52692:92 602.52142:35 603.51324:34 626.50183:17 627.50616:69 627.54132:86 628.53595:98 629.53491:90 630.55231:35 639.66382:15 654.56561:17 866.68713:15 891.68701:17 8…	Chain resolved	14.226	926.812	14.54	926.817	[M+NH4]+	TG	TG 18:1_18:2_20:2	3475		C59H104O6	ZIBZUMLEDUJDQI-CFTKTPQGNA-N	CCCCCCCC\C=C/CCCCCCCC(=O)OCC(COC(=O)CCCCCCCCC\C=C/C\C=C/CCCCC)OC(=O)CCCCCCC\C=C/C\C=C/CCCCC
8_Mouse_Skin_1.xlsx	326	71.08173:52 77.04159:52 79.05367:69 81.06894:124 83.08658:86 85.10184:35 93.06853:34 95.08854:109 97.06667:35 97.09844:69 99.07911:35 105.07064:52 107.07981:34 109.09922:90 111.08279:35 113.09319:35 121.10816:98 123.1182:90 133.09924:69 133.11057:34 135.118:106 137.12895:69 139.11176:35 141.12712:35 145.10332:35 147.11214:86 149.12962:91 151.14705:86 153.13118:52 159.10986:17 161.13297:86 163.145…	Chain resolved	14.525	926.826	14.54	926.817	[M+NH4]+	TG	TG 18:1_18:2_20:2	3477		C59H104O6	ZIBZUMLEDUJDQI-CFTKTPQGNA-N	CCCCCCCC\C=C/CCCCCCCC(=O)OCC(COC(=O)CCCCCCCCC\C=C/C\C=C/CCCCC)OC(=O)CCCCCCC\C=C/C\C=C/CCCCC
8_Mouse_Skin_1.xlsx	327	79.04707:17 79.05082:17 81.06481:35 85.05752:15 93.06551:17 95.08685:52 97.09676:17 105.07178:17 105.07754:17 109.10333:52 117.07067:15 121.10174:35 129.06407:17 129.07045:17 135.11128:69 137.09428:17 137.13205:52 145.09639:35 149.13118:35 154.30821:15 157.09769:17 159.1133:35 161.12929:34 163.14545:69 165.12906:17 175.14903:17 177.16118:52 181.15199:17 189.16281:35 197.14014:15 199.14586:35 201.…	Chain resolved	14.269	924.799	14.52	924.801	[M+NH4]+	TG	TG 20:1_18:2_18:3	3464		C59H102O6	OPAZFAIACILRAX-KYCDUMQXNA-N	CCCCCCCC\C=C/CCCCCCCCCC(=O)OCC(COC(=O)CCCCCCC\C=C/C\C=C/CCCCC)OC(=O)CCCCCCC\C=C/C\C=C/C\C=C/CC
8_Mouse_Skin_1.xlsx	328	71.08991:52 77.04517:17 79.05605:35 81.07262:52 83.09029:35 91.05001:17 93.06976:35 95.08567:87 107.08401:35 109.10492:69 111.55762:15 119.08388:52 121.10336:69 123.11958:52 128.05913:35 129.07686:17 131.08746:52 133.10391:52 135.11292:69 137.12877:35 145.09973:69 147.12213:17 149.13454:69 151.14684:35 155.08609:52 157.10461:52 159.11317:52 161.13451:69 163.15068:52 169.1011:35 171.11867:86 173.1…	Chain resolved	14.253	922.784	14.03	922.786	[M+NH4]+	TG	TG 16:0_18:1_22:6	3450		C59H100O6	YGOKCUTVSFRDFI-HTDOMISSNA-N	CCCCCCCCCCCCCCCC(=O)OCC(COC(=O)CC\C=C/C\C=C/C\C=C/C\C=C/C\C=C/C\C=C/CC)OC(=O)CCCCCCC\C=C/CCCCCCCC
8_Mouse_Skin_1.xlsx	329	79.05588:17 83.08759:35 85.10287:52 93.07236:35 95.08831:69 97.09547:35 101.09931:15 105.07477:52 109.09173:17 109.10345:52 111.12254:35 118.0836:52 121.10341:34 123.1072:17 123.11654:52 128.06081:17 131.08437:34 133.1008:34 135.11305:52 137.13383:35 141.07211:17 145.09993:34 147.08322:69 149.13477:69 151.14708:35 153.16071:17 157.09961:52 159.117:52 161.1366:52 163.14204:34 171.1172:52 173.1375:…	Chain resolved	14.163	922.787	14.03	922.786	[M+NH4]+	TG	TG 16:0_18:1_22:6	3451		C59H100O6	YGOKCUTVSFRDFI-HTDOMISSNA-N	CCCCCCCCCCCCCCCC(=O)OCC(COC(=O)CC\C=C/C\C=C/C\C=C/C\C=C/C\C=C/C\C=C/CC)OC(=O)CCCCCCC\C=C/CCCCCCCC
8_Mouse_Skin_1.xlsx	330	77.03635:35 80.05656:17 81.06738:69 83.085:86 85.06791:35 91.0512:17 93.06962:69 95.0787:34 95.08418:377 97.10234:90 107.0854:52 109.10487:69 111.08112:35 118.08661:52 119.08695:52 121.10183:69 125.09445:35 127.11346:17 129.06577:52 131.08594:89 133.09752:52 135.1179:92 137.12888:52 139.11169:35 141.07208:35 143.08813:69 145.10327:87 147.1138:52 149.12959:69 151.14014:35 155.0741:17 157.09782:52 …	Chain resolved	13.982	920.772	13.89	920.77	[M+NH4]+	TG	TG 16:1_18:1_22:6	3437		C59H98O6	WNPSDDIXKTYRFE-WFXUHYPONA-N	CCCCCCCC\C=C/CCCCCCCC(=O)OC(COC(=O)CCCCCCC\C=C/CCCCCC)COC(=O)CC\C=C/C\C=C/C\C=C/C\C=C/C\C=C/C\C=C/CC
8_Mouse_Skin_1.xlsx	331	74.09588:15 79.04956:17 81.06859:69 83.09262:35 93.06821:34 95.08139:34 95.08686:52 107.08534:69 109.09602:52 117.06159:35 118.0835:52 121.09405:34 121.10794:69 123.11954:35 129.06569:17 131.08266:52 133.09908:52 135.11131:69 137.13538:52 143.08636:34 145.1032:52 145.10995:17 147.11713:52 149.13123:89 155.0775:17 157.10828:17 159.11865:86 161.13646:52 163.12042:52 169.10498:35 171.1189:52 173.126…	Chain resolved	13.823	918.748	13.73	918.755	[M+NH4]+	TG	TG 16:1_18:2_22:6	3418		C59H96O6	NPWRXJYSKONMPV-IJGJWFDLNA-N	CCCCCC\C=C/CCCCCCCC(=O)OCC(COC(=O)CC\C=C/C\C=C/C\C=C/C\C=C/C\C=C/C\C=C/CC)OC(=O)CCCCCCC\C=C/C\C=C/CCCCC
8_Mouse_Skin_1.xlsx	332	242.48924:5 562.56573:12 590.60559:12 593.55402:11 593.59497:23 607.59705:17 621.612:29 646.65009:5 649.65997:12 663.63245:12 677.69147:30 677.7207:17 947.88806:12 949.88824:17 950.85669:250	Chain resolved	17.716	950.916	16.8	950.911	[M+NH4]+	TG	TG 16:0_20:0_21:0	3633		C60H116O6	CGLJRQUJDFQVEN-UHFFFAOYNA-N	CCCCCCCCCCCCCCCCCCCCC(=O)OCC(COC(=O)CCCCCCCCCCCCCCC)OC(=O)CCCCCCCCCCCCCCCCCCC
8_Mouse_Skin_1.xlsx	333	191.17236:15 309.29642:15 529.50635:15 561.49194:35 575.5025:34 589.47467:17 589.52576:52 601.50751:52 603.4903:17 603.50067:52 603.5592:86 615.48718:15 617.54169:86 629.49725:17 629.61694:17 631.56799:86 645.57715:131 645.63416:34 647.57776:52 653.72717:15 657.60919:35 659.59229:86 659.61395:34 671.60461:17 673.57959:52 818.08679:15 909.83209:17 927.83118:35 944.80774:52 944.8595:92	Chain resolved	15.284	944.859	15.42	944.864	[M+NH4]+	TG	TG 17:1_19:1_21:1	3594		C60H110O6	RFMCTYVWPSJOOX-PKYCGMJXNA-N	CCCCCCCCC\C=C/CCCCCCCCCC(=O)OCC(COC(=O)CCCCCCC\C=C/CCCCCCC)OC(=O)CCCCCCC\C=C/CCCCCCCCC
8_Mouse_Skin_1.xlsx	334	294.48291:15 313.30096:15 404.28287:15 561.50159:15 579.52985:35 587.51825:35 589.53583:17 601.52118:69 615.4942:17 615.54987:34 629.52557:17 643.51941:17 643.5799:69 645.58453:87 653.11804:15 657.59509:52 798.53485:15 925.76685:17 942.81519:69 942.86688:86	Chain resolved	14.964	942.868	15.03	942.848	[M+NH4]+	TG	TG 18:1_21:1_18:2	3584		C60H108O6	CQHNEWJLNJSHGW-SNUBBJELNA-N	CCCCCCCCC\C=C/CCCCCCCCCC(=O)OCC(COC(=O)CCCCCCC\C=C/CCCCCCCC)OC(=O)CCCCCCC\C=C/C\C=C/CCCCC
8_Mouse_Skin_1.xlsx	335	112.90056:15 189.16075:15 263.23627:15 528.12097:15 601.51617:87 606.07196:15 615.53082:69 615.58301:52 617.57495:35 620.5235:15 629.53442:52 629.55908:69 631.55585:35 643.5141:17 643.56036:86 643.57812:69 643.60663:34 645.58276:86 645.59705:88 651.70129:15 873.42096:15 898.80719:15 925.7984:35 925.90509:17 942.80823:69	Chain resolved	14.975	942.851	15.01	942.848	[M+NH4]+	TG	TG 19:1_20:1_18:2	3583		C60H108O6	VCHTXWCEMPLFGX-XHOQMNHUNA-N	CCCCCCCCC\C=C/CCCCCCCC(=O)OC(COC(=O)CCCCCCCCC\C=C/CCCCCCCC)COC(=O)CCCCCCC\C=C/C\C=C/CCCCC
8_Mouse_Skin_1.xlsx	336	80.04938:271 80.59614:17 578.55188:15 599.48724:15 641.53613:15 855.81012:17 856.73755:86 856.77045:52	Chain resolved	14.674	938.816	14.54	938.817	[M+NH4]+	TG	TG 18:2_18:2_21:2	3569		C60H104O6	NBUMPLMFCNCUIJ-LEWVZPQWNA-N	CCCCCC\C=C/C\C=C/CCCCCCCCCC(=O)OCC(COC(=O)CCCCCCC\C=C/C\C=C/CCCCC)OC(=O)CCCCCCC\C=C/C\C=C/CCCCC
8_Mouse_Skin_1.xlsx	337	80.04824:536 313.285:15 577.51263:15 591.53625:86 609.47546:15 637.54529:34 649.54547:35 854.69727:87 854.73828:149 854.80798:34 877.70813:15 931.7052:15 936.78485:34 936.87067:34	Chain resolved	14.387	936.809	14.38	936.801	[M+NH4]+	TG	TG 17:0_18:1_22:6	3557		C60H102O6	KNLOBBXZCRLSRS-NWEKVDTRNA-N	CCCCCCCCCCCCCCCCC(=O)OCC(COC(=O)CC\C=C/C\C=C/C\C=C/C\C=C/C\C=C/C\C=C/CC)OC(=O)CCCCCCC\C=C/CCCCCCCC
8_Mouse_Skin_1.xlsx	338	80.04282:34 80.0491:341 141.07219:15 311.25159:35 589.45789:34 589.50214:86 589.526:91 589.56006:69 611.52405:15 635.4939:52 649.5285:52 852.75336:35 917.77954:35 934.75452:86	Chain resolved	14.154	934.768	14.25	934.786	[M+NH4]+	TG	TG 17:1_18:1_22:6	3542		C60H100O6	TWPMXRLUNBRLHZ-CCYJWLCNNA-N	CCCCCCCC\C=C/CCCCCCCC(=O)OC(COC(=O)CCCCCCC\C=C/CCCCCCC)COC(=O)CC\C=C/C\C=C/C\C=C/C\C=C/C\C=C/C\C=C/CC
8_Mouse_Skin_1.xlsx	339	80.04819:177 83.08028:17 93.06725:17 97.11095:15 135.07727:17 135.11313:35 152.06224:15 159.12224:35 175.14903:35 189.1203:35 201.16357:17 223.15466:17 263.22455:17 269.23126:15 301.24194:15 311.24268:34 323.20697:15 325.27774:35 337.259:17 337.27444:35 561.46472:15 587.40894:17 587.49054:338 589.12671:15 599.51349:52 601.53778:17 633.45428:17 635.48553:69 647.46283:17 647.48065:86 647.50922:52 6…	Chain resolved	13.936	932.77	13.81	932.77	[M+NH4]+	TG	TG 17:1_18:2_22:6	3519		C60H98O6	YMCXEKNTGFLPOF-XVMWTWCKNA-N	CCCCCCC\C=C/CCCCCCCC(=O)OCC(COC(=O)CC\C=C/C\C=C/C\C=C/C\C=C/C\C=C/C\C=C/CC)OC(=O)CCCCCCC\C=C/C\C=C/CCCCC
8_Mouse_Skin_1.xlsx	340	71.08726:35 77.03627:35 79.05701:86 81.06477:34 81.06982:204 83.08363:52 85.06653:35 89.04025:15 91.05377:69 93.07086:86 95.08543:96 97.06215:35 97.1036:69 105.06884:52 107.08235:87 109.09886:93 111.11792:35 117.07059:52 118.08949:69 119.08218:88 121.10165:106 123.11787:93 129.06715:69 131.0761:17 131.08572:105 133.10379:99 135.07205:17 135.12096:139 137.09744:52 137.13029:69 139.11311:35 141.063…	Chain resolved	13.886	944.764	13.59	944.77	[M+NH4]+	TG	TG 18:2_18:2_22:6	3591		C61H98O6	YNVHIDISXOPRLL-HQQFMMERNA-N	CCCCC\C=C/C\C=C/CCCCCCCC(=O)OCC(COC(=O)CC\C=C/C\C=C/C\C=C/C\C=C/C\C=C/C\C=C/CC)OC(=O)CCCCCCC\C=C/C\C=C/CCCCC
8_Mouse_Skin_1.xlsx	341	80.04524:17 81.06734:52 91.04848:17 93.07633:15 95.08412:52 109.09893:52 117.07369:35 121.10326:69 123.11794:52 128.05589:17 131.0842:69 133.10063:35 135.11613:52 141.0636:17 141.07526:35 145.09805:52 147.11874:69 149.12943:69 155.08614:17 157.11169:17 159.11678:52 161.09186:17 161.13458:52 163.15076:52 168.12692:17 171.10777:34 171.11511:34 173.13539:34 175.14525:35 181.08965:17 185.12422:35 187…	Chain resolved	13.718	942.756	13.74	942.755	[M+NH4]+	TG	TG 18:2_18:3_22:6	3581		C61H96O6	CCWQXSQVMPACON-FVAAANTBNA-N	CCCCC\C=C/C\C=C/CCCCCCCC(=O)OCC(COC(=O)CC\C=C/C\C=C/C\C=C/C\C=C/C\C=C/C\C=C/CC)OC(=O)CCCCCCC\C=C/C\C=C/C\C=C/CC
8_Mouse_Skin_1.xlsx	342	78.04832:15 95.08604:17 105.06512:35 109.11118:17 125.82685:15 131.08147:17 131.08629:86 133.09949:52 142.07695:17 143.08339:17 145.0985:52 147.11578:52 149.09047:17 157.09805:17 159.11542:17 159.11896:86 161.08691:17 169.0943:17 171.11916:52 173.1376:17 179.13817:15 187.13931:35 197.11868:17 199.14604:17 201.16191:86 211.15094:52 215.13943:35 227.18083:35 235.16183:15 239.19641:15 245.23355:15 2…	Chain resolved	13.621	940.742	13.65	940.739	[M+NH4]+	TG	TG 16:1_20:5_22:6	3573		C61H94O6	HNCPGOHTEDAEBH-KSICJRLSNA-N	CCCCCC\C=C/CCCCCCCC(=O)OCC(COC(=O)CC\C=C/C\C=C/C\C=C/C\C=C/C\C=C/C\C=C/CC)OC(=O)CCC\C=C/C\C=C/C\C=C/C\C=C/C\C=C/CC
8_Mouse_Skin_1.xlsx	343	85.10043:52 99.11388:35 125.1305:17 127.14663:35 149.00786:15 155.1752:34 165.17581:17 183.21321:35 253.29465:35 297.8703:15 309.33051:34 591.5531:128 593.59119:92 617.67371:35 619.59918:421 619.68646:51 621.61511:395 621.70599:52 633.57806:69 633.61694:69 645.56244:17 647.58441:34 647.6344:117 647.64868:109 649.59888:34 649.64532:69 649.68463:69 661.60321:222 669.98779:15 675.63721:86 675.66638:…	Chain resolved	17.338	948.923	17.34	948.932	[M+NH4]+	EtherTG	TG O-18:0_20:0_20:1	3622		C61H118O5	ZPFYNOKXPRPBMK-FVDSYPCUNA-N	CCCCCCCCCCCCCCCCCCCC(=O)OC(COCCCCCCCCCCCCCCCCCC)COC(=O)CCCCCCCCC\C=C/CCCCCCCC
8_Mouse_Skin_1.xlsx	344	205.03133:15 256.25043:17 549.46008:17 549.49628:52 575.48535:34 577.5058:103 577.53278:69 603.50739:17 605.5246:17 615.58453:17 633.61389:35 659.57806:17 659.58887:34 661.59662:104 668.4248:15 687.61469:109 687.65881:69 689.59833:17 689.62781:69 715.64575:17 908.96265:15 942.96136:35 943.83154:34 960.85767:86 960.92285:86	Chain resolved	15.939	960.89	16.15	960.895	[M+NH4]+	TG	TG 16:0_18:1_24:1	3691		C61H114O6	AQSCWFJEOVTYLU-AMAFFKKGNA-N	CCCCCCCCCCCCCCCC(=O)OCC(COC(=O)CCCCCCCCCCC\C=C/CCCCCCCCCC)OC(=O)CCCCCCC\C=C/CCCCCCCC
8_Mouse_Skin_1.xlsx	345	123.12584:15 152.69916:15 239.22844:17 265.24429:35 293.28439:15 333.35037:15 341.3121:17 482.46957:15 547.49274:17 549.45685:69 549.49304:93 559.55243:15 575.49878:52 575.61316:17 577.51245:106 601.65845:15 603.52094:34 605.54163:52 617.62494:15 633.59583:34 659.57391:86 659.63513:34 661.59247:126 678.91119:15 687.61768:109 687.65442:111 689.60132:17 689.61603:69 703.6709:15 764.59332:15 925.730…	Chain resolved	15.95	960.908	16.15	960.895	[M+NH4]+	TG	TG 16:0_18:1_24:1	3692		C61H114O6	AQSCWFJEOVTYLU-AMAFFKKGNA-N	CCCCCCCCCCCCCCCC(=O)OCC(COC(=O)CCCCCCCCCCC\C=C/CCCCCCCCCC)OC(=O)CCCCCCC\C=C/CCCCCCCC
8_Mouse_Skin_1.xlsx	346	561.64056:7 590.51965:9 591.54596:17 591.56982:26 617.54456:9 618.54169:17 618.58704:34 619.62347:43 626.10919:7 632.56879:7 645.58734:9 648.61981:7 659.59186:17 674.63885:9 911.96216:7 929.84967:9 946.862:26 946.91382:26	Chain resolved	16.129	946.912	16.64	946.916	[M+NH4]+	EtherTG	TG O-18:0_20:1_20:1	3609		C61H116O5	QZSMPWVATGOHPH-RZEXXKRKNA-N	CCCCCCCCCCCCCCCCCCOCC(COC(=O)CCCCCCCCC\C=C/CCCCCCCC)OC(=O)CCCCCCCCC\C=C/CCCCCCCC
8_Mouse_Skin_1.xlsx	347	71.08904:123 81.06663:17 81.06915:52 85.09946:104 95.08055:17 97.09866:52 99.11842:88 101.50202:15 111.11553:52 113.1292:69 121.1022:17 127.14069:52 127.15018:52 141.16399:87 149.12984:35 153.16957:15 155.17911:86 163.14575:17 169.19276:87 179.1832:35 183.20987:86 197.22893:52 211.2365:69 219.22127:17 237.17911:17 253.2907:94 275.25027:17 281.28839:34 291.30438:17 293.2897:89 305.30151:15 309.313…	Chain resolved	16.694	946.92	16.64	946.916	[M+NH4]+	EtherTG	TG O-18:0_20:1_20:1	3611		C61H116O5	QZSMPWVATGOHPH-RZEXXKRKNA-N	CCCCCCCCCCCCCCCCCCOCC(COC(=O)CCCCCCCCC\C=C/CCCCCCCC)OC(=O)CCCCCCCCC\C=C/CCCCCCCC
8_Mouse_Skin_1.xlsx	348	337.31204:15 533.49896:17 561.5282:17 575.5528:17 589.58008:17 603.54199:17 619.58575:17 647.64227:34 673.62732:17 675.64178:34 675.6673:34 689.69061:17 946.83295:17	Chain resolved	15.072	946.916	15.73	946.916	[M+NH4]+	EtherTG	TG O-22:0_18:1_18:1	3610		C61H116O5	DYOMBYVKIKSSKA-FOFJVPNENA-N	CCCCCCCCCCCCCCCCCCCCCCOCC(COC(=O)CCCCCCC\C=C/CCCCCCCC)OC(=O)CCCCCCC\C=C/CCCCCCCC
8_Mouse_Skin_1.xlsx	349	97.09978:35 123.1197:17 141.13371:15 195.17578:15 223.51729:15 237.21553:52 265.25134:52 303.30978:17 321.31641:52 339.27887:17 339.30988:35 349.35754:34 367.34277:17 395.33569:35 423.37183:17 512.96912:15 547.43408:86 547.46686:91 547.48657:104 558.53149:15 575.4588:69 575.49579:187 577.47913:17 577.49939:69 603.52478:177 603.58337:86 629.54309:17 631.52576:90 631.56451:173 657.487:17 657.52295:…	Chain resolved	15.489	958.883	15.58	958.88	[M+NH4]+	TG	TG 16:1_18:1_24:1	3674		C61H112O6	JIJVXJDCQCVQOL-ZEXFXMDWNA-N	CCCCCCCCCC\C=C/CCCCCCCCCCCC(=O)OCC(COC(=O)CCCCCCC\C=C/CCCCCC)OC(=O)CCCCCCC\C=C/CCCCCCCC
8_Mouse_Skin_1.xlsx	350	83.0824:9 96.08092:9 111.11354:9 125.12883:9 141.13022:7 259.091:7 295.81711:7 307.30209:17 345.34079:7 409.78238:7 561.50354:17 573.13141:7 589.51392:9 589.55823:17 617.56812:107 617.58905:93 617.88879:9 622.07922:7 631.55951:9 645.59357:17 659.59094:47 659.60181:46 673.63293:26 791.69525:7 927.90344:17	Chain resolved	16.129	944.888	16.25	944.9	[M+NH4]+	EtherTG	TG O-18:1_20:1_20:1	3595		C61H114O5	CHRFGHMAUFIWSU-IUPFWZBJNA-N	CCCCCCCC\C=C/CCCCCCCCCC(=O)OCC(COCCCCCCCC\C=C/CCCCCCCC)OC(=O)CCCCCCCCC\C=C/CCCCCCCC
8_Mouse_Skin_1.xlsx	351	81.07117:35 95.08417:35 107.08973:17 109.10191:35 111.11508:17 135.11621:35 149.1295:52 163.14725:17 237.20937:17 247.23621:35 261.23337:15 263.22964:69 265.25177:52 285.21622:15 293.27798:35 321.31964:34 334.20718:15 339.28741:34 395.35074:52 573.4743:69 575.49115:34 575.51471:34 577.49811:35 599.52673:35 601.49945:209 603.52704:86 605.54773:35 627.50616:17 629.54547:206 629.61237:86 631.54578:6…	Chain resolved	15.165	956.868	15.16	956.864	[M+NH4]+	TG	TG 18:1_22:1_18:2	3663		C61H110O6	ZIRJXTDTRZMNMW-KPAPURHWNA-N	CCCCCCCC\C=C/CCCCCCCCCCCC(=O)OCC(COC(=O)CCCCCCC\C=C/CCCCCCCC)OC(=O)CCCCCCC\C=C/C\C=C/CCCCC
8_Mouse_Skin_1.xlsx	352	81.06474:17 85.06521:15 99.08011:15 121.09698:17 121.10316:35 137.12862:17 145.10974:15 149.13614:35 163.15599:35 165.1595:17 185.14505:15 221.20009:15 243.22562:17 261.20355:17 263.22928:34 263.23611:86 303.31:15 317.27451:34 319.26358:15 321.31418:52 335.2536:35 339.29471:52 349.17969:15 373.30225:17 391.2977:15 395.3725:35 515.42529:15 531.43903:15 554.63184:15 571.48029:17 575.487:35 577.5714…	Chain resolved	14.862	954.851	14.84	954.848	[M+NH4]+	TG	TG 18:1_18:2_22:2	3655		C61H108O6	HKWZCLIYKDDAIR-VZDMJVCXNA-N	CCCCCCCC\C=C/CCCCCCCC(=O)OCC(COC(=O)CCCCCCCCCCC\C=C/C\C=C/CCCCC)OC(=O)CCCCCCC\C=C/C\C=C/CCCCC
8_Mouse_Skin_1.xlsx	353	192.16035:15 298.27777:15 577.52826:15 599.49567:35 604.52649:35 625.49811:15 655.55975:34 657.57214:34 885.75403:15 937.79871:34 954.82697:86 954.84863:52	Chain resolved	14.533	954.851	14.89	954.848	[M+NH4]+	TG	TG 22:1_18:2_18:2	3654		C61H108O6	BMAGIXXDTYUYPM-ROCGWMDANA-N	CCCCCCCC\C=C/CCCCCCCCCCCC(=O)OCC(COC(=O)CCCCCCC\C=C/C\C=C/CCCCC)OC(=O)CCCCCCC\C=C/C\C=C/CCCCC
8_Mouse_Skin_1.xlsx	354	86.07196:15 121.1048:15 163.13647:15 193.20593:15 217.18892:15 239.49152:15 265.24042:17 305.31665:15 312.23163:35 339.26691:17 343.30609:35 365.26904:15 435.31366:15 557.46057:15 577.52551:34 587.50061:15 597.4823:34 601.57904:17 603.53442:104 605.54132:34 606.54254:52 607.5481:69 615.51788:17 625.48828:34 625.55841:17 629.53192:52 641.52435:15 650.51428:17 653.54034:93 653.55823:123 655.52448:1…	Chain resolved	14.605	952.825	14.73	952.833	[M+NH4]+	TG	TG 16:0_18:1_24:5	3641		C61H106O6	ZVCXUDAFTSLQQD-RGDXTHLSNA-N	CCCCCCCCCCCCCCCC(=O)OCC(COC(=O)CCCCCCC\C=C/C\C=C/C\C=C/C\C=C/C\C=C/CC)OC(=O)CCCCCCC\C=C/CCCCCCCC
8_Mouse_Skin_1.xlsx	355	77.04063:15 97.06282:17 109.09661:17 119.08438:15 145.0986:17 162.13359:17 188.15573:17 208.18826:15 215.18484:35 240.17583:15 293.29718:15 311.21869:17 313.23587:17 314.25436:35 337.26752:17 339.26138:17 370.26562:17 475.4053:15 566.50525:15 576.51642:35 591.39398:15 601.50482:52 602.51648:87 603.5083:86 603.54968:69 617.97473:15 622.4873:35 628.51672:35 629.52271:52 638.48151:15 650.51196:87 65…	Chain resolved	14.421	950.817	14.49	950.817	[M+NH4]+	TG	TG 18:1_18:2_22:4	3630		C61H104O6	ABENPAILMZUZDF-RQSDEDKLNA-N	CCCCCCCC\C=C/CCCCCCCC(=O)OCC(COC(=O)CCCCCCCC\C=C/C\C=C/C\C=C/C\C=C/CC)OC(=O)CCCCCCC\C=C/C\C=C/CCCCC
8_Mouse_Skin_1.xlsx	356	79.05011:17 79.05385:52 81.06913:69 83.08549:52 91.053:35 95.08463:106 97.10001:86 107.07999:35 109.09501:17 109.10233:86 111.11698:69 118.08086:52 119.07964:52 121.09445:34 123.12305:35 128.06267:35 129.07245:52 131.08623:86 133.1059:52 135.11655:86 137.12914:35 141.05899:17 143.07997:34 145.09505:69 147.08849:34 149.09212:17 149.13321:69 153.13309:35 155.14587:17 159.1118:34 161.12422:52 163.14…	Chain resolved	14.298	948.799	14.35	948.801	[M+NH4]+	TG	TG 18:1_18:1_22:6	3620		C61H102O6	QFVBKJOYLFHVKV-DNVUEQEENA-N	CCCCCCCC\C=C/CCCCCCCC(=O)OCC(COC(=O)CC\C=C/C\C=C/C\C=C/C\C=C/C\C=C/C\C=C/CC)OC(=O)CCCCCCC\C=C/CCCCCCCC
8_Mouse_Skin_1.xlsx	357	80.04898:35 95.08274:52 111.08103:35 117.06763:17 119.09298:15 129.07045:52 133.10065:35 135.11453:17 135.1178:35 141.13527:35 147.08305:17 155.14209:15 157.10823:52 161.12039:17 161.13286:52 163.1544:52 169.09581:35 171.12068:35 173.13362:52 175.14905:35 197.14409:35 199.14786:35 201.14981:52 209.12999:17 211.1447:35 213.15678:34 225.17287:17 227.17656:52 243.21506:17 255.18489:17 263.22516:17 2…	Chain resolved	14.194	948.808	14.35	948.801	[M+NH4]+	TG	TG 18:1_18:1_22:6	3621		C61H102O6	QFVBKJOYLFHVKV-DNVUEQEENA-N	CCCCCCCC\C=C/CCCCCCCC(=O)OCC(COC(=O)CC\C=C/C\C=C/C\C=C/C\C=C/C\C=C/C\C=C/CC)OC(=O)CCCCCCC\C=C/CCCCCCCC
8_Mouse_Skin_1.xlsx	358	79.055:52 81.07156:86 83.08794:35 93.07132:52 95.08315:86 97.10267:69 105.07214:69 107.08713:52 109.09635:52 109.10514:52 113.63678:15 118.08377:52 121.10512:86 123.11824:69 128.0641:52 129.0675:69 131.08125:69 133.09604:69 133.11221:34 135.11966:93 137.12898:87 141.07382:15 143.08316:52 145.10332:86 147.11554:52 149.09708:34 149.12619:69 151.11256:35 153.13464:35 155.0863:35 157.09955:69 159.113…	Chain resolved	14.089	946.781	14.13	946.786	[M+NH4]+	TG	TG 18:1_18:2_22:6	3605		C61H100O6	RLAPDVQGJNAHOC-IPTWROKLNA-N	CCCCCCCC\C=C/CCCCCCCC(=O)OCC(COC(=O)CC\C=C/C\C=C/C\C=C/C\C=C/C\C=C/C\C=C/CC)OC(=O)CCCCCCC\C=C/C\C=C/CCCCC
8_Mouse_Skin_1.xlsx	359	78.03656:17 80.04771:325 80.77461:35 82.9035:15 602.56268:17 617.54053:34 617.62421:34 649.55896:17 663.55933:35 880.71503:86 880.79828:86 962.56519:35 962.81757:52	Chain resolved	14.462	962.821	14.44	962.817	[M+NH4]+	TG	TG 18:1_19:1_22:6	3704		C62H104O6	SHSAHHCGZQRVLN-YSGQYCPPNA-N	CCCCCCCCC\C=C/CCCCCCCC(=O)OC(COC(=O)CCCCCCC\C=C/CCCCCCCC)COC(=O)CC\C=C/C\C=C/C\C=C/C\C=C/C\C=C/C\C=C/CC
8_Mouse_Skin_1.xlsx	360	79.80639:17 80.0534:202 102.13326:15 116.10966:15 131.06873:15 163.1459:17 177.11307:17 238.87352:15 299.25482:15 311.23352:35 471.37445:15 597.49408:15 615.53668:106 626.73541:15 647.46442:17 647.50006:52 649.55011:17 663.55389:52 831.04315:15 878.67377:52 878.71948:99 878.7403:86 925.73602:17 943.78326:35 957.5426:17 960.60461:69 960.75238:69 960.80457:100 960.86108:34	Chain resolved	14.216	960.8	14.26	960.801	[M+NH4]+	TG	TG 19:1_18:2_22:6	3689		C62H102O6	JRBOOUKISZDGQB-XIDIGGPHNA-N	CCCCCCCCC\C=C/CCCCCCCC(=O)OC(COC(=O)CCCCCCC\C=C/C\C=C/CCCCC)COC(=O)CC\C=C/C\C=C/C\C=C/C\C=C/C\C=C/C\C=C/CC
8_Mouse_Skin_1.xlsx	361	118.08057:34 259.21115:15 601.62073:15 627.49658:34 627.5282:52 643.50134:17 643.54407:17 647.52063:35 649.52783:35 653.57306:15 847.55096:15 852.71967:35 954.89789:17 955.81689:17 972.81909:52	Chain resolved	14.145	972.8	14.23	972.801	[M+NH4]+	TG	TG 20:2_20:3_20:5	3736		C63H102O6	NJKWIYFKZSLDFC-GFOUWPLPNA-N	CCCCC\C=C/C\C=C/CCCCCCCCCC(=O)OCC(COC(=O)CCC\C=C/C\C=C/C\C=C/C\C=C/C\C=C/CC)OC(=O)CCCCCCCCC\C=C/C\C=C/C\C=C/CC
8_Mouse_Skin_1.xlsx	362	107.07991:17 130.08768:15 141.07054:35 163.14558:17 168.12527:35 176.05417:15 185.12813:17 205.17361:17 257.216:15 293.22693:17 294.24365:17 311.23291:35 331.2695:15 343.25305:17 401.28049:15 545.41425:15 575.50214:15 619.49451:15 623.5047:34 625.48486:69 625.50244:121 641.51727:15 647.50592:69 649.52734:34 651.5484:52 654.59119:15 671.50964:35 673.52454:52 677.28955:15 697.4939:17 794.70929:15 8…	Chain resolved	13.949	970.783	14	970.786	[M+NH4]+	TG	TG 18:2_20:3_22:6	3729		C63H100O6	DKWJUXQIGJYEQB-CNLKWHCKNA-N	CCCCC\C=C/C\C=C/CCCCCCCC(=O)OCC(COC(=O)CC\C=C/C\C=C/C\C=C/C\C=C/C\C=C/C\C=C/CC)OC(=O)CCCCCCCCC\C=C/C\C=C/C\C=C/CC
8_Mouse_Skin_1.xlsx	363	107.07999:17 118.08694:17 131.07658:17 135.1149:17 140.06467:35 145.10516:17 147.21606:15 149.12978:35 155.09171:15 173.1375:17 184.07452:35 201.17572:35 227.15744:15 257.19592:15 269.21542:35 281.19656:15 289.24936:15 293.23434:35 311.23312:17 325.26797:15 337.2851:52 339.29453:86 349.26068:15 367.28915:15 531.43469:15 588.46375:15 621.49664:35 623.48761:96 623.50861:102 635.67712:15 647.50275:8…	Chain resolved	13.867	968.775	13.92	968.77	[M+NH4]+	TG	TG 18:1_20:5_22:6	3724		C63H98O6	NZLVRFDQKNFKNY-FKNBEOGKNA-N	CCCCCCCC\C=C/CCCCCCCC(=O)OCC(COC(=O)CC\C=C/C\C=C/C\C=C/C\C=C/C\C=C/C\C=C/CC)OC(=O)CCC\C=C/C\C=C/C\C=C/C\C=C/C\C=C/CC
8_Mouse_Skin_1.xlsx	364	81.0686:17 91.04983:17 95.08688:15 109.10043:17 123.10712:17 125.13361:15 131.08107:35 143.08472:17 147.07973:35 149.10898:17 151.41608:15 159.11337:35 161.13115:34 171.11526:52 181.1068:17 185.13966:35 187.14493:17 193.1651:15 199.14795:69 201.16383:52 206.15533:15 211.14685:35 215.17647:35 237.1577:17 249.15421:15 263.16843:35 283.20676:17 293.22778:52 309.21823:15 311.25122:86 321.27972:15 337…	Chain resolved	13.697	966.738	13.73	966.755	[M+NH4]+	TG	TG 18:2_20:5_22:6	3719		C63H96O6	GKGVYCDLFAHWTQ-WBRURSTNNA-N	CCCCC\C=C/C\C=C/CCCCCCCC(=O)OCC(COC(=O)CC\C=C/C\C=C/C\C=C/C\C=C/C\C=C/C\C=C/CC)OC(=O)CCC\C=C/C\C=C/C\C=C/C\C=C/C\C=C/CC
8_Mouse_Skin_1.xlsx	365	71.08736:35 83.09014:9 85.10157:34 99.11657:17 109.09462:9 113.12879:26 113.13476:35 125.13364:9 127.14506:17 139.12488:7 155.18059:43 169.18889:17 183.20781:26 193.19235:7 211.25073:17 239.27238:7 268.78107:7 281.284:17 293.27805:17 309.31177:9 335.34402:7 337.34509:17 367.30621:9 395.35364:17 544.76837:7 591.55249:56 591.57635:59 592.54211:7 617.55121:17 617.5791:17 617.66278:17 618.88678:17 61…	Chain resolved	17.323	974.949	17.36	974.947	[M+NH4]+	EtherTG	TG O-20:0_20:1_20:1	3745		C63H120O5	LQOROIXQDOBORH-MIFGFRIJNA-N	CCCCCCCCCCCCCCCCCCCCOCC(COC(=O)CCCCCCCCC\C=C/CCCCCCCC)OC(=O)CCCCCCCCC\C=C/CCCCCCCC
8_Mouse_Skin_1.xlsx	366	81.06394:9 95.07492:9 105.90615:7 135.10831:9 165.11484:7 237.22227:7 265.26303:26 339.26889:9 349.35529:26 377.37503:17 395.36401:7 451.43265:17 489.15347:7 547.46094:9 557.51172:7 575.47961:59 575.52332:53 589.52637:7 601.64233:9 603.53583:76 605.52887:9 616.42419:7 631.51941:9 631.55463:26 641.88086:7 659.57147:17 659.58588:43 659.60394:26 666.40369:7 685.6087:17 687.5968:128 687.62256:137 688…	Chain resolved	15.97	986.902	16.16	986.911	[M+NH4]+	TG	TG 16:1_18:1_26:1	3777		C63H116O6	WPCCWGOXQGLOFM-IHHPEDEANA-N	CCCCCCCCCC\C=C/CCCCCCCCCCCCCC(=O)OCC(COC(=O)CCCCCCC\C=C/CCCCCC)OC(=O)CCCCCCC\C=C/CCCCCCCC
8_Mouse_Skin_1.xlsx	367	111.11057:9 289.276:7 317.31995:9 335.32089:9 351.32199:9 509.01456:7 589.53497:9 589.56903:17 603.50665:7 617.52692:9 617.57574:44 631.54608:26 631.59192:17 645.56219:9 645.5943:61 645.6228:75 647.58423:9 651.42645:7 657.53662:9 659.60248:43 673.59363:9 673.63367:44 687.64331:17 699.6958:7 701.6745:34 907.88367:7 955.86365:9 955.93298:17 972.91437:9	Chain resolved	16.692	972.926	16.84	972.932	[M+NH4]+	EtherTG	TG O-20:1_20:1_20:1	3738		C63H118O5	NGIVJKZZMBYDHB-IUPFWZBJNA-N	CCCCCCCC\C=C/CCCCCCCCCCOCC(COC(=O)CCCCCCCCC\C=C/CCCCCCCC)OC(=O)CCCCCCCCC\C=C/CCCCCCCC
8_Mouse_Skin_1.xlsx	368	131.08907:15 259.1861:15 547.4693:15 601.47931:17 601.51025:86 601.52405:87 603.5379:52 627.54541:17 629.54254:52 631.60626:17 657.55487:34 683.55646:17 685.62604:97 687.58105:34 687.61047:89 687.65094:86 703.47772:15 934.53424:15 949.87244:17 967.84698:52 984.80133:17 984.88055:86	Chain resolved	15.572	984.887	15.64	984.895	[M+NH4]+	TG	TG 18:1_24:1_18:2	3770		C63H114O6	XZAGSBKJZPKPEY-YFNLZEDVNA-N	CCCCCCCCCC\C=C/CCCCCCCCCCCC(=O)OCC(COC(=O)CCCCCCC\C=C/CCCCCCCC)OC(=O)CCCCCCC\C=C/C\C=C/CCCCC
8_Mouse_Skin_1.xlsx	369	81.07165:15 107.08579:15 151.10756:15 191.18401:15 231.21475:15 261.215:17 293.27277:15 337.28769:15 401.35663:15 423.36038:17 577.49261:15 599.48669:162 601.50403:52 603.46277:17 603.51099:34 647.57416:17 681.58173:17 683.586:91 683.59698:87 685.57117:126 685.59686:130 685.62622:105 687.58862:35 709.56903:17 929.72888:15 965.84393:87 965.87878:52 982.84222:156 982.93896:86	Chain resolved	15.238	982.882	15.38	982.88	[M+NH4]+	TG	TG 18:1_18:2_24:2	3766		C63H112O6	IENOESCPDCOXKS-JGKSUAMBNA-N	CCCCCCCC\C=C/CCCCCCCC(=O)OCC(COC(=O)CCCCCCCCCCC\C=C/C\C=C/CCCCCCC)OC(=O)CCCCCCC\C=C/C\C=C/CCCCC
8_Mouse_Skin_1.xlsx	370	118.92793:15 191.17407:15 297.26089:15 318.0791:15 575.51593:15 597.48987:35 624.52814:17 631.55389:34 634.60272:35 650.53979:15 653.55872:35 673.95825:15 679.55493:17 681.57812:86 685.60425:35 707.5495:17 707.60175:34 769.62396:15 945.86017:15 963.82294:52 980.78601:17 980.82111:52 980.88702:52	Chain resolved	14.949	980.869	15.04	980.864	[M+NH4]+	TG	TG 18:1_20:1_22:4	3762		C63H110O6	ORALGOFMGZIXHD-GHTRRWCUNA-N	CCCCCCCC\C=C/CCCCCCCCCC(=O)OC(COC(=O)CCCCCCCC\C=C/C\C=C/C\C=C/C\C=C/CC)COC(=O)CCCCCCC\C=C/CCCCCCCC
8_Mouse_Skin_1.xlsx	371	107.08408:17 117.07084:17 139.14804:15 175.11554:17 191.17207:15 227.16985:17 283.24368:15 311.23779:34 553.40906:15 603.52118:17 623.505:15 629.54993:17 631.55371:87 631.56433:117 631.60663:34 647.4848:17 647.49554:17 649.4884:69 677.49066:17 677.53815:34 682.87469:15 755.64246:15 856.79407:17 907.76044:17 959.77338:17 959.81683:35 976.80609:86 976.84119:90 976.88062:69	Chain resolved	14.577	976.836	14.34	976.833	[M+NH4]+	TG	TG 18:1_20:1_22:6	3750		C63H106O6	YNFNQTHMVAZPPY-IIVOVORNNA-N	CCCCCCCC\C=C/CCCCCCCCCC(=O)OC(COC(=O)CCCCCCC\C=C/CCCCCCCC)COC(=O)CC\C=C/C\C=C/C\C=C/C\C=C/C\C=C/C\C=C/CC
8_Mouse_Skin_1.xlsx	372	80.04527:17 83.08627:15 111.08257:15 118.09267:34 163.15268:15 217.15799:15 247.2562:15 339.27472:17 557.46722:15 601.5343:15 604.52368:17 631.53577:69 631.56042:95 633.34503:15 649.50592:52 649.54169:52 656.9472:15 677.53064:52 677.58179:69 837.72693:15 856.73724:52 941.85406:15 959.78766:34 976.80304:52 976.86444:87	Chain resolved	14.497	976.841	14.34	976.833	[M+NH4]+	TG	TG 18:1_20:1_22:6	3751		C63H106O6	YNFNQTHMVAZPPY-IIVOVORNNA-N	CCCCCCCC\C=C/CCCCCCCCCC(=O)OC(COC(=O)CCCCCCC\C=C/CCCCCCCC)COC(=O)CC\C=C/C\C=C/C\C=C/C\C=C/C\C=C/C\C=C/CC
8_Mouse_Skin_1.xlsx	373	73.86841:15 79.05007:17 118.07928:17 118.08385:34 143.08997:15 179.17743:15 285.2063:15 519.42133:15 617.51709:15 629.53925:121 635.54608:17 635.61328:17 647.48114:69 675.50256:17 677.55627:52 701.53351:15 854.78339:35 905.77942:17 957.80145:52 974.78168:69 974.82111:90 974.84735:86	Chain resolved	14.267	974.812	14.38	974.817	[M+NH4]+	TG	TG 20:1_18:2_22:6	3743		C63H104O6	AHTTULMKWLTZHP-DRFLYOLSNA-N	CCCCCCCC\C=C/CCCCCCCCCC(=O)OC(COC(=O)CCCCCCC\C=C/C\C=C/CCCCC)COC(=O)CC\C=C/C\C=C/C\C=C/C\C=C/C\C=C/C\C=C/CC
8_Mouse_Skin_1.xlsx	374	73.86841:15 79.05007:17 118.07928:17 118.08385:34 143.08997:15 179.17743:15 285.2063:15 519.42133:15 617.51709:15 629.53925:121 635.54608:17 635.61328:17 647.48114:69 675.50256:17 677.55627:52 701.53351:15 854.78339:35 905.77942:17 957.80145:52 974.78168:69 974.82111:90 974.84735:86	Chain resolved	14.359	974.829	14.38	974.817	[M+NH4]+	TG	TG 20:1_18:2_22:6	3744		C63H104O6	AHTTULMKWLTZHP-DRFLYOLSNA-N	CCCCCCCC\C=C/CCCCCCCCCC(=O)OC(COC(=O)CCCCCCC\C=C/C\C=C/CCCCC)COC(=O)CC\C=C/C\C=C/C\C=C/C\C=C/C\C=C/C\C=C/CC
8_Mouse_Skin_1.xlsx	375	93.08488:17 109.10078:17 116.11094:34 131.08934:35 157.10136:86 171.12811:17 181.09541:35 218.15916:35 293.20773:17 293.22214:34 311.23785:52 311.28735:17 339.27103:17 339.27878:52 368.37286:15 649.50232:194 649.5238:350 651.51978:35 689.6012:17 695.46198:52 695.49524:88 695.53961:52 959.69879:15 977.7348:52 977.81812:34 994.68658:34 994.80157:125 994.85913:69	Chain resolved	13.962	994.784	14.03	994.786	[M+NH4]+	TG	TG 18:1_22:6_22:6	3802		C65H100O6	PTACBPKQWASVGS-KTSKQPPBNA-N	CCCCCCCC\C=C/CCCCCCCC(=O)OCC(COC(=O)CC\C=C/C\C=C/C\C=C/C\C=C/C\C=C/C\C=C/CC)OC(=O)CC\C=C/C\C=C/C\C=C/C\C=C/C\C=C/C\C=C/CC
8_Mouse_Skin_1.xlsx	376	117.06956:15 127.11848:15 143.08328:15 159.10822:17 175.1232:17 185.12631:17 192.12949:17 201.12993:17 209.11981:17 213.1772:17 218.14891:34 218.15512:69 227.17009:17 235.15305:15 287.22546:15 293.22949:35 311.21326:17 337.26703:34 354.5777:15 499.40152:15 573.4519:17 643.44434:15 647.49554:126 647.56689:34 649.50983:35 653.98523:15 695.47711:52 792.74591:15 900.69641:15 975.72784:69 992.68439:34…	Chain resolved	13.767	992.769	13.9	992.77	[M+NH4]+	TG	TG 18:2_22:6_22:6	3796		C65H98O6	NVRVRYSEUZDNFH-KXCMKCIENA-N	CCCCC\C=C/C\C=C/CCCCCCCC(=O)OCC(COC(=O)CC\C=C/C\C=C/C\C=C/C\C=C/C\C=C/C\C=C/CC)OC(=O)CC\C=C/C\C=C/C\C=C/C\C=C/C\C=C/C\C=C/CC
8_Mouse_Skin_1.xlsx	377	155.1528:7 170.1134:9 537.55914:7 575.47546:9 575.50574:26 603.51099:34 603.55579:43 613.07147:7 659.58185:9 701.0033:7 715.61212:9 715.63837:43 715.67218:58 727.53174:7 743.67456:9 829.81091:7 856.80798:9 882.84906:9 894.80719:26 894.85333:17 954.84198:9 997.84174:9 997.93475:17 1014.9082:34 1014.92609:44 1014.95288:26	Chain resolved	16.498	1014.93	16.87	1014.94	[M+NH4]+	TG	TG 18:1_18:1_26:1	3822		C65H120O6	BYYKDJLCIUYXEF-YTLHHWFANA-N	CCCCCCCCCC\C=C/CCCCCCCCCCCCCC(=O)OCC(COC(=O)CCCCCCC\C=C/CCCCCCCC)OC(=O)CCCCCCC\C=C/CCCCCCCC
8_Mouse_Skin_1.xlsx	378	97.09534:9 345.34119:9 363.35242:9 490.06726:7 617.5202:9 645.61945:17 659.55951:17 659.60992:34 662.80151:7 669.22583:9 673.62299:49 673.6485:110 677.58179:9 687.5921:9 701.65253:9 890.37323:7 980.91895:9 986.79163:7	Chain resolved	17.299	1000.97	17.38	1000.96	[M+NH4]+	EtherTG	TG O-22:1_20:1_20:1	3811		C65H122O5	ITHCQSVFOMSWOT-IUPFWZBJNA-N	CCCCCCCC\C=C/CCCCCCCCCCCCOCC(COC(=O)CCCCCCCCC\C=C/CCCCCCCC)OC(=O)CCCCCCCCC\C=C/CCCCCCCC
8_Mouse_Skin_1.xlsx	379	143.10754:34 197.18349:15 211.19691:52 225.21758:86 240.22536:34 253.21614:34 254.24147:52 266.23999:17 270.24564:34 272.24118:34 272.25504:69 278.24139:34 296.25055:69 307.25629:15 314.2623:17 460.44202:34 494.4563:34 508.46838:52 522.4679:17 526.47925:413 532.5072:15 540.47504:52 540.50763:52	Chain resolved	8.817	586.501	8.83	586.505	[M+CH3COO]-	Cer-ADS	Cer 16:0;2O/16:0;(2OH)	732		C32H65NO4	BXEGKFUIBCHBIZ-UHFFFAOYNA-N	CCCCCCCCCCCCCCC(O)C(=O)NC(CO)C(O)CCCCCCCCCCCCC
8_Mouse_Skin_1.xlsx	380	218.55176:15 225.21742:208 253.21155:86 254.24582:92 266.22842:17 266.24216:52 268.25732:52 271.21698:86 278.22491:17 278.23892:86 282.22278:34 286.27054:136 296.25287:150 311.88013:17 312.24927:69 314.25974:34 474.44653:17 474.45569:34 492.47195:69 508.46219:86 522.45844:86 538.80072:34 540.49152:1447 543.33826:34 549.51758:34	Chain resolved	9.135	600.524	9.16	600.521	[M+CH3COO]-	Cer-ADS	Cer 17:0;2O/16:0;(2OH)	763		C33H67NO4	IETAKJALHLJGRK-UHFFFAOYNA-N	CCCCCCCCCCCCCCC(O)C(CO)NC(=O)C(O)CCCCCCCCCCCCCC
8_Mouse_Skin_1.xlsx	381	225.21732:119 237.21548:86 239.2328:86 246.27043:69 253.20918:69 255.23276:34 263.23236:52 266.24432:34 268.25031:52 271.22375:69 273.362:15 278.24112:52 280.26123:34 282.28391:34 289.32034:328 292.2522:17 296.24548:69 300.28043:86 305.30246:34 310.26483:34 310.28955:17 488.47455:34 497.51685:52 497.55127:52 506.47797:34 513.51501:34 515.54456:52 522.48376:69 536.50146:69 545.55322:34 554.50574:9…	Chain resolved	9.517	614.534	9.55	614.537	[M+CH3COO]-	Cer-ADS	Cer 18:0;2O/16:0;(2OH)	802		C34H69NO4	NQXMVCBJWMTLGK-UHFFFAOYNA-N	CCCCCCCCCCCCCCCC(O)C(CO)NC(=O)C(O)CCCCCCCCCCCCCC
8_Mouse_Skin_1.xlsx	382	122.96563:15 239.23685:34 253.24905:34 265.24951:15 268.25687:17 296.26199:15 308.87527:15 438.85352:15 564.4895:17 564.53613:34 582.5304:216 590.07214:15	Chain resolved	10.486	642.563	10.23	642.568	[M+CH3COO]-	Cer-ADS	Cer 18:0;2O/18:0;(2OH)	898		C36H73NO4	TWVUZTCVZAHCIE-UHFFFAOYNA-N	CCCCCCCCCCCCCCCCC(O)C(=O)NC(CO)C(O)CCCCCCCCCCCCCCC
8_Mouse_Skin_1.xlsx	383	144.05014:15 211.22142:17 236.23627:34 249.21759:17 254.23714:52 266.24933:34 302.25012:15 312.23477:15 326.26086:15 337.32901:15 363.32355:15 365.33649:69 372.43912:15 379.35059:69 385.28162:15 393.28351:15 420.40659:17 436.39648:17 438.38205:17 452.40735:15 476.89407:15 600.56152:15 602.56677:86 610.57629:15 616.59637:34 620.604:34 646.59399:15 650.59406:421 650.64417:85 655.60791:17 664.53967:…	Chain resolved	11.823	710.628	12.38	710.63	[M+CH3COO]-	Cer-ADS	Cer 15:0;2O/26:1;(2OH)	1139		C41H81NO4	UTMJHSIASPRSSB-FCQUAONHNA-N	CCCCCCCCCCCCCC\C=C/CCCCCCCCC(O)C(=O)NC(CO)C(O)CCCCCCCCCCCC
8_Mouse_Skin_1.xlsx	384	91.00216:15 188.0654:15 211.19893:15 225.21547:86 239.19405:17 241.20886:34 249.21529:15 253.2095:86 266.22864:17 270.22498:17 270.23419:52 271.2218:129 281.23672:34 286.24231:15 294.25546:17 314.26248:113 319.30942:17 326.25821:99 432.31329:15 505.23291:15 520.4895:17 524.46436:34 538.49213:34 554.69489:17 554.74774:34 556.47656:436 560.77557:15	Chain resolved	8.592	616.515	8.72	616.516	[M+CH3COO]-	Cer-AP	Cer 17:0;3O/16:0;(2OH)	808		C33H67NO5	ZGOQJHMXTCNGPI-UHFFFAOYNA-N	CCCCCCCCCCCCCCC(O)C(=O)NC(CO)C(O)C(O)CCCCCCCCCCCCC
8_Mouse_Skin_1.xlsx	385	225.1964:17 225.21954:210 253.20934:34 255.23068:86 266.21243:17 267.22705:69 270.22479:17 271.22162:226 278.22025:17 284.25964:52 296.24808:86 308.25754:17 312.2468:52 314.26474:159 325.23288:17 326.24277:34 326.2757:171 357.05527:17 358.29388:52 516.47504:15 534.48975:34 538.47205:34 548.50555:34 552.48688:52 554.35748:15 570.50397:1048 570.58099:51	Chain resolved	8.785	630.53	9.04	630.531	[M+CH3COO]-	Cer-AP	Cer 18:0;3O/16:0;(2OH)	853		C34H69NO5	RHIXBFQKTNYVCX-UHFFFAOYNA-N	CCCCCCCCCCCCCCC(O)C(O)C(CO)NC(=O)C(O)CCCCCCCCCCCCCC
8_Mouse_Skin_1.xlsx	386	89.02104:150 92.84009:15 141.04457:52 223.21193:17 225.21732:52 253.21367:15 267.22229:17 271.22375:17 296.25513:17 538.49451:69	Chain resolved	8.866	628.515	8.63	628.516	[M+CH3COO]-	Cer-AP	Cer 18:1;3O/16:0;(2OH)	844		C34H67NO5	LASIERQJQDQHBD-XUTLUUPINA-N	CCCCCCCCCCCCCCC(O)C(=O)NC(CO)C(O)C(O)CCC\C=C\CCCCCCCCC
8_Mouse_Skin_1.xlsx	387	89.01971:52 225.21088:17 239.22833:52 255.23262:52 267.21985:34 279.229:17 284.25455:52 285.23663:86 328.26682:17 328.27698:86 340.26569:34 340.28119:86 540.48425:52 548.48511:52 552.48938:34 554.5152:34 584.51245:425	Chain resolved	9.095	644.544	9.3	644.547	[M+CH3COO]-	Cer-AP	Cer 18:0;3O/17:0;(2OH)	900		C35H71NO5	JDYGRFHKPIRNHH-UHFFFAOYNA-N	CCCCCCCCCCCCCCCC(O)C(=O)NC(CO)C(O)C(O)CCCCCCCCCCCCCC
8_Mouse_Skin_1.xlsx	388	110.98444:17 223.08856:15 253.25189:52 280.2522:17 295.26428:15 299.25131:86 329.39661:15 340.30002:17 342.28973:52 354.2865:52 548.49628:15 598.49072:85 598.53534:291	Chain resolved	9.467	658.56	9.81	658.563	[M+CH3COO]-	Cer-AP	Cer 18:0;3O/18:0;(2OH)	946		C36H73NO5	BBAFBDLICMHBNU-UHFFFAOYNA-N	CCCCCCCCCCCCCCCCC(O)C(=O)NC(CO)C(O)C(O)CCCCCCCCCCCCCC
8_Mouse_Skin_1.xlsx	389	241.21706:15 255.2258:69 267.22891:52 270.22437:15 281.27609:69 326.29797:52 327.27652:158 334.2905:17 352.31393:34 365.48291:15 370.31924:106 382.31064:69 396.88376:17 590.56287:17 594.56036:17 608.56616:34 626.49213:51 626.56238:816	Chain resolved	10.438	686.588	10.76	686.594	[M+CH3COO]-	Cer-AP	Cer 18:0;3O/20:0;(2OH)	1051		C38H77NO5	RYCCNLKFNBMCIU-UHFFFAOYNA-N	CCCCCCCCCCCCCCCCCCC(O)C(=O)NC(CO)C(O)C(O)CCCCCCCCCCCCCC
8_Mouse_Skin_1.xlsx	390	265.21527:15 267.22427:119 281.27835:17 326.28519:17 326.30042:101 368.30865:17 588.57404:15 594.51227:52 594.54303:106 606.52643:17 618.80383:15	Chain resolved	10.807	684.579	10.18	684.578	[M+CH3COO]-	Cer-AP	Cer 19:1;3O/19:0;(2OH)	1038		C38H75NO5	ZKMUNGUQRUPXIU-WJTDDFOZNA-N	CCCCCCCCCCCCCCCCCC(O)C(=O)NC(CO)C(O)C(O)CCC\C=C\CCCCCCCCCC
8_Mouse_Skin_1.xlsx	391	89.01819:17 104.95917:5 211.1981:5 255.23204:17 267.21924:11 274.05493:5 279.22836:23 280.23694:17 281.24261:11 284.25156:11 286.90106:5 295.29919:23 336.31339:6 340.31665:17 341.30045:51 355.29401:11 358.28464:17 368.31076:5 370.32126:11 382.3291:17 384.33344:17 396.3356:32 604.60333:6 608.5304:11 622.57275:11 640.54974:46 640.57458:210 654.55646:6 700.49982:6 700.51471:11	Chain resolved	11.042	700.605	11.34	700.61	[M+CH3COO]-	Cer-AP	Cer 18:0;3O/21:0;(2OH)	1099		C39H79NO5	HPLMLTZVVPFTRF-UHFFFAOYNA-N	CCCCCCCCCCCCCCCCCCCC(O)C(=O)NC(CO)C(O)C(O)CCCCCCCCCCCCCC
8_Mouse_Skin_1.xlsx	392	89.0182:26 139.48633:7 227.19727:7 255.21193:9 255.2321:26 267.21701:17 279.22141:17 281.24268:34 295.27756:9 295.29202:43 308.24915:9 323.28482:17 327.28357:9 341.29791:84 348.3158:9 382.3237:17 384.32254:9 384.33353:44 396.0426:9 396.33847:26 564.53192:7 590.22797:7 608.55475:17 614.82214:7 622.56592:17 640.58539:438 640.67767:26 647.11151:9 654.56378:9 700.52966:17	Chain resolved	10.819	700.608	11.34	700.61	[M+CH3COO]-	Cer-AP	Cer 18:0;3O/21:0;(2OH)	1100		C39H79NO5	HPLMLTZVVPFTRF-UHFFFAOYNA-N	CCCCCCCCCCCCCCCCCCCC(O)C(=O)NC(CO)C(O)C(O)CCCCCCCCCCCCCC
8_Mouse_Skin_1.xlsx	393	100.9286:34 102.98892:15 116.96805:34 133.00002:17 158.96461:17 159.96873:52 161.00626:34 223.19498:15 239.23042:34 250.24748:17 263.21619:17 268.24774:17 268.25693:34 284.25208:15 308.19547:15 340.23706:17 340.27847:86 358.28528:17 368.30334:17 389.37073:17 389.38177:17 393.36017:52 407.37018:34 414.36292:15 437.37708:34 454.4126:17 637.00647:15 644.62122:52 656.6474:17 660.64594:34 680.62329:34…	Chain resolved	13.091	796.703	13.39	796.704	[M+CH3COO]-	Cer-AP	Cer 29:1;3O/17:0;(2OH)	1468		C46H91NO5	CLLGJKPBOPCWSQ-QOSDPKFLNA-N	CCCCCCCCCCCCCCCCCCCC\C=C\CCCC(O)C(O)C(CO)NC(=O)C(O)CCCCCCCCCCCCCCC
8_Mouse_Skin_1.xlsx	394	209.18181:95 209.20818:17 211.20073:219 223.19725:86 225.22363:335 235.20027:34 238.21227:52 240.22511:94 243.18808:34 252.22604:69 253.2092:103 254.24123:86 256.22849:34 257.20367:86 268.22736:52 270.23618:102 271.22147:101 278.23645:69 282.23444:86 284.21692:34 296.25031:254 298.23291:52 312.24414:88 314.26205:69 326.26285:96 476.43695:143 488.42188:17 492.40015:17 492.43127:103 506.38647:17 50…	Chain resolved	8.584	584.488	8.68	584.49	[M+CH3COO]-	Cer-AS	Cer 16:1;2O/16:0;(2OH)	726		C32H63NO4	SLQDIXBNESQKPY-SHHOIMCANA-N	CCCCCCCCCCCCCCC(O)C(=O)NC(CO)C(O)\C=C\CCCCCCCCCCC
8_Mouse_Skin_1.xlsx	395	80.0287:15 98.01943:34 178.71281:15 187.94023:34 209.18993:17 223.20564:463 225.21521:1251 236.23375:117 237.21982:52 239.23064:91 241.20857:52 248.23521:86 249.22163:187 250.21223:52 252.22382:174 253.2092:570 254.2457:440 255.22157:69 264.22763:69 266.23975:218 267.2269:34 268.2572:90 270.24078:293 271.22147:546 276.22369:113 278.23645:135 282.23444:69 284.26184:260 285.24628:34 292.21387:17 29…	Chain resolved	8.87	598.505	8.89	598.505	[M+CH3COO]-	Cer-AS	Cer 17:1;2O/16:0;(2OH)	754		C33H65NO4	MRCZDNIYJMMBIJ-IMVLJIQENA-N	CCCCCCCCCCCCCCC(O)C(=O)NC(CO)C(O)\C=C\CCCCCCCCCCCC
8_Mouse_Skin_1.xlsx	396	90.62401:15 223.19955:34 225.21542:514 226.53903:34 230.73973:15 237.22003:131 239.22002:69 239.23303:129 249.2108:34 250.24352:130 251.23392:34 253.21613:213 254.23698:69 262.24606:34 263.23035:100 266.24457:109 267.22025:111 268.25974:403 270.24335:221 271.22632:205 276.22397:17 276.24493:17 278.24841:155 280.25446:98 284.25027:86 285.23709:52 290.22778:17 290.24451:69 296.25299:450 298.26465:8…	Chain resolved	9.215	612.518	9.16	612.521	[M+CH3COO]-	Cer-AS	Cer 18:1;2O/16:0;(2OH)	797		C34H67NO4	YWZGQPJRQXHVQX-BYCLXTJYNA-N	CCCCCCCCCCCCCCC(O)C(=O)NC(CO)C(O)\C=C\CCCCCCCCCCCCC
8_Mouse_Skin_1.xlsx	397	191.88277:7 223.24767:9 225.21533:53 235.19394:9 237.21994:17 253.20264:17 264.23688:17 266.24673:45 270.23401:17 278.24597:26 296.24081:17 296.25046:34 308.54074:7 312.24432:17 324.88394:7 346.94943:7 382.35785:9 483.42651:7 502.42767:17 502.45596:43 518.45612:17 532.46527:17 550.41541:34 550.47137:250 555.42773:9	Chain resolved	8.697	610.5	8.84	610.505	[M+CH3COO]-	Cer-AS	Cer 18:2;2O/16:0;(2OH)	787		C34H65NO4	BGCIWBMYVKHZNX-PQWGFPSMNA-N	CCCCCCCCCCCCCCC(O)C(=O)NC(CO)C(O)\C=C\CC\C=C\CCCCCCCCC
8_Mouse_Skin_1.xlsx	398	89.01719:9 202.95135:7 232.97305:7 237.22189:26 253.23587:9 253.2448:34 263.22543:9 267.22678:43 267.25885:17 268.25937:17 270.24988:9 281.24329:17 284.13638:7 298.28842:17 299.24591:34 306.27094:9 324.27466:9 324.28476:43 339.22653:17 340.27084:26 352.32983:17 362.33426:7 368.31424:17 508.3096:7 532.47089:9 532.5097:26 547.49347:9 548.48486:17 550.50659:26 554.62726:7 562.5188:26 578.53998:17 58…	Chain resolved	10.076	640.55	9.9	640.552	[M+CH3COO]-	Cer-AS	Cer 18:1;2O/18:0;(2OH)	890		C36H71NO4	ZNZKGWLGVHSOIV-SJCQXOIGNA-N	CCCCCCCCCCCCCCCCC(O)C(=O)NC(CO)C(O)\C=C\CCCCCCCCCCCCC
8_Mouse_Skin_1.xlsx	399	100.92721:9 102.06028:7 130.94115:7 209.1918:34 211.20874:9 222.21347:34 235.18933:9 235.20439:26 237.21747:26 240.22708:26 253.21791:17 261.63733:7 268.26614:9 281.24551:98 282.24594:67 284.24976:9 292.24954:9 297.96869:7 304.25674:17 309.2674:9 312.24384:17 318.28455:9 326.24985:9 337.32806:17 337.34094:51 360.97668:7 365.32742:9 365.34619:17 382.35175:9 391.24643:7 393.36578:26 406.35754:9 408…	Chain resolved	11.86	724.647	12.96	724.646	[M+CH3COO]-	Cer-AS	Cer 16:1;2O/26:0;(2OH)	1185		C42H83NO4	DALDXDWDMQKPSM-JMUUFCRMNA-N	CCCCCCCCCCCCCCCCCCCCCCCCC(O)C(=O)NC(CO)C(O)\C=C\CCCCCCCCCCC
8_Mouse_Skin_1.xlsx	400	84.03833:34 84.04347:103 89.01046:17 89.02369:69 91.00346:86 100.03735:69 144.25365:15 211.19649:52 223.18658:17 223.20544:52 224.21225:69 238.22504:17 239.23259:34 249.21698:91 252.23694:34 253.2112:52 266.24634:69 267.22662:137 268.22708:52 272.24991:69 279.2406:34 281.24313:34 282.25299:86 286.263:34 294.23312:52 295.26117:52 296.25241:86 297.25256:114 298.25922:69 310.27438:69 310.31143:52 31…	Chain resolved	13.076	726.662	13.18	726.662	[M+CH3COO]-	Cer-BDS	Cer 16:0;2O/26:0;(3OH)	1197		C42H85NO4	OPMAUBLMZXTMTE-UHFFFAOYNA-N	CCCCCCCCCCCCCCCCCCCCCCCC(O)CC(=O)NC(CO)C(O)CCCCCCCCCCCCC
8_Mouse_Skin_1.xlsx	401	84.04095:103 89.01448:17 89.01978:202 91.00085:118 99.72627:17 100.03882:52 225.20042:17 225.21306:69 237.21327:34 239.22189:34 253.20688:86 263.23456:52 267.22449:52 268.26401:34 280.25641:86 286.27029:52 292.2569:17 294.26218:34 296.25018:103 299.27991:17 308.22766:17 309.25769:34 310.26471:52 311.27087:86 314.25198:34 326.26013:52 327.26654:69 328.27704:696 340.20108:34 340.27609:210 341.28055…	Chain resolved	13.186	740.675	13.19	740.677	[M+CH3COO]-	Cer-BDS	Cer 17:0;2O/26:0;(3OH)	1251		C43H87NO4	XTNAFTHQZHDVID-UHFFFAOYNA-N	CCCCCCCCCCCCCCCCCCCCCCCC(O)CC(=O)NC(CO)C(O)CCCCCCCCCCCCCC
8_Mouse_Skin_1.xlsx	402	84.04466:69 89.02094:136 91.00202:158 231.29965:15 239.23666:52 267.22632:86 294.27368:52 300.2579:17 300.27979:34 310.27158:69 314.25391:34 326.26465:34 327.27359:34 328.27649:52 339.31644:34 341.20224:34 342.29108:528 348.73749:15 378.86572:17 382.35953:34 392.39798:17 394.38394:34 395.37604:69 397.0062:15 408.41202:34 410.40112:34 420.41342:69 436.40927:34 438.41544:97 438.43597:86 450.39722:1…	Chain resolved	13.295	754.693	13.38	754.693	[M+CH3COO]-	Cer-BDS	Cer 18:0;2O/26:0;(3OH)	1305		C44H89NO4	PIPMZHSVWYPAEF-UHFFFAOYNA-N	CCCCCCCCCCCCCCCCCCCCCCCC(O)CC(=O)NC(CO)C(O)CCCCCCCCCCCCCCC
8_Mouse_Skin_1.xlsx	403	72.9884:17 84.04221:69 223.19731:69 239.25671:15 249.21504:52 254.26587:34 278.23651:17 284.2619:17 294.23108:52 296.24554:86 308.24017:17 312.2442:34 326.24515:86 326.26288:447 329.31985:15 340.27115:34 538.46851:96	Chain resolved	8.58	598.496	8.88	598.505	[M+CH3COO]-	Cer-BS	Cer 17:1;2O/16:0;(3OH)	752		C33H65NO4	XCORZVSZFVKUHS-IMVLJIQENA-N	CCCCCCCCCCCCCC(O)CC(=O)NC(CO)C(O)\C=C\CCCCCCCCCCCC
8_Mouse_Skin_1.xlsx	404	72.99321:17 84.03964:52 168.02097:15 225.22772:34 237.21104:52 249.21484:17 253.20905:17 254.25449:17 263.22995:69 263.25723:17 271.21436:17 292.25201:17 296.25977:34 308.24237:17 308.31378:17 310.26709:69 310.30908:17 314.17233:15 326.25754:95 340.28116:193 417.44897:15 534.44348:17 552.4563:34 552.48267:69 552.50909:123	Chain resolved	8.87	612.518	9.14	612.521	[M+CH3COO]-	Cer-BS	Cer 18:1;2O/16:0;(3OH)	798		C34H67NO4	OXJZWMWDKDJHAT-BYCLXTJYNA-N	CCCCCCCCCCCCC\C=C\C(O)C(CO)NC(=O)CC(O)CCCCCCCCCCCCC
8_Mouse_Skin_1.xlsx	405	84.04232:17 138.04958:7 209.17993:9 209.18805:17 226.05167:9 235.20903:17 240.22743:9 240.23613:9 249.21515:26 253.20712:7 266.24219:9 278.24362:9 280.22382:9 282.23929:17 284.26434:7 294.23358:9 295.29538:17 296.24805:26 298.27179:17 307.19968:7 312.21951:9 312.24429:34 326.26047:92 329.70688:7 340.25571:9 340.27124:17 353.00708:7 359.28464:17 365.30917:9 562.8822:7 578.51379:9 578.55426:26 604.…	Chain resolved	11.247	682.599	11.88	682.599	[M+CH3COO]-	Cer-BS	Cer 16:1;2O/23:0;(3OH)	1033		C39H77NO4	HBAUXQBTYMARIT-QOSDPKFLNA-N	CCCCCCCCCCCCCCCCCCCCC(O)CC(=O)NC(CO)C(O)\C=C\CCCCCCCCCCC
8_Mouse_Skin_1.xlsx	406	84.04581:97 100.03709:52 209.17709:34 223.20073:102 235.19092:17 235.19952:100 241.21214:34 249.21419:97 254.2404:34 255.22522:69 267.22601:440 270.24222:34 278.23788:34 280.21805:52 281.23547:34 282.23352:95 282.27356:17 294.23245:69 296.25415:171 306.24802:15 312.23816:95 312.24808:361 326.22629:34 326.25922:736 327.26309:86 328.27866:98 338.32999:88 338.33771:109 340.2803:34 382.67453:17 588.5…	Chain resolved	12.814	696.612	12.35	696.615	[M+CH3COO]-	Cer-BS	Cer 17:1;2O/23:0;(3OH)	1081		C40H79NO4	WBXOXVFJGCBSSC-NWBJSICCNA-N	CCCCCCCCCCCCCCCCCCCCC(O)CC(=O)NC(CO)C(O)\C=C\CCCCCCCCCCCC
8_Mouse_Skin_1.xlsx	407	84.04209:249 100.03864:91 209.18546:153 212.58232:34 223.20309:219 227.1953:34 235.1998:140 237.2215:52 240.22244:88 241.21243:34 249.22112:277 252.22552:52 253.20868:52 254.24069:97 264.23389:52 270.24252:69 278.24521:125 280.21835:86 282.23618:261 284.24939:86 294.2352:182 296.25449:404 298.22256:52 308.25421:52 311.25797:52 312.22116:67 312.24594:1004 325.23703:87 326.26212:3173 326.75372:34 3…	Chain resolved	12.766	710.63	12.7	710.63	[M+CH3COO]-	Cer-BS	Cer 17:1;2O/24:0;(3OH)	1140		C41H81NO4	UAKSBGVGUZJSLR-LAPDZXRHNA-N	CCCCCCCCCCCCCCCCCCCCCC(O)CC(=O)NC(CO)C(O)\C=C\CCCCCCCCCCCC
8_Mouse_Skin_1.xlsx	408	84.04214:638 97.74608:15 100.03594:163 209.18594:761 211.20082:52 222.21582:52 223.19527:143 224.20206:34 225.21321:34 227.20007:52 234.49548:34 235.20255:831 237.21346:86 238.21239:90 240.22523:246 246.71973:15 249.21069:147 249.21733:218 250.25008:34 252.22841:52 253.20934:69 254.24136:93 263.23026:91 264.22549:308 266.25134:34 267.22934:52 268.25046:34 270.24326:385 278.2413:86 280.22385:328 2…	Chain resolved	13.002	724.643	12.82	724.646	[M+CH3COO]-	Cer-BS	Cer 16:1;2O/26:0;(3OH)	1184		C42H83NO4	COYAVMXNXCSVHV-JMUUFCRMNA-N	CCCCCCCCCCCCCCCCCCCCCCCC(O)CC(=O)NC(CO)C(O)\C=C\CCCCCCCCCCC
8_Mouse_Skin_1.xlsx	409	80.02127:17 82.03089:34 84.04228:1908 84.80251:34 95.04623:34 100.0403:467 102.05191:34 103.03747:34 127.84983:15 130.04584:52 143.83984:34 166.39822:34 173.50043:34 179.6272:34 190.79466:34 192.23079:52 194.88814:34 195.8604:34 202.55226:34 205.55513:34 207.46967:34 209.18207:69 210.12425:34 211.20508:52 217.46898:34 221.18031:34 222.5004:52 223.20172:2921 223.5874:34 225.2218:125 225.88103:34 2…	Chain resolved	13.125	738.66	13.22	738.662	[M+CH3COO]-	Cer-BS	Cer 17:1;2O/26:0;(3OH)	1238		C43H85NO4	KZZSMEBJWFGYOS-MHAUTQJVNA-N	CCCCCCCCCCCCCCCCCCCCCCCC(O)CC(=O)NC(CO)C(O)\C=C\CCCCCCCCCCCC
8_Mouse_Skin_1.xlsx	410	89.01699:17 141.01443:17 202.74139:15 223.20114:34 235.20856:34 240.20087:15 252.2346:15 261.21542:86 267.22421:34 281.22656:17 290.22949:17 296.24988:15 308.2569:69 324.23148:17 333.27829:15 338.26096:219 352.25061:17 375.39099:15 384.65298:17 391.35446:86 407.40118:17 409.38217:34 423.38358:17 434.3876:69 511.22232:15 646.55237:17 646.59515:69 672.59436:17 676.57178:68 676.6192:289 677.25043:17…	Chain resolved	13.027	736.641	12.84	736.646	[M+CH3COO]-	Cer-BS	Cer 18:2;2O/25:0;(3OH)	1232		C43H83NO4	MKFLEQSFJUEVCX-GHQHJQBONA-N	CCCCCCCCCCCCCCCCCCCCCCC(O)CC(=O)NC(CO)C(O)\C=C\CC\C=C\CCCCCCCCC
8_Mouse_Skin_1.xlsx	411	84.04224:1040 95.04206:17 100.03601:247 102.015:34 182.62218:34 193.91217:34 197.07884:34 200.71794:34 205.38397:34 209.18988:103 210.34761:34 213.04915:34 223.1993:167 225.21936:52 235.20021:123 236.22937:34 236.47946:34 237.21542:1422 239.23274:96 240.22939:34 249.2149:157 250.24765:86 251.22694:86 252.23932:69 254.24338:92 255.22372:86 260.37323:34 263.23685:1582 264.23209:34 265.38452:34 266.…	Chain resolved	13.235	752.677	13.28	752.677	[M+CH3COO]-	Cer-BS	Cer 18:1;2O/26:0;(3OH)	1296		C44H87NO4	IEKCUFMFBCEFFN-BSKJHSHCNA-N	CCCCCCCCCCCCCCCCCCCCCCCC(O)CC(=O)NC(CO)C(O)\C=C\CCCCCCCCCCCCC
8_Mouse_Skin_1.xlsx	412	89.02502:17 237.21962:17 261.20651:17 287.15109:15 308.24475:34 326.27518:34 338.23016:17 338.2637:86 340.27591:69 352.24551:17 390.36206:17 390.37036:34 424.59946:15 434.38486:52 474.36935:15 629.19775:15 646.60962:109 660.63519:15 672.58728:34 690.6333:108 690.66278:86 692.6618:17 719.45691:15	Chain resolved	13.059	750.654	13.08	750.662	[M+CH3COO]-	Cer-BS	Cer 18:1;2O/26:1;(3OH)	1288		C44H85NO4	RIAACYNKCSGOSW-DTCGLEGBNA-N	CCCCCCCCCCCCCC\C=C/CCCCCCCC(O)CC(=O)NC(CO)C(O)\C=C\CCCCCCCCCCCCC
8_Mouse_Skin_1.xlsx	413	84.04081:86 100.03445:34 221.19641:17 223.19695:142 237.21732:69 241.20386:17 249.21906:147 254.22966:17 254.24532:34 259.34888:17 263.23654:69 268.2522:34 270.24728:17 278.24774:86 284.2543:34 292.27335:15 294.23297:69 296.2547:115 306.26575:15 308.24704:52 310.26437:52 312.23376:34 312.24368:52 326.2598:928 340.27313:319 354.29071:69 369.74176:17 377.37979:69 392.9624:17 394.39816:69 395.38467:…	Chain resolved	13.344	766.688	13.37	766.693	[M+CH3COO]-	Cer-BS	Cer 17:1;2O/28:0;(3OH)	1354		C45H89NO4	JJYYVANRHCTFTA-NHFVQZBWNA-N	CCCCCCCCCCCCCCCCCCCCCCCCCC(O)CC(=O)NC(CO)C(O)\C=C\CCCCCCCCCCCC
8_Mouse_Skin_1.xlsx	414	84.04207:34 223.16968:17 235.19991:17 237.21513:97 239.2281:34 249.21239:52 255.22566:15 263.22516:69 279.22171:17 308.25687:34 310.2619:86 312.24365:204 322.27484:17 326.26233:113 339.19525:17 340.27832:536 377.34711:17 377.37161:86 377.39343:52 394.40094:69 395.35959:52 420.41089:123 434.38464:17 434.40512:34 436.40668:52 512.96771:17 628.62433:86 630.5174:69 642.66785:17 644.61041:69 646.63794…	Chain resolved	13.451	780.708	13.47	780.709	[M+CH3COO]-	Cer-BS	Cer 18:1;2O/28:0;(3OH)	1415		C46H91NO4	FHBPUXAFADYRPB-OGSMZCTINA-N	CCCCCCCCCCCCCCCCCCCCCCCCCC(O)CC(=O)NC(CO)C(O)\C=C\CCCCCCCCCCCCC
8_Mouse_Skin_1.xlsx	415	105.84057:15 156.98708:34 181.08661:15 199.16733:34 201.02013:52 237.22635:17 267.22464:15 339.23978:17 340.27115:69 523.49731:34 548.52832:88 627.52545:34 650.6322:34 692.61121:17 692.6629:86 700.53186:34 700.55786:52 706.65845:34 742.74323:69 758.73535:34 760.76471:34 772.79901:17 790.59167:52 790.69025:100 790.74945:782 790.8559:34 804.78705:34 850.60364:69	Chain resolved	13.194	850.784	13.74	850.787	[M+CH3COO]-	Cer-BS	Cer 18:1;2O/33:0;(3OH)	1693		C51H101NO4	ZFODCQOCDWLGTG-SKKHQMBANA-N	CCCCCCCCCCCCCCCCCCCCCCCCCCCCCCC(O)CC(=O)NC(CO)C(O)\C=C\CCCCCCCCCCCCC
8_Mouse_Skin_1.xlsx	416	279.22699:560 280.13931:11 422.39236:11 436.40756:17 646.61426:11 659.59143:5 664.60004:35 664.6181:94 686.60852:5 894.82117:6 896.88214:6 912.70917:23 912.73883:32 912.80237:11 926.71405:17 926.84216:203 926.94037:17 986.83301:29 986.87701:33	Chain resolved	13.764	986.86	14.12	986.876	[M+CH3COO]-	Cer-EOS	Cer 17:1;2O/25:0;O(FA 18:2)	1996		C60H113NO5	ASVKPWDYULBBJC-USUOBFDBNA-N	CCCCCCCCCCCC\C=C\C(O)C(CO)NC(=O)CCCCCCCCCCCCCCCCCCCCCCCCOC(=O)CCCCCCC\C=C/C\C=C/CCCCC
8_Mouse_Skin_1.xlsx	417	130.41681:2 213.08165:2 223.19905:4 249.21686:6 273.61209:2 278.34369:9 278.36475:9 279.22409:489 279.27802:4 280.22562:11 280.72824:4 284.24252:4 393.71063:2 410.39014:6 421.02652:2 436.40088:11 628.97607:6 630.59851:4 643.00214:4 648.61163:6 660.62067:6 673.59863:4 678.63446:45 679.64313:4 686.63666:4 697.00153:4 698.61304:6 710.99207:6 765.05139:4 792.98566:6 850.58997:4 866.99567:2 869.07806:…	Chain resolved	13.891	1000.89	14.14	1000.89	[M+CH3COO]-	Cer-EOS	Cer 17:1;2O/26:0;O(FA 18:2)	2004		C61H115NO5	GAFZDYYPDLFDKK-KLGRMHMTNA-N	CCCCCCCCCCCC\C=C\C(O)C(CO)NC(=O)CCCCCCCCCCCCCCCCCCCCCCCCCOC(=O)CCCCCCC\C=C/C\C=C/CCCCC
8_Mouse_Skin_1.xlsx	418	261.21362:4 279.19412:13 279.22458:366 279.5762:9 281.24353:13 400.63684:4 451.4437:9 660.6579:4 692.64453:31 698.6217:9 821.56299:9 940.7525:22 940.81268:9 954.87909:98 955.00043:9 955.8891:9 1014.71533:9 1014.78229:13 1014.86273:24 1014.90741:24	Chain semi-resolved	14.006	1014.9	14.48	1014.91	[M+CH3COO]-	Cer-EOS	Cer 44:1;3O(FA 18:2)	2007		C62H117NO5	HRXUEPUGSXDSGH-WADSHQKSNA-N	CCCCCCCCCCCCCCCC\C=C\C(O)C(CO)NC(=O)CCCCCCCCCCCCCCCCCCCCCCOC(=O)CCCCCCC\C=C/C\C=C/CCCCC
8_Mouse_Skin_1.xlsx	419	223.19753:7 278.34674:9 279.22717:430 280.22635:17 280.67963:9 434.47357:7 476.9458:7 492.45676:17 492.48477:17 650.91193:7 720.63287:9 720.67053:48 754.66241:9 879.16815:7 952.85297:9 968.78882:17 982.78949:17 982.89056:245 983.91089:26 1010.08008:7 1042.89185:26 1042.95984:26	Chain resolved	14.32	1042.94	14.63	1042.94	[M+CH3COO]-	Cer-EOS	Cer 16:1;2O/30:0;O(FA 18:2)	2020		C64H121NO5	CBZHNODJEZODQH-ODTMRFACNA-N	CCCCCCCCCCC\C=C\C(O)C(CO)NC(=O)CCCCCCCCCCCCCCCCCCCCCCCCCCCCCOC(=O)CCCCCCC\C=C/C\C=C/CCCCC
8_Mouse_Skin_1.xlsx	420	249.20834:17 278.36746:69 279.09561:34 279.22916:2569 280.23068:69 466.45267:34 492.40945:17 492.46548:52 608.98895:15 686.67438:34 704.67639:69 716.69952:34 729.65753:34 734.68921:291 735.70068:52 754.69617:52 996.89374:329 996.91589:866 997.02216:68 997.8725:51 997.89911:86 997.95673:51 1009.79358:15 1056.77661:34 1056.87683:69 1056.93616:117 1057.01819:51	Chain resolved	14.472	1056.95	14.71	1056.95	[M+CH3COO]-	Cer-EOS	Cer 17:1;2O/30:0;O(FA 18:2)	2026		C65H123NO5	WZYAYXSGNJMXAF-DDKMKSMWNA-N	CCCCCCCCCCCC\C=C\C(O)C(CO)NC(=O)CCCCCCCCCCCCCCCCCCCCCCCCCCCCCOC(=O)CCCCCCC\C=C/C\C=C/CCCCC
8_Mouse_Skin_1.xlsx	421	97.1534:9 160.50105:9 170.92889:9 184.34665:17 187.87447:7 200.27274:7 222.50172:7 254.6075:7 273.66983:7 278.35513:34 279.2262:2335 280.22772:43 281.88757:9 285.01358:17 293.22571:9 350.15833:7 463.45184:7 477.46179:7 480.47876:17 481.47833:9 506.4736:9 520.44897:9 520.50018:34 536.48718:7 568.56445:7 592.54724:7 600.98846:7 645.23669:7 696.99713:7 712.67126:7 718.69269:26 730.67505:26 730.69403…	Chain resolved	14.64	1070.97	14.88	1070.97	[M+CH3COO]-	Cer-EOS	Cer 17:1;2O/31:0;O(FA 18:2)	2030		C66H125NO5	XZCJJBCZAXQMME-YXUIHAPINA-N	CCCCCCCCCCCC\C=C\C(O)C(CO)NC(=O)CCCCCCCCCCCCCCCCCCCCCCCCCCCCCCOC(=O)CCCCCCC\C=C/C\C=C/CCCCC
8_Mouse_Skin_1.xlsx	422	184.4025:34 223.18916:17 223.20174:69 249.21753:69 278.35379:106 279.1897:46 279.2272:13363 279.28345:51 279.69373:86 280.03156:52 280.17004:52 280.23108:151 280.43533:52 280.59271:52 280.84412:34 281.21323:34 281.84149:34 283.15436:34 471.15366:15 490.51367:15 494.47549:34 494.4942:69 495.44891:34 518.46606:17 518.4884:52 520.50214:112 571.38898:34 578.16705:17 588.49408:34 730.70062:34 732.7035…	Chain resolved	14.828	1084.98	14.94	1084.99	[M+CH3COO]-	Cer-EOS	Cer 17:1;2O/32:0;O(FA 18:2)	2035		C67H127NO5	DQYJQCJSFSARNN-NCPWIQSONA-N	CCCCCCCCCCCC\C=C\C(O)C(CO)NC(=O)CCCCCCCCCCCCCCCCCCCCCCCCCCCCCCCOC(=O)CCCCCCC\C=C/C\C=C/CCCCC
8_Mouse_Skin_1.xlsx	423	250.37843:15 278.31577:17 279.22662:4251 280.23282:97 280.51697:34 494.46814:17 495.47589:34 520.47858:17 520.49457:86 532.46448:17 548.52441:17 744.75018:17 746.7301:52 758.6958:52 758.73444:90 765.64917:17 775.54895:17 776.70538:132 776.74445:474 777.72577:34 778.96997:34 782.69275:34 990.87555:17 1006.96472:17 1008.97272:52 1030.85059:15 1035.61536:34 1038.08093:34 1038.82202:34 1038.96667:168…	Chain resolved	15.013	1099	15.08	1099	[M+CH3COO]-	Cer-EOS	Cer 18:1;2O/32:0;O(FA 18:2)	2046		C68H129NO5	NKZDGPMKCOVGRH-FHDUZSEONA-N	CCCCCCCCCCCCC\C=C\C(O)C(CO)NC(=O)CCCCCCCCCCCCCCCCCCCCCCCCCCCCCCCOC(=O)CCCCCCC\C=C/C\C=C/CCCCC
8_Mouse_Skin_1.xlsx	424	202.39203:5 277.19833:6 279.19821:28 279.22635:965 280.22552:31 280.66232:11 520.50043:17 532.49634:11 546.48615:6 567.49182:6 634.69342:5 755.7005:6 774.72821:82 783.70844:11 997.02899:5 1004.89105:11 1006.94592:11 1022.82812:17 1033.61145:6 1036.95959:245 1037.97144:46 1038.45947:11 1096.88757:17 1096.95728:63 1097.03149:58	Chain resolved	14.674	1096.99	14.78	1096.99	[M+CH3COO]-	Cer-EOS	Cer 16:1;2O/34:1;O(FA 18:2)	2045		C68H127NO5	LDAKHSFCTOOFPK-HGHAFCHUNA-N	CCCCCCCCCCC\C=C\C(O)C(CO)NC(=O)CCCCCCCCCCCCCCCCC\C=C/CCCCCCCCCCCCCCOC(=O)CCCCCCC\C=C/C\C=C/CCCCC
8_Mouse_Skin_1.xlsx	425	191.36606:6 200.22331:11 207.94612:5 223.19698:11 249.21245:6 278.35071:38 279.22647:1971 279.496:17 280.22797:37 280.49567:17 302.98596:5 307.25565:11 520.50385:6 522.51508:17 523.49963:11 534.46594:6 548.4978:6 548.53064:30 612.34961:5 742.73041:17 758.71466:6 768.96625:5 772.70795:17 772.73914:17 790.66913:23 790.74799:129 796.69812:11 810.69635:6 810.75623:11 873.74762:11 1017.67725:5 1022.96…	Chain resolved	15.249	1113.02	15.23	1113.02	[M+CH3COO]-	Cer-EOS	Cer 17:1;2O/34:0;O(FA 18:2)	2050		C69H131NO5	XEPWQXPFYRJZNW-VBWMFKBDNA-N	CCCCCCCCCCCC\C=C\C(O)C(CO)NC(=O)CCCCCCCCCCCCCCCCCCCCCCCCCCCCCCCCCOC(=O)CCCCCCC\C=C/C\C=C/CCCCC
8_Mouse_Skin_1.xlsx	426	97.26694:9 122.66423:7 133.48891:7 165.76181:9 175.10167:9 178.05719:9 182.40805:9 185.3537:17 190.93192:17 217.00563:7 223.20346:17 240.23807:7 249.2326:17 254.22995:9 277.03296:7 278.34631:34 279.19391:24 279.22672:3217 279.46112:17 280.00528:17 280.20947:26 280.23294:144 280.37851:26 280.50299:17 280.65567:17 280.75906:17 281.09283:17 281.41739:17 281.66916:17 282.96515:17 283.76541:9 284.2404…	Chain resolved	14.844	1111	14.91	1111	[M+CH3COO]-	Cer-EOS	Cer 17:1;2O/34:1;O(FA 18:2)	2049		C69H129NO5	NZFMDLOLNQRYDR-FCZFDWRBNA-N	CCCCCCCCCCCC\C=C\C(O)C(CO)NC(=O)CCCCCCCCCCCCCCCCC\C=C/CCCCCCCCCCCCCCOC(=O)CCCCCCC\C=C/C\C=C/CCCCC
8_Mouse_Skin_1.xlsx	427	97.5771:9 112.97599:7 126.99493:17 171.46333:9 174.61043:7 185.25653:17 190.11139:9 202.60605:7 225.98631:7 257.71466:7 278.34662:48 279.2247:2985 279.64197:17 279.94223:17 280.23093:65 280.31778:17 280.77817:17 280.83926:17 281.25775:17 282.65179:17 283.61691:9 285.1944:9 286.43912:9 288.04819:7 293.241:17 294.00278:7 307.2489:17 468.49969:7 519.45612:7 522.50665:17 523.50085:34 540.97424:7 546.…	Chain resolved	15.45	1127.03	15.42	1127.03	[M+CH3COO]-	Cer-EOS	Cer 18:1;2O/34:0;O(FA 18:2)	2059		C70H133NO5	WTOPSPXQQJWZJF-APUKNJKBNA-N	CCCCCCCCCCCCC\C=C\C(O)C(CO)NC(=O)CCCCCCCCCCCCCCCCCCCCCCCCCCCCCCCCCOC(=O)CCCCCCC\C=C/C\C=C/CCCCC
8_Mouse_Skin_1.xlsx	428	181.49277:15 237.205:34 242.83859:15 263.22589:34 278.35144:104 279.1897:47 279.22717:9123 279.26938:78 280.2287:138 280.34845:34 281.98511:34 293.24594:34 307.26382:34 501.02707:15 517.49255:15 520.50208:34 546.4715:52 546.49774:52 546.5141:69 560.53625:34 594.25757:15 623.80078:15 754.75104:34 759.16498:15 772.73352:52 772.74915:52 784.71246:95 784.7439:86 802.70062:85 802.76019:513 803.76184:5…	Chain resolved	15.026	1125.01	15.06	1125.02	[M+CH3COO]-	Cer-EOS	Cer 18:1;2O/34:1;O(FA 18:2)	2055		C70H131NO5	LOLJFLQDZNQLIJ-LPWFXRJXNA-N	CCCCCCCCCCCCC\C=C\C(O)C(CO)NC(=O)CCCCCCCCCCCCCCCCC\C=C/CCCCCCCCCCCCCCOC(=O)CCCCCCC\C=C/C\C=C/CCCCC
8_Mouse_Skin_1.xlsx	429	171.48363:17 263.22815:6 277.2085:107 279.22485:380 280.22168:17 325.16229:5 544.45062:6 782.71417:11 800.73907:53 802.74829:17 1032.84863:6 1048.85583:23 1062.90027:42 1062.97791:136 1063.95203:23 1064.42786:11 1122.98462:48 1123.01282:33	Chain semi-resolved	14.731	1123.01	14.78	1123	[M+CH3COO]-	Cer-EOS	Cer 52:3;3O(FA 18:2)	2053		C70H129NO5	DJVINDWLUYDWRO-BTAZQPADNA-N	CCCCCCCCCCCCCCCCCCCCC\C=C\C(O)C(CO)NC(=O)CCCCCCCCC\C=C/C\C=C/CCCCCCCCCCCOC(=O)CCCCCCC\C=C/C\C=C/CCCCC
8_Mouse_Skin_1.xlsx	430	119.94147:2 137.02997:2 141.00984:4 143.99469:4 167.92314:2 197.07132:2 263.23508:4 276.99384:4 279.19919:11 279.22495:512 280.22647:14 281.09811:4 291.87881:2 307.25903:13 311.16022:4 550.54108:4 562.53705:6 576.56329:9 592.56677:4 673.14221:2 769.01154:4 770.73529:4 788.76038:4 800.76318:9 813.76447:4 818.78485:27 818.81293:28 818.85706:6 819.79639:4 838.7851:6 889.18066:2 921.13123:4 940.87854…	Chain resolved	15.711	1141.04	15.58	1141.05	[M+CH3COO]-	Cer-EOS	Cer 17:1;2O/36:0;O(FA 18:2)	2070		C71H135NO5	WDRNFOARUCUDKN-UXAVVJAWNA-N	CCCCCCCCCCCC\C=C\C(O)C(CO)NC(=O)CCCCCCCCCCCCCCCCCCCCCCCCCCCCCCCCCCCOC(=O)CCCCCCC\C=C/C\C=C/CCCCC
8_Mouse_Skin_1.xlsx	431	126.99792:6 128.60231:2 157.04143:4 180.69601:4 185.409:4 205.84436:4 232.99863:4 234.8604:4 237.21315:4 248.03621:2 249.22144:4 261.22922:4 278.33215:9 278.34619:12 279.22662:1620 279.72598:6 279.78931:6 280.21875:9 280.22815:30 280.41129:4 281.23849:11 281.40317:4 281.45728:4 281.95157:4 293.23816:9 307.25827:13 461.63388:2 535.49774:6 548.5343:6 560.52844:6 574.4928:4 574.54993:15 589.07471:4 …	Chain resolved	15.241	1139.03	15.31	1139.03	[M+CH3COO]-	Cer-EOS	Cer 17:1;2O/36:1;O(FA 18:2)	2068		C71H133NO5	ZPAJOYAGAYPBIK-FYABNEPANA-N	CCCCCCCCCCCC\C=C\C(O)C(CO)NC(=O)CCCCCCCCCCCCCCCCCCC\C=C/CCCCCCCCCCCCCCOC(=O)CCCCCCC\C=C/C\C=C/CCCCC
8_Mouse_Skin_1.xlsx	432	106.97027:1 112.9818:2 126.99477:2 129.97205:3 136.4901:1 143.98595:2 146.96286:2 168.78708:2 223.19922:3 249.21263:5 252.22589:2 265.2063:2 277.21033:26 278.15909:2 278.36029:9 278.599:2 279.22433:704 279.2876:2 279.35556:2 279.43292:3 279.59:2 280.08734:3 280.22818:15 280.5358:3 280.79425:2 281.0481:2 282.0835:2 284.25458:2 285.98557:2 291.2388:3 305.24591:6 410.9617:1 433.64008:1 452.8866:2 46…	Chain resolved	14.925	1137	14.91	1137.02	[M+CH3COO]-	Cer-EOS	Cer 17:1;2O/36:2;O(FA 18:2)	2065		C71H131NO5	PSJPWTHYASKLKS-RTHUBYANNA-N	CCCCCCCCCCCC\C=C\C(O)C(CO)NC(=O)CCCCCCCCCCCCCCCCCCC\C=C/C\C=C/CCCCCCCCCCCOC(=O)CCCCCCC\C=C/C\C=C/CCCCC
8_Mouse_Skin_1.xlsx	433	229.73927:5 263.2345:11 278.34625:36 279.19153:22 279.229:2415 280.23053:66 281.25269:17 282.09058:11 307.2608:23 355.16003:5 459.99023:5 521.68231:5 548.52124:23 549.51031:17 574.52979:11 574.54663:23 607.75714:5 626.01514:11 642.35559:11 782.7439:6 800.73737:6 811.75543:17 812.77063:29 830.78064:140 831.77527:17 836.70068:11 836.79401:17 1002.72839:11 1018.88629:6 1060.92371:6 1061.02417:6 1078…	Chain resolved	15.459	1153.04	15.54	1153.05	[M+CH3COO]-	Cer-EOS	Cer 18:1;2O/36:1;O(FA 18:2)	2077		C72H135NO5	GOHVPWGQAKONDA-XBJLQFGGNA-N	CCCCCCCCCCCCC\C=C\C(O)C(CO)NC(=O)CCCCCCCCCCCCCCCCCCC\C=C/CCCCCCCCCCCCCCOC(=O)CCCCCCC\C=C/C\C=C/CCCCC
8_Mouse_Skin_1.xlsx	434	112.98181:2 124.38335:1 129.97046:2 141.0062:2 143.98595:2 146.96115:4 168.85631:2 188.95078:2 199.61072:1 237.2153:2 261.21786:2 263.2276:2 277.2009:6 277.21024:12 278.34851:7 279.22659:453 280.22812:12 281.06918:2 305.23602:3 307.25333:2 307.26562:2 362.00061:1 385.26129:1 542.51398:2 571.06927:1 572.53137:6 586.95599:2 589.57849:2 589.5921:3 596.74414:2 615.55719:2 628.9447:2 751.7702:2 780.74…	Chain semi-resolved	15.096	1151.03	15.11	1151.03	[M+CH3COO]-	Cer-EOS	Cer 54:3;3O(FA 18:2)	2073		C72H133NO5	WTIIMBQTTADLHB-NVPLPBNMNA-N	CCCCCCCCCCCCC\C=C\C(O)C(CO)NC(=O)CCCCCCCCCCCCCCCCCCC\C=C/C\C=C/CCCCCCCCCCCOC(=O)CCCCCCC\C=C/C\C=C/CCCCC
8_Mouse_Skin_1.xlsx	435	97.48994:3 100.93301:2 113.97251:2 119.94455:3 129.96754:3 166.12706:3 172.93019:3 178.00516:2 181.00197:6 183.0966:2 186.58185:2 195.36621:3 206.01189:2 223.19345:3 236.0596:2 244.3336:3 249.2132:9 278.32349:3 278.35626:17 279.22498:800 280.2265:24 280.27579:6 281.57327:6 282.77469:6 284.31906:3 291.02173:3 293.24609:6 307.25412:18 337.20279:2 363.24335:2 377.95337:2 451.66486:2 479.02786:2 501.…	Chain resolved	15.686	1167.06	15.63	1167.06	[M+CH3COO]-	Cer-EOS	Cer 17:1;2O/38:1;O(FA 18:2)	2081		C73H137NO5	GSSGFKZLJCMNAH-GWXKMIIGNA-N	CCCCCCCCCCCC\C=C\C(O)C(CO)NC(=O)CCCCCCCCCCCCCCCCCCC\C=C/CCCCCCCCCCCCCCCCOC(=O)CCCCCCC\C=C/C\C=C/CCCCC
8_Mouse_Skin_1.xlsx	436	120.23191:1 129.96913:3 141.01149:4 143.98289:2 146.95638:3 172.98734:2 235.35553:1 263.23053:2 278.34686:6 279.22726:404 279.27179:3 280.22879:17 281.28622:3 281.45325:4 281.78976:2 283.07895:2 305.00897:2 307.25409:5 311.16019:1 339.19376:2 559.52753:2 574.9884:1 576.58344:2 600.57501:1 602.56653:5 611.5675:2 616.61353:2 622.19086:3 658.74976:2 668.18848:2 672.98938:2 711.03162:2 765.08862:2 80…	Chain resolved	15.928	1181.09	15.71	1181.08	[M+CH3COO]-	Cer-EOS	Cer 18:1;2O/38:1;O(FA 18:2)	2085		C74H139NO5	ZSESFSFUXWERDM-QRAVSYBANA-N	CCCCCCCCCCCCC\C=C\C(O)C(CO)NC(=O)CCCCCCCCCCCCCCCCCCC\C=C/CCCCCCCCCCCCCCCCOC(=O)CCCCCCC\C=C/C\C=C/CCCCC
8_Mouse_Skin_1.xlsx	437	253.24486:52 278.28552:17 296.27435:17 299.25812:34 311.31296:15 328.32532:34 352.31412:34 374.60107:17 562.55219:17 588.54376:17 610.52936:68 610.55713:305 619.71509:15 624.57715:69	Chain resolved	11.817	670.59	11.68	670.599	[M+CH3COO]-	Cer-HDS	Cer 22:0;2O/16:0;O	988		C38H77NO4	YDVNWIBPPUDXRO-UHFFFAOYNA-N	CCCCCCCCCCCCCCCCCCCC(O)C(CO)NC(=O)C(O)CCCCCCCCCCCCCC
8_Mouse_Skin_1.xlsx	438	166.63139:15 211.19658:15 242.21141:17 262.14581:15 279.2197:15 403.38934:15 462.41483:34 492.40619:17 510.40204:34 510.44324:150	Class resolved	8.333	570.469	8.39	570.474	[M+CH3COO]-	Cer-HS	Cer 31:1;3O	692		C31H61NO4	OVMJIZYNENJSHF-WJTDDFOZNA-N	CCCCCCCCCCCCCC(O)C(=O)NC(CO)C(O)\C=C\CCCCCCCCCCC
8_Mouse_Skin_1.xlsx	439	70.79355:15 82.14527:15 89.01986:17 90.9996:34 96.04007:227 209.18011:17 211.20107:17 222.20981:52 223.2018:412 225.21347:160 235.49539:34 236.23196:1081 237.21155:34 240.21896:34 241.21114:52 248.23119:152 249.21539:371 250.24147:69 252.22644:179 254.24387:993 256.81512:34 263.23279:52 264.22119:34 266.215:34 266.24704:246 267.22961:52 268.25763:69 272.68579:15 280.21707:34 284.25284:541 286.698…	Chain resolved	12.96	738.663	13.27	738.662	[M+CH3COO]-	Cer-HS	Cer 17:1;2O/26:0;O	1239		C43H85NO4	OBRFICYLOPCELS-MHAUTQJVNA-N	CCCCCCCCCCCCCCCCCCCCCCCCC(O)C(=O)NC(CO)C(O)\C=C\CCCCCCCCCCCC
8_Mouse_Skin_1.xlsx	440	116.92872:52 117.01366:34 117.05462:86 211.18843:17 236.2207:17 249.21265:17 254.2366:17 254.24554:86 284.24982:52 312.29346:15 326.26004:34 351.38541:17 354.29358:97 403.37497:17 407.37592:34 421.39505:86 436.40396:34 436.4274:17 450.38885:17 462.42349:34 466.42184:34 480.43018:52 658.63611:86 658.66132:52 662.66241:34 674.60358:34 688.64453:34 704.43341:34 706.48206:52 706.66467:981 707.63806:3…	Class resolved	13.217	766.693	13.39	766.693	[M+CH3COO]-	Cer-HS	Cer 45:1;3O	1355		C45H89NO4	MPJGLWRRTKCEGG-NHFVQZBWNA-N	CCCCCCCCCCCCCCCCCCCCCCCCC\C=C\C(O)C(CO)NC(=O)C(O)CCCCCCCCCCCCC
8_Mouse_Skin_1.xlsx	441	128.8857:15 141.00969:34 143.01678:15 156.98363:52 157.04689:34 209.1799:17 213.67819:15 223.19739:52 249.21513:91 312.23938:125 326.2453:17 476.47089:34 494.4845:52 495.46729:69 518.47528:52 520.49536:204 534.52216:34 536.48553:52 630.51178:34 662.54102:17 664.60376:86 678.62122:52 714.69281:86 730.68115:69 730.70764:34 732.65747:52 732.7182:86 744.72845:17 760.21198:17 761.8678:34 762.61121:51 …	Chain resolved	12.99	822.752	13.61	822.756	[M+CH3COO]-	Cer-HS	Cer 17:1;2O/32:0;O	1568		C49H97NO4	QEKXSLBAEJRBTR-BOMCYIIUNA-N	CCCCCCCCCCCCCCCCCCCCCCCCCCCCCCC(O)C(=O)NC(CO)C(O)\C=C\CCCCCCCCCCCC
8_Mouse_Skin_1.xlsx	442	138.01295:15 141.00937:69 143.06177:34 223.18848:17 237.21506:52 263.22507:52 326.23434:17 326.25967:87 476.47272:34 491.45358:15 494.47696:52 494.48633:52 495.46912:86 508.49884:34 509.50812:17 518.48029:52 520.49719:142 524.48169:15 534.50452:86 536.50684:52 538.48688:34 548.5304:69 550.5094:34 678.60114:17 692.59485:34 692.64282:105 726.70801:17 728.71307:92 744.69196:69 746.71783:122 746.7446…	Chain resolved	13.088	836.768	13.65	836.771	[M+CH3COO]-	Cer-HS	Cer 17:1;2O/33:0;O	1636		C50H99NO4	FQTUHEATGQFRLS-SJPSBLAZNA-N	CCCCCCCCCCCCCCCCCCCCCCCCCCCCCCCC(O)C(=O)NC(CO)C(O)\C=C\CCCCCCCCCCCC
8_Mouse_Skin_1.xlsx	443	223.20143:69 249.21715:89 252.23044:17 313.827:17 503.4711:69 520.50732:109 521.48047:87 532.49036:17 544.50177:34 546.52924:308 562.49561:17 562.51227:52 740.70648:139 756.72302:69 758.73425:115 764.71411:17 770.73694:34 786.21576:34 788.73834:1944 789.75085:89 802.73035:17 810.64069:34 848.55859:17 848.61578:95 848.64435:226 848.76288:52	Chain resolved	13.027	848.769	13.62	848.771	[M+CH3COO]-	Cer-HS	Cer 17:1;2O/34:1;O	1687		C51H99NO4	MHFOHGVYLDOSEO-QHODREMSNA-N	CCCCCCCCCCCCCC\C=C/CCCCCCCCCCCCCCCCC(O)C(=O)NC(CO)C(O)\C=C\CCCCCCCCCCCC
8_Mouse_Skin_1.xlsx	444	143.03351:15 169.08063:15 212.97337:17 213.06956:34 255.21916:17 279.22897:17 285.05188:15 382.71106:15 518.94379:15 533.51648:17 548.51105:17 548.53729:69 551.51709:15 575.01691:17 645.11615:15 673.61316:15 720.64587:17 756.66101:17 774.74023:17 786.78577:15 804.75372:336 805.73663:34 812.45813:15 828.67126:15 864.82483:34	Class resolved	13.272	864.8	13.93	864.803	[M+CH3COO]-	Cer-HS	Cer 52:1;3O	1737		C52H103NO4	AHIFJKZGUZLCLR-AGWFHUCLNA-N	CCCCCCCCCCCCCCCCCCCCCCCCCCCCC(O)CC(=O)NC(CO)C(O)\C=C\CCCCCCCCCCCCCCCC
8_Mouse_Skin_1.xlsx	445	227.18733:34 237.21336:69 263.23239:90 376.55252:15 472.46869:34 503.4744:52 520.49792:139 521.48059:91 534.51178:17 544.48883:52 546.50977:206 560.52521:52 562.5224:52 564.53314:34 590.53247:15 634.60583:69 742.4978:17 742.62775:17 754.73779:160 770.72546:52 772.74353:142 772.78247:34 784.74603:52 788.6283:69 800.20953:52 802.67499:82 802.75043:2661 802.84979:88 803.76001:89 813.66632:34 862.686…	Chain resolved	13.125	862.786	13.66	862.787	[M+CH3COO]-	Cer-HS	Cer 18:1;2O/34:1;O	1730		C52H101NO4	WYRZTBDQSUMMIR-DXOMXZMBNA-N	CCCCCCCCCCCCCC\C=C/CCCCCCCCCCCCCCCCC(O)C(=O)NC(CO)C(O)\C=C\CCCCCCCCCCCCC
8_Mouse_Skin_1.xlsx	446	157.07495:15 195.13469:34 209.18184:15 223.1973:52 227.19579:34 249.21504:69 500.54324:34 531.50446:34 548.53162:52 549.52069:69 549.9646:15 560.539:52 564.42041:15 572.52533:52 574.53711:222 590.54669:34 592.5625:34 620.823:17 648.62341:69 768.711:17 768.73431:108 780.74109:17 784.74701:52 786.75183:86 786.82654:34 798.79883:17 802.6521:34 814.17139:69 814.1994:34 816.76642:1831 816.87463:68 817…	Chain resolved	13.214	876.798	13.72	876.803	[M+CH3COO]-	Cer-HS	Cer 17:1;2O/36:1;O	1785		C53H103NO4	DPIJXRHVEWFVCX-QCLKJQADNA-N	CCCCCCCCCCCCCC\C=C/CCCCCCCCCCCCCCCCCCC(O)C(=O)NC(CO)C(O)\C=C\CCCCCCCCCCCC
8_Mouse_Skin_1.xlsx	447	237.21284:34 255.21654:15 415.2164:15 546.78088:15 548.54321:69 549.51917:34 572.52039:17 574.51868:34 574.54889:120 574.58588:17 588.55646:34 662.61469:17 724.98853:34 741.62164:34 782.75812:69 798.67761:17 798.72119:34 800.77948:86 816.67584:52 828.1618:34 829.70416:34 830.67798:51 830.72241:137 830.78711:1389 831.78986:69 890.80835:52	Chain resolved	13.295	890.815	13.8	890.818	[M+CH3COO]-	Cer-HS	Cer 18:1;2O/36:1;O	1829		C54H105NO4	GKDCZKDOLNZTKK-WGLVKBKRNA-N	CCCCCCCCCCCCCC\C=C/CCCCCCCCCCCCCCCCCCC(O)C(=O)NC(CO)C(O)\C=C\CCCCCCCCCCCCC
8_Mouse_Skin_1.xlsx	448	237.21759:86 239.23926:69 253.20688:17 254.24785:52 255.22821:52 268.26169:34 280.25876:250 296.23569:17 296.25018:86 300.27057:17 300.29001:52 490.49405:119 506.44604:17 506.48709:143 538.45178:34 538.51361:543 538.56897:51	Chain resolved	9.859	598.542	10.22	598.542	[M+CH3COO]-	Cer-NDS	Cer 18:0;2O/16:0	755		C34H69NO3	GCGTXOVNNFGTPQ-UHFFFAOYNA-N	CCCCCCCCCCCCCCCC(O)C(CO)NC(=O)CCCCCCCCCCCCCCC
8_Mouse_Skin_1.xlsx	449	239.23325:165 265.25266:242 267.26178:34 268.24854:52 280.25943:102 282.26559:69 283.25366:202 297.93567:15 300.27859:86 308.27274:68 308.29245:963 324.27805:138 326.29895:52 336.31506:34 518.49213:51 518.51764:286 526.01703:15 534.47443:34 534.52631:264 548.50647:17 564.74817:34 565.76172:52 566.53918:2580 567.15021:52 568.99194:34 626.55756:34	Chain resolved	10.964	626.572	11.36	626.573	[M+CH3COO]-	Cer-NDS	Cer 18:0;2O/18:0	836		C36H73NO3	KZTJQXAANJHSCE-UHFFFAOYNA-N	CCCCCCCCCCCCCCCCCC(=O)NC(CO)C(O)CCCCCCCCCCCCCCC
8_Mouse_Skin_1.xlsx	450	239.224:6 239.23701:23 263.23221:11 265.24966:102 267.2634:175 281.2785:11 282.26956:44 283.26471:87 293.24774:6 293.27658:29 296.27179:11 296.2887:17 306.28067:6 308.28665:494 310.30411:17 311.28314:11 324.28467:65 326.23215:6 328.30994:39 336.3089:23 336.32178:55 342.06842:11 347.97363:11 352.31396:33 356.08286:11 373.7247:5 397.74469:5 546.54218:238 546.58148:32 560.74725:11 562.51538:35 562.5…	Chain resolved	12.476	654.602	12.7	654.604	[M+CH3COO]-	Cer-NDS	Cer 20:0;2O/18:0	931		C38H77NO3	OGWKBOGOKYSQSD-UHFFFAOYNA-N	CCCCCCCCCCCCCCCCCC(O)C(CO)NC(=O)CCCCCCCCCCCCCCCCC
8_Mouse_Skin_1.xlsx	451	137.02637:15 263.2276:15 283.25287:17 296.30557:15 321.31155:17 322.30276:52 336.31149:17 338.33078:34 340.31735:15 350.33203:34 364.34708:86 366.30649:17 378.3587:17 406.36044:17 531.52319:15 560.55487:34 572.56152:17 576.56171:34 590.59363:15 608.49011:34 608.58008:334 612.12781:15 636.62097:15 668.62897:52	Chain resolved	12.938	668.616	12.93	668.62	[M+CH3COO]-	Cer-NDS	Cer 17:0;2O/22:0	982		C39H79NO3	KCIBMYLHDICANO-UHFFFAOYNA-N	CCCCCCCCCCCCCCCCCCCCCC(=O)NC(CO)C(O)CCCCCCCCCCCCCC
8_Mouse_Skin_1.xlsx	452	209.17986:17 224.20415:34 239.22424:17 264.03177:15 268.26193:34 293.26978:17 293.27698:52 310.30209:34 314.64774:17 321.29446:34 328.31302:52 336.31973:139 338.33133:17 339.31485:34 349.33588:86 352.31458:52 364.35306:132 366.36884:69 367.34387:52 378.37299:34 380.35602:34 391.15009:17 392.37418:265 393.37766:34 394.39352:52 408.36227:69 408.40479:34 414.86346:15 420.41476:52 574.57452:129 574.6…	Chain resolved	13.076	682.637	13.14	682.635	[M+CH3COO]-	Cer-NDS	Cer 20:0;2O/20:0	1034		C40H81NO3	BBLDSJNPGVGCBM-UHFFFAOYNA-N	CCCCCCCCCCCCCCCCCCCC(=O)NC(CO)C(O)CCCCCCCCCCCCCCCCC
8_Mouse_Skin_1.xlsx	453	225.21329:69 239.22217:17 282.2771:15 286.26831:34 349.34387:95 363.35272:52 366.36627:34 367.34668:86 378.36493:34 380.38077:52 381.36877:34 392.37988:261 394.36859:34 406.34998:17 406.3952:98 408.37659:69 410.39404:17 420.40915:34 421.40753:52 422.40707:52 588.59619:99 602.64899:17 604.58881:123 618.59637:69 620.61755:52 620.64551:34 634.6178:52 636.62958:1556 636.70032:68 644.24213:15 649.5996…	Chain resolved	13.186	696.65	13.3	696.651	[M+CH3COO]-	Cer-NDS	Cer 17:0;2O/24:0	1082		C41H83NO3	GCORDLXYNZRVLP-UHFFFAOYNA-N	CCCCCCCCCCCCCCCCCCCCCCCC(=O)NC(CO)C(O)CCCCCCCCCCCCCC
8_Mouse_Skin_1.xlsx	454	118.66096:15 211.20113:647 223.17673:17 225.21564:111 237.21162:34 239.23543:195 240.2299:148 254.23499:52 268.2554:52 272.24838:156 276.74188:15 279.21799:34 281.59213:34 286.2662:127 300.28098:130 317.55032:15 349.33627:264 351.34958:34 363.35031:220 364.34274:86 365.36334:52 366.36121:112 367.34967:200 370.40131:34 373.94:34 377.37292:805 378.36523:34 379.38614:88 380.38104:86 381.36359:184 39…	Chain resolved	13.295	710.665	13.36	710.667	[M+CH3COO]-	Cer-NDS	Cer 16:0;2O/26:0	1141		C42H85NO3	CJKZQQPGZOLEBV-UHFFFAOYNA-N	CCCCCCCCCCCCCCCCCCCCCCCCCC(=O)NC(CO)C(O)CCCCCCCCCCCCC
8_Mouse_Skin_1.xlsx	455	169.3909:15 186.98607:15 208.68938:15 211.19273:34 225.21538:806 227.34389:34 238.24057:52 239.23515:129 251.23386:34 253.44821:34 254.24139:189 256.22195:52 265.25003:34 266.23764:52 268.25739:126 279.22702:86 281.24127:86 285.03574:34 286.26822:426 286.70972:34 300.28064:86 341.43384:34 348.55783:34 363.35526:208 365.56665:34 367.35461:34 370.0231:34 370.66544:34 373.13187:34 376.19107:34 377.3…	Chain resolved	13.405	724.682	13.63	724.682	[M+CH3COO]-	Cer-NDS	Cer 17:0;2O/26:0	1186		C43H87NO3	JRGFDGSOYUGVQS-UHFFFAOYNA-N	CCCCCCCCCCCCCCCCCCCCCCCCCC(=O)NC(CO)C(O)CCCCCCCCCCCCCC
8_Mouse_Skin_1.xlsx	456	160.17809:15 225.22342:52 239.21088:17 239.22824:149 242.04323:15 263.00006:15 268.25922:69 272.25912:17 281.24313:34 296.25479:17 300.28494:89 322.98029:17 326.25992:34 329.00391:34 366.8783:15 377.3772:352 385.1951:52 390.79434:34 391.38229:34 394.39551:93 395.37924:209 405.39404:52 409.39645:34 410.97278:34 420.41962:803 423.41251:52 434.42569:69 436.37164:17 436.40677:170 438.42468:34 440.217…	Chain resolved	13.514	738.697	13.66	738.698	[M+CH3COO]-	Cer-NDS	Cer 18:0;2O/26:0	1241		C44H89NO3	NWERZHCPHDHUMO-UHFFFAOYNA-N	CCCCCCCCCCCCCCCCCCCCCCCCCC(=O)NC(CO)C(O)CCCCCCCCCCCCCCC
8_Mouse_Skin_1.xlsx	457	165.49333:15 225.21785:69 231.22388:34 238.53761:34 351.09219:15 367.34448:34 388.99033:17 405.39554:92 409.39795:34 420.41254:69 422.41336:52 434.43314:69 436.40549:34 448.41641:34 448.4491:121 462.45529:34 464.43878:52 644.62012:52 644.6593:90 658.60266:17 660.6413:86 674.64624:17 674.65717:34 692.61639:114 692.67914:1469 693.67236:34 706.68237:34	Chain resolved	13.642	752.713	13.78	752.714	[M+CH3COO]-	Cer-NDS	Cer 17:0;2O/28:0	1297		C45H91NO3	NPUFQGSPOSOSLD-UHFFFAOYNA-N	CCCCCCCCCCCCCCCCCCCCCCCCCCCC(=O)NC(CO)C(O)CCCCCCCCCCCCCC
8_Mouse_Skin_1.xlsx	458	167.24948:7 231.22787:17 233.54312:9 235.33606:9 238.02211:9 239.22876:26 268.25525:9 274.74136:7 291.03119:9 298.99182:7 300.28326:17 323.22815:7 368.98285:7 386.92661:7 395.37198:9 405.40366:34 408.99762:7 420.40643:17 422.41876:17 423.41086:26 434.42108:9 437.41055:9 441.97147:7 448.4101:17 448.42496:46 448.44574:67 451.43829:17 462.4519:9 464.44144:43 476.43771:9 476.47137:43 478.41104:9 481.…	Chain resolved	13.758	766.726	13.84	766.729	[M+CH3COO]-	Cer-NDS	Cer 18:0;2O/28:0	1356		C46H93NO3	LTRSBAYPGMPMNS-UHFFFAOYNA-N	CCCCCCCCCCCCCCCCCCCCCCCCCCCC(=O)NC(CO)C(O)CCCCCCCCCCCCCCC
8_Mouse_Skin_1.xlsx	459	225.21767:34 236.9481:34 433.42786:34 451.43533:69 462.45792:52 476.47748:103 490.47964:17 492.46939:34 672.6474:17 672.69104:69 688.62085:17 688.67609:69 720.53522:34 720.64062:68 720.70844:990 721.70642:34	Chain resolved	13.885	780.742	14.01	780.745	[M+CH3COO]-	Cer-NDS	Cer 17:0;2O/30:0	1416		C47H95NO3	XVWFVMZEYNCGIM-UHFFFAOYNA-N	CCCCCCCCCCCCCCCCCCCCCCCCCCCCCC(=O)NC(CO)C(O)CCCCCCCCCCCCCC
8_Mouse_Skin_1.xlsx	460	239.22855:9 274.01865:4 416.24979:4 426.98163:4 433.43903:9 447.44199:9 451.4437:9 461.45969:9 476.47385:23 479.45087:13 490.49457:17 492.47189:9 504.48233:13 504.50439:27 520.51123:13 686.71143:22 702.70129:22 715.46515:4 732.42578:9 734.58307:9 734.63251:21 734.68573:83 734.73132:278 734.84534:9 735.73901:13 794.73358:9	Chain resolved	14.03	794.763	14.11	794.761	[M+CH3COO]-	Cer-NDS	Cer 18:0;2O/30:0	1461		C48H97NO3	IFQJDGWNQBNKBU-UHFFFAOYNA-N	CCCCCCCCCCCCCCCCCCCCCCCCCCCCCC(=O)NC(CO)C(O)CCCCCCCCCCCCCCC
8_Mouse_Skin_1.xlsx	461	78.87747:7 224.52556:9 425.77707:7 447.44504:9 447.448:9 478.48724:9 479.47552:17 490.47601:9 504.46667:26 504.50763:43 510.03503:7 637.07141:7 700.71027:17 716.68494:9 716.70746:26 746.37109:17 748.71002:66 748.74451:186 749.7464:17 752.72534:9 755.59448:9 765.86768:7	Class resolved	14.175	808.769	14.31	808.776	[M+CH3COO]-	Cer-NDS	Cer 49:0;2O	1519		C49H99NO3	KTMXBHZZEOHBLJ-UHFFFAOYNA-N	CCCCCCCCCCCCCCCCCCCCCCCCCCCCCCCC(=O)NC(CO)C(O)CCCCCCCCCCCCCC
8_Mouse_Skin_1.xlsx	462	201.49966:7 225.21744:53 233.09526:17 237.21777:43 239.23727:17 253.20709:26 254.24359:82 255.22842:273 267.20181:9 267.22931:193 268.25732:34 269.2413:26 270.24551:17 279.22464:17 280.259:80 284.25961:17 296.25528:110 296.27942:17 298.27664:244 306.00381:7 310.26498:188 312.28146:17 316.28165:26 476.50757:9 488.47787:17 492.54663:9 506.49713:26 518.47839:72 518.51349:34 522.4295:17 522.4776:67 5…	Chain resolved	9.01	614.535	9.28	614.537	[M+CH3COO]-	Cer-NP	Cer 18:0;3O/16:0	803		C34H69NO4	IVBULNXGVIHEKN-UHFFFAOYNA-N	CCCCCCCCCCCCCCCC(=O)NC(CO)C(O)C(O)CCCCCCCCCCCCCC
8_Mouse_Skin_1.xlsx	463	224.89081:15 255.22781:52 267.22409:86 268.26358:69 269.24066:86 279.19583:17 281.23819:34 284.25183:34 294.27856:34 298.26624:69 306.27054:15 310.25436:34 310.2692:52 312.28568:101 324.26163:17 324.2793:161 358.86923:15 532.48987:69 550.47656:34 568.4845:68 568.51788:306 569.67542:17	Chain resolved	9.352	628.555	9.72	628.552	[M+CH3COO]-	Cer-NP	Cer 18:0;3O/17:0	845		C35H71NO4	WRBLYLUHABAWGS-UHFFFAOYNA-N	CCCCCCCCCCCCCCCCC(=O)NC(CO)C(O)C(O)CCCCCCCCCCCCCC
8_Mouse_Skin_1.xlsx	464	228.88564:15 239.19588:17 241.21068:34 253.20912:93 286.28217:15 310.26471:17 310.3067:34 314.17493:15 332.07388:15 343.55121:15 352.31677:34 354.33334:100 360.24454:15 366.3147:52 548.53113:15 552.53888:17 560.50861:34 596.49768:51 596.56616:195 596.59357:34	Chain resolved	10.445	656.583	11.01	656.583	[M+CH3COO]-	Cer-NP	Cer 17:0;3O/20:0	942		C37H75NO4	MPDQSDDWJDUFDZ-UHFFFAOYNA-N	CCCCCCCCCCCCCCCCCCCC(=O)NC(CO)C(O)C(O)CCCCCCCCCCCCC
8_Mouse_Skin_1.xlsx	465	200.7675:15 225.21292:17 255.22804:52 267.23349:178 279.22186:34 284.24265:17 293.27411:17 310.30157:90 311.28555:169 316.29361:17 326.31061:52 336.31143:17 336.32172:92 352.28494:17 352.3139:86 354.33047:160 366.30371:34 366.33594:230 368.34103:17 379.20197:34 566.57715:17 574.54291:97 578.54321:52 584.67151:34 592.56152:52 594.53632:92 608.65594:34 610.53259:101 610.57422:900 611.1322:34 611.58…	Chain resolved	10.848	670.597	11.22	670.599	[M+CH3COO]-	Cer-NP	Cer 18:0;3O/20:0	989		C38H77NO4	HFJJUTILDZFUOE-UHFFFAOYNA-N	CCCCCCCCCCCCCCCCCCCC(=O)NC(CO)C(O)C(O)CCCCCCCCCCCCCC
8_Mouse_Skin_1.xlsx	466	226.22418:3 253.47899:3 267.22427:29 281.24545:7 310.3089:14 323.29282:3 325.3056:21 339.31415:10 348.38959:3 352.35596:3 354.33038:17 366.30899:10 366.33316:17 368.34634:48 380.35245:21 382.35437:7 417.02765:3 580.55524:7 588.56384:10 588.59448:7 606.57135:10 613.77319:3 622.57367:7 623.56085:7 624.5838:143 631.24304:7	Chain resolved	11.504	684.608	12.11	684.615	[M+CH3COO]-	Cer-NP	Cer 19:0;3O/20:0	1041		C39H79NO4	UTYXFUNMUPKDEY-UHFFFAOYNA-N	CCCCCCCCCCCCCCCCCCCC(=O)NC(CO)C(O)C(O)CCCCCCCCCCCCCCC
8_Mouse_Skin_1.xlsx	467	141.0479:7 222.21359:17 227.19569:7 237.20897:9 240.23593:17 296.21161:7 323.32343:7 337.29742:9 351.31729:7 364.36072:9 365.33844:17 382.37399:17 393.37723:7 402.90506:9 408.37601:17 464.91217:7 477.05228:9 560.90063:7 588.53058:9 600.56012:9 618.58142:9 636.45868:9 636.53296:26 636.59314:106 640.99176:9 641.05566:9 650.58179:26 693.73328:7	Chain resolved	11.118	696.612	12.14	696.615	[M+CH3COO]-	Cer-NP	Cer 16:0;3O/24:1	1080		C40H79NO4	YUZAVOQNDOYLEA-MRCUWXFGNA-N	CCCCCCCCCCCC\C=C/CCCCCCCCCC(=O)NC(CO)C(O)C(O)CCCCCCCCCCCC
8_Mouse_Skin_1.xlsx	468	84.04083:69 100.03171:34 211.15796:17 224.19989:17 225.21315:52 250.2256:15 253.22041:90 255.22612:34 265.21109:17 267.23383:86 280.24017:17 280.25897:90 281.23883:34 282.23688:69 286.23965:34 294.27924:34 296.25284:92 300.23679:17 300.24652:69 310.26495:34 312.24673:34 314.26218:277 316.27664:34 328.26465:97 328.27988:639 338.32092:17 342.27383:52 342.29199:69 352.34341:34 353.33917:52 366.36874…	Chain resolved	12.934	712.643	13.1	712.646	[M+CH3COO]-	Cer-NP	Cer 18:0;3O/23:0	1147		C41H83NO4	MBPABCUJJLJOFM-UHFFFAOYNA-N	CCCCCCCCCCCCCCCCCCCCCCC(=O)NC(CO)C(O)C(O)CCCCCCCCCCCCCC
8_Mouse_Skin_1.xlsx	469	148.08209:15 209.18184:52 235.196:17 237.20473:17 237.2112:34 243.17497:15 254.23453:17 254.239:34 267.23834:17 280.25888:92 284.71835:15 434.35309:15 460.44772:52 476.43375:52 478.46228:34 508.42065:34 508.47125:110	Chain resolved	8.837	568.49	8.84	568.495	[M+CH3COO]-	Cer-NS	Cer 16:1;2O/16:0	685		C32H63NO3	PIVKMDKERPTVGC-IMVLJIQENA-N	CCCCCCCCCCCCCCCC(=O)NC(CO)C(O)\C=C\CCCCCCCCCCC
8_Mouse_Skin_1.xlsx	470	221.18648:15 223.20372:87 237.21568:128 241.21747:17 249.21075:69 252.20842:17 252.22624:34 254.24142:120 255.22177:86 266.23996:34 268.98602:15 280.25909:293 294.27454:17 296.25296:86 474.45581:86 490.42642:17 490.44815:69 492.47519:91 522.48737:440 527.53864:15 549.50122:34	Chain resolved	9.175	582.51	9.34	582.51	[M+CH3COO]-	Cer-NS	Cer 17:1;2O/16:0	718		C33H65NO3	KXVLPPCAUYSNGY-BYCLXTJYNA-N	CCCCCCCCCCCCCCCC(=O)NC(CO)C(O)\C=C\CCCCCCCCCCCC
8_Mouse_Skin_1.xlsx	471	95.04611:15 188.39209:15 235.18274:17 235.19995:34 237.21516:280 250.23848:17 250.24292:52 254.24756:158 255.23015:93 263.23199:99 266.23935:34 268.24991:69 268.26599:52 280.26077:427 294.22815:17 296.245:103 298.26874:34 308.29376:34 488.46423:91 504.44327:34 504.46848:109 506.47687:182 536.43854:50 536.49701:1121 536.86737:34 537.43616:34	Chain resolved	9.574	596.522	9.9	596.526	[M+CH3COO]-	Cer-NS	Cer 18:1;2O/16:0	750		C34H67NO3	YDNKGFDKKRUKPY-ORIPQNMZNA-N	CCCCCCCCCCCCCCCC(=O)NC(CO)C(O)\C=C\CCCCCCCCCCCCC
8_Mouse_Skin_1.xlsx	472	188.62721:15 235.19817:69 254.24576:34 255.22612:17 261.21362:34 264.21857:17 278.27866:17 280.25897:100 296.24075:17 368.72122:15 486.44992:34 486.46848:52 502.45602:52 504.46988:52 532.81165:15 534.48328:174 548.50891:15	Chain resolved	8.966	594.507	9.23	594.51	[M+CH3COO]-	Cer-NS	Cer 18:2;2O/16:0	746		C34H65NO3	GMWIWVUTMCBDSP-ZNPGVSGMNA-N	CCCCCCCCCCCCCCCC(=O)NC(CO)C(O)\C=C\CC\C=C\CCCCCCCCC
8_Mouse_Skin_1.xlsx	473	223.20567:34 249.21059:17 263.2142:17 265.23618:17 282.24387:17 294.26953:69 308.29187:69 323.2706:17 502.47458:17 518.46539:17 520.50464:52 550.44476:34 550.50726:165 564.52026:17	Chain resolved	10.027	610.545	10.05	610.542	[M+CH3COO]-	Cer-NS	Cer 17:1;2O/18:0	789		C35H69NO3	KGEXFGDEDXQZLQ-SJCQXOIGNA-N	CCCCCCCCCCCCCCCCCC(=O)NC(CO)C(O)\C=C\CCCCCCCCCCCC
8_Mouse_Skin_1.xlsx	474	224.5069:15 237.21805:143 263.23053:106 265.24573:99 268.25076:17 281.2392:34 282.27258:86 283.24887:52 283.26303:69 308.28494:291 315.66379:17 324.28552:69 336.32263:52 516.50427:86 532.46588:17 532.495:93 534.50977:90 546.51105:17 564.52783:586 565.53455:34	Chain resolved	10.559	624.556	10.65	624.557	[M+CH3COO]-	Cer-NS	Cer 18:1;2O/18:0	828		C36H71NO3	VODZWWMEJITOND-OWWNRXNENA-N	CCCCCCCCCCCCCCCCCC(=O)NC(CO)C(O)\C=C\CCCCCCCCCCCCC
8_Mouse_Skin_1.xlsx	475	192.36472:15 237.21756:34 261.1998:17 261.23834:17 265.23828:17 276.33542:15 289.30823:15 308.28668:86 322.33554:17 324.2822:34 381.13251:15 486.5202:52 514.48096:17 532.49347:52 562.49213:103 562.50214:158	Chain resolved	9.719	622.538	9.84	622.542	[M+CH3COO]-	Cer-NS	Cer 18:2;2O/18:0	823		C36H69NO3	WNPWDGNHTKGEDS-LLRUVXLENA-N	CCCCCCCCCCCCCCCCCC(=O)NC(CO)C(O)\C=C\CC\C=C\CCCCCCCCC
8_Mouse_Skin_1.xlsx	476	223.20306:10 242.94264:3 267.22397:7 272.9534:3 279.25897:7 293.27606:10 296.29059:7 297.27872:7 310.29617:10 311.28754:10 322.29718:17 336.31604:30 350.33405:10 352.30283:7 427.39474:3 522.8092:3 530.50739:10 534.90283:3 546.50519:7 548.52655:19 556.16302:3 576.71881:3 578.54895:77 592.54681:7 638.57428:10	Chain resolved	11.207	638.574	11.26	638.573	[M+CH3COO]-	Cer-NS	Cer 17:1;2O/20:0	880		C37H73NO3	CZKJGFHQZINDHS-NHQGMKOONA-N	CCCCCCCCCCCCCCCCCCCC(=O)NC(CO)C(O)\C=C\CCCCCCCCCCCC
8_Mouse_Skin_1.xlsx	477	209.17969:11 235.17651:6 237.21756:33 258.09271:5 263.22998:29 265.2406:6 267.22906:6 281.23627:17 281.26682:6 293.27426:30 300.97815:5 307.28543:11 310.30176:32 311.28079:29 321.29663:6 321.31674:17 324.31259:11 328.75238:5 336.30136:23 336.31937:92 338.33612:11 339.31961:11 350.31384:6 350.33484:11 352.31152:35 364.34991:36 380.3364:6 530.95135:5 544.5282:29 560.52863:23 562.54248:38 562.55243:…	Chain resolved	11.907	652.586	12.36	652.589	[M+CH3COO]-	Cer-NS	Cer 18:1;2O/20:0	925		C38H75NO3	XWBWIAOWSABHFI-QOSDPKFLNA-N	CCCCCCCCCCCCCCCCCCCC(=O)NC(CO)C(O)\C=C\CCCCCCCCCCCCC
8_Mouse_Skin_1.xlsx	478	164.40471:7 235.19324:9 263.22943:17 268.25421:17 276.85498:7 291.24539:9 291.26215:26 298.2854:7 308.28363:17 316.1759:7 331.23804:7 334.30276:72 336.31604:9 350.29205:34 486.2905:7 542.45087:9 542.51947:26 558.52032:34 560.52728:26 587.638:7 590.54138:136 620.56598:7 650.58362:17	Chain resolved	10.662	650.571	11.07	650.573	[M+CH3COO]-	Cer-NS	Cer 18:1;2O/20:1	914		C38H73NO3	VJSANVIMIYPTLW-YDJSHECINA-N	CCCCCCCCCCCCC\C=C\C(O)C(CO)NC(=O)CCCCCCCCC\C=C/CCCCCCCC
8_Mouse_Skin_1.xlsx	479	223.19939:52 241.21729:15 249.22163:69 254.23451:17 263.25284:17 321.30673:34 325.31607:17 337.33862:34 338.33871:69 339.31967:52 344.12335:15 364.34726:148 378.31796:17 378.35617:34 380.33368:69 380.3501:34 394.35681:34 558.56134:52 574.55328:97 574.61047:17 576.55847:92 606.57526:425 666.62891:86	Chain resolved	12.71	666.6	12.8	666.604	[M+CH3COO]-	Cer-NS	Cer 17:1;2O/22:0	971		C39H77NO3	NHEGYDMEFDPAEY-NWBJSICCNA-N	CCCCCCCCCCCCCCCCCCCCCC(=O)NC(CO)C(O)\C=C\CCCCCCCCCCCC
8_Mouse_Skin_1.xlsx	480	209.18774:183 223.20547:69 235.18718:17 235.20009:140 237.2153:132 238.20992:52 240.23578:52 249.21036:17 251.21791:15 263.23898:69 268.26157:34 270.24747:34 315.00552:15 321.30399:120 328.29211:15 335.31689:34 335.32718:52 338.33591:97 339.31943:86 348.25098:34 349.33789:266 352.34814:69 360.082:34 364.31223:51 364.35239:314 365.37299:52 366.36011:212 367.35126:192 367.37546:34 373.90637:15 378.…	Chain resolved	12.99	680.62	12.93	680.62	[M+CH3COO]-	Cer-NS	Cer 16:1;2O/24:0	1027		C40H79NO3	UVOIUTYXLKCPEC-LAPDZXRHNA-N	CCCCCCCCCCCCCCCCCCCCCCCC(=O)NC(CO)C(O)\C=C\CCCCCCCCCCC
8_Mouse_Skin_1.xlsx	481	189.0105:5 218.93929:5 235.21078:11 249.21695:11 268.25693:6 298.27859:5 310.9516:6 326.27008:6 336.31143:11 362.28076:6 362.33414:43 364.35504:17 378.35046:17 383.11172:5 389.03323:6 390.35928:17 402.87656:5 422.96545:5 465.05087:6 552.55847:5 559.50281:6 570.55994:17 586.54492:23 588.5675:23 593.97241:5 618.49023:6 618.57043:102 621.01782:6	Chain resolved	11.941	678.599	12.63	678.604	[M+CH3COO]-	Cer-NS	Cer 18:2;2O/22:0	1012		C40H77NO3	AWTNSRHUZXWBCO-MXBGQREFNA-N	CCCCCCCCCCCCCCCCCCCCCC(=O)NC(CO)C(O)\C=C\CC\C=C\CCCCCCCCC
8_Mouse_Skin_1.xlsx	482	108.26515:15 209.18605:248 211.19685:34 216.99559:34 223.20166:322 225.21333:34 234.20792:34 235.2048:128 236.22968:52 237.22005:52 240.22752:52 249.21526:239 252.22853:52 253.20946:17 254.24596:94 261.92825:15 267.23636:34 270.2457:52 282.29129:17 284.25034:52 297.47812:15 328.28015:15 335.30994:34 335.33051:52 349.32034:17 349.33868:539 352.34634:52 363.36081:86 365.36847:34 366.34219:51 366.37…	Chain resolved	13.125	694.634	13.14	694.635	[M+CH3COO]-	Cer-NS	Cer 17:1;2O/24:0	1072		C41H81NO3	OWQPALVMZWREMV-JMUUFCRMNA-N	CCCCCCCCCCCCCCCCCCCCCCCC(=O)NC(CO)C(O)\C=C\CCCCCCCCCCCC
8_Mouse_Skin_1.xlsx	483	195.01328:7 223.19939:43 237.20688:9 249.21278:34 254.23674:17 284.23578:9 305.01575:7 343.00302:7 347.31754:34 360.58005:7 364.33658:17 365.33032:34 376.36475:17 384.90649:9 389.16626:9 390.37061:80 398.88406:7 406.35495:47 452.39728:7 510.98181:7 582.71008:7 584.55652:26 600.55292:34 602.5788:47 604.54266:7 618.86011:7 630.57776:17 632.54431:59 632.60071:252 632.66779:34 634.60577:9 644.6073:9 …	Chain resolved	12.722	692.613	12.86	692.62	[M+CH3COO]-	Cer-NS	Cer 17:1;2O/24:1	1064		C41H79NO3	IHCUODHUCJDYIO-XDORPINWNA-N	CCCCCCCCCCCC\C=C\C(O)C(CO)NC(=O)CCCCCCCCCCC\C=C/CCCCCCCCCC
8_Mouse_Skin_1.xlsx	484	78.46951:17 95.04484:52 115.65541:34 177.92645:15 204.66936:15 207.17278:69 208.53346:34 209.18607:1642 211.20299:99 221.18234:34 222.21176:109 223.20168:799 225.21123:86 227.19597:69 227.85173:34 234.47412:52 235.20265:1452 236.22968:86 237.21573:1123 238.21249:229 239.23738:86 240.21883:97 240.22534:223 241.21535:52 249.21524:832 250.24576:104 252.23297:211 253.20721:109 254.23924:173 255.2263:…	Chain resolved	13.235	708.652	13.2	708.651	[M+CH3COO]-	Cer-NS	Cer 16:1;2O/26:0	1132		C42H83NO3	ROQWZFQLNAWOQK-MHAUTQJVNA-N	CCCCCCCCCCCCCCCCCCCCCCCCCC(=O)NC(CO)C(O)\C=C\CCCCCCCCCCC
8_Mouse_Skin_1.xlsx	485	181.15631:15 203.78519:34 223.20126:17 235.20436:34 237.21527:354 239.23042:52 250.24525:69 254.23425:15 263.23892:387 266.24176:69 268.25461:113 281.2384:34 294.23788:17 298.26886:86 347.32242:547 363.35449:52 364.34958:454 365.31656:103 365.33264:248 388.34464:17 390.36746:1633 391.3212:34 392.35941:34 406.35455:295 408.367:34 418.40625:34 598.56409:141 598.59155:190 610.58777:34 614.5307:51 61…	Chain resolved	12.99	706.634	13.03	706.635	[M+CH3COO]-	Cer-NS	Cer 18:1;2O/24:1	1126		C42H81NO3	HZPUWSUHFOTSAY-AKTWBEBINA-N	CCCCCCCCCCCCC\C=C\C(O)C(CO)NC(=O)CCCCCCCCCCC\C=C/CCCCCCCCCC
8_Mouse_Skin_1.xlsx	486	223.08832:7 235.19597:34 251.61617:7 255.21486:9 261.22037:43 301.00754:7 345.30826:9 347.31253:17 360.97983:7 362.34265:17 364.34216:26 365.33328:43 385.01685:7 388.35638:43 390.32938:9 390.36539:110 396.94577:9 401.16754:7 406.35532:34 428.96317:9 513.02283:7 573.00543:7 596.53607:9 596.57037:34 599.02539:7 608.54987:9 612.55566:26 614.58777:43 624.84808:9 636.83075:7 644.53705:34 644.59045:379…	Chain resolved	12.276	704.613	12.48	704.62	[M+CH3COO]-	Cer-NS	Cer 18:2;2O/24:1	1116		C42H79NO3	RYZWCKUTHDRXFD-FTZNQNEXNA-N	CCCCCCCCCC\C=C/CCCCCCCCCCCC(=O)NC(CO)C(O)\C=C\CC\C=C\CCCCCCCCC
8_Mouse_Skin_1.xlsx	487	80.02238:34 95.04878:34 113.00266:15 167.14038:15 173.80867:15 209.18362:86 211.19849:34 221.17982:96 222.50618:52 223.20122:4257 224.20172:69 225.21709:355 232.21576:34 235.20003:93 236.23351:290 237.21741:314 237.24333:51 241.20615:69 241.84473:34 244.38774:34 247.19977:34 248.22612:34 248.43385:88 249.17709:49 249.21695:3436 249.59789:34 250.84903:34 252.22801:272 254.23872:690 255.22354:52 26…	Chain resolved	13.344	722.665	13.41	722.667	[M+CH3COO]-	Cer-NS	Cer 17:1;2O/26:0	1173		C43H85NO3	XBALREGFDLAZHO-BSKJHSHCNA-N	CCCCCCCCCCCCCCCCCCCCCCCCCC(=O)NC(CO)C(O)\C=C\CCCCCCCCCCCC
8_Mouse_Skin_1.xlsx	488	159.00027:15 237.16611:17 237.21362:17 268.25525:34 347.33118:15 375.34854:34 380.37808:15 404.39331:52 406.40091:34 418.39594:34 588.57233:15 612.60815:52 628.6156:17 642.52393:15 660.52881:69 660.55042:51 660.6261:248 674.64185:15 720.63666:52	Chain resolved	13.144	720.636	13.15	720.651	[M+CH3COO]-	Cer-NS	Cer 17:1;2O/26:1	1167		C43H83NO3	NZZFYKXWXQOTDS-NZKWQJBINA-N	CCCCCCCCCCCC\C=C\C(O)C(CO)NC(=O)CCCCCCCCCCCCC\C=C/CCCCCCCCCC
8_Mouse_Skin_1.xlsx	489	211.20053:15 223.19493:34 238.22284:15 249.21915:69 252.22354:15 263.22299:17 335.32196:15 349.32208:17 349.33517:34 363.3465:34 365.37021:34 366.37613:34 368.1499:15 375.35303:52 380.39078:34 385.03821:15 390.36749:34 392.39001:92 404.36688:17 406.37439:17 406.38287:69 418.30591:17 418.38623:52 421.38629:15 445.24875:15 586.55487:17 586.56506:34 598.59174:17 602.54742:34 602.71265:15 604.57666:3…	Chain resolved	13.139	720.653	13.15	720.651	[M+CH3COO]-	Cer-NS	Cer 17:1;2O/26:1	1168		C43H83NO3	NZZFYKXWXQOTDS-NZKWQJBINA-N	CCCCCCCCCCCC\C=C\C(O)C(CO)NC(=O)CCCCCCCCCCCCC\C=C/CCCCCCCCCC
8_Mouse_Skin_1.xlsx	490	157.02048:15 199.89427:15 209.18785:69 223.18881:17 223.20139:132 225.22147:34 235.19804:102 237.21758:1185 239.23056:129 240.03378:34 249.21268:140 250.24762:100 251.22691:52 252.23708:34 255.22369:52 255.85139:34 263.23453:1143 264.20468:34 266.23962:100 268.25708:216 281.23859:69 284.25223:52 298.26904:246 376.19049:52 377.36917:1541 377.81607:34 378.93997:34 381.04492:34 383.58408:34 386.0407…	Chain resolved	13.449	736.682	13.54	736.682	[M+CH3COO]-	Cer-NS	Cer 18:1;2O/26:0	1233		C44H87NO3	CJROVRTUSFQVMR-NHFVQZBWNA-N	CCCCCCCCCCCCCCCCCCCCCCCCCC(=O)NC(CO)C(O)\C=C\CCCCCCCCCCCCC
8_Mouse_Skin_1.xlsx	491	237.21136:34 250.24348:15 263.22803:34 375.35107:34 392.35193:17 393.37207:34 418.3699:34 418.39572:92 420.4061:52 434.39734:17 555.32867:15 626.58807:34 642.59821:34 644.61902:52 674.54675:34 674.63416:521 674.71429:51	Chain resolved	13.245	734.659	13.34	734.667	[M+CH3COO]-	Cer-NS	Cer 18:1;2O/26:1	1222		C44H85NO3	AQKMDEJRGNVGLA-GHFDWVPINA-N	CCCCCCCCCCCCC\C=C\C(O)C(CO)NC(=O)CCCCCCCCCCCCC\C=C/CCCCCCCCCC
8_Mouse_Skin_1.xlsx	492	127.0013:9 163.65448:7 205.04471:7 212.96346:7 223.20168:113 232.95837:7 236.23184:26 237.22006:34 249.20862:17 249.21747:68 251.22951:9 254.24149:17 258.01877:9 263.21899:9 267.22946:9 279.22479:7 284.24323:9 300.96158:9 384.00516:9 391.38599:34 394.40201:9 405.3696:17 405.39502:57 407.36261:9 408.40775:34 409.39175:17 418.55652:9 420.40338:9 421.10526:17 422.42145:63 423.41354:63 426.45761:9 43…	Chain resolved	13.567	750.699	13.64	750.698	[M+CH3COO]-	Cer-NS	Cer 17:1;2O/28:0	1289		C45H89NO3	PYNHVYPQGNUBHH-OGSMZCTINA-N	CCCCCCCCCCCCCCCCCCCCCCCCCCCC(=O)NC(CO)C(O)\C=C\CCCCCCCCCCCC
8_Mouse_Skin_1.xlsx	493	209.18582:17 223.2014:11 237.21329:23 249.19943:6 250.24767:11 259.24078:5 263.2323:29 268.24564:11 291.26523:6 300.97818:6 405.39725:23 413.62424:5 420.96652:11 422.43524:41 423.40714:38 428.93958:5 433.42993:23 437.42438:11 448.44785:82 450.45465:11 462.45401:43 464.42538:17 464.4375:29 476.46735:29 476.47348:53 620.96582:5 656.66235:23 672.61694:6 672.63873:23 672.65692:29 674.6698:48 702.5:17…	Chain resolved	13.688	764.712	13.75	764.714	[M+CH3COO]-	Cer-NS	Cer 18:1;2O/28:0	1347		C46H91NO3	NEUDBTFZYJPJMG-OHYVAXEENA-N	CCCCCCCCCCCCCCCCCCCCCCCCCCCC(=O)NC(CO)C(O)\C=C\CCCCCCCCCCCCC
8_Mouse_Skin_1.xlsx	494	223.20981:29 235.10777:11 237.21547:17 241.05827:5 249.21716:29 254.23669:6 263.23459:17 308.93964:5 382.93622:6 382.99112:11 400.31931:11 419.4198:11 433.42685:29 436.4422:11 450.44852:17 450.46042:23 451.44022:29 462.43271:6 462.43872:23 476.40286:6 476.47327:90 492.46506:23 627.51758:23 628.51215:65 659.62286:6 670.67932:23 686.6626:23 688.67786:38 691.46295:5 700.67938:11 714.5191:5 716.42841…	Chain resolved	13.824	778.727	13.82	778.729	[M+CH3COO]-	Cer-NS	Cer 17:1;2O/30:0	1407		C47H93NO3	CCLRBUCIGBPXLN-MZBAEZDSNA-N	CCCCCCCCCCCCCCCCCCCCCCCCCCCCCC(=O)NC(CO)C(O)\C=C\CCCCCCCCCCCC
8_Mouse_Skin_1.xlsx	495	103.6833:7 209.18402:17 237.21356:26 240.22316:7 249.21301:17 255.2218:7 263.22806:34 433.43051:43 450.45825:43 451.43802:34 461.47803:26 465.46927:26 476.4527:55 476.47412:106 478.48438:34 479.47266:43 482.5668:7 490.50107:44 492.45352:26 492.46283:34 504.47318:9 504.50467:50 520.49872:26 632.97229:7 642.50952:26 684.61871:9 684.67737:34 700.66602:26 702.66455:26 702.70172:75 705.68634:7 730.385…	Chain resolved	13.951	792.744	13.92	792.745	[M+CH3COO]-	Cer-NS	Cer 18:1;2O/30:0	1453		C48H95NO3	YTMSJWGKIOCDQT-BOMCYIIUNA-N	CCCCCCCCCCCCCCCCCCCCCCCCCCCCCC(=O)NC(CO)C(O)\C=C\CCCCCCCCCCCCC
8_Mouse_Skin_1.xlsx	496	223.20355:22 236.2316:9 249.21942:13 327.18552:4 396.96796:13 410.98465:9 461.45944:13 477.98087:9 478.47769:17 479.49359:9 488.12738:4 504.51041:46 520.49493:9 615.03589:9 628.50568:9 698.70654:9 714.69592:13 716.69183:13 744.36426:13 746.61957:9 746.7345:217 747.74274:9 760.64056:9	Chain resolved	14.103	806.751	13.94	806.761	[M+CH3COO]-	Cer-NS	Cer 17:1;2O/32:0	1508		C49H97NO3	PCGUIZBESVXNKI-SJPSBLAZNA-N	CCCCCCCCCCCCCCCCCCCCCCCCCCCCCCCC(=O)NC(CO)C(O)\C=C\CCCCCCCCCCCC
8_Mouse_Skin_1.xlsx	497	209.18393:5 223.20154:11 249.20403:6 249.21066:11 284.26196:6 461.46573:23 478.48105:6 478.49026:11 479.47241:23 481.39664:5 490.48218:11 504.49496:41 518.52631:6 520.50165:23 599.03564:5 698.70703:17 714.69269:23 716.71112:29 746.72736:233 746.82703:11	Chain resolved	14.102	806.768	13.94	806.761	[M+CH3COO]-	Cer-NS	Cer 17:1;2O/32:0	1509		C49H97NO3	PCGUIZBESVXNKI-SJPSBLAZNA-N	CCCCCCCCCCCCCCCCCCCCCCCCCCCCCCCC(=O)NC(CO)C(O)\C=C\CCCCCCCCCCCC
8_Mouse_Skin_1.xlsx	498	209.20238:4 237.21152:23 263.23276:17 291.54581:9 315.08844:4 405.22574:4 410.97675:17 429.59412:4 461.45416:22 478.4938:22 479.479:17 490.93314:4 504.50809:56 518.52039:9 520.49896:22 532.53046:9 627.51215:22 628.52783:53 629.52319:9 702.53851:4 712.70032:9 728.71942:22 730.68176:9 730.71204:17 730.74237:24 738.9881:9 740.91071:4 758.40027:9 759.625:13 760.56451:13 760.62256:59 760.66895:26 760.…	Chain resolved	14.248	820.771	14.19	820.776	[M+CH3COO]-	Cer-NS	Cer 18:1;2O/32:0	1559		C50H99NO3	MUQBXENBHQWWAY-SKKHQMBANA-N	CCCCCCCCCCCCCCCCCCCCCCCCCCCCCCCC(=O)NC(CO)C(O)\C=C\CCCCCCCCCCCCC
8_Mouse_Skin_1.xlsx	499	219.98029:5 236.86133:11 250.01033:5 282.24844:5 387.0527:6 487.47672:23 504.51013:23 505.49341:17 530.53442:41 532.53253:11 544.52155:6 546.513:11 551.09924:11 558.505:6 558.54474:17 738.73096:11 754.73785:23 756.74646:29 756.77344:29 772.59155:11 786.75879:306 787.75037:11 803.08826:5 846.7746:23	Chain resolved	14.225	846.779	14.07	846.792	[M+CH3COO]-	Cer-NS	Cer 18:1;2O/34:1	1677		C52H101NO3	LPHFEJGCTGRYNQ-HBEYOAMWNA-N	CCCCCCCCCCCCC\C=C\C(O)C(CO)NC(=O)CCCCCCCCCCCCCCCCCCCCC\C=C/CCCCCCCCCC
8_Mouse_Skin_1.xlsx	500	121.94614:5 235.21306:11 253.2113:5 263.2254:11 382.94449:11 387.08859:11 430.97504:6 487.43341:6 487.49844:11 504.49762:11 515.50287:11 530.52161:51 530.54742:23 546.48029:6 556.97498:6 558.54816:17 736.45361:5 738.74261:11 754.67255:6 754.74194:17 756.6579:6 756.75049:29 784.16498:6 786.70398:83 786.75903:411 787.77423:23 846.75854:11	Chain resolved	14.235	846.797	14.07	846.792	[M+CH3COO]-	Cer-NS	Cer 18:1;2O/34:1	1678		C52H101NO3	LPHFEJGCTGRYNQ-HBEYOAMWNA-N	CCCCCCCCCCCCC\C=C\C(O)C(CO)NC(=O)CCCCCCCCCCCCCCCCCCCCC\C=C/CCCCCCCCCC
8_Mouse_Skin_1.xlsx	501	389.19107:17 643.42236:52 644.4223:34 648.62994:69 662.63763:86 665.92316:15 671.45343:52 672.47858:34 708.63873:52 722.64319:86 1368.53149:34 1368.63:34 1371.6875:34 1371.86926:68 1371.92651:109	Chain semi-resolved	13.235	1371.93	13.26	1371.93	[M-H]-	CL	CL 32:2_34:2	2119		C75H138O17P2	RLNUSHBADPLXEA-CINDCHFTNA-N	CCCCCCCC\C=C/CCCCCCCC(=O)OCC(COP(O)(=O)OCC(O)COP(O)(=O)OCC(COC(=O)CCCCCCC\C=C/CCCCCC)OC(=O)CCCCCCC\C=C/CCCCCC)OC(=O)CCCCCCC\C=C/CCCCCC
8_Mouse_Skin_1.xlsx	502	122.24357:7 152.99236:17 253.20441:9 381.87741:7 417.22818:17 420.65543:7 620.89539:7 662.57581:9 662.62274:34 663.64478:34 664.65308:17 671.44568:47 672.46356:43 674.78937:7 676.61938:26 676.66315:48 677.67401:17 697.47186:7 700.48621:17 711.7851:7 722.63513:26 722.68793:26 736.66235:46 737.00116:17 737.69043:17 749.50311:7 761.0575:9 764.46582:7 775.73608:7 784.49823:9 799.82843:9 804.06982:7 8…	Chain semi-resolved	13.359	1399.97	13.35	1399.96	[M-H]-	CL	CL 34:2_34:2	2124		C77H142O17P2	YLUKLXPQKZSOFF-PPFRTFKJNA-N	CCCCCCCC\C=C/CCCCCCCC(=O)OCC(COP(O)(=O)OCC(O)COP(O)(=O)OCC(COC(=O)CCCCCCC\C=C/CCCCCCCC)OC(=O)CCCCCCC\C=C/CCCCCC)OC(=O)CCCCCCC\C=C/CCCCCC
8_Mouse_Skin_1.xlsx	503	93.3218:7 126.99178:9 257.40872:7 281.22501:9 323.23322:7 402.73691:7 415.20663:9 636.54138:7 671.44421:17 672.42938:17 673.45526:17 674.46735:17 689.54871:7 697.4704:26 699.49408:17 704.65912:9 723.91223:7 778.79218:7 783.21295:17 788.44153:9 797.62738:7 806.20135:9 809.9726:7 832.81732:7 857.96259:7 888.47424:7 919.07257:7 1130.95117:7 1154.93604:7 1207.79504:7 1242.72058:7 1253.00488:9 1324.93…	Chain semi-resolved	13.496	1428	13.51	1428	[M-H]-	CL	CL 34:1_36:3	2131		C79H146O17P2	ANTTZFFJZZAXFT-BZQFJKNONA-N	CCCCCCCCCCCCCCCC(=O)OC(COC(=O)CCCCCCC\C=C/CCCCCCCC)COP(O)(=O)OCC(O)COP(O)(=O)OCC(COC(=O)CCCCCCC\C=C/C\C=C/CCCCC)OC(=O)CCCCCCC\C=C/CCCCCCCC
8_Mouse_Skin_1.xlsx	504	181.81001:15 697.47638:34 1422.40991:34 1425.97693:86	Chain semi-resolved	13.389	1425.97	13.41	1425.98	[M-H]-	CL	CL 34:2_36:3	2130		C79H144O17P2	AAMCACMAOOVXOF-XFRSPGAENA-N	CCCCCCCCCCCCCCCCCC(=O)OCC(COP(O)(=O)OCC(O)COP(O)(=O)OCC(COC(=O)CCCCCCC\C=C/C\C=C/C\C=C/CC)OC(=O)CCCCCCCCCCCCCCCCC)OC(=O)CCCCCCC\C=C/C\C=C/CCC
8_Mouse_Skin_1.xlsx	505	665.88934:15 669.42603:52 688.47083:15 695.47253:52 697.43774:34 698.49738:34 909.24841:17 1364.64075:17 1398.90479:52 1398.9519:34 1420.38684:34 1423.94604:86	Chain semi-resolved	13.301	1423.96	13.3	1423.96	[M-H]-	CL	CL 34:3_36:3	2129		C79H142O17P2	BJHNOJXHKQLGJS-VXRRXHJONA-N	CCCCCCCC\C=C/CCCCCCCC(=O)OC(COC(=O)CCCCCCC\C=C/C\C=C/CCCCC)COP(O)(=O)OCC(O)COP(O)(=O)OCC(COC(=O)CCCCCCC\C=C/C\C=C/CCCCC)OC(=O)CCCCCCC\C=C/CCCCCC
8_Mouse_Skin_1.xlsx	506	143.981:7 227.03712:7 255.23933:7 279.22427:26 281.23853:26 404.42902:7 415.19693:9 415.21121:26 427.11142:7 434.22702:17 483.57364:7 495.53503:17 509.9581:7 611.10791:7 680.66345:7 695.44733:9 697.4903:43 698.47211:53 699.47687:17 705.86713:7 723.38165:9 739.01251:7 754.50232:17 760.40363:7 784.6748:17 786.67169:9 788.82861:9 796.07672:7 798.69824:9 805.00433:9 809.00812:9 816.64465:7 828.05371:…	Chain resolved	13.393	1451.99	13.37	1452	[M-H]-	CL	CL 18:1_18:1_18:2_18:2	2135		C81H146O17P2	QHFWYATUNQMMPP-NYNZWQDGNA-N	CCCCCCCC\C=C/CCCCCCCC(=O)OCC(COP(O)(=O)OCC(O)COP(O)(=O)OCC(COC(=O)CCCCCCC\C=C/C\C=C/CCCCC)OC(=O)CCCCCCC\C=C/C\C=C/CCCCC)OC(=O)CCCCCCC\C=C/CCCCCCCC
8_Mouse_Skin_1.xlsx	507	152.99054:34 279.21918:17 279.22623:110 281.2381:34 415.21353:69 416.22574:34 694.64429:52 694.67755:97 695.43921:86 696.44916:125 697.45618:87 698.45648:102 754.67487:52 786.33258:52 788.79626:34 797.07721:34 809.83716:34 812.85303:34 831.42993:17 833.46918:34 834.46143:34 845.43103:17 867.35797:15 877.66418:34 1170.72571:17 1424.94604:69 1424.97778:52 1426.68298:17 1446.22107:52 1446.37048:186 …	Chain resolved	13.316	1449.98	13.3	1449.98	[M-H]-	CL	CL 18:1_18:2_18:2_18:2	2134		C81H144O17P2	WSEKMBMSQDAXBT-NFIDWZDPNA-N	CCCCCCCC\C=C/CCCCCCCC(=O)OC(COC(=O)CCCCCCC\C=C/C\C=C/CCCCC)COP(O)(=O)OCC(O)COP(O)(=O)OCC(COC(=O)CCCCCCC\C=C/C\C=C/CCCCC)OC(=O)CCCCCCC\C=C/C\C=C/CCCCC
8_Mouse_Skin_1.xlsx	508	152.98201:17 279.22421:69 340.28625:34 402.2941:17 415.21408:69 433.23404:34 649.60504:34 661.04626:15 692.63977:69 693.64398:129 694.64899:100 695.44757:103 695.4624:108 696.43536:86 696.45386:99 752.47009:34 753.6554:34 807.82819:34 813.32611:34 831.46759:34 845.39557:17 891.43762:15 1122.71387:15 1168.73706:34 1368.57214:15 1444.16553:52 1444.28809:69 1444.34143:93 1444.46936:34 1444.51721:52 …	Chain resolved	13.233	1447.97	13.27	1447.96	[M-H]-	CL	CL 18:2_18:2_18:2_18:2	2132		C81H142O17P2	LSHJMDWWJIYXEM-RGLFHLPNNA-N	CCCCC\C=C/C\C=C/CCCCCCCC(=O)OCC(COP(O)(=O)OCC(O)COP(O)(=O)OCC(COC(=O)CCCCCCC\C=C/C\C=C/CCCCC)OC(=O)CCCCCCC\C=C/C\C=C/CCCCC)OC(=O)CCCCCCC\C=C/C\C=C/CCCCC
8_Mouse_Skin_1.xlsx	509	113.11311:15 242.90407:15 279.22708:69 326.27585:17 415.2236:86 416.22723:34 648.62415:52 649.61743:34 692.63416:86 693.65692:166 694.65448:94 695.4494:164 696.41498:69 696.46313:114 696.51862:34 751.48376:52 753.66895:69 786.43811:34 797.67456:34 813.82831:34 826.55579:34 831.4375:69 832.44464:34 873.84979:34 1159.83533:34 1167.67151:17 1168.73083:52 1444.36169:129 1444.47363:52 1446.14771:34 14…	Chain resolved	13.243	1447.98	13.27	1447.96	[M-H]-	CL	CL 18:2_18:2_18:2_18:2	2133		C81H142O17P2	LSHJMDWWJIYXEM-RGLFHLPNNA-N	CCCCC\C=C/C\C=C/CCCCCCCC(=O)OCC(COP(O)(=O)OCC(O)COP(O)(=O)OCC(COC(=O)CCCCCCC\C=C/C\C=C/CCCCC)OC(=O)CCCCCCC\C=C/C\C=C/CCCCC)OC(=O)CCCCCCC\C=C/C\C=C/CCCCC
8_Mouse_Skin_1.xlsx	510	653.68097:15 697.46307:34 793.36749:34 854.46637:34 1450.89832:139 1450.98376:132 1451.03723:99 1468.24109:52 1471.92969:86 1471.99963:87	Chain semi-resolved	13.302	1471.97	13.32	1471.96	[M-H]-	CL	CL 36:3_38:7	2139		C83H142O17P2	BQVABKKGQYNWET-LLSVQMSENA-N	CCCCCCCCCCCCCCCC(=O)OC(COC(=O)CCCCCCCCC\C=C/C\C=C/C\C=C/CC)COP(O)(=O)OCC(O)COP(O)(=O)OCC(COC(=O)CCCCCCCCC\C=C/C\C=C/C\C=C/CC)OC(=O)CCCC\C=C/C\C=C/C\C=C/C\C=C/CC
8_Mouse_Skin_1.xlsx	511	695.45068:34 761.50195:17 965.05713:15 1446.45679:34 1450.92981:166 1450.96191:195 1468.22437:52 1468.30505:69 1469.34229:34 1471.92371:127	Chain semi-resolved	13.301	1471.95	13.27	1471.96	[M-H]-	CL	CL 36:4_38:6	2138		C83H142O17P2	OWMMDKMOIBQBBL-JWFAYTPWNA-N	CCCCC\C=C/C\C=C/CCCCCCCC(=O)OCC(COP(O)(=O)OCC(O)COP(O)(=O)OCC(COC(=O)CCCCCC\C=C/C\C=C/C\C=C/C\C=C/CC)OC(=O)CCCCCCC\C=C/C\C=C/CCCCC)OC(=O)CCCCCCC\C=C/C\C=C/CCCCC
8_Mouse_Skin_1.xlsx	512	141.01788:7 203.52504:7 279.22894:26 281.23141:9 393.29071:7 415.19696:9 415.21408:17 419.76147:7 435.23874:9 469.01193:7 676.66321:7 695.35876:9 697.45709:26 698.45746:34 720.6875:7 723.48364:17 724.48737:43 726.48932:9 748.63568:7 753.50897:9 789.79413:7 797.48615:9 799.67377:9 800.57422:9 806.85583:7 813.98602:7 818.14441:7 826.60986:9 834.45038:17 836.5542:9 838.31549:7 843.93634:9 858.12408:…	Chain resolved	13.42	1477.99	13.43	1478.01	[M-H]-	CL	CL 18:1_18:2_18:1_20:3	2143		C83H148O17P2	KXQSQIBCFOFGTC-OHOMCNMRNA-N	CCCCCCCC\C=C/CCCCCCCC(=O)OC(COC(=O)CCCCCCCCC\C=C/C\C=C/C\C=C/CC)COP(O)(=O)OCC(O)COP(O)(=O)OCC(COC(=O)CCCCCCC\C=C/C\C=C/CCCCC)OC(=O)CCCCCCC\C=C/CCCCCCCC
8_Mouse_Skin_1.xlsx	513	78.95353:7 99.6745:9 113.3549:7 152.98387:9 257.2395:7 279.21725:17 327.26389:7 415.19409:9 416.9075:7 567.68927:7 647.02679:7 680.883:7 695.46954:17 697.46069:17 698.47955:17 700.46753:7 706.6535:9 708.63812:17 721.40283:9 723.50232:26 724.50232:17 781.30005:7 793.21063:7 795.90265:9 801.38367:7 803.37384:9 810.3609:7 812.65399:9 813.62976:9 818.66577:7 826.47662:7 830.23431:9 834.45422:9 850.83…	Chain semi-resolved	13.364	1475.99	13.36	1476	[M-H]-	CL	CL 36:3_38:5	2142		C83H146O17P2	QOUCEUBWITVYLZ-VZANRGDPNA-N	CCCCCCCC\C=C/CCCCCCCC(=O)OC(COC(=O)CCCCCCC\C=C/C\C=C/CCCCC)COP(O)(=O)OCC(O)COP(O)(=O)OCC(COC(=O)CCCCCCCCC\C=C/C\C=C/C\C=C/CC)OC(=O)CCCCCCC\C=C/C\C=C/CCCCC
8_Mouse_Skin_1.xlsx	514	141.00955:7 232.96652:7 666.60693:7 697.43488:9 699.78491:9 720.61969:9 723.22717:7 768.88861:7 788.89581:7 795.65363:9 803.58472:9 808.69727:9 812.36639:7 814.8985:9 825.70294:7 830.56592:9 840.90802:7 844.72278:9 853.33252:7 856.43237:17 999.09857:7 1012.53021:9 1059.58057:7 1209.69714:7 1237.9895:7 1239.5592:9 1331.34534:7 1342.84729:9 1385.38037:7 1438.55884:7 1448.92285:17 1453.91833:17 1453…	Chain semi-resolved	13.386	1473.99	13.32	1473.98	[M-H]-	CL	CL 30:3_44:6	2140		C83H144O17P2	PPUNUNXZOBWCBF-XIOGONKONA-N	CCCCC\C=C/C\C=C/C\C=C/CCCCCCCCC(=O)OCC(COP(O)(=O)OCC(O)COP(O)(=O)OCC(COC(=O)CCCCCCC\C=C/C\C=C/CCC)OC(=O)CCCCCCC\C=C/CCCC)OC(=O)CCCCCCCC\C=C/C\C=C/C\C=C/CCCCC
8_Mouse_Skin_1.xlsx	515	120.94312:7 227.18921:9 227.19766:17	Chain resolved	5.492	227.203	5.83	227.202	[M-H]-	FA	FA 14:0	61		C14H28O2	TUNFSRHWOTWDNC-UHFFFAOYSA-N	CCCCCCCCCCCCCC(O)=O
8_Mouse_Skin_1.xlsx	516	84.97314:2 95.94803:2 98.98832:3 116.94853:1 118.93909:5 225.17743:7	Chain resolved	4.86	225.184	5.09	225.186	[M-H]-	FA	FA 14:1	55		C14H26O2	YWWVWXASSLXJHU-WAYWQWQTSA-N	CCCC\C=C/CCCCCCCC(O)=O
8_Mouse_Skin_1.xlsx	517	84.96664:2 95.95078:2 116.95315:1 118.9361:3 143.01534:2 149.0036:2 225.18631:3	Chain resolved	4.997	225.186	5.09	225.186	[M-H]-	FA	FA 14:1	56		C14H26O2	YWWVWXASSLXJHU-WAYWQWQTSA-N	CCCC\C=C/CCCCCCCC(O)=O
8_Mouse_Skin_1.xlsx	518	114.96111:9 158.95419:7 241.20007:9	Chain resolved	5.884	241.217	6.28	241.217	[M-H]-	FA	FA 15:0	78		C15H30O2	WQEPLUUGTLDZJY-UHFFFAOYSA-N	CCCCCCCCCCCCCCC(O)=O
8_Mouse_Skin_1.xlsx	519	74.98728:7 94.97655:7 138.93251:3 165.05676:3 206.99104:7 223.02138:14 239.19383:7	Chain resolved	5.327	239.201	5.41	239.202	[M-H]-	FA	FA 15:1	77		C15H28O2	DJCQJZKZUCHHAL-SREVYHEPSA-N	CCCCC\C=C/CCCCCCCC(O)=O
8_Mouse_Skin_1.xlsx	520	237.21979:101 255.22598:2547	Chain resolved	6.243	255.233	6.4	255.233	[M-H]-	FA	FA 16:0	98		C16H32O2	IPCSVZSSVZVIGE-UHFFFAOYSA-N	CCCCCCCCCCCCCCCC(O)=O
8_Mouse_Skin_1.xlsx	521	253.20679:629	Chain resolved	5.694	253.218	5.85	253.217	[M-H]-	FA	FA 16:1	91		C16H30O2	SECPZKHBENQXJG-FPLPWBNLSA-N	CCCCCC\C=C/CCCCCCCC(O)=O
8_Mouse_Skin_1.xlsx	522	98.99931:7 269.21313:9 269.23846:71	Chain resolved	6.574	269.249	6.69	269.249	[M-H]-	FA	FA 17:0	111		C17H34O2	KEMQGTRYUADPNZ-UHFFFAOYSA-N	CCCCCCCCCCCCCCCCC(O)=O
8_Mouse_Skin_1.xlsx	523	154.96265:3 267.2251:67	Chain resolved	6.063	267.233	6.2	267.233	[M-H]-	FA	FA 17:1	109		C17H32O2	QSBYPNXLFMSGKH-HJWRWDBZSA-N	CCCCCCC\C=C/CCCCCCCC(O)=O
8_Mouse_Skin_1.xlsx	524	100.96944:7 138.92897:17 179.05026:7 182.91589:25 221.08388:3 265.21301:10	Chain resolved	5.609	265.216	5.54	265.217	[M-H]-	FA	FA 17:2	108		C17H30O2	LEIXEEFBKOMCEQ-AFJQJTPPSA-N	CCCC\C=C/C\C=C/CCCCCCCC(O)=O
8_Mouse_Skin_1.xlsx	525	100.08498:34 263.22552:34 265.24298:115 282.36636:52 283.25784:3579	Chain resolved	6.893	283.264	6.91	283.264	[M-H]-	FA	FA 18:0	145		C18H36O2	QIQXTHQIDYTFRH-UHFFFAOYSA-N	CCCCCCCCCCCCCCCCCC(O)=O
8_Mouse_Skin_1.xlsx	526	244.05493:15 281.24112:2770 281.69992:34	Chain resolved	6.391	281.25	6.35	281.249	[M-H]-	FA	FA 18:1	136		C18H34O2	ZQPPMHVWECSIRJ-KTKRTIGZSA-N	CCCCCCCC\C=C/CCCCCCCC(O)=O
8_Mouse_Skin_1.xlsx	527	192.98354:17 230.62849:15 279.22418:1014	Chain resolved	5.949	279.233	6.07	279.233	[M-H]-	FA	FA 18:2	126		C18H32O2	OYHQOLUKZRVURQ-HZJYTTRNSA-N	CCCCC\C=C/C\C=C/CCCCCCCC(O)=O
8_Mouse_Skin_1.xlsx	528	135.90744:7 146.98325:9 147.07677:17 209.15527:7 233.09067:17 277.21255:51	Chain resolved	5.523	277.216	5.79	277.217	[M-H]-	FA	FA 18:3	121		C18H30O2	DTOSIQBPPRVQHS-PDBXOOCHSA-N	CC\C=C/C\C=C/C\C=C/CCCCCCCC(O)=O
8_Mouse_Skin_1.xlsx	529	101.01892:7 170.95152:7 172.67944:7 172.99287:7 188.94351:7 190.93423:7 198.88274:7 275.20197:7	Chain resolved	5.142	275.205	5.5	275.202	[M-H]-	FA	FA 18:4	119		C18H28O2	JIWBIWFOSCKQMA-LTKCOYKYSA-N	CC\C=C/C\C=C/C\C=C/C\C=C/CCCCC(O)=O
8_Mouse_Skin_1.xlsx	530	116.94973:5 149.00302:6 264.97974:5 297.27142:106	Chain resolved	7.101	297.279	7.29	297.28	[M-H]-	FA	FA 19:0	172		C19H38O2	ISYWECDDZWTKFF-UHFFFAOYSA-N	CCCCCCCCCCCCCCCCCCC(O)=O
8_Mouse_Skin_1.xlsx	531	82.97469:17 136.43457:7 188.9299:17 295.26669:77	Chain resolved	6.701	295.264	6.88	295.264	[M-H]-	FA	FA 19:1	164		C19H36O2	YOKHLRHWEXTWJR-KHPPLWFESA-N	CCCCCCCCC\C=C/CCCCCCCC(O)=O
8_Mouse_Skin_1.xlsx	532	293.25235:52	Chain resolved	6.269	293.248	6.07	293.249	[M-H]-	FA	FA 19:2	159		C19H34O2	BFXHARLBAGKNRH-NQLNTKRDSA-N	CCCCCC\C=C/C\C=C/CCCCCCCC(O)=O
8_Mouse_Skin_1.xlsx	533	109.22141:15 188.93521:17 311.28531:370	Chain resolved	7.46	311.296	7.39	311.296	[M-H]-	FA	FA 20:0	204		C20H40O2	VKOBVWXKNCXXDE-UHFFFAOYSA-N	CCCCCCCCCCCCCCCCCCCC(O)=O
8_Mouse_Skin_1.xlsx	534	309.27258:672	Chain resolved	6.985	309.278	7.08	309.28	[M-H]-	FA	FA 20:1	201		C20H38O2	BITHHVVYSMSWAG-KTKRTIGZSA-N	CCCCCCCC\C=C/CCCCCCCCCC(O)=O
8_Mouse_Skin_1.xlsx	535	143.01338:17 307.25858:101	Chain resolved	6.577	307.264	6.63	307.264	[M-H]-	FA	FA 20:2	199		C20H36O2	XSXIVVZCUAHUJO-HZJYTTRNSA-N	CCCCC\C=C/C\C=C/CCCCCCCCCC(O)=O
8_Mouse_Skin_1.xlsx	536	305.23895:34	Chain resolved	6.217	305.249	6.35	305.249	[M-H]-	FA	FA 20:3	197		C20H34O2	AHANXAKGNAKFSK-PDBXOOCHSA-N	CC\C=C/C\C=C/C\C=C/CCCCCCCCCC(O)=O
8_Mouse_Skin_1.xlsx	537	71.01205:34 109.05758:34 135.067:17 140.94646:15 201.14543:17 201.14743:17 232.34213:15 243.21216:17 303.23047:195	Chain resolved	5.901	303.233	6.08	303.233	[M-H]-	FA	FA 20:4	193		C20H32O2	HQPCSDADVLFHHO-LTKCOYKYSA-N	CC\C=C/C\C=C/C\C=C/C\C=C/CCCCCCC(O)=O
8_Mouse_Skin_1.xlsx	538	81.03181:4 100.9668:4 116.69691:2 167.10812:4 212.90213:2 225.01773:4 232.63536:4 241.21761:2 244.88844:4 301.20987:13	Chain resolved	5.493	301.217	6.19	301.217	[M-H]-	FA	FA 20:5	185		C20H30O2	JAZBEHYOTPTENJ-JLNKQSITSA-N	CC\C=C/C\C=C/C\C=C/C\C=C/C\C=C/CCCC(O)=O
8_Mouse_Skin_1.xlsx	539	137.01839:15 325.30603:185	Chain resolved	7.718	325.31	7.88	325.311	[M-H]-	FA	FA 21:0	223		C21H42O2	CKDDRHZIAZRDBW-UHFFFAOYSA-N	CCCCCCCCCCCCCCCCCCCCC(O)=O
8_Mouse_Skin_1.xlsx	540	112.95802:3 143.02336:3 181.71352:3 323.29025:56	Chain resolved	7.255	323.295	7.35	323.296	[M-H]-	FA	FA 21:1	219		C21H40O2	HMQNHJJIYIZSOU-KHPPLWFESA-N	CCCCCCCCC\C=C/CCCCCCCCCC(O)=O
8_Mouse_Skin_1.xlsx	541	321.30914:69 339.31699:1504	Chain resolved	7.969	339.327	8.04	339.327	[M-H]-	FA	FA 22:0	246		C22H44O2	UKMSUNONTOPOIO-UHFFFAOYSA-N	CCCCCCCCCCCCCCCCCCCCCC(O)=O
8_Mouse_Skin_1.xlsx	542	337.27472:21 337.30563:281	Chain resolved	7.514	337.311	7.72	337.311	[M-H]-	FA	FA 22:1	242		C22H42O2	DPUOLQHDNGRHBS-KTKRTIGZSA-N	CCCCCCCC\C=C/CCCCCCCCCCCC(O)=O
8_Mouse_Skin_1.xlsx	543	171.13615:7 188.9351:26 202.57953:7 228.92128:9 244.88538:7 299.23087:7 335.28311:26	Chain resolved	7.135	335.292	7.29	335.296	[M-H]-	FA	FA 22:2	236		C22H40O2	HVGRZDASOHMCSK-HZJYTTRNSA-N	CCCCC\C=C/C\C=C/CCCCCCCCCCCC(O)=O
8_Mouse_Skin_1.xlsx	544	86.995:7 222.72798:7 295.22745:9 313.24078:9 313.24823:26 331.25897:26	Chain resolved	6.457	331.265	6.89	331.264	[M-H]-	FA	FA 22:4	232		C22H36O2	IGFLWIHPPADNDL-LTKCOYKYSA-N	CC\C=C/C\C=C/C\C=C/C\C=C/CCCCCCCCC(O)=O
8_Mouse_Skin_1.xlsx	545	71.00851:17 107.0866:5 115.55297:5 135.11598:11 141.08977:6 153.08646:5 163.07559:6 173.93481:5 181.12457:11 182.92389:11 188.93382:6 191.09698:6 203.16946:5 217.1506:5 239.02057:5 251.18507:6 251.19841:11 269.23456:11 285.19449:6 285.25369:23 311.22681:6 329.24124:61	Chain resolved	6.081	329.248	6.3	329.249	[M-H]-	FA	FA 22:5	229		C22H34O2	YUFFSWGQGVEMMI-JLNKQSITSA-N	CC\C=C/C\C=C/C\C=C/C\C=C/C\C=C/CCCCCC(O)=O
8_Mouse_Skin_1.xlsx	546	81.0293:17 83.04378:9 107.08215:34 109.09561:9 117.06071:7 121.08829:17 121.09909:26 133.09396:9 135.10931:17 138.92581:9 145.22896:7 147.11264:26 149.13002:9 155.08467:9 159.07616:9 161.12563:17 173.08853:9 175.14441:17 182.98814:7 191.17427:7 201.12943:9 207.14226:7 229.18063:9 253.20016:7 255.19905:9 281.21976:9 283.23645:48 309.20828:17 327.22842:43	Chain resolved	5.781	327.234	6.04	327.233	[M-H]-	FA	FA 22:6	225		C22H32O2	MBMBGCFOFBJSGT-KUBAVDMBSA-N	CC\C=C/C\C=C/C\C=C/C\C=C/C\C=C/C\C=C/CCC(O)=O
8_Mouse_Skin_1.xlsx	547	206.81548:15 223.84932:15 318.94559:15 335.31967:52 352.2457:34 353.33618:2181	Chain resolved	8.202	353.34	8.34	353.342	[M-H]-	FA	FA 23:0	267		C23H46O2	XEZVDURJDFGERA-UHFFFAOYSA-N	CCCCCCCCCCCCCCCCCCCCCCC(O)=O
8_Mouse_Skin_1.xlsx	548	244.7258:34 347.32291:34 349.34088:154 366.18875:121 367.12054:52 367.34897:15333 367.65546:87 367.72537:98 367.82758:89	Chain resolved	8.46	367.358	8.63	367.358	[M-H]-	FA	FA 24:0	298		C24H48O2	QZZGJDVWLFXDLK-UHFFFAOYSA-N	CCCCCCCCCCCCCCCCCCCCCCCC(O)=O
8_Mouse_Skin_1.xlsx	549	365.33615:605	Chain resolved	7.994	365.34	8.04	365.342	[M-H]-	FA	FA 24:1	292		C24H46O2	AVPORSRTKOSBPH-QXMHVHEDSA-N	CCCCCCCCCC\C=C/CCCCCCCCCCCC(O)=O
8_Mouse_Skin_1.xlsx	550	112.97733:5 351.84277:5 363.31705:65	Chain resolved	7.643	363.327	7.6	363.327	[M-H]-	FA	FA 24:2	286		C24H44O2	SVGHINSTYCDBLY-MURFETPASA-N	CCCCCCC\C=C/C\C=C/CCCCCCCCCCCC(O)=O
8_Mouse_Skin_1.xlsx	551	166.93935:7 188.93355:34 190.9339:7 260.8804:9 313.2485:7 357.25906:9	Chain resolved	6.643	357.276	6.99	357.28	[M-H]-	FA	FA 24:5	271		C24H38O2	NPTIBOCVSPURCS-JLNKQSITSA-N	CC\C=C/C\C=C/C\C=C/C\C=C/C\C=C/CCCCCCCC(O)=O
8_Mouse_Skin_1.xlsx	552	123.07793:3 161.05278:3 177.10243:3 188.93178:10 188.93948:14 339.00729:3 355.2554:17	Chain resolved	6.347	355.257	6.62	355.264	[M-H]-	FA	FA 24:6	269		C24H36O2	YHGJECVSSKXFCJ-KUBAVDMBSA-N	CC\C=C/C\C=C/C\C=C/C\C=C/C\C=C/C\C=C/CCCCC(O)=O
8_Mouse_Skin_1.xlsx	553	156.9733:17 256.95007:15 290.12054:15 362.20978:34 363.35034:86 380.15408:52 380.1705:69 381.36359:3887 381.42111:34	Chain resolved	8.749	381.374	8.96	381.374	[M-H]-	FA	FA 25:0	319		C25H50O2	MWMPEAHGUXCSMY-UHFFFAOYSA-N	CCCCCCCCCCCCCCCCCCCCCCCCC(O)=O
8_Mouse_Skin_1.xlsx	554	227.5426:34 267.83484:17 377.37515:159 394.13727:109 395.37997:10412 395.70071:34 395.76489:69 395.87091:86	Chain resolved	9.107	395.389	9.39	395.389	[M-H]-	FA	FA 26:0	353		C26H52O2	XMHIUKTWLZUKEX-UHFFFAOYSA-N	CCCCCCCCCCCCCCCCCCCCCCCCCC(O)=O
8_Mouse_Skin_1.xlsx	555	393.3663:240	Chain resolved	8.484	393.378	8.54	393.374	[M-H]-	FA	FA 26:1	347		C26H50O2	ALQCJXNGZHBRNR-QXMHVHEDSA-N	CCCCCCCCCC\C=C/CCCCCCCCCCCCCC(O)=O
8_Mouse_Skin_1.xlsx	556	409.36072:69 409.39474:183	Chain resolved	9.497	409.404	9.81	409.405	[M-H]-	FA	FA 27:0	385		C27H54O2	VXZBFBRLRNDJCS-UHFFFAOYSA-N	CCCCCCCCCCCCCCCCCCCCCCCCCCC(O)=O
8_Mouse_Skin_1.xlsx	557	119.05687:15 335.41736:15 423.41003:500	Chain resolved	9.988	423.421	10.26	423.421	[M-H]-	FA	FA 28:0	410		C28H56O2	UTOPWMOLSKOLTQ-UHFFFAOYSA-N	CCCCCCCCCCCCCCCCCCCCCCCCCCCC(O)=O
8_Mouse_Skin_1.xlsx	558	421.3963:149	Chain resolved	9.111	421.401	9.3	421.405	[M-H]-	FA	FA 28:1	406		C28H54O2	UGGULCOQUKAIQY-QXMHVHEDSA-N	CCCCCCCCCC\C=C/CCCCCCCCCCCCCCCC(O)=O
8_Mouse_Skin_1.xlsx	559	437.35907:17 437.42654:108	Chain resolved	10.555	437.427	10.85	437.436	[M-H]-	FA	FA 29:0	434		C29H58O2	IHEJEKZAKSNRLY-UHFFFAOYSA-N	CCCCCCCCCCCCCCCCCCCCCCCCCCCCC(O)=O
8_Mouse_Skin_1.xlsx	560	286.99973:4 450.0271:9 451.44135:156	Chain resolved	11.213	451.451	11.61	451.452	[M-H]-	FA	FA 30:0	456		C30H60O2	VHOCUJPBKOZGJD-UHFFFAOYSA-N	CCCCCCCCCCCCCCCCCCCCCCCCCCCCCC(O)=O
8_Mouse_Skin_1.xlsx	561	449.42654:148	Chain resolved	9.996	449.436	10.28	449.436	[M-H]-	FA	FA 30:1	453		C30H58O2	ZSDCXLOJJSGXJH-QXMHVHEDSA-N	CCCCCCCCCC\C=C/CCCCCCCCCCCCCCCCCC(O)=O
8_Mouse_Skin_1.xlsx	562	284.25003:5 313.24362:6 313.24857:6 403.29089:6 465.46881:65	Chain resolved	11.976	465.462	12.1	465.468	[M-H]-	FA	FA 31:0	485		C31H62O2	ONLMUMPTRGEPCH-UHFFFAOYSA-N	CCCCCCCCCCCCCCCCCCCCCCCCCCCCCCC(O)=O
8_Mouse_Skin_1.xlsx	563	345.54346:15 479.47626:475	Chain resolved	12.788	479.482	12.08	479.483	[M-H]-	FA	FA 32:0	519		C32H64O2	ICAIHSUWWZJGHD-UHFFFAOYSA-N	CCCCCCCCCCCCCCCCCCCCCCCCCCCCCCCC(O)=O
8_Mouse_Skin_1.xlsx	564	477.45425:247	Chain resolved	11.201	477.468	11.41	477.468	[M-H]-	FA	FA 32:1	514		C32H62O2	AQVHGEARPUBXFZ-QXMHVHEDSA-N	CCCCCCCCCC\C=C/CCCCCCCCCCCCCCCCCCCC(O)=O
8_Mouse_Skin_1.xlsx	565	140.97949:15 267.56137:15 403.30161:15 507.50034:259	Chain resolved	13.205	507.515	13.35	507.515	[M-H]-	FA	FA 34:0	571		C34H68O2	UTGPYHWDXYRYGT-UHFFFAOYSA-N	CCCCCCCCCCCCCCCCCCCCCCCCCCCCCCCCCC(O)=O
8_Mouse_Skin_1.xlsx	566	363.16519:15 503.89325:34 505.48425:583	Chain resolved	12.768	505.497	12.59	505.499	[M-H]-	FA	FA 34:1	566		C34H66O2	IJTGVGWSWIAEIH-QXMHVHEDSA-N	CCCCCCCCCC\C=C/CCCCCCCCCCCCCCCCCCCCCC(O)=O
8_Mouse_Skin_1.xlsx	567	531.82312:34 533.5224:793	Chain resolved	13.186	533.53	13.29	533.53	[M-H]-	FA	FA 36:1	617		C36H70O2	UTJPTWPPPJOLDA-QXMHVHEDSA-N	CCCCCCCCCC\C=C/CCCCCCCCCCCCCCCCCCCCCCCC(O)=O
8_Mouse_Skin_1.xlsx	568	561.43744:17 561.54382:577 561.59698:113	Chain resolved	13.466	561.562	13.45	561.562	[M-H]-	FA	FA 38:1	672		C38H74O2	XEVGFCUKGKWYEX-QXMHVHEDSA-N	CCCCCCCCCC\C=C/CCCCCCCCCCCCCCCCCCCCCCCCCC(O)=O
8_Mouse_Skin_1.xlsx	569	557.7619:17 559.52527:170	Chain resolved	13.254	559.544	13.19	559.546	[M-H]-	FA	FA 38:2	666		C38H72O2	AYABIHRKKIULGO-MURFETPASA-N	CCCCCCC\C=C/C\C=C/CCCCCCCCCCCCCCCCCCCCCCCCCC(O)=O
8_Mouse_Skin_1.xlsx	570	197.0081:7 212.01071:9 212.0291:9 255.20599:9 286.44376:7 299.99142:9 330.50946:7 343.99612:9 374.97064:7 464.048:7 587.69086:9 589.52814:68 589.586:452	Chain resolved	13.739	589.587	14.08	589.593	[M-H]-	FA	FA 40:1	740		C40H78O2	WYGKSFHMHAHUII-QXMHVHEDSA-N	CCCCCCCCCC\C=C/CCCCCCCCCCCCCCCCCCCCCCCCCCCC(O)=O
8_Mouse_Skin_1.xlsx	571	362.22531:11 617.59869:83 617.61615:187	Chain resolved	14.055	617.618	14.26	617.624	[M-H]-	FA	FA 42:1	811		C42H82O2	FISLYMFRVOMRCC-QXMHVHEDSA-N	CCCCCCCCCC\C=C/CCCCCCCCCCCCCCCCCCCCCCCCCCCCCC(O)=O
8_Mouse_Skin_1.xlsx	572	265.2471:15 279.224:378 393.34875:17 411.37064:192 673.60181:151	Chain resolved	12.897	673.61	13.25	673.614	[M-H]-	FAHFA	FAHFA 18:2/26:0	1001		C44H82O4	PYXLHYRIKUAJOE-MLWYYCKJNA-N	CCCCCCCCCCCCCCCCCC(CCCCCCCC(O)=O)OC(=O)CCCCCCC\C=C/C\C=C/CCCCC
8_Mouse_Skin_1.xlsx	573	126.06575:7 142.0407:9 143.84477:7 276.09576:7 290.08206:117 294.79688:7 339.32788:7 509.03192:7 619.89807:7 632.57745:7 637.1427:9 644.52332:7 667.51422:9 675.30139:7 694.50665:7 702.89905:7 711.9068:9 717.21875:7 733.17816:7 764.18109:7 809.8645:7 852.03687:7 860.52325:9 860.69189:17 867.43597:9 874.75378:7 902.52826:7 926.49744:17 943.77985:9 971.47107:7 984.36426:9 1019.58716:7 1064.03918:7 1…	Class resolved	7.969	1151.71	8.24	1151.71	[M-H]-	GM3	GM3 34:1;2O	2076		C57H104N2O21	UGQJOBGCMVNYRT-MSUUIHNZNA-N	CC(=O)NC1C(O)CC(OC2C(O)C(CO)OC(OC3C(O)C(O)C(OCC%20%30)OC3CO)C2O)(OC1C(O)C(O)CO)C(O)=O.CCCCCCCCCCCC(O)%20.CCCCCCCC/C=C\CCCCCCCCCC(=O)N%30
8_Mouse_Skin_1.xlsx	574	142.04066:7 276.11203:7 290.03186:9 290.07962:51 460.59583:7 527.96411:9 583.30383:7 632.22473:7 669.13464:7 726.2229:7 742.51471:9 773.92297:7 783.70709:9 803.28082:7 955.62128:7 972.73016:9 979.32391:9 1174.01514:7 1219.83801:7 1246.79187:9 1257.29187:7 1259.80933:17 1262.96204:17 1263.72473:103 1263.82446:448 1263.88428:148 1263.96899:44	Class resolved	10.198	1263.83	10.24	1263.83	[M-H]-	GM3	GM3 42:1;2O	2098		C65H120N2O21	VLJMMIFJAUFREY-FCQUAONHNA-N	CC(=O)NC1C(O)CC(OC2C(O)C(CO)OC(OC3C(O)C(O)C(OCC%20%30)OC3CO)C2O)(OC1C(O)C(O)CO)C(O)=O.CCCCCCCCCCCC(O)%20.CCCCCCCCCCCCCC/C=C\CCCCCCCCCCCC(=O)N%30
8_Mouse_Skin_1.xlsx	575	278.89926:7 290.08221:76 375.91403:7 673.75745:7 693.55383:9 696.41534:7 708.77502:7 715.49628:9 721.60876:9 772.8432:7 795.26868:7 882.60681:7 890.56982:17 967.86011:7 970.68933:9 1208.19971:7 1243.82336:9 1257.76514:26 1257.83984:17 1261.62268:17 1261.76208:169 1261.81189:382	Class resolved	9.387	1261.81	9.35	1261.82	[M-H]-	GM3	GM3 42:2;2O	2097		C65H118N2O21	QBXWEYJMDTUZGQ-XUQDTYRNNA-N	CC(=O)NC1C(O)CC(OC2C(O)C(CO)OC(OC3C(O)C(O)C(OCC%20%30)OC3CO)C2O)(OC1C(O)C(O)CO)C(O)=O.CCCCCCCCCCCC(O)%20.CCCCCCCCCCC/C=C\C/C=C\CCCCCCCCCCCC(=O)N%30
8_Mouse_Skin_1.xlsx	576	89.01843:52 90.99681:34 119.03381:52 161.04022:17 168.04108:17 179.05612:69 224.05927:17 253.21822:363 255.21942:34 259.76508:15 267.22928:69 281.24823:361 282.59982:34 310.26743:34 328.24176:17 328.28241:118 339.31992:169 353.33386:34 367.34375:100 367.34912:118 368.34698:34 392.32126:17 480.14203:17 490.32379:233 504.35007:69 542.96558:15 546.39886:34 564.38721:34 586.98407:17 592.40216:52 592.…	Chain resolved	13.015	902.688	12.12	902.694	[M+CH3COO]-	HexCer-AP	HexCer 23:1;3O/19:0;(2OH)	1858		C48H93NO10	PPZNQABQHOATSR-ORIPQNMZNA-N	CCCCCCCCCCCCCCCCCC(O)C(=O)NC(COC1OC(CO)C(O)C(O)C1O)C(O)C(O)CCC\C=C\CCCCCCCCCCCCCC
8_Mouse_Skin_1.xlsx	577	79.23037:7 101.01467:9 113.02073:26 125.0162:7 143.03026:17 149.04793:9 169.13914:7 184.76062:7 270.41626:7 279.23178:258 280.22861:43 289.09167:7 423.27496:7 494.47842:9 495.47369:50 505.57306:9 520.49231:26 536.49219:7 555.66595:7 563.52161:7 610.50629:7 645.76617:7 657.44696:9 683.55865:7 688.12006:9 726.61951:7 735.68237:17 744.69421:9 754.65833:7 760.93158:9 762.7005:46 762.73535:57 763.7465…	Chain semi-resolved	14.472	1247.05	14.53	1247.04	[M+CH3COO]-	HexCer-EOS	HexCer 17:1;2O/32:0;O(FA 18:2)	2092	HexCer-EOS d67:3; HexCer-EOS d17:1/32:0-O-18:2	C73H137NO10	CGLSKLYKULJGNR-NCPWIQSONA-N	CCCCCCCCCCCC\C=C\C(O)C(COC1OC(CO)C(O)C(O)C1O)NC(=O)CCCCCCCCCCCCCCCCCCCCCCCCCCCCCCCOC(=O)CCCCCCC\C=C/C\C=C/CCCCC
8_Mouse_Skin_1.xlsx	578	80.918:5 113.01746:6 129.97191:6 141.00771:11 143.02988:17 175.18123:6 279.22632:119 280.22549:23 495.47232:32 509.47971:11 520.49408:11 524.50745:11 562.53174:11 674.26459:6 701.2135:11 757.7027:11 776.74377:31 777.7251:11 803.01196:5 818.74982:11 872.74036:11 917.84503:6 920.74915:79 920.78741:224 920.84698:73 921.7196:29 921.78345:88 921.83881:29 938.66107:6 938.75989:30 938.7771:49 939.78284:…	Chain semi-resolved	14.619	1261.05	14.61	1261.05	[M+CH3COO]-	HexCer-EOS	HexCer 18:1;2O/32:0;O(FA 18:2)	2095	HexCer-EOS d68:3; HexCer-EOS d18:1/32:0-O-18:2	C74H139NO10	GRNOIEDXTPLWNI-FHDUZSEONA-N	CCCCCCCCCCCCC\C=C\C(O)C(COC1OC(CO)C(O)C(O)C1O)NC(=O)CCCCCCCCCCCCCCCCCCCCCCCCCCCCCCCOC(=O)CCCCCCC\C=C/C\C=C/CCCCC
8_Mouse_Skin_1.xlsx	579	71.00965:3 87.96581:1 89.02781:3 97.8364:1 101.02179:4 113.02379:4 119.0309:2 137.05458:1 141.00983:5 143.02867:3 157.01892:1 161.03864:6 175.49562:2 179.05257:5 223.01324:6 279.22488:83 280.22641:11 293.23639:2 321.23438:3 344.97256:1 396.26196:2 414.28406:3 442.29871:2 493.45007:9 494.44745:3 502.27094:1 506.47867:2 507.47015:3 518.48846:5 521.47522:7 522.48773:3 526.29321:2 530.24487:2 532.494…	Chain semi-resolved	14.325	1259.02	14.48	1259.04	[M+CH3COO]-	HexCer-EOS	HexCer 50:2;3O(FA 18:2)	2093		C74H137NO10	RMNLWPKDQXOPCT-DQZVSXNWNA-N	CCCCCCCCC\C=C\C(O)C(COC1OC(CO)C(O)C(O)C1O)NC(=O)CCCCCCCCCCCCCCCCCCC\C=C/CCCCCCCCCCCCCCOC(=O)CCCCCCC\C=C/C\C=C/CCCCC
8_Mouse_Skin_1.xlsx	580	124.51167:5 141.0079:17 156.44453:5 161.04546:11 223.00029:6 223.01076:29 279.2244:71 523.50024:17 565.80023:11 591.52478:5 662.11084:6 778.70428:5 790.74493:23 791.77454:23 934.69666:11 934.72668:52 934.80811:130 935.79456:64 942.78308:5 952.81238:42 953.79529:17 953.82562:33 953.8429:11 1052.99561:11 1211.0791:6 1215.0061:134 1215.02563:200 1215.05493:195 1215.17236:23 1215.93506:29 1216.03772:…	Chain semi-resolved	14.819	1275.07	14.69	1275.07	[M+CH3COO]-	HexCer-EOS	HexCer 51:1;3O(FA 18:2)	2102		C75H141NO10	YLWQXCWZFOFZLO-XCQIXUSWNA-N	CCCCCCCCCC\C=C\C(O)C(COC1OC(CO)C(O)C(O)C1O)NC(=O)CCCCCCCCCCCCCCCCCCCCCCCCCCCCCCCCCCCOC(=O)CCCCCCC\C=C/C\C=C/CCCCC
8_Mouse_Skin_1.xlsx	581	89.0184:17 101.0174:6 109.62347:5 113.02062:23 119.02917:23 161.04015:36 179.04852:33 279.19864:17 279.22678:444 280.22595:57 428.26608:6 428.2951:23 507.46616:11 517.54919:11 521.45197:17 521.48401:54 522.48364:23 546.52637:23 559.4071:5 566.60785:6 588.5238:11 596.35065:5 614.98712:11 630.51471:6 674.07263:11 709.36719:11 737.08948:11 752.69775:11 770.70648:11 770.7182:23 771.70349:11 786.24799…	Chain semi-resolved	14.48	1273.05	14.54	1273.05	[M+CH3COO]-	HexCer-EOS	HexCer 17:1;2O/34:1;O(FA 18:2)	2101	HexCer-EOS d69:4; HexCer-EOS d17:1/34:1-O-18:2	C75H139NO10	YWAMKMPXTXJEIE-IRMUNXAANA-N	CCCCCCCCCCCC\C=C\C(O)C(COC1OC(CO)C(O)C(O)C1O)NC(=O)CCCCCCCCCCCC\C=C\CCCCCCCCCCCCCCCCCCCOC(=O)CCCCCCC\C=C/C\C=C/CCCCC
8_Mouse_Skin_1.xlsx	582	80.37398:7 113.02047:9 126.99624:7 141.01273:34 161.03992:7 219.00763:7 223.01883:43 224.01683:9 278.34827:9 279.224:91 280.68817:7 341.08582:7 362.96948:7 446.22559:7 523.4834:9 523.48981:26 548.52386:9 565.52917:7 590.53516:7 600.60034:9 609.99878:7 681.39514:7 712.11768:9 746.91718:7 785.7002:9 793.93329:7 804.77734:26 895.67932:7 920.79584:9 934.95245:7 945.79822:9 948.77643:126 948.80231:153…	Chain semi-resolved	14.999	1289.08	14.87	1289.09	[M+CH3COO]-	HexCer-EOS	HexCer 18:1;2O/34:0;O(FA 18:2)	2105	HexCer-EOS d70:3; HexCer-EOS d18:1/34:0-O-18:2	C76H143NO10	PAIFHGDNASKFQQ-APUKNJKBNA-N	CCCCCCCCCCCCC\C=C\C(O)C(COC1OC(CO)C(O)C(O)C1O)NC(=O)CCCCCCCCCCCCCCCCCCCCCCCCCCCCCCCCCOC(=O)CCCCCCC\C=C/C\C=C/CCCCC
8_Mouse_Skin_1.xlsx	583	73.03264:7 85.17207:7 89.02624:26 98.48221:7 101.02292:26 113.01751:9 113.02049:43 119.02291:17 141.00941:17 153.45409:7 161.03282:9 161.0435:43 161.99345:9 167.16931:7 179.04829:43 216.03758:7 278.353:17 279.22638:532 280.20209:17 280.23495:68 280.55432:9 288.26416:7 291.22177:7 313.07932:7 343.51962:7 365.25751:7 375.25781:9 442.26489:9 442.30026:26 442.63065:17 460.31467:9 503.46753:9 519.8416…	Chain semi-resolved	14.626	1287.07	14.63	1287.07	[M+CH3COO]-	HexCer-EOS	HexCer 18:1;2O/34:1;O(FA 18:2)	2104	HexCer-EOS d70:4; HexCer-EOS d18:1/34:1-O-18:2	C76H141NO10	GZKQHTAYXBKUDZ-JVPOEFIKNA-N	CCCCCCCCCCCCC\C=C\C(O)C(COC1OC(CO)C(O)C(O)C1O)NC(=O)CCCCCCCCCCCCCC\C=C\CCCCCCCCCCCCCCCCCOC(=O)CCCCCCC\C=C/C\C=C/CCCCC
8_Mouse_Skin_1.xlsx	584	89.01823:9 101.01861:9 113.02039:13 141.01596:4 161.04158:17 179.0519:22 180.5883:9 278.35745:9 279.23083:219 280.23001:26 280.69739:9 307.46182:4 535.48712:9 535.539:9 549.46985:9 549.51257:22 550.51239:13 565.21204:9 574.54889:9 598.53961:13 616.56909:9 658.56696:9 672.75372:9 705.69867:9 713.13922:9 780.75452:9 788.70966:17 798.74103:9 816.7641:45 816.83221:13 817.76636:27 840.76868:9 858.7844…	Chain semi-resolved	14.811	1301.08	14.83	1301.09	[M+CH3COO]-	HexCer-EOS	HexCer 17:1;2O/36:1;O(FA 18:2)	2108	HexCer-EOS d71:4; HexCer-EOS d17:1/36:1-O-18:2	C77H143NO10	JHBYQIZVVGBZAF-REJDZBDGNA-N	CCCCCCCCCCCC\C=C\C(O)C(COC1OC(CO)C(O)C(O)C1O)NC(=O)CCCCCCCCCCCCCC\C=C\CCCCCCCCCCCCCCCCCCCOC(=O)CCCCCCC\C=C/C\C=C/CCCCC
8_Mouse_Skin_1.xlsx	585	89.021:13 113.02057:13 116.89523:4 144.96361:4 161.04184:13 179.05594:9 249.14841:17 279.22662:168 280.23285:34 318.65002:4 549.51355:27 550.52655:13 585.03473:9 667.41132:9 701.08801:9 794.77612:9 813.78247:9 830.78467:37 830.84125:9 831.77124:17 926.79413:9 927.80621:9 939.83545:9 974.7323:21 974.78046:53 974.81549:202 974.93372:17 975.6651:9 975.7702:38 975.82715:200 975.9104:38 976.3924:9 976…	Chain semi-resolved	14.989	1315.1	14.92	1315.1	[M+CH3COO]-	HexCer-EOS	HexCer 18:1;2O/36:1;O(FA 18:2)	2110	HexCer-EOS d72:4; HexCer-EOS d18:1/36:1-O-18:2	C78H145NO10	DSUASOJSBHLJPB-QZUQHBRMNA-N	CCCCCCCCCCCCC\C=C\C(O)C(COC1OC(CO)C(O)C(O)C1O)NC(=O)CCCCCCCCCCCCCC\C=C\CCCCCCCCCCCCCCCCCCCOC(=O)CCCCCCC\C=C/C\C=C/CCCCC
8_Mouse_Skin_1.xlsx	586	83.01302:17 89.02503:86 113.02064:34 119.02918:69 143.02676:34 149.89474:15 161.04015:34 239.22624:34 253.22252:34 267.23828:17 271.21677:34 280.25644:34 290.23935:34 309.21826:17 534.4762:192 552.45331:17 552.48297:108 700.53137:69 712.32458:34 714.54578:705 774.52643:52	Chain resolved	8.841	774.577	8.66	774.574	[M+CH3COO]-	HexCer-HDS	HexCer 17:0;2O/17:1;O	1388		C40H77NO9	PNYCQGLVVRCUHO-VZCXRCSSNA-N	CCCCCCCCCCCCCCC(O)C(COC1OC(CO)C(O)C(O)C1O)NC(=O)C(O)CCCC\C=C/CCCCCCCCC
8_Mouse_Skin_1.xlsx	587	87.00155:7 89.02101:74 90.93522:7 113.01758:17 119.02757:43 131.03578:7 149.03738:9 161.04179:26 179.05211:48 221.0609:7 271.86584:7 279.22644:17 280.25613:17 281.23599:17 283.16541:7 305.26038:9 307.2507:26 326.30035:9 327.284:43 352.3085:9 352.32166:26 377.23544:7 420.25848:7 434.90799:17 441.38943:9 458.289:7 572.49402:9 590.53528:123 596.24707:7 608.53119:34 608.55884:49 610.54968:9 726.54187…	Chain resolved	10.506	830.635	10.48	830.636	[M+CH3COO]-	HexCer-HDS	HexCer 21:0;2O/17:1;O	1607		C44H85NO9	QCGSQWWAEOAACR-BZZOAKBMNA-N	CCCCCCCCCCCCCCCCCCC(O)C(COC1OC(CO)C(O)C(O)C1O)NC(=O)C(O)CCCC\C=C/CCCCCCCCC
8_Mouse_Skin_1.xlsx	588	85.02716:7 89.01697:44 101.01868:17 113.016:9 119.02901:34 143.02489:9 150.95404:7 179.05577:46 282.25751:9 302.41003:7 309.30661:17 337.3201:7 355.31821:17 430.22369:9 450.98993:7 513.21222:7 590.87262:7 620.52118:9 620.59106:82 627.1026:7 638.59631:43 660.24915:9 679.65375:7 737.22534:7 785.62549:17 786.57306:17 786.65173:86 788.19434:7 798.09967:26 798.591:17 799.64551:17 800.53802:17 800.6372…	Class resolved	12.384	860.682	12.25	860.683	[M+CH3COO]-	HexCer-HDS	HexCer 40:0;3O	1724		C46H91NO9	LNMVHSGUVQBDBS-UHFFFAOYNA-N	CCCCCCCCCCCCCCCCCCC(O)C(COC1OC(CO)C(O)C(O)C1O)NC(=O)C(O)CCCCCCCCCCCCCCCCC
8_Mouse_Skin_1.xlsx	589	71.01074:34 87.00816:17 89.01976:71 90.05081:7 101.02166:43 102.07307:7 113.01768:34 113.02961:17 119.03228:73 125.02396:7 131.03271:26 143.03017:26 149.03755:34 161.03131:9 161.03842:34 168.03378:9 175.17972:7 179.05234:90 227.19579:7 280.24719:9 280.27301:17 297.24326:7 308.25247:17 309.30719:26 349.74469:7 355.31625:26 369.65881:7 380.34485:26 400.22144:7 458.71622:9 460.32153:17 470.76962:7 4…	Chain resolved	11.799	858.666	11.76	858.668	[M+CH3COO]-	HexCer-HDS	HexCer 21:0;2O/19:1;O	1716		C46H89NO9	GTHQMVNRNDWFER-ATJXCDBQNA-N	CCCCCCCCCCCCCCCCCCC(O)C(COC1OC(CO)C(O)C(O)C1O)NC(=O)C(O)CCCCCC\C=C/CCCCCCCCC
8_Mouse_Skin_1.xlsx	590	82.70031:17 119.02779:34 161.04396:17 239.18985:17 253.21411:34 281.22983:17 281.23926:52 331.24976:17 339.31528:34 353.34235:34 361.02576:15 476.30328:34 497.29901:34 504.36356:52 572.44934:17 630.61847:17 634.58661:34 635.62213:52 648.61047:34 666.61658:34 666.65637:34 757.06915:15 796.66168:52 806.56812:17 807.61993:34 810.69556:52 814.59735:86 814.63342:102 826.64124:34 827.6778:69 828.63831:…	Class resolved	12.955	888.701	13	888.715	[M+CH3COO]-	HexCer-HDS	HexCer 42:0;3O	1815		C48H95NO9	XQBVVLIWQZTGIZ-UHFFFAOYNA-N	CCCCCCCCCCCCCCCCCCCCCC(O)C(=O)NC(COC1OC(CO)C(O)C(O)C1O)C(O)CCCCCCCCCCCCCCCC
8_Mouse_Skin_1.xlsx	591	89.01317:9 89.01978:43 91.00085:7 101.01463:9 119.03226:54 143.02339:9 149.04091:9 161.05791:9 179.05222:34 234.00793:7 239.19356:34 253.20895:34 267.22202:43 268.82227:7 281.24313:60 283.73688:7 314.25174:9 314.26416:26 325.3132:26 328.27426:17 331.25891:7 339.32193:26 342.29919:17 353.32535:9 358.29053:7 367.32965:9 410.40717:7 422.38287:17 450.41544:7 466.47919:7 476.31067:64 483.5704:7 490.31…	Class resolved	13.064	888.712	13.09	888.715	[M+CH3COO]-	HexCer-HDS	HexCer 42:0;3O	1816		C48H95NO9	JJTPIEYEJJPFIP-UHFFFAOYNA-N	CCCCCCCCCCCCCCCCCCCC(O)C(=O)NC(COC1OC(CO)C(O)C(O)C1O)C(O)CCCCCCCCCCCCCCCCCC
8_Mouse_Skin_1.xlsx	592	89.0184:17 119.02459:17 140.00722:15 225.21521:17 253.20027:17 253.2092:52 255.22382:52 264.23218:17 277.21982:15 283.24133:69 296.22858:17 323.20502:15 327.2388:69 341.203:15 417.23734:15 419.24493:69 450.22867:17 520.43427:17 520.45343:103 538.45868:52 668.22723:15 673.45044:86 673.51593:34 700.43152:34 700.46863:51 700.52802:178 700.57257:51 701.55286:34 704.79187:15 758.08252:17 760.47064:69 …	Class resolved	8.55	760.563	8.61	760.558	[M+CH3COO]-	HexCer-HDS	HexCer 33:1;3O	1329		C39H75NO9	ULCQWXFKNUWHAE-OWBHPGMINA-N	CCCCCCCCCCCCCCCC(O)C(COC1OC(CO)C(O)C(O)C1O)NC(=O)C(O)CCCCCC\C=C/CCCCC
8_Mouse_Skin_1.xlsx	593	89.01703:9 89.02232:34 113.01904:17 113.02948:9 131.02934:7 143.02831:17 149.03906:9 161.03998:17 179.04269:9 179.05396:34 280.22089:9 308.2421:9 456.07001:7 484.21503:7 585.54974:7 644.58167:66 662.55377:9 662.61511:43 780.74713:7 798.59485:26 798.61865:26 798.6543:70 799.62561:17 802.55487:9 806.63623:7 810.65997:17 821.95093:9 823.47546:9 824.53418:17 824.65094:489 824.77582:17 825.63788:26 82…	Class resolved	11.827	884.682	11.82	884.683	[M+CH3COO]-	HexCer-HDS	HexCer 42:2;3O	1799		C48H91NO9	ZCORYXSHWKVGOK-CCLKJPSRNA-N	CCCCCCCCCCCCCCCCCC(O)C(COC1OC(CO)C(O)C(O)C1O)NC(=O)C(O)CCCCCCCCCCC\C=C/C=C\CCCCC
8_Mouse_Skin_1.xlsx	594	89.02486:26 119.03203:17 141.01268:9 161.04343:9 167.57382:9 179.05385:43 241.20593:7 280.25598:9 281.26642:17 328.26895:9 328.27402:9 379.31641:17 404.31589:9 417.21933:7 460.29953:9 506.68845:9 538.28192:7 602.89142:7 640.54694:9 642.52539:26 642.57874:56 660.58429:26 736.50208:7 744.51605:9 754.60602:9 791.51685:7 795.57007:9 820.02228:17 822.57428:45 822.63062:352 823.5882:17 823.65259:17 825…	Chain resolved	10.804	882.664	11.92	882.668	[M+CH3COO]-	HexCer-HS	HexCer 16:1;2O/26:2;O	1796		C48H89NO9	VTICXJDMUFQFLV-ANNCXKPENA-N	CCCCCCCCCCC\C=C/C\C=C/CCCCCCCCC(O)C(=O)NC(COC1OC(CO)C(O)C(O)C1O)C(O)\C=C\CCCCCCCCCCC
8_Mouse_Skin_1.xlsx	595	89.01701:17 113.97676:15 126.97426:17 127.98922:69 141.00957:17 161.04193:17 208.99324:17 269.25046:15 478.68054:15 546.48755:17 620.58221:17 717.68787:15 772.73706:17 784.73175:17 799.65173:17 800.65137:34 802.70026:34 802.72809:69 802.76782:92 810.57452:15 832.50891:17 848.64209:15 868.22864:15 923.69025:15 950.55969:15 963.63165:17 964.82483:439 965.79645:69 965.81824:86 978.77057:17 1024.7561…	Chain resolved	12.954	1024.83	13.65	1024.84	[M+CH3COO]-	HexCer-HS	HexCer 16:1;2O/36:1;O	2011		C58H111NO9	YVSVXBLDNDQTLS-KUGKZSHJNA-N	CCCCCCCCCCCCCC\C=C/CCCCCCCCCCCCCCCCCCC(O)C(=O)NC(COC1OC(CO)C(O)C(O)C1O)C(O)\C=C\CCCCCCCCCCC
8_Mouse_Skin_1.xlsx	596	113.02057:17 141.00781:17 179.05582:17 229.20369:15 281.23349:34 282.26453:34 307.25546:15 365.94379:15 457.78146:15 619.948:15 713.70856:15 768.50262:15 800.66437:15 814.67322:17 814.68121:17 816.76398:96 840.6344:15 874.62555:17 933.66998:15 969.33923:15 978.74487:68 978.82825:253 978.88531:51 979.82446:52 981.96344:17 982.30188:15 1038.63928:17 1038.67542:34 1038.74329:142 1038.79297:159 1038.…	Class resolved	13.07	1038.85	13.74	1038.86	[M+CH3COO]-	HexCer-HS	HexCer 53:2;3O	2018		C59H113NO9	GNJAQXXEYLZHHY-FRSDIJPNNA-N	CCCCCCCCCCCCCCCCCCCCCCCCCCCCCCCCC(O)C(=O)NC(COC1OC(CO)C(O)C(O)C1O)C(O)\C=C\CC\C=C\CCCCCCCCCC
8_Mouse_Skin_1.xlsx	597	126.99619:34 208.99275:17 225.04846:15 501.48657:15 664.95221:15 711.95233:17 820.91724:15 828.7348:34 830.79095:34 868.74603:15 971.742:17 984.77783:15 992.74176:34 992.83453:109 992.86987:92 993.82904:17 1006.83368:17 1052.69714:17 1052.84729:52	Class resolved	13.153	1052.87	13.87	1052.87	[M+CH3COO]-	HexCer-HS	HexCer 54:2;3O	2024		C60H115NO9	JYBKCWHCSYMMCV-QNOBKCJINA-N	CCCCCCCCCCCCCCCCCCCCCCCCCCCCCCCCC(O)C(=O)NC(COC1OC(CO)C(O)C(O)C1O)C(O)\C=C\CC\C=C\CCCCCCCCCCC
8_Mouse_Skin_1.xlsx	598	89.01463:9 89.02124:34 113.01337:9 119.02784:17 135.01003:7 143.02528:9 149.0377:9 179.0506:34 273.91653:7 279.20819:9 303.24039:7 326.26038:17 330.98636:7 364.34479:9 418.67657:7 431.36255:9 462.33652:7 486.298:7 540.89221:7 574.87634:7 590.53613:9 619.00702:7 622.60248:58 720.53375:7 757.54938:17 770.58569:17 774.21423:7 782.19495:17 784.57355:26 784.6521:208 785.66205:34 786.70007:9 791.00519:…	Class resolved	12.76	844.685	12.64	844.688	[M+CH3COO]-	HexCer-NDS	HexCer 40:0;2O	1668		C46H91NO8	CPQFVMLTYJAYGT-UHFFFAOYNA-N	CCCCCCCCCCCCCCCCCCCCCCCCCCCCCCCC(O)C(COC1OC(CO)C(O)C(O)C1O)NC(=O)CCCCC
8_Mouse_Skin_1.xlsx	599	89.02247:86 101.01608:34 113.02071:34 119.03078:93 131.03433:17 161.03484:17 179.05042:86 381.40359:17 395.37097:34 406.39151:15 575.55182:34 632.60748:17 646.67731:34 662.53967:34 664.65668:480 817.76727:34 824.0675:34 826.69843:1245 826.83148:34 827.72296:69 831.01849:34 886.67877:52	Class resolved	13.212	886.73	13.28	886.735	[M+CH3COO]-	HexCer-NDS	HexCer 43:0;2O	1806		C49H97NO8	REMFZMWXESOQOZ-UHFFFAOYNA-N	CCCCCCCCCCCCCCCCCCCCCCCCCCCCCCCCCCC(O)C(COC1OC(CO)C(O)C(O)C1O)NC(=O)CCCCC
8_Mouse_Skin_1.xlsx	600	71.01086:17 119.02943:17 155.03607:15 179.0433:17 237.09938:17 387.05377:15 417.22964:15 495.9458:17 678.6698:94 682.88501:15 708.45789:17 708.48029:34 796.62195:15 813.63287:52 840.63043:34 840.72803:191 841.61469:34 842.84381:15 854.7536:34 863.35236:15 900.65924:34	Class resolved	13.318	900.746	13.37	900.751	[M+CH3COO]-	HexCer-NDS	HexCer 44:0;2O	1855		C50H99NO8	DFFIPHHMZRRRFY-UHFFFAOYNA-N	CCCCCCCCCCCCCCCCCCCCCCCCCCCCCCCCCCCC(O)C(COC1OC(CO)C(O)C(O)C1O)NC(=O)CCCCC
8_Mouse_Skin_1.xlsx	601	71.01889:34 89.01434:34 89.02228:88 95.01321:17 101.02013:52 113.01458:34 119.03062:89 139.99055:15 161.04366:34 179.05223:52 196.03481:15 237.21114:34 254.24342:34 263.24146:52 280.25418:52 311.18198:15 504.44763:17 506.50021:34 536.49188:277 698.55133:541	Chain resolved	9.014	758.583	9.13	758.579	[M+CH3COO]-	HexCer-NS	HexCer 18:1;2O/16:0	1322		C40H77NO8	VJLLLMIZEJJZTE-ORIPQNMZNA-N	CCCCCCCCCCCCCCCC(=O)NC(COC1OC(CO)C(O)C(O)C1O)C(O)\C=C\CCCCCCCCCCCCC
8_Mouse_Skin_1.xlsx	602	71.01068:34 85.02337:9 89.01441:17 89.01971:75 100.70473:17 101.02444:43 113.01915:9 113.02064:34 119.0292:52 120.39479:7 143.02513:17 161.03845:34 175.035:7 179.05426:43 237.2135:9 281.2413:34 283.25571:43 303.22833:7 308.2847:26 324.28275:9 419.23676:9 451.82849:7 513.00726:7 516.52631:17 534.50952:26 546.53369:17 564.48425:26 564.52759:134 660.54681:9 699.48999:26 724.29303:26 724.50818:47 726…	Chain resolved	9.787	786.606	10.15	786.61	[M+CH3COO]-	HexCer-NS	HexCer 18:1;2O/18:0	1432		C42H81NO8	YMYQEDCYNANIPI-OWWNRXNENA-N	CCCCCCCCCCCCCCCCCC(=O)NC(COC1OC(CO)C(O)C(O)C1O)C(O)\C=C\CCCCCCCCCCCCC
8_Mouse_Skin_1.xlsx	603	71.01301:34 89.01698:17 89.01962:69 101.02151:52 113.02496:17 119.03209:52 149.03389:17 161.03995:34 179.05205:34 311.2829:34 336.29324:17 592.52716:86 592.55109:130 754.54456:34 754.61774:734 754.6601:111	Class resolved	10.84	814.638	11.27	814.641	[M+CH3COO]-	HexCer-NS	HexCer 38:1;2O	1542		C44H85NO8	DFELABABMXOKTD-QOSDPKFLNA-N	CCCCCCCCCCCCCCCCCCCC(=O)NC(COC1OC(CO)C(O)C(O)C1O)C(O)\C=C\CCCCCCCCCCCCC
8_Mouse_Skin_1.xlsx	604	85.0363:7 89.02102:74 101.01878:26 103.48763:7 113.01762:26 119.03374:50 125.01919:7 143.02841:9 143.03009:17 149.03062:9 149.04433:17 161.04012:43 179.05037:50 225.18779:7 321.30173:7 339.30936:26 352.87775:7 364.35535:34 380.33649:9 440.9158:9 448.84296:7 488.00034:9 519.40448:9 543.02405:9 565.41339:9 572.56537:9 585.83923:9 591.04749:7 602.51031:9 610.93878:7 620.56769:79 620.58514:172 712.38…	Chain resolved	12.268	842.669	12.45	842.673	[M+CH3COO]-	HexCer-NS	HexCer 18:1;2O/22:0	1658		C46H89NO8	YIGARKIIFOHVPF-LAPDZXRHNA-N	CCCCCCCCCCCCCCCCCCCCCC(=O)NC(COC1OC(CO)C(O)C(O)C1O)C(O)\C=C\CCCCCCCCCCCCC
8_Mouse_Skin_1.xlsx	605	71.0107:52 89.01308:17 89.01969:176 101.01031:17 101.02863:52 113.02058:69 116.96651:15 119.03065:141 132.76721:15 143.02669:34 145.10547:17 161.03828:136 163.32964:15 179.04842:52 349.31696:17 353.33078:34 367.34326:34 367.354:34 378.3587:17 457.13123:15 586.58234:34 604.59424:34 634.57739:272 634.60565:539 635.5705:34 794.11188:52 794.6217:34 796.65497:2542 796.72223:215 797.66064:103 798.64325…	Class resolved	12.869	856.687	12.64	856.688	[M+CH3COO]-	HexCer-NS	HexCer 41:1;2O	1707		C47H91NO8	KXVNAYANLKBTLE-ULDVOPSXNA-N	CCCCCCCCCCCCCCCCCCCCCCCCCCCCCC\C=C\C(O)C(COC1OC(CO)C(O)C(O)C1O)NC(=O)CCCCC
8_Mouse_Skin_1.xlsx	606	89.01842:34 152.99254:17 161.04372:17 648.63727:52 722.97516:15 810.59741:34 810.66931:272 850.68079:15 870.68787:34	Class resolved	12.769	870.695	12.79	870.704	[M+CH3COO]-	HexCer-NS	HexCer 42:1;2O	1759		C48H93NO8	UCVWSTMLMNPLLK-BSRQYYOTNA-N	CCCCCCCCCCCCCCCCCCCCCCCCCCCCCCCC\C=C\C(O)C(COC1OC(CO)C(O)C(O)C1O)NC(=O)CCCC
8_Mouse_Skin_1.xlsx	607	71.00948:228 79.46885:15 85.02074:17 87.00414:34 89.02363:409 101.01169:17 101.02014:189 105.11601:15 107.03118:52 113.02054:329 118.65911:17 119.03214:474 131.02776:69 141.01448:17 143.02834:96 149.04082:115 161.04002:218 179.05026:273 223.19705:34 235.1936:34 237.21744:52 256.49323:15 263.23441:52 349.32742:17 366.36819:52 367.34323:117 381.35428:34 392.35962:34 392.37628:99 395.37656:52 408.37…	Chain resolved	13.043	870.708	12.96	870.704	[M+CH3COO]-	HexCer-NS	HexCer 18:1;2O/24:0	1760		C48H93NO8	POQRWMRXUOPCLD-MHAUTQJVNA-N	CCCCCCCCCCCCCCCCCCCCCCCC(=O)NC(COC1OC(CO)C(O)C(O)C1O)C(O)\C=C\CCCCCCCCCCCCC
8_Mouse_Skin_1.xlsx	608	71.02264:17 89.02114:119 97.03069:7 101.02171:50 113.01176:9 113.02071:48 115.03183:7 119.03078:114 125.35664:7 131.03755:26 143.02177:17 143.03185:26 149.0461:26 161.03128:9 161.04018:48 179.04103:9 179.05229:70 181.01485:7 237.21971:7 328.27185:7 347.33041:9 362.9805:7 364.34976:17 365.33014:26 369.63144:9 371.92136:7 390.36765:26 403.81729:7 448.5188:7 457.20911:7 460.30289:9 474.49155:7 516.8…	Chain resolved	12.264	868.687	12.56	868.688	[M+CH3COO]-	HexCer-NS	HexCer 18:1;2O/24:1	1750		C48H91NO8	PPSREVDUNDPZIG-AKTWBEBINA-N	CCCCCCCCCCCCC\C=C\C(O)C(COC1OC(CO)C(O)C(O)C1O)NC(=O)CCCCCCCCCCC\C=C/CCCCCCCCCC
8_Mouse_Skin_1.xlsx	609	71.01057:43 87.01056:9 89.01954:63 92.76694:7 101.02:26 113.02187:26 119.03044:53 131.02275:9 143.01805:9 143.03316:17 161.03622:26 179.04248:17 179.04811:46 237.21059:7 307.25528:9 329.24258:7 363.31662:34 376.44556:7 388.33865:17 439.56711:9 449.35007:7 470.90521:7 495.03497:7 552.94:7 590.99146:7 612.54669:9 626.55084:9 644.58478:100 644.60968:66 728.76556:7 774.10321:7 793.69562:7 804.0965:26…	Chain resolved	11.149	866.669	11.55	866.673	[M+CH3COO]-	HexCer-NS	HexCer 18:1;2O/24:2	1743		C48H89NO8	HERULGHEQVQXKL-PKPBCWLKNA-N	CCCCCCCCCCCCC\C=C\C(O)C(COC1OC(CO)C(O)C(O)C1O)NC(=O)CCCCCCCCCCC\C=C/C\C=C/CCCCCCC
8_Mouse_Skin_1.xlsx	610	71.00961:86 83.01562:17 89.02375:421 99.01331:17 101.02307:193 107.02839:17 113.01021:17 113.02363:107 119.03225:206 129.01939:15 131.02785:69 141.00957:15 143.03177:103 148.71236:17 149.0426:86 154.43559:15 159.02301:34 161.0401:112 179.0522:361 207.20673:15 223.20334:69 249.14168:34 249.21252:52 301.3746:17 377.37439:69 380.37704:34 394.39264:52 395.3847:129 406.39978:34 420.40802:141 436.38617…	Chain resolved	13.161	884.717	13.19	884.72	[M+CH3COO]-	HexCer-NS	HexCer 17:1;2O/26:0	1800		C49H95NO8	WYDWMVMOOIIZLA-BSKJHSHCNA-N	CCCCCCCCCCCCCCCCCCCCCCCCCC(=O)NC(COC1OC(CO)C(O)C(O)C1O)C(O)\C=C\CCCCCCCCCCCC
8_Mouse_Skin_1.xlsx	611	71.00952:69 78.59245:15 89.02101:233 101.02158:128 107.02975:17 113.01758:69 119.03062:196 131.02615:17 143.03168:69 149.03738:52 161.04001:106 179.02022:17 179.05399:152 224.76057:15 263.23886:34 377.36618:17 395.37354:127 420.37637:17 420.40799:86 436.40961:52 448.4057:17 460.30869:17 460.32675:34 463.89911:34 470.25772:34 482.79663:34 628.58905:17 628.62775:52 644.61389:34 658.63593:92 674.508…	Chain resolved	13.259	898.741	13.31	898.735	[M+CH3COO]-	HexCer-NS	HexCer 18:1;2O/26:0	1849		C50H97NO8	DOIOUJPHIXRQFM-NHFVQZBWNA-N	CCCCCCCCCCCCCCCCCCCCCCCCCC(=O)NC(COC1OC(CO)C(O)C(O)C1O)C(O)\C=C\CCCCCCCCCCCCC
8_Mouse_Skin_1.xlsx	612	179.04451:17 247.01224:15 489.26746:15 518.88281:17 581.61316:15 674.62878:52 694.69287:15 723.43799:15 788.77716:15 800.61743:34 834.16229:15 836.67139:199 836.73627:69 849.29352:15 896.56091:17	Class resolved	13.039	896.719	13.13	896.72	[M+CH3COO]-	HexCer-NS	HexCer 44:2;2O	1845		C50H95NO8	XFEJUADEWMSYOD-KWJUWRTONA-N	CCCCCCCCCCCCCCCCCCCCCCCCCCCCC\C=C\CC\C=C\C(O)C(COC1OC(CO)C(O)C(O)C1O)NC(=O)CCCCC
8_Mouse_Skin_1.xlsx	613	464.44296:15 627.25372:15 667.64978:15 690.64404:34 704.96552:17 720.50269:34 780.5318:15 844.84467:15 852.73004:95 857.93878:15	Class resolved	13.374	912.745	13.43	912.751	[M+CH3COO]-	HexCer-NS	HexCer 45:1;2O	1877		C51H99NO8	PWARWRWTEZRVQC-OGSMZCTINA-N	CCCCCCCCCCCCCCCCCCCCCCCCCCCCCCCC\C=C\C(O)C(COC1OC(CO)C(O)C(O)C1O)NC(=O)CCCCCCC
8_Mouse_Skin_1.xlsx	614	78.95464:23 125.00662:6 152.9942:93 164.63344:6 241.00375:120 278.0679:5 283.26712:280 285.15613:11 288.28348:11 315.043:87 329.15167:5 333.04312:11 419.21884:6 419.25043:34 437.24832:17 597.42969:11 599.30957:373 599.37823:17	Chain resolved	6.149	599.321	6.29	599.32	[M-H]-	LPI	LPI 18:0	756		C27H53O12P	MXAFDFDAIFZFET-UHFFFAOYNA-N	CCCCCCCCCCCCCCCCCC(=O)OCC(O)COP(O)(=O)OC1C(O)C(O)C(O)C(O)C1O
8_Mouse_Skin_1.xlsx	615	78.95731:88 152.99445:329 283.26984:34 437.25461:115 437.27222:90 524.25488:17	Chain resolved	6.161	524.3	6.23	524.299	[M-H]-	LPS	LPS 18:0	600		C24H48NO9P	ZPDQFUYPBVXUKS-UHFFFAOYNA-N	CCCCCCCCCCCCCCCCCC(=O)OCC(O)COP(O)(=O)OCC(N)C(O)=O
8_Mouse_Skin_1.xlsx	616	78.95853:34 96.96857:17 152.9892:86 155.46571:15 253.2093:86 397.85709:15 435.23636:69	Chain resolved	5.676	522.284	5.72	522.284	[M-H]-	LPS	LPS 18:1	596		C24H46NO9P	JZWNYZVVZXZRRH-KTKRTIGZNA-N	CCCCCCCC\C=C/CCCCCCCC(=O)OCC(O)COP(O)(=O)OCC(N)C(O)=O
8_Mouse_Skin_1.xlsx	617	78.95474:29 128.23222:5 152.99268:141 158.97369:11 170.99542:6 521.32129:17 521.35333:84 608.33563:6 608.39099:31	Chain resolved	7.625	608.385	7.64	608.393	[M-H]-	LPS	LPS 24:0	779		C30H60NO9P	OLQDTQKHXIQBEI-UHFFFAOYNA-N	CCCCCCCCCCCCCCCCCCCCCCCC(=O)OCC(O)COP(O)(=O)OCC(N)C(O)=O
8_Mouse_Skin_1.xlsx	618	126.99959:15 216.90652:15 255.21927:17 255.23047:17 271.21909:164 279.20334:17 281.2222:17 281.241:94 283.26013:34 299.25571:34 329.25861:15 351.73532:15 407.19507:15 424.37439:15 476.26535:15 619.4187:15 715.47205:15 738.52545:34 747.47797:34 760.46252:34 760.51276:117 760.52826:150 760.55145:144 769.04486:15 834.43494:17 834.52808:86	Chain resolved	8.838	834.586	8.54	834.587	[M+CH3COO]-	OxPC	OxPC 16:0_18:1;O	1624		C42H82NO9P	CFZCZDNXDGVEQY-SLEBQGDGNA-N	CCCCCCCCCCCCCCCC(=O)OCC(COP([O-])(=O)OCC[N+](C)(C)C)OC(=O)CCCCCCCCC(O)C\C=C\CCCCC
8_Mouse_Skin_1.xlsx	619	246.05043:4 255.21936:25 311.20673:24 311.21661:38 323.28571:4 480.30777:13 606.87622:9 622.98059:9 703.41864:9 761.48016:17 774.44867:17 774.51892:132 788.53833:9 848.44104:9 848.50641:13 848.55139:31	Chain resolved	7.304	848.563	7.67	848.566	[M+CH3COO]-	OxPC	OxPC 16:0_18:2;2O	1683		C42H80NO10P	GMJLRVXYZZADNS-CRWFHCLENA-N	CCCCCCCCCCCCCCCC(=O)OCC(COP([O-])(=O)OCC[N+](C)(C)C)OC(=O)CCCCCCC\C=C/C=C/C(CCCCC)OO
8_Mouse_Skin_1.xlsx	620	143.99629:15 253.22734:17 253.27197:34 281.24377:52 288.28162:15 442.98309:15 753.17603:15 788.51184:17 788.58276:52 862.5235:85 862.58936:411	Chain resolved	9.39	862.61	9.43	862.618	[M+CH3COO]-	OxPC	OxPC 18:1_18:0;O	1727		C44H86NO9P	BTOLNVVBKDZERN-MSUUIHNZNA-N	CCCCCCCC\C=C/CCCCCCCC(=O)OCC(COP([O-])(=O)OCC[N+](C)(C)C)OC(=O)CCCCCCCCCCC(O)CCCCCC
8_Mouse_Skin_1.xlsx	621	152.99254:15 227.19783:105 229.56297:15 410.22299:15 452.27512:34 505.24768:15 589.43243:34 618.46277:15 649.46259:34 662.43207:52 662.4718:122 664.09705:15 689.48828:15 736.47278:34	Chain resolved	8.317	736.515	8.45	736.513	[M+CH3COO]-	PC	PC 14:0_14:0	1229		C36H72NO8P	CITHEXJVPOWHKC-UHFFFAOYNA-N	CCCCCCCCCCCCCC(=O)OCC(COP([O-])(=O)OCC[N+](C)(C)C)OC(=O)CCCCCCCCCCCCC
8_Mouse_Skin_1.xlsx	622	122.98594:17 168.0354:34 193.05954:15 224.05679:34 227.19968:716 241.19516:17 241.20824:86 255.23016:577 279.22406:17 280.22791:52 301.19437:15 303.23734:52 304.22717:34 391.21005:17 404.24823:34 434.27341:52 452.25943:69 455.68066:34 462.28738:34 477.27505:34 480.31296:52 617.44714:69 617.48199:52 643.46399:34 643.48889:86 687.49622:17 688.31274:34 688.52246:52 689.5274:69 690.5036:827 692.29205…	Chain resolved	8.845	764.544	8.94	764.545	[M+CH3COO]-	PC	PC 14:0_16:0	1345		C38H76NO8P	RFVFQQWKPSOBED-UHFFFAOYNA-N	CCCCCCCCCCCCCCCC(=O)OC(COC(=O)CCCCCCCCCCCCC)COP([O-])(=O)OCC[N+](C)(C)C
8_Mouse_Skin_1.xlsx	623	78.95585:17 96.96143:9 152.98883:75 154.00002:17 168.03891:51 216.05605:7 224.06296:34 225.17902:85 226.48563:17 227.19321:384 253.21317:540 254.21165:17 255.23227:76 256.23022:34 257.22116:17 279.21924:26 280.22543:43 281.23816:26 282.23856:26 283.24545:34 283.25964:50 284.26361:47 285.26465:34 289.98566:7 367.35355:59 389.21536:17 391.22104:43 392.22025:48 393.22629:26 394.36728:17 401.03452:9 …	Chain resolved	8.411	762.527	8.52	762.529	[M+CH3COO]-	PC	PC 14:0_16:1	1335		C38H74NO8P	XGGMHQYOVYWRLV-VLGSPTGONA-N	CCCCCCCCCCCCCC(=O)OCC(COP([O-])(=O)OCC[N+](C)(C)C)OC(=O)CCCCCCC\C=C/CCCCCC
8_Mouse_Skin_1.xlsx	624	125.00053:7 152.99442:17 168.02661:17 168.03207:26 224.05725:9 224.06566:17 227.19592:17 228.38332:7 240.45357:26 241.21529:338 242.05457:9 244.84001:9 253.18707:9 254.42703:26 255.22623:452 256.23318:17 260.77646:7 269.23676:17 301.20721:9 397.45175:7 429.78851:7 448.24634:9 448.28494:26 462.24338:9 462.28558:34 466.2803:34 470.00031:7 480.29578:43 529.95062:7 600.76337:7 633.43781:17 646.6001:7…	Chain resolved	9.183	778.561	9.32	778.56	[M+CH3COO]-	PC	PC 15:0_16:0	1402		C39H78NO8P	LLHISNQVRRYJGL-UHFFFAOYNA-N	CCCCCCCCCCCCCCCC(=O)OC(COC(=O)CCCCCCCCCCCCCC)COP([O-])(=O)OCC[N+](C)(C)C
8_Mouse_Skin_1.xlsx	625	89.02115:9 113.02672:7 224.06151:9 227.19174:17 239.19835:26 241.21535:59 242.72928:7 253.20944:116 255.21957:17 267.21109:9 267.23172:26 269.23914:9 283.24869:17 316.22693:7 342.12094:17 383.37604:7 406.23117:17 425.24207:7 445.11365:7 460.27075:9 466.29562:26 498.24014:7 554.50293:9 646.45416:7 689.48547:17 689.54071:17 700.27997:9 702.42291:17 702.45636:48 702.49353:199 703.52722:26 713.46759:…	Chain resolved	8.667	776.539	8.76	776.545	[M+CH3COO]-	PC	PC 15:0_16:1	1392		C39H76NO8P	QFVHCMLUKNHDSH-VLGSPTGONA-N	CCCCCCCCCCCCCCC(=O)OCC(COP([O-])(=O)OCC[N+](C)(C)C)OC(=O)CCCCCCC\C=C/CCCCCC
8_Mouse_Skin_1.xlsx	626	152.99081:52 168.02283:17 168.03918:192 178.15454:15 203.16115:15 224.06117:149 227.19563:52 237.21536:15 254.43117:405 255.22589:7809 255.27966:51 255.54637:34 256.44614:34 257.32721:34 258.62689:34 283.24347:34 283.25998:34 391.22424:69 428.36148:34 462.2757:89 462.29379:310 480.23959:51 480.29489:458 607.30737:15 644.48944:34 645.50092:52 647.44781:34 673.49304:34 716.26672:88 716.29675:91 716…	Chain resolved	9.57	792.578	9.73	792.576	[M+CH3COO]-	PC	PC 16:0_16:0	1450		C40H80NO8P	KILNVBDSWZSGLL-UHFFFAOYNA-N	CCCCCCCCCCCCCCCC(=O)OCC(COP([O-])(=O)OCC[N+](C)(C)C)OC(=O)CCCCCCCCCCCCCCC
8_Mouse_Skin_1.xlsx	627	147.08168:15 227.19949:15 255.22774:231 257.55634:17 279.22156:17 283.24307:17 377.2352:17 416.61218:15 448.33716:17 466.31537:34 580.51093:15 702.33521:34 704.54828:208 718.56885:17 742.4892:17 742.55798:34 778.58154:34	Chain resolved	10.125	778.595	10.36	778.597	[M+CH3COO]-	EtherPC	PC O-16:0_16:0	1405		C40H82NO7P	WOTHHEHCEYHCFE-UHFFFAOYNA-N	CCCCCCCCCCCCCCCCOCC(COP([O-])(=O)OCC[N+](C)(C)C)OC(=O)CCCCCCCCCCCCCCC
8_Mouse_Skin_1.xlsx	628	78.95591:69 152.52271:34 152.98895:69 168.03906:173 173.0275:34 224.06316:112 227.19551:250 234.01862:15 241.20613:52 252.41734:119 253.21115:5812 253.59288:52 254.43327:86 255.22801:3000 255.73459:52 255.96564:34 258.32465:34 267.21283:34 281.2431:419 282.24353:52 283.25278:102 284.25912:173 285.26016:69 315.09506:15 327.22318:69 391.19641:17 417.23962:34 419.24146:86 420.25281:165 421.24811:105…	Chain resolved	8.966	790.556	9.16	790.56	[M+CH3COO]-	PC	PC 16:0_16:1	1443		C40H78NO8P	QIBZFHLFHCIUOT-ZPHPHTNENA-N	CCCCCCCCCCCCCCCC(=O)OCC(COP([O-])(=O)OCC[N+](C)(C)C)OC(=O)CCCCCCC\C=C/CCCCCC
8_Mouse_Skin_1.xlsx	629	78.95596:86 151.85153:17 152.99944:52 168.01006:17 168.03914:117 213.82764:15 224.06326:92 225.18143:34 227.19562:126 252.41301:86 253.21127:5445 253.65555:34 254.7489:34 267.21753:15 279.2243:161 281.23853:116 282.23895:69 283.2435:86 284.26163:52 389.17163:17 417.22836:52 418.23154:91 419.24167:86 421.24545:34 435.25345:34 437.24524:34 460.28192:216 461.27231:34 478.28101:345 591.25836:15 643.4…	Chain resolved	8.504	788.543	8.58	788.545	[M+CH3COO]-	PC	PC 16:1_16:1	1435		C40H76NO8P	GPWHCUUIQMGELX-YGGBKCGDNA-N	CCCCCC\C=C/CCCCCCCC(=O)OCC(COP([O-])(=O)OCC[N+](C)(C)C)OC(=O)CCCCCCC\C=C/CCCCCC
8_Mouse_Skin_1.xlsx	630	159.10074:7 215.10075:7 227.19542:9 253.21103:151 255.2122:9 267.21957:7 281.24295:9 294.22571:7 327.22552:9 329.23776:43 405.2554:9 405.27234:26 408.09476:7 436.25705:7 462.27527:9 462.29337:9 464.30673:34 656.4491:7 687.4483:9 687.46667:17 687.50714:26 692.4986:7 700.52625:103 703.46527:7 714.52191:9 738.5011:7 774.52484:34 774.55603:49	Chain resolved	9.325	774.56	9.35	774.565	[M+CH3COO]-	EtherPC	PC O-16:1_16:1	1387		C40H78NO7P	MZDGVRYVGYDNAO-YGGBKCGDNA-N	CCCCCC\C=C/CCCCCCCCOCC(COP([O-])(=O)OCC[N+](C)(C)C)OC(=O)CCCCCCC\C=C/CCCCCC
8_Mouse_Skin_1.xlsx	631	78.94725:17 78.95597:52 86.47659:34 148.80658:15 166.33482:15 168.04114:138 224.06355:141 240.44487:34 241.18915:66 241.2131:2710 242.20949:69 243.12483:34 281.22952:17 287.27994:220 287.3869:96 287.40353:69 288.24338:32 288.28864:7715 288.715:34 289.03677:34 290.65793:34 327.23651:34 377.19543:52 392.22974:17 392.2464:34 408.2319:34 417.52414:34 448.28204:181 456.60742:17 463.1937:17 466.28647:6…	Chain resolved	9.277	811.606	9.48	811.62	[M+CH3COO]-	PC	PC 15:0_18:1(d7)	1532	IS (Yes)	C41H73D7NO8P	ZEWLMKXMNQOCOQ-GCHPQBSENA-N	[C@](COP(=O)([O-])OCC[N+](C)(C)C)([H])(OC(CCCCCCC/C=C\CCCCCC([2H])([2H])C([2H])([2H])C([2H])([2H])[2H])=O)COC(CCCCCCCCCCCCCC)=O
8_Mouse_Skin_1.xlsx	632	93.89713:9 152.98926:9 164.86232:7 168.04305:43 175.82457:7 212.14777:7 224.06583:34 241.21112:188 242.0744:17 242.54593:9 249.46783:7 253.21184:111 254.41608:9 255.23094:314 258.57108:9 262.71658:7 267.22961:478 269.22092:17 269.23703:51 276.34537:7 279.22495:17 280.36499:26 281.2486:625 282.24432:17 282.83127:9 284.97919:9 295.25235:9 337.04062:7 377.21494:9 403.22125:9 409.22186:9 415.70126:9 …	Chain resolved	9.3	804.576	9.52	804.576	[M+CH3COO]-	PC	PC 16:0_17:1	1495		C41H80NO8P	ASFWPRURQHKRSL-ZZEZOPTANA-N	CCCCCCCCCCCCCCCC(=O)OCC(COP([O-])(=O)OCC[N+](C)(C)C)OC(=O)CCCCCCC\C=C/CCCCCCC
8_Mouse_Skin_1.xlsx	633	161.36964:17 219.09113:15 224.06978:34 241.2065:185 253.20485:52 253.21825:34 265.19745:34 265.20657:52 267.22473:52 279.23166:590 280.22849:34 412.23108:15 448.24631:17 460.20737:15 466.28635:69 470.73633:15 480.31726:17 504.28714:17 726.22235:34 728.51056:679 729.37762:34 800.09961:17 802.54504:100 802.58875:34	Chain resolved	8.821	802.565	8.85	802.56	[M+CH3COO]-	PC	PC 15:0_18:2	1487		C41H78NO8P	DGBYUHHIADYUMU-AKMCNLDWNA-N	CCCCCCCCCCCCCCC(=O)OCC(COP([O-])(=O)OCC[N+](C)(C)C)OC(=O)CCCCCCC\C=C/C\C=C/CCCCC
8_Mouse_Skin_1.xlsx	634	206.06174:9 224.05904:26 242.06947:9 255.19897:25 255.23482:677 283.26233:240 284.56906:17 419.26172:9 462.29688:26 480.29498:26 490.31683:17 508.32855:51 628.49097:17 673.52234:34 691.61035:7 698.539:17 708.48157:7 743.59845:17 744.21429:26 744.61224:17 745.59985:34 746.47699:34 746.55365:687 746.66479:26 747.56171:17 758.59131:17 760.59338:34 761.53735:43 770.60065:26 820.5329:34 820.59314:140	Chain resolved	10.531	820.609	10.7	820.607	[M+CH3COO]-	PC	PC 16:0_18:0	1556		C42H84NO8P	PZNPLUBHRSSFHT-UHFFFAOYNA-N	CCCCCCCCCCCCCCCCCC(=O)OC(COC(=O)CCCCCCCCCCCCCCC)COP([O-])(=O)OCC[N+](C)(C)C
8_Mouse_Skin_1.xlsx	635	78.95602:69 152.99083:34 168.03738:470 169.38896:34 189.19:15 201.00215:34 220.8714:15 224.0654:176 242.06735:34 253.21129:381 254.42671:88 254.44014:52 255.22591:5479 256.22836:69 257.48248:34 258.58405:34 267.21756:34 269.24103:34 280.3573:107 280.3667:105 281.20798:46 281.24091:13339 281.51141:52 281.6644:52 281.70911:88 282.24365:86 282.30493:52 282.34027:52 282.53589:52 283.25766:226 283.474…	Chain resolved	9.686	818.595	9.79	818.592	[M+CH3COO]-	PC	PC 16:0_18:1	1549		C42H82NO8P	WTJKGGKOPKCXLL-MRCUWXFGNA-N	CCCCCCCCCCCCCCCC(=O)OCC(COP([O-])(=O)OCC[N+](C)(C)C)OC(=O)CCCCCCC\C=C/CCCCCCCC
8_Mouse_Skin_1.xlsx	636	140.00722:7 168.03555:7 193.42624:9 240.23378:7 254.43802:17 255.22603:425 256.85516:9 275.3829:7 279.21744:26 281.23636:49 283.26019:26 297.27219:9 308.24994:9 327.21341:9 403.24298:9 403.2514:26 447.97885:9 449.70801:7 466.31329:17 469.08228:7 474.32404:43 484.95367:7 492.3067:17 492.3316:62 506.31378:7 526.17017:17 683.48456:9 728.22998:9 728.26782:26 729.55511:17 730.49103:43 730.56305:633 73…	Chain resolved	10.248	804.597	10.39	804.612	[M+CH3COO]-	EtherPC	PC O-18:1_16:0	1497		C42H84NO7P	IQLHTKSHLGLPMG-MRCUWXFGNA-N	CCCCCCCCCCCCCCCC(=O)OC(COCCCCCCCC\C=C/CCCCCCCC)COP([O-])(=O)OCC[N+](C)(C)C
8_Mouse_Skin_1.xlsx	637	72.08661:17 78.95218:34 78.95592:116 152.98734:69 163.88582:34 168.03738:283 179.6627:34 224.06339:166 239.05499:17 242.07402:69 253.21144:488 254.42909:86 255.22606:5338 256.03772:34 256.33401:34 258.3858:34 261.22263:34 267.22232:34 276.39389:15 278.3511:117 279.22684:16746 279.59488:69 279.65115:34 279.68869:86 280.2002:69 280.22836:52 280.2847:52 280.35046:34 280.41855:34 281.24579:441 282.24…	Chain resolved	9.151	816.572	9.27	816.576	[M+CH3COO]-	PC	PC 16:0_18:2	1544		C42H80NO8P	JLPULHDHAOZNQI-AKMCNLDWNA-N	CCCCCCCCCCCCCCCC(=O)OCC(COP([O-])(=O)OCC[N+](C)(C)C)OC(=O)CCCCCCC\C=C/C\C=C/CCCCC
8_Mouse_Skin_1.xlsx	638	167.2455:15 253.22003:34 255.23019:34 279.22647:52 283.25748:34 311.28793:52 329.19977:17 329.24048:34 413.72366:15 417.23676:52 442.54819:15 447.27512:69 465.29575:17 475.30438:17 480.28256:34 726.56488:15 729.52393:86 734.54755:15 742.53949:34 744.52795:17 748.5282:17 816.55267:136	Chain resolved	9.605	816.576	9.27	816.576	[M+CH3COO]-	PC	PC 16:0_18:2	1545		C42H80NO8P	JLPULHDHAOZNQI-AKMCNLDWNA-N	CCCCCCCCCCCCCCCC(=O)OCC(COP([O-])(=O)OCC[N+](C)(C)C)OC(=O)CCCCCCC\C=C/C\C=C/CCCCC
8_Mouse_Skin_1.xlsx	639	255.21899:17 255.22348:34 279.22647:220 406.34332:15 448.31079:34 466.3309:52 528.55267:15 657.48859:15 728.55078:270 742.54712:34 742.59296:34 802.55939:34 802.59515:52	Chain resolved	9.575	802.597	9.87	802.597	[M+CH3COO]-	EtherPC	PC O-16:0_18:2	1488		C42H82NO7P	IQACMFWAGALEAQ-DYMXKLMANA-N	CCCCCCCCCCCCCCCCOCC(COP([O-])(=O)OCC[N+](C)(C)C)OC(=O)CCCCCCC\C=C/C\C=C/CCCCC
8_Mouse_Skin_1.xlsx	640	113.01761:7 178.02348:7 188.77353:7 224.06537:17 239.23486:9 255.23041:34 279.22202:9 281.24329:127 309.28726:7 329.24329:9 359.29492:7 405.26166:9 446.25876:9 450.94284:7 464.30142:34 479.03903:7 490.29535:9 546.5885:7 715.44574:9 719.99921:7 726.29712:17 728.55139:149 734.09973:7 742.44452:9 742.51715:17 766.56165:7 802.45276:9 802.57593:47	Chain resolved	10.149	802.602	9.89	802.597	[M+CH3COO]-	EtherPC	PC O-16:1_18:1	1489		C42H82NO7P	WDQJCKHLEYAETE-MGXYOJEMNA-N	CCCCCCCC\C=C/CCCCCCCC(=O)OC(COCCCCCCCC\C=C/CCCCCC)COP([O-])(=O)OCC[N+](C)(C)C
8_Mouse_Skin_1.xlsx	641	99.10961:15 168.03557:69 224.05289:17 251.187:34 253.21141:1026 278.35339:91 279.22681:1097 281.24106:108 283.25781:34 438.44574:15 460.25519:17 460.27322:52 478.27524:118 486.28558:52 504.26471:17 504.2962:69 718.43866:15 738.16357:34 740.44379:103 740.51251:1796 741.5127:52 755.4859:86 768.67169:15 814.54315:235	Chain resolved	8.668	814.561	8.73	814.56	[M+CH3COO]-	PC	PC 16:1_18:2	1541		C42H78NO8P	QJWDAOSZZYVBJZ-BOAYSYCPNA-N	CCCCCC\C=C/CCCCCCCC(=O)OCC(COP([O-])(=O)OCC[N+](C)(C)C)OC(=O)CCCCCCC\C=C/C\C=C/CCCCC
8_Mouse_Skin_1.xlsx	642	168.03912:7 249.17502:9 251.19577:77 253.20685:9 257.18781:7 277.19867:17 279.22202:89 281.24329:26 294.2814:7 464.28632:7 474.24445:9 474.26581:9 504.2677:9 623.4389:7 708.57538:7 724.48792:9 738.49109:83 738.57874:26 740.06201:7 752.41669:9 812.40704:9 812.51495:62	Chain resolved	8.359	812.543	8.46	812.545	[M+CH3COO]-	PC	PC 16:2_18:2	1534		C42H76NO8P	ZPUCIFKHJMJFJR-SXTWDNGINA-N	CCCCC\C=C/C\C=C/CCCCCCCC(=O)OC(COC(=O)CCCCCCC\C=C/C\C=C/CCC)COP([O-])(=O)OCC[N+](C)(C)C
8_Mouse_Skin_1.xlsx	643	148.81877:7 158.91025:7 168.03955:45 177.22774:17 206.42079:7 224.05336:17 224.05966:48 241.20255:9 255.22435:17 267.22516:91 268.39331:17 269.23944:454 270.24826:17 271.58011:17 279.22275:34 280.23364:26 281.24167:1480 282.12665:17 282.23975:34 282.50131:17 283.25845:51 295.24042:9 295.25488:26 305.23938:17 309.2486:9 428.25549:17 476.30023:55 478.96973:7 486.28983:17 488.29895:43 494.31375:115 …	Chain resolved	10.004	832.604	10.26	832.607	[M+CH3COO]-	PC	PC 17:0_18:1	1615		C43H84NO8P	SXNXGNVZTLZDHE-XDOYNYLZNA-N	CCCCCCCCCCCCCCCCC(=O)OCC(COP([O-])(=O)OCC[N+](C)(C)C)OC(=O)CCCCCCC\C=C/CCCCCCCC
8_Mouse_Skin_1.xlsx	644	167.51082:17 168.0376:90 224.05322:17 224.05952:52 241.2242:17 253.20737:34 267.20441:51 267.22961:562 269.23242:86 269.24161:188 277.13623:15 279.22964:695 281.21097:51 281.2392:941 295.2644:34 306.23975:34 307.25659:34 457.56442:17 474.28839:34 488.28647:34 488.30508:52 492.29532:96 494.30743:86 504.3194:17 506.29279:52 506.3212:52 754.14697:52 756.44788:51 756.54431:2192 757.56299:52 769.56421…	Chain resolved	9.413	830.594	9.53	830.592	[M+CH3COO]-	PC	PC 17:1_18:1	1606		C43H82NO8P	CWDLNVPVXRALIK-WRBBJXAJNA-N	CCCCCCCC\C=C/CCCCCCCC(=O)OC(COC(=O)CCCCCCC\C=C/CCCCCCC)COP([O-])(=O)OCC[N+](C)(C)C
8_Mouse_Skin_1.xlsx	645	163.1666:15 224.05685:34 253.20667:15 265.21756:86 267.22424:259 279.22412:541 281.23834:86 390.27042:15 474.30185:52 492.24673:34 492.29654:86 504.28278:17 754.52496:768 755.52686:34 828.55774:117 828.62231:34	Chain resolved	8.938	828.578	9.06	828.576	[M+CH3COO]-	PC	PC 17:1_18:2	1595		C43H80NO8P	UJXPBTXUYBVHBS-ZFUXOTDWNA-N	CCCCCCC\C=C/CCCCCCCC(=O)OCC(COP([O-])(=O)OCC[N+](C)(C)C)OC(=O)CCCCCCC\C=C/C\C=C/CCCCC
8_Mouse_Skin_1.xlsx	646	78.95456:26 98.40564:9 138.70576:9 150.97469:7 157.84541:9 166.20061:9 168.04071:81 186.08348:9 204.51433:9 211.38992:9 214.33827:7 224.05876:52 227.16785:9 242.07574:17 253.21541:43 255.22333:89 259.27197:9 267.21948:9 274.34082:7 280.35693:57 281.24289:3595 281.3017:26 281.69696:17 281.96066:26 282.24567:43 282.36819:17 282.43417:26 282.60153:17 282.67462:17 282.82318:17 283.03311:17 283.17233:…	Chain resolved	10.699	846.628	10.78	846.623	[M+CH3COO]-	PC	PC 18:0_18:1	1675		C44H86NO8P	ATHVAWFAEPLPPQ-LNVKXUELNA-N	CCCCCCCCCCCCCCCCCC(=O)OCC(COP([O-])(=O)OCC[N+](C)(C)C)OC(=O)CCCCCCC\C=C/CCCCCCCC
8_Mouse_Skin_1.xlsx	647	74.78926:17 152.98546:17 168.0354:110 224.04216:17 224.06525:187 230.48158:15 278.32971:17 278.35547:89 279.20309:63 279.22653:5474 280.22803:52 281.2384:122 282.37076:69 283.25989:1840 284.32773:34 287.45056:34 307.27292:34 419.25015:34 457.311:34 486.25107:17 486.26343:52 486.28818:99 488.3035:34 490.32919:178 501.29263:17 504.29883:129 506.72986:52 508.33478:472 518.03693:17 529.19452:15 755.5…	Chain resolved	9.958	844.605	9.92	844.607	[M+CH3COO]-	PC	PC 18:0_18:2	1664		C44H84NO8P	FORFDCPQKJHEBF-IUFKAHDJNA-N	CCCCCCCCCCCCCCCCCC(=O)OCC(COP([O-])(=O)OCC[N+](C)(C)C)OC(=O)CCCCCCC\C=C/C\C=C/CCCCC
8_Mouse_Skin_1.xlsx	648	145.59276:15 167.67062:17 168.03583:132 175.38788:34 196.46144:15 220.25732:34 224.06155:118 253.1983:34 253.21616:69 255.2263:114 279.23413:240 280.35541:99 281.24368:9472 281.65305:34 281.98029:34 283.25101:86 283.4375:34 284.41815:34 307.25876:180 309.26794:69 417.23468:52 424.61746:34 432.2749:52 452.56778:34 456.65524:34 477.31299:34 486.48383:17 488.2981:166 488.83124:15 504.72174:34 506.31…	Chain resolved	9.81	844.607	9.71	844.607	[M+CH3COO]-	PC	PC 18:1_18:1	1665		C44H84NO8P	SNKAWJBJQDLSFF-YEUCEMRANA-N	CCCCCCCC\C=C/CCCCCCCC(=O)OCC(COP([O-])(=O)OCC[N+](C)(C)C)OC(=O)CCCCCCC\C=C/CCCCCCCC
8_Mouse_Skin_1.xlsx	649	78.95582:34 162.0666:15 168.03711:157 169.54387:34 196.11111:17 224.06509:169 253.18198:17 253.20653:69 278.35059:104 279.22635:7068 280.23489:69 281.24057:5003 282.25043:69 282.43658:34 307.24567:17 410.61725:17 417.2251:52 441.55432:34 446.38852:15 448.11758:34 455.06424:34 462.14273:34 471.01514:34 482.29745:17 486.29095:145 488.30005:123 502.69681:17 504.30167:446 506.29712:139 506.32236:554 …	Chain resolved	9.252	842.59	9.29	842.592	[M+CH3COO]-	PC	PC 18:1_18:2	1654		C44H82NO8P	GDWULUGDXGHJIJ-RWLIYIGXNA-N	CCCCCCCC\C=C/CCCCCCCC(=O)OCC(COP([O-])(=O)OCC[N+](C)(C)C)OC(=O)CCCCCCC\C=C/C\C=C/CCCCC
8_Mouse_Skin_1.xlsx	650	279.22461:285 281.24118:34 282.4584:15 474.33029:17 492.35663:34 754.52271:100 754.57281:488 768.56299:34 828.5918:52	Chain resolved	9.72	828.599	10.04	828.612	[M+CH3COO]-	EtherPC	PC O-18:1_18:2	1596		C44H84NO7P	MFZLAZYUXHHSIA-RWLIYIGXNA-N	CCCCCCCC\C=C/CCCCCCCCOCC(COP([O-])(=O)OCC[N+](C)(C)C)OC(=O)CCCCCCC\C=C/C\C=C/CCCCC
8_Mouse_Skin_1.xlsx	651	99.06353:7 186.97444:7 255.22829:43 264.08401:7 279.22684:92 280.35983:26 281.24344:94 287.09671:9 290.38519:7 350.26147:7 421.24005:9 461.28778:9 474.33325:17 492.33786:26 492.37833:17 552.31842:7 698.79932:7 741.53192:9 741.56244:17 744.52893:26 744.57098:17 752.16705:9 754.43799:9 754.48804:26 754.55737:183 755.58624:17 757.9975:7 766.51935:9 768.60187:26 810.60968:9 828.57568:26 828.5918:34 8…	Chain resolved	9.719	828.619	10.04	828.612	[M+CH3COO]-	EtherPC	PC O-18:1_18:2	1597		C44H84NO7P	MFZLAZYUXHHSIA-RWLIYIGXNA-N	CCCCCCCC\C=C/CCCCCCCCOCC(COP([O-])(=O)OCC[N+](C)(C)C)OC(=O)CCCCCCC\C=C/C\C=C/CCCCC
8_Mouse_Skin_1.xlsx	652	145.63644:15 168.03734:124 183.08678:15 191.10446:15 205.18709:52 211.42702:17 224.06339:102 254.41794:17 255.22607:945 259.23862:160 274.59695:17 279.2222:69 302.2692:95 303.22571:2942 303.5408:34 304.60703:34 313.69061:15 335.26855:17 337.30276:69 389.20532:15 395.38269:34 409.22125:17 437.58606:15 462.29156:109 473.29562:52 478.79401:34 480.30188:358 510.25674:17 510.28842:69 528.28931:52 528.…	Chain resolved	9.119	840.577	9.04	840.576	[M+CH3COO]-	PC	PC 16:0_20:4	1648		C44H80NO8P	JAVWFBAAZSHHAD-KKILVFCFNA-N	CCCCCCCCCCCCCCCC(=O)OCC(COP([O-])(=O)OCC[N+](C)(C)C)OC(=O)CCCCCC\C=C/C\C=C/C\C=C/C\C=C/CC
8_Mouse_Skin_1.xlsx	653	78.95468:52 168.03737:206 180.69424:34 222.10701:15 224.06337:228 237.07079:15 242.06963:34 251.68065:15 255.22827:34 272.74091:15 277.20813:52 278.34637:121 278.60147:34 279.20102:126 279.22681:12802 279.69333:87 280.07574:52 280.22833:86 280.41147:52 280.49365:34 281.12112:34 281.24576:34 282.78833:34 296.89752:15 301.20697:69 415.18304:17 415.22021:69 427.24808:34 430.26224:69 433.2403:34 438.…	Chain resolved	8.797	840.576	8.91	840.576	[M+CH3COO]-	PC	PC 18:2_18:2	1647		C44H80NO8P	FVXDQWZBHIXIEJ-ZPPAUJSGNA-N	CCCCC\C=C/C\C=C/CCCCCCCC(=O)OCC(COP([O-])(=O)OCC[N+](C)(C)C)OC(=O)CCCCCCC\C=C/C\C=C/CCCCC
8_Mouse_Skin_1.xlsx	654	259.23862:34 279.22922:86 280.23544:34 303.22815:311 432.64819:17 466.3045:34 466.32266:86 750.09216:17 750.16132:34 752.49072:86 752.54077:375 767.53754:34 826.57935:107	Chain resolved	9.58	826.591	9.65	826.597	[M+CH3COO]-	EtherPC	PC O-16:0_20:4	1585		C44H82NO7P	SOUZQPFUXRVDGK-SHJNOZFHNA-N	CCCCCCCCCCCCCCCCOCC(COP([O-])(=O)OCC[N+](C)(C)C)OC(=O)CCCCCC\C=C/C\C=C/C\C=C/C\C=C/CC
8_Mouse_Skin_1.xlsx	655	148.50201:15 168.04813:34 224.06314:34 255.23022:279 257.22586:115 279.21945:17 283.26694:52 284.26147:34 298.23978:15 300.26788:52 301.20905:555 303.2106:34 313.12656:15 327.22061:34 329.23029:34 419.23569:17 419.25006:34 431.35318:34 438.25433:34 462.29968:52 480.30399:116 526.28845:52 751.466:34 751.52368:86 764.3764:34 764.51599:854 765.50116:52 776.56018:15 779.46265:34 838.50195:156 838.534…	Chain resolved	8.749	838.555	8.72	838.56	[M+CH3COO]-	PC	PC 16:0_20:5	1639		C44H78NO8P	KLTHQSWIRFFBRI-KOQZQRJKNA-N	CCCCCCCCCCCCCCCC(=O)OCC(COP([O-])(=O)OCC[N+](C)(C)C)OC(=O)CCC\C=C/C\C=C/C\C=C/C\C=C/C\C=C/CC
8_Mouse_Skin_1.xlsx	656	236.03145:34 260.09766:15 281.24142:34 303.22604:595 446.29523:52 462.84705:17 464.29333:105 498.25613:17 742.51886:17 750.52704:637 765.5:34 824.52124:52 824.56958:186	Chain resolved	9.467	824.581	9.57	824.581	[M+CH3COO]-	EtherPC	PC O-16:1_20:4	1575		C44H80NO7P	VXQMCPDKMGAOGH-LNJNMWSONA-N	CCCCCC\C=C/CCCCCCCCOCC(COP([O-])(=O)OCC[N+](C)(C)C)OC(=O)CCCCCC\C=C/C\C=C/C\C=C/C\C=C/CC
8_Mouse_Skin_1.xlsx	657	102.95325:15 141.00943:94 141.04939:97 185.14928:69 242.23734:15 369.59888:15 430.96585:17 549.54926:15 628.52582:17 662.55035:17 662.62616:134 728.48621:15 744.6272:123 774.62695:34 788.68677:34	Chain resolved	13.346	848.689	13.03	848.675	[M+CH3COO]-	EtherPC	PC O-26:0_11:0	1686		C45H92NO7P	SWPSVTXOQVVMGY-UHFFFAOYNA-N	CCCCCCCCCCCCCCCCCCCCCCCCCCOCC(COP([O-])(=O)OCC[N+](C)(C)C)OC(=O)CCCCCCCCCC
8_Mouse_Skin_1.xlsx	658	141.01628:7 241.2173:7 269.2182:9 269.23889:65 281.24112:56 283.24371:17 283.25314:26 287.29163:7 293.15677:9 295.2543:43 297.27225:43 298.6666:7 309.26773:94 315.12537:7 329.23077:9 333.27628:9 456.017:7 470.91568:9 489.38937:9 491.33029:9 522.32678:9 710.88098:7 713.56445:17 730.99542:7 739.54382:9 758.57306:7 773.54761:17 784.62512:17 786.52753:34 786.55505:72 786.59833:229 786.65338:77 787.30…	Chain resolved	11.087	860.635	11.45	860.639	[M+CH3COO]-	PC	PC 19:0_18:1	1722		C45H88NO8P	WMCPHMOQTITNBG-LNVKXUELNA-N	CCCCCCCCCCCCCCCCCCC(=O)OCC(COP([O-])(=O)OCC[N+](C)(C)C)OC(=O)CCCCCCC\C=C/CCCCCCCC
8_Mouse_Skin_1.xlsx	659	163.57724:3 224.06557:14 267.22928:27 279.23163:52 281.23883:150 295.25439:124 297.26749:19 303.22577:3 305.23154:10 307.2562:14 309.27026:32 486.28281:7 502.32074:10 506.31094:14 520.33533:25 711.53571:10 771.5755:17 782.10156:10 783.61218:14 784.58215:352 785.56055:17 797.55096:10 798.60876:10 798.64838:10 799.52844:17 858.50366:14 858.52417:14 858.60638:56	Chain resolved	10.268	858.617	10.3	858.623	[M+CH3COO]-	PC	PC 18:1_19:1	1713		C45H86NO8P	GEUWKMFIZLQRRK-SXAUZNKPNA-N	CCCCCCCCC\C=C/CCCCCCCC(=O)OC(COC(=O)CCCCCCC\C=C/CCCCCCCC)COP([O-])(=O)OCC[N+](C)(C)C
8_Mouse_Skin_1.xlsx	660	171.10884:15 239.18921:15 267.26559:34 279.22421:214 281.23846:17 293.24048:34 297.2695:91 307.23608:17 331.24622:17 483.67242:17 486.27896:98 491.97958:15 522.36456:34 739.49329:17 771.56647:17 775.52142:34 776.53717:69 776.54889:69 784.43945:17 784.573:353 792.65021:15 798.64709:34 858.44055:17 858.57208:52 858.59259:90 858.64606:52	Chain resolved	10.477	858.622	10.51	858.623	[M+CH3COO]-	PC	PC 19:0_18:2	1714		C45H86NO8P	LOOVXTAPKGYHKO-IUFKAHDJNA-N	CCCCCCCCCCCCCCCCCCC(=O)OCC(COP([O-])(=O)OCC[N+](C)(C)C)OC(=O)CCCCCCC\C=C/C\C=C/CCCCC
8_Mouse_Skin_1.xlsx	661	196.02528:17 229.1916:15 267.22723:52 279.23187:86 281.23907:34 293.23874:34 295.25223:52 303.22601:15 327.22147:17 464.31738:15 481.47394:17 484.26898:98 504.29697:17 518.28406:17 520.32611:34 726.53656:15 774.5083:34 782.50623:86 782.56116:244 784.86176:17 788.19299:15 856.45111:17 856.61115:86	Chain resolved	9.609	856.598	9.8	856.607	[M+CH3COO]-	PC	PC 19:1_18:2	1706		C45H84NO8P	VNKYYLLEXZGGSC-IBEJZQOGNA-N	CCCCCCCCC\C=C/CCCCCCCC(=O)OCC(COP([O-])(=O)OCC[N+](C)(C)C)OC(=O)CCCCCCC\C=C/C\C=C/CCCCC
8_Mouse_Skin_1.xlsx	662	136.02209:5 141.00969:11 226.4987:5 250.94031:5 255.22375:23 283.25067:23 300.95383:5 368.99554:6 433.27213:5 478.97443:5 533.44543:5 568.39807:5 614.9693:5 637.02435:5 654.94531:6 657.06091:5 773.02008:5 784.38837:5 788.64386:6 802.75024:11 826.8963:5	Chain resolved	13.805	862.681	13.36	862.691	[M+CH3COO]-	EtherPC	PC O-20:0_18:0	1729		C46H94NO7P	FJHUSOLWXAPDEY-UHFFFAOYNA-N	CCCCCCCCCCCCCCCCCCCCOCC(COP([O-])(=O)OCC[N+](C)(C)C)OC(=O)CCCCCCCCCCCCCCCCC
8_Mouse_Skin_1.xlsx	663	145.39783:7 164.60995:9 168.03539:17 179.04649:7 233.97998:17 242.0672:7 253.20668:83 255.22127:26 280.35715:17 281.2431:190 283.2457:17 297.30569:7 309.26483:26 311.28549:72 318.71497:7 337.29709:26 339.31418:43 347.2493:7 367.3512:17 427.40701:7 460.28177:7 492.35904:7 506.30057:9 515.00586:7 523.36176:7 536.36108:45 545.02527:7 550.66113:17 564.37952:9 604.92511:7 680.96729:7 726.54974:9 727.5…	Chain resolved	12.072	874.649	12.19	874.654	[M+CH3COO]-	PC	PC 20:0_18:1	1778		C46H90NO8P	IKNYBQRADNMEDT-FLFQWRMENA-N	CCCCCCCCCCCCCCCCCCCC(=O)OCC(COP([O-])(=O)OCC[N+](C)(C)C)OC(=O)CCCCCCC\C=C/CCCCCCCC
8_Mouse_Skin_1.xlsx	664	78.95588:17 152.99063:17 168.03717:17 249.12607:7 253.2222:26 279.22406:17 281.24063:276 288.05704:7 307.25311:17 307.25803:26 309.27213:236 311.28537:26 329.25818:9 337.30209:26 367.34027:17 506.32239:17 508.32498:17 516.33356:17 534.33276:26 534.3587:43 562.38202:9 724.53595:34 725.52148:34 725.55927:52 750.58948:17 751.57336:43 752.58868:34 776.51306:9 776.52087:17 780.66486:9 785.5625:34 785.…	Chain resolved	10.802	872.638	10.95	872.639	[M+CH3COO]-	PC	PC 18:1_20:1	1771		C46H88NO8P	JLDQDLKBBDQYDE-IQDNDYAFNA-N	CCCCCCCC\C=C/CCCCCCCCCC(=O)OC(COC(=O)CCCCCCC\C=C/CCCCCCCC)COP([O-])(=O)OCC[N+](C)(C)C
8_Mouse_Skin_1.xlsx	665	146.95441:5 166.10141:5 168.03731:17 224.05484:6 265.21768:5 279.22427:272 281.24088:23 282.04575:11 283.25055:17 307.25336:42 311.28561:160 312.28107:11 407.04483:5 417.22833:11 447.27527:17 482.99722:5 486.25116:11 503.33572:11 504.29263:17 518.32434:6 518.34344:23 531.00275:5 536.36444:40 536.39691:17 650.59912:11 725.55609:11 754.53723:11 785.59851:39 796.10077:29 797.34369:11 797.67633:17 79…	Chain resolved	11.053	872.639	11.19	872.639	[M+CH3COO]-	PC	PC 20:0_18:2	1772		C46H88NO8P	KXXLFCAPKGRXBT-BKJOTANUNA-N	CCCCCCCCCCCCCCCCCCCC(=O)OCC(COP([O-])(=O)OCC[N+](C)(C)C)OC(=O)CCCCCCC\C=C/C\C=C/CCCCC
8_Mouse_Skin_1.xlsx	666	158.97505:7 246.9549:7 281.23352:9 283.26678:66 291.39642:7 304.28586:9 305.24554:159 309.26712:9 337.83798:7 365.32178:9 460.26346:7 476.1698:7 490.30716:9 501.32373:9 503.33847:7 508.32816:26 521.24622:9 522.25201:7 530.30774:9 628.75073:7 725.47626:9 729.09943:7 783.57898:34 784.51355:9 794.00055:9 796.58307:417 796.64246:43 800.43494:7 810.47247:9 838.4856:7 870.60803:79	Chain resolved	10.415	870.623	10.49	870.623	[M+CH3COO]-	PC	PC 18:0_20:3	1756		C46H86NO8P	LLUINWFQEIMZRU-JOIBFBEQNA-N	CCCCCCCCCCCCCCCCCC(=O)OCC(COP([O-])(=O)OCC[N+](C)(C)C)OC(=O)CCCCCCCCC\C=C/C\C=C/C\C=C/CC
8_Mouse_Skin_1.xlsx	667	167.51591:6 168.03906:23 224.05681:6 224.06311:17 251.18668:5 277.19839:6 281.23126:6 281.24066:11 283.2598:114 304.28104:11 305.22113:49 305.24072:298 326.27243:11 333.28336:11 424.18311:6 459.92651:11 490.29465:6 490.31329:17 500.28485:6 508.29645:11 508.33438:35 512.30389:11 530.32703:17 540.6792:6 542.27167:11 652.578:5 783.57471:17 794.04364:23 795.66864:11 796.5708:419 797.11316:11 797.5368…	Chain resolved	10.291	870.624	10.49	870.623	[M+CH3COO]-	PC	PC 18:0_20:3	1757		C46H86NO8P	LLUINWFQEIMZRU-JOIBFBEQNA-N	CCCCCCCCCCCCCCCCCC(=O)OCC(COP([O-])(=O)OCC[N+](C)(C)C)OC(=O)CCCCCCCCC\C=C/C\C=C/C\C=C/CC
8_Mouse_Skin_1.xlsx	668	96.95741:17 117.16532:7 168.03366:17 168.04639:26 180.67342:17 213.65947:7 224.05692:26 267.00662:7 278.36255:26 279.22894:570 280.83176:17 281.24084:269 283.14197:9 295.25159:7 307.24103:34 307.25577:258 309.23779:26 309.27234:308 310.2843:17 321.77676:7 364.3176:9 402.25192:7 415.21695:17 437.65286:7 444.83469:9 461.11261:9 476.35068:7 486.29132:26 488.30353:9 497.96994:7 503.32938:17 504.29257…	Chain resolved	10.024	870.623	10.08	870.623	[M+CH3COO]-	PC	PC 20:1_18:2	1755		C46H86NO8P	KJDCENXZHMAYTN-FPIVKKIXNA-N	CCCCCCCC\C=C/CCCCCCCCCC(=O)OCC(COP([O-])(=O)OCC[N+](C)(C)C)OC(=O)CCCCCCC\C=C/C\C=C/CCCCC
8_Mouse_Skin_1.xlsx	669	78.9572:17 104.86614:7 126.49921:7 150.51883:7 152.9875:17 167.53802:9 168.03575:53 177.08199:9 183.24835:9 196.03513:34 200.48982:7 205.19542:34 206.34004:7 224.04482:9 224.0616:64 227.0439:7 233.87549:9 236.0229:26 259.23672:154 275.98877:7 281.23212:9 282.36212:17 283.2583:614 283.77069:17 284.0968:9 285.21832:26 286.70761:9 287.94849:7 301.20508:9 302.27692:43 303.22858:1805 303.85406:17 304.…	Chain resolved	9.92	868.607	9.96	868.607	[M+CH3COO]-	PC	PC 18:0_20:4	1749		C46H84NO8P	HAKKEJDMTIQLJH-WKUHSSGJNA-N	CCCCCCCCCCCCCCCCCC(=O)OCC(COP([O-])(=O)OCC[N+](C)(C)C)OC(=O)CCCCCC\C=C/C\C=C/C\C=C/C\C=C/CC
8_Mouse_Skin_1.xlsx	670	119.03078:7 168.0392:17 222.00247:7 224.0717:26 256.22836:9 279.20325:43 279.229:322 280.23053:17 281.24796:110 283.25531:26 288.8862:7 301.21411:17 302.22015:26 303.21811:26 303.2352:26 305.241:202 306.2439:9 307.2583:212 321.19348:7 333.27084:7 431.85742:7 439.38849:9 443.24484:9 447.58969:7 458.21722:9 471.35648:7 480.22736:7 486.29132:17 504.2674:17 504.30203:17 506.32275:26 512.24719:9 514.3…	Chain resolved	9.44	868.6	9.57	868.607	[M+CH3COO]-	PC	PC 18:2_20:2	1748		C46H84NO8P	ORELBRKCYWQHTL-HLWGYBLSNA-N	CCCCC\C=C/C\C=C/CCCCCCCCCC(=O)OC(COC(=O)CCCCCCC\C=C/C\C=C/CCCCC)COP([O-])(=O)OCC[N+](C)(C)C
8_Mouse_Skin_1.xlsx	671	140.9962:15 168.03003:34 224.05075:17 224.05914:86 255.22379:239 259.23633:108 281.24344:416 285.25577:69 303.22809:1032 305.24609:52 329.24094:434 417.23743:17 449.06903:15 460.44196:34 480.30179:107 488.29495:52 502.23898:15 505.82819:34 506.32034:154 510.29468:52 528.29242:34 536.33923:34 721.46075:17 739.25043:15 761.25623:15 779.53876:34 790.05573:52 791.43994:34 792.54895:3050 793.55206:106…	Chain resolved	9.207	866.594	9.33	866.592	[M+CH3COO]-	PC	PC 18:1_20:4	1742		C46H82NO8P	SWOKEJBWARJLGN-LTLPGSJDNA-N	CCCCCCCC\C=C/CCCCCCCC(=O)OCC(COP([O-])(=O)OCC[N+](C)(C)C)OC(=O)CCCCCC\C=C/C\C=C/C\C=C/C\C=C/CC
8_Mouse_Skin_1.xlsx	672	255.22346:15 281.23361:17 282.24582:34 285.27194:17 303.22031:86 303.23984:34 313.25803:15 329.21497:34 329.24042:140 430.07254:15 448.34036:17 474.32025:17 743.17358:17 745.49603:17 776.02087:17 778.55054:134 778.57397:209 781.71936:34 793.52643:15 852.54163:17 852.57434:34 852.62762:86	Chain resolved	9.648	852.604	10	852.612	[M+CH3COO]-	EtherPC	PC O-16:0_22:5	1697		C46H84NO7P	VGMPOLIXNOOTMT-JTBZDUPANA-N	CCCCCCCCCCCCCCCCOCC(COP([O-])(=O)OCC[N+](C)(C)C)OC(=O)CCCCC\C=C/C\C=C/C\C=C/C\C=C/C\C=C/CC
8_Mouse_Skin_1.xlsx	673	142.73523:15 255.22629:86 257.48737:15 281.24368:268 284.45602:15 303.22836:203 329.22595:17 329.23358:52 466.33197:34 488.30765:15 492.3259:34 722.5011:15 744.50287:34 744.54114:52 778.49011:34 778.56055:368 779.57825:34 852.51129:17 852.60138:91	Chain resolved	9.663	852.619	10.23	852.612	[M+CH3COO]-	EtherPC	PC O-18:1_20:4	1698		C46H84NO7P	YPEVVVCDYBKGNI-BXHZXWGDNA-N	CCCCCCCC\C=C/CCCCCCCCOCC(COP([O-])(=O)OCC[N+](C)(C)C)OC(=O)CCCCCC\C=C/C\C=C/C\C=C/C\C=C/CC
8_Mouse_Skin_1.xlsx	674	78.95718:43 83.04752:9 89.84996:7 99.35126:7 109.09846:17 114.56297:9 117.06973:9 119.08733:9 126.25158:7 131.08405:26 135.11414:26 137.13153:26 141.07289:9 143.07709:17 147.12279:26 149.12654:26 152.9908:26 153.09142:9 159.07434:9 161.12915:26 163.07355:26 163.14339:17 165.16113:9 168.03735:95 170.06311:9 174.17322:9 175.14624:17 177.162:47 187.14319:9 189.16299:17 191.17618:52 192.40944:9 194.1…	Chain resolved	9.03	864.578	8.42	864.576	[M+CH3COO]-	PC	PC 16:0_22:6	1734		C46H80NO8P	IESVDEZGAHUQJU-SYGPSSPWNA-N	CCCCCCCCCCCCCCCC(=O)OCC(COP([O-])(=O)OCC[N+](C)(C)C)OC(=O)CC\C=C/C\C=C/C\C=C/C\C=C/C\C=C/C\C=C/CC
8_Mouse_Skin_1.xlsx	675	188.82762:34 224.0634:34 257.21713:34 259.22952:52 279.22211:288 280.2377:69 281.23868:103 301.20694:69 303.19382:34 303.22556:724 355.26053:15 486.26987:34 495.90375:15 504.29596:112 506.32925:17 528.31116:34 788.02576:34 790.52362:1271 790.61432:51 791.52545:69 805.4903:86 864.53662:164 864.56549:194	Chain resolved	8.77	864.579	8.83	864.576	[M+CH3COO]-	PC	PC 18:2_20:4	1735		C46H80NO8P	RUHBZJXWUDKAMZ-ODAJXHQSNA-N	CCCCC\C=C/C\C=C/CCCCCCCC(=O)OCC(COP([O-])(=O)OCC[N+](C)(C)C)OC(=O)CCCCCC\C=C/C\C=C/C\C=C/C\C=C/CC
8_Mouse_Skin_1.xlsx	676	131.08423:7 177.15297:9 224.05957:9 283.2395:43 295.54648:7 303.22379:26 313.12262:7 327.23438:179 330.60944:7 445.2533:7 448.30646:17 458.26074:7 466.29926:17 490.31537:7 532.2041:7 600.25238:7 672.40063:9 694.4704:7 706.79047:7 753.36169:7 768.49493:7 774.06042:17 776.54388:222 780.81726:7 790.7157:17 821.44812:7 850.58514:45 850.59741:43	Chain resolved	9.474	850.601	9.91	850.597	[M+CH3COO]-	EtherPC	PC O-16:0_22:6	1691		C46H82NO7P	QQQQNYAHSSIZBU-XTQGPSINNA-N	CCCCCCCCCCCCCCCCOCC(COP([O-])(=O)OCC[N+](C)(C)C)OC(=O)CC\C=C/C\C=C/C\C=C/C\C=C/C\C=C/C\C=C/CC
8_Mouse_Skin_1.xlsx	677	140.01393:7 190.57956:7 196.03104:45 236.01839:46 241.20869:9 263.03915:7 281.23181:17 283.24149:45 285.21329:17 288.26715:9 297.23611:9 303.2258:17 305.22665:17 311.25635:7 327.22122:114 328.57474:7 421.24606:7 446.25925:9 446.29184:17 458.263:7 464.2959:47 466.54379:7 474.20221:9 479.28207:17 482.20319:7 500.26108:64 534.28223:7 700.55811:7 729.45715:9 740.50549:17 744.53705:7 766.50043:34 766.…	Chain resolved	9.347	848.571	9.36	848.581	[M+CH3COO]-	EtherPC	PC O-16:1_22:6	1684		C46H80NO7P	LSUUYCOJTDXYNX-AQISBKEKNA-N	CCCCCC\C=C/CCCCCCCCOCC(COP([O-])(=O)OCC[N+](C)(C)C)OC(=O)CC\C=C/C\C=C/C\C=C/C\C=C/C\C=C/C\C=C/CC
8_Mouse_Skin_1.xlsx	678	141.00958:9 238.07597:7 255.22612:73 267.23154:7 327.21609:9 432.21375:7 437.25177:9 473.10349:7 483.24774:7 532.30682:7 568.33551:34 651.48059:9 651.51282:17 667.40149:9 677.54041:17 719.40955:9 733.49677:9 733.54236:17 745.45593:9 747.55182:7 791.57831:7 804.00006:17 806.48322:17 806.51508:43 806.5589:104 818.48724:7 820.5387:9 880.61133:43	Class resolved	8.939	880.607	9.46	880.607	[M+CH3COO]-	PC	PC 39:5	1794		C47H84NO8P	GZXBZSOIJBFFSR-AXBCIGPXNA-N	CCCCCCC\C=C/CCCCCCCC(=O)OCC(COP([O-])(=O)OCC[N+](C)(C)C)OC(=O)CCCCCCCC\C=C/C\C=C/C\C=C/C\C=C/CC
8_Mouse_Skin_1.xlsx	679	152.99426:15 250.06355:15 269.2457:52 279.23145:34 283.23651:52 327.19049:17 327.22601:90 454.69702:15 492.8201:15 714.50458:15 740.49707:69 804.40454:17 804.53979:161 804.55573:208 804.62329:51 816.48529:15 862.53845:17 868.40924:15 878.53876:52	Chain resolved	9.377	878.581	9.35	878.592	[M+CH3COO]-	PC	PC 17:0_22:6	1789		C47H82NO8P	KSRURLYJRNYEOH-CRVSLQDRNA-N	CCCCCCCCCCCCCCCCC(=O)OCC(COP([O-])(=O)OCC[N+](C)(C)C)OC(=O)CC\C=C/C\C=C/C\C=C/C\C=C/C\C=C/C\C=C/CC
8_Mouse_Skin_1.xlsx	680	235.19801:15 255.22142:355 296.23801:15 367.3486:126 483.52432:15 567.07135:34 592.37036:17 592.41473:34 648.60803:107 732.59515:15 757.6142:34 768.72906:15 829.69702:34 830.57788:51 830.62231:253 830.65466:320 830.70319:140 844.61255:17 904.67529:99 904.69641:111 904.75543:34 904.82715:34	Chain resolved	13.198	904.703	13.23	904.701	[M+CH3COO]-	PC	PC 16:0_24:0	1861		C48H96NO8P	UEWKKZXJWBVMLY-UHFFFAOYNA-N	CCCCCCCCCCCCCCCCCCCCCCCC(=O)OC(COC(=O)CCCCCCCCCCCCCCC)COP([O-])(=O)OCC[N+](C)(C)C
8_Mouse_Skin_1.xlsx	681	127.94625:4 232.97707:4 281.23831:44 306.15533:4 478.98334:9 533.05005:9 684.02637:4 730.06177:4 814.69421:9 888.6593:9	Chain resolved	13.884	888.688	13.39	888.706	[M+CH3COO]-	EtherPC	PC O-22:0_18:1	1814		C48H96NO7P	OEWCRRXFJNOHDS-MEFGMAGPNA-N	CCCCCCCCCCCCCCCCCCCCCCOCC(COP([O-])(=O)OCC[N+](C)(C)C)OC(=O)CCCCCCC\C=C/CCCCCCCC
8_Mouse_Skin_1.xlsx	682	153.03233:5 168.03908:29 224.0695:23 271.73419:6 278.34616:17 279.22424:388 279.79868:11 339.28329:11 339.31689:165 486.2883:11 504.29266:17 517.0863:5 546.37842:23 564.40302:48 597.40887:5 657.57507:5 678.64569:11 698.45764:5 732.23871:5 812.6145:11 823.96729:11 823.99146:29 824.05182:17 826.62628:712 827.49738:17 827.63458:29 827.65472:17 829.64496:11 838.62842:6 840.62769:17 840.68054:30 841.5…	Chain resolved	12.594	900.663	12.62	900.67	[M+CH3COO]-	PC	PC 22:0_18:2	1853		C48H92NO8P	LDQMGTRKTWSKIW-LPMJXMIMNA-N	CCCCCCCCCCCCCCCCCCCCCC(=O)OCC(COP([O-])(=O)OCC[N+](C)(C)C)OC(=O)CCCCCCC\C=C/C\C=C/CCCCC
8_Mouse_Skin_1.xlsx	683	143.02864:5 279.22955:99 281.24854:17 337.30569:51 396.25357:5 486.26163:6 535.28479:5 560.38361:6 562.37726:17 806.64301:17 811.64539:5 822.03021:11 824.53705:17 824.6015:164 825.63275:11 839.57294:11 898.46716:6 898.64789:39 898.71936:11	Chain resolved	11.113	898.644	11.51	898.654	[M+CH3COO]-	PC	PC 22:1_18:2	1847		C48H90NO8P	QITWVLBMWWSFPO-XFFQZVSLNA-N	CCCCCCCC\C=C/CCCCCCCCCCCC(=O)OCC(COP([O-])(=O)OCC[N+](C)(C)C)OC(=O)CCCCCCC\C=C/C\C=C/CCCCC
8_Mouse_Skin_1.xlsx	684	97.31114:5 129.97044:5 229.05544:5 253.21141:11 279.22684:106 281.21991:11 303.23053:6 307.25116:17 309.25784:6 309.27759:17 323.29581:5 335.27878:11 337.29755:57 392.95477:5 504.3028:11 536.86877:5 544.35199:11 562.38:42 806.59052:6 806.65826:17 816.97913:5 821.99329:11 823.49774:11 824.55646:32 824.61285:248 824.96326:11 829.38782:11 839.58038:11 845.4787:5 898.62195:53	Chain resolved	11.119	898.665	11.51	898.654	[M+CH3COO]-	PC	PC 22:1_18:2	1848		C48H90NO8P	QITWVLBMWWSFPO-XFFQZVSLNA-N	CCCCCCCC\C=C/CCCCCCCCCCCC(=O)OCC(COP([O-])(=O)OCC[N+](C)(C)C)OC(=O)CCCCCCC\C=C/C\C=C/CCCCC
8_Mouse_Skin_1.xlsx	685	152.97679:9 199.26013:17 249.74414:7 264.01541:9 283.25522:70 285.25073:17 288.06436:7 328.20572:9 329.24057:189 340.04056:7 359.73349:7 461.203:7 480.30115:17 490.32928:17 502.27914:34 508.33176:50 508.37601:17 526.30157:7 536.30927:9 554.28058:9 570.23175:17 749.5686:7 764.49323:9 768.52338:7 817.97217:9 820.505:43 820.56927:319 820.67371:34 823.90289:7 832.8634:7 891.73926:7 894.5976:43 894.60…	Chain resolved	10.052	894.617	10.3	894.623	[M+CH3COO]-	PC	PC 18:0_22:5	1843		C48H86NO8P	MAAMGQXOTCBPFS-CYDMDVBXNA-N	CCCCCCCCCCCCCCCCCC(=O)OCC(COP([O-])(=O)OCC[N+](C)(C)C)OC(=O)CCCCC\C=C/C\C=C/C\C=C/C\C=C/C\C=C/CC
8_Mouse_Skin_1.xlsx	686	107.08208:9 115.83186:7 123.1105:9 133.09235:9 140.02058:7 149.13008:9 163.14532:17 168.03568:43 172.08827:9 175.96397:7 177.16029:43 179.79256:17 184.09023:9 191.17638:43 204.41663:7 221.41599:9 224.06149:46 225.82407:7 229.19366:62 233.14462:7 236.02065:9 249.18204:34 266.24918:7 279.22012:17 281.24609:77 282.37375:17 283.24164:456 283.2558:691 284.24088:17 286.57925:9 287.89362:17 289.91733:9 …	Chain resolved	9.799	892.609	9.74	892.607	[M+CH3COO]-	PC	PC 18:0_22:6	1837		C48H84NO8P	FAUYAENFVCNTAL-UFTZFNJNNA-N	CCCCCCCCCCCCCCCCCC(=O)OCC(COP([O-])(=O)OCC[N+](C)(C)C)OC(=O)CC\C=C/C\C=C/C\C=C/C\C=C/C\C=C/C\C=C/CC
8_Mouse_Skin_1.xlsx	687	139.0018:7 141.01459:17 154.66226:7 174.9718:7 196.03087:9 206.05775:7 236.02676:17 245.5424:7 259.22717:9 279.22198:9 281.23151:54 281.25034:135 285.25558:26 288.2811:17 303.22787:43 307.25586:26 318.90793:7 327.1777:9 328.20584:17 329.24323:210 330.22363:9 345.87363:7 454.09299:7 466.30084:7 476.26205:17 495.32297:9 498.25803:17 502.27924:9 506.32605:43 514.35388:7 546.22113:7 554.3269:17 566.2…	Chain resolved	9.307	892.604	9.43	892.607	[M+CH3COO]-	PC	PC 18:1_22:5	1836		C48H84NO8P	LQILTFYUCKNMSR-RAGHUBLNNA-N	CCCCCCCC\C=C/CCCCCCCC(=O)OCC(COP([O-])(=O)OCC[N+](C)(C)C)OC(=O)CCCCC\C=C/C\C=C/C\C=C/C\C=C/C\C=C/CC
8_Mouse_Skin_1.xlsx	688	163.06837:15 224.06161:17 224.06581:34 229.18741:17 229.18953:34 281.24625:255 283.23706:182 327.22415:432 395.38324:69 479.12616:17 488.30505:34 506.31171:113 534.3219:15 813.94092:34 816.4314:51 816.54358:827 816.67181:34 818.72504:34 821.25897:34 831.49872:34 890.49463:52 890.5658:176	Chain resolved	9.099	890.588	9.17	890.592	[M+CH3COO]-	PC	PC 18:1_22:6	1823		C48H82NO8P	FPEVDFOXMCHLKL-MIIHFGKENA-N	CCCCCCCC\C=C/CCCCCCCC(=O)OCC(COP([O-])(=O)OCC[N+](C)(C)C)OC(=O)CC\C=C/C\C=C/C\C=C/C\C=C/C\C=C/C\C=C/CC
8_Mouse_Skin_1.xlsx	689	89.01971:7 115.27702:7 152.98206:9 165.15747:7 168.03548:26 172.28127:9 175.14432:7 191.17029:17 222.99185:9 224.06325:43 229.18906:17 235.51639:7 241.00591:46 242.00841:17 246.3187:9 255.22589:7 278.32281:9 279.22665:263 283.23169:87 284.25693:34 289.96457:7 303.22543:26 305.24344:50 306.2439:52 327.22336:244 329.23813:9 415.21136:7 419.2532:49 420.24158:26 424.07672:7 437.25116:9 458.82693:9 46…	Chain resolved	8.702	888.579	8.8	888.576	[M+CH3COO]-	PC	PC 18:2_22:6	1811		C48H80NO8P	FCTKCFNDGVBOBD-ZPBIJWSINA-N	CCCCC\C=C/C\C=C/CCCCCCCC(=O)OCC(COP([O-])(=O)OCC[N+](C)(C)C)OC(=O)CC\C=C/C\C=C/C\C=C/C\C=C/C\C=C/C\C=C/CC
8_Mouse_Skin_1.xlsx	690	91.00075:7 141.00453:9 141.01285:50 196.02689:9 196.03278:34 236.02672:34 275.24081:7 279.20322:9 283.23169:34 293.24057:7 305.23364:7 319.21854:7 327.22589:34 329.24576:17 337.22516:7 478.29031:7 490.29529:9 490.3139:17 500.24786:26 500.27295:46 527.44769:7 548.23553:9 631.45148:7 708.37738:7 710.51025:17 711.48248:17 727.47284:9 740.50452:7 755.53564:17 770.46869:9 782.50458:7 790.54358:9 792.5…	Chain resolved	9.57	874.572	9.44	874.597	[M+CH3COO]-	EtherPC	PC O-18:2_22:6	1776		C48H82NO7P	QVPPJOXTFVMHNE-ATKGLLPENA-N	CCCCC\C=C/C\C=C/CCCCCCCCOCC(COP([O-])(=O)OCC[N+](C)(C)C)OC(=O)CC\C=C/C\C=C/C\C=C/C\C=C/C\C=C/C\C=C/CC
8_Mouse_Skin_1.xlsx	691	87.00024:17 98.50733:15 131.46156:17 141.01118:52 265.21082:99 279.22659:685 300.02991:15 353.30969:51 353.33868:241 354.34109:34 367.32712:17 367.34058:34 447.66391:15 486.29449:34 504.29898:34 560.37561:17 560.42206:52 578.41528:86 674.64026:34 826.68677:52 836.72888:17 837.96655:52 840.56262:109 840.63989:2048 841.64044:69 853.70972:34 854.63599:51 854.69751:201 854.73438:51 855.60791:52 914.5…	Chain resolved	12.954	914.687	13.03	914.686	[M+CH3COO]-	PC	PC 23:0_18:2	1883		C49H94NO8P	QXADALOBWOSZRA-GVBVTVGINA-N	CCCCCCCCCCCCCCCCCCCCCCC(=O)OCC(COP([O-])(=O)OCC[N+](C)(C)C)OC(=O)CCCCCCC\C=C/C\C=C/CCCCC
8_Mouse_Skin_1.xlsx	692	75.46278:15 168.03754:121 224.05312:17 224.0636:163 225.41963:17 253.21391:93 256.41287:34 267.22256:104 280.36246:109 281.17316:34 281.24136:7250 281.63895:34 282.27005:52 282.50336:34 286.99722:34 333.34314:15 365.3389:34 367.35202:2539 368.35529:86 368.64334:34 378.62408:15 381.35779:34 381.37421:34 388.46997:15 395.3634:34 417.24634:34 485.40833:34 488.30771:148 498.04929:15 503.34308:88 504.…	Chain resolved	13.235	930.721	13.25	930.717	[M+CH3COO]-	PC	PC 24:0_18:1	1914		C50H98NO8P	RPFJUYGHQKYVGN-HFTWOUSFNA-N	CCCCCCCCCCCCCCCCCCCCCCCC(=O)OCC(COP([O-])(=O)OCC[N+](C)(C)C)OC(=O)CCCCCCC\C=C/CCCCCCCC
8_Mouse_Skin_1.xlsx	693	78.95602:34 129.39418:15 141.01146:52 168.03941:109 170.34511:34 224.04689:17 224.06787:96 237.97887:34 249.15334:34 278.34912:87 279.1897:48 279.2272:5918 280.23578:86 280.47528:34 281.0463:34 284.37335:34 366.19458:52 367.34946:1908 368.34732:52 369.75095:34 408.94083:17 484.50668:34 486.29254:131 499.26764:34 500.56577:34 503.34323:69 504.30331:142 511.13187:34 561.31348:34 574.32935:17 574.41…	Chain resolved	13.088	928.699	13.15	928.701	[M+CH3COO]-	PC	PC 24:0_18:2	1912		C50H96NO8P	IIGQXTIUKKRHCT-KVIQUQEHNA-N	CCCCCCCCCCCCCCCCCCCCCCCC(=O)OCC(COP([O-])(=O)OCC[N+](C)(C)C)OC(=O)CCCCCCC\C=C/C\C=C/CCCCC
8_Mouse_Skin_1.xlsx	694	264.0975:5 279.22662:114 281.23853:23 361.29922:11 363.33328:6 365.33551:66 486.32538:11 501.31787:6 590.39935:32 664.59174:6 845.94611:5 849.98492:11 852.58313:75 852.62817:262 853.64398:17 867.58643:11 926.63147:31 926.68268:41 926.73816:17	Chain resolved	12.605	926.683	12.73	926.686	[M+CH3COO]-	PC	PC 24:1_18:2	1908		C50H94NO8P	KQQJMFXGDYZEAL-XWJWVPNHNA-N	CCCCCCCCCC\C=C/CCCCCCCCCCCC(=O)OCC(COP([O-])(=O)OCC[N+](C)(C)C)OC(=O)CCCCCCC\C=C/C\C=C/CCCCC
8_Mouse_Skin_1.xlsx	695	267.22189:52 281.24066:307 295.26346:69 381.36227:133 488.31879:17 525.21118:15 545.70959:52 606.39514:17 606.44354:69 867.88342:17 870.67853:659 871.70502:86 884.72125:52 885.64331:34 944.71619:169 944.7981:103	Chain resolved	13.344	944.734	13.36	944.732	[M+CH3COO]-	PC	PC 25:0_18:1	1939		C51H100NO8P	YODDLEUQZYIACW-ANYBSYGZNA-N	CCCCCCCCCCCCCCCCCCCCCCCCC(=O)OCC(COP([O-])(=O)OCC[N+](C)(C)C)OC(=O)CCCCCCC\C=C/CCCCCCCC
8_Mouse_Skin_1.xlsx	696	240.09674:15 255.22363:34 281.24084:204 287.22955:15 303.68219:34 395.38763:109 466.96103:15 531.36133:34 620.4411:52 884.70453:546 885.68506:34 899.65009:34 958.67261:68 958.72906:132	Chain resolved	13.445	958.744	13.45	958.748	[M+CH3COO]-	PC	PC 26:0_18:1	1966		C52H102NO8P	QYSJKJRONZHWQS-OFWBYEQRNA-N	CCCCCCCCCCCCCCCCCCCCCCCCCC(=O)OCC(COP([O-])(=O)OCC[N+](C)(C)C)OC(=O)CCCCCCC\C=C/CCCCCCCC
8_Mouse_Skin_1.xlsx	697	126.99335:17 141.00804:34 261.09375:15 279.23187:389 281.24146:52 307.25403:69 367.35757:52 391.34177:17 395.36081:52 395.38312:124 488.75433:15 592.44733:34 618.43268:17 620.46759:69 830.80707:34 882.67749:786 883.70691:69 896.74072:69 897.64807:52 956.73187:178 956.77527:51	Chain resolved	13.295	956.727	13.34	956.732	[M+CH3COO]-	PC	PC 26:0_18:2	1965		C52H100NO8P	SMEGGFMVIWBMJJ-BVZVUEHWNA-N	CCCCCCCCCCCCCCCCCCCCCCCCCC(=O)OCC(COP([O-])(=O)OCC[N+](C)(C)C)OC(=O)CCCCCCC\C=C/C\C=C/CCCCC
8_Mouse_Skin_1.xlsx	698	121.09595:15 141.01131:91 224.06143:17 279.22705:189 303.21857:100 303.22101:231 367.34393:212 545.45563:17 574.43341:34 592.42651:86 592.46063:34 810.64679:34 832.66309:52 854.61761:52 854.65448:118 875.8573:17 878.51135:17 878.58618:85 878.64856:537 879.65063:52 892.60016:52 893.61017:34 952.69293:206 952.75354:100	Chain resolved	13.047	952.704	13.13	952.701	[M+CH3COO]-	PC	PC 24:0_20:4	1954		C52H96NO8P	GGJWAWMDDPNXCZ-RUKQXJHINA-N	CCCCCCCCCCCCCCCCCCCCCCCC(=O)OCC(COP([O-])(=O)OCC[N+](C)(C)C)OC(=O)CCCCCC\C=C/C\C=C/C\C=C/C\C=C/CC
8_Mouse_Skin_1.xlsx	699	119.94131:15 141.01634:69 199.11995:15 303.21619:34 331.24182:17 331.26736:17 562.55017:15 687.25989:15 838.68341:17 902.59576:15 906.6745:86 934.63855:17 980.5885:17 980.70709:52 980.79492:52 980.85199:52	Class resolved	13.26	980.738	13.35	980.732	[M+CH3COO]-	PC	PC 46:4	1989		C54H100NO8P	YTBOAQPVHGXLFH-IQAFYUOYNA-N	CCCCCCCCCCCCCCCCCCCCCCCC(=O)OCC(COP([O-])(=O)OCC[N+](C)(C)C)OC(=O)CCCCCCCC\C=C/C\C=C/C\C=C/C\C=C/CC
8_Mouse_Skin_1.xlsx	700	139.99399:17 225.21939:17 227.19148:52 253.21138:532 255.22824:293 258.79391:15 267.22913:34 281.241:139 432.21909:17 447.22507:17 450.26413:34 452.2601:52 598.53394:15 628.56165:34 688.42792:51 688.47943:263	Chain resolved	9.068	688.489	9.09	688.492	[M-H]-	PE	PE 16:0_16:1	1056		C37H72NO8P	CZOSTDZGCCEZTJ-PEZBUJJGNA-N	CCCCCCCCCCCCCCCC(=O)OCC(COP(O)(=O)OCCN)OC(=O)CCCCCCC\C=C/CCCCCC
8_Mouse_Skin_1.xlsx	701	99.26891:15 196.03313:15 227.20235:34 253.20949:259 255.22411:183 281.25079:52 452.26086:34 688.46606:101 688.48444:159	Chain resolved	9.057	688.505	9.09	688.492	[M-H]-	PE	PE 16:0_16:1	1057		C37H72NO8P	CZOSTDZGCCEZTJ-PEZBUJJGNA-N	CCCCCCCCCCCCCCCC(=O)OCC(COP(O)(=O)OCCN)OC(=O)CCCCCCC\C=C/CCCCCC
8_Mouse_Skin_1.xlsx	702	129.03371:15 178.02159:17 196.03278:69 239.20442:15 253.21121:1161 254.203:34 406.21622:15 432.23923:52 450.2579:117 686.43097:91 686.46405:351	Chain resolved	8.584	686.474	8.59	686.477	[M-H]-	PE	PE 16:1_16:1	1048		C37H70NO8P	PGPMCWZMPPZJML-VMNXYWKNNA-N	CCCCCC\C=C/CCCCCCCC(=O)OCC(COP(O)(=O)OCCN)OC(=O)CCCCCCC\C=C/CCCCCC
8_Mouse_Skin_1.xlsx	703	100.92725:15 130.94284:52 225.17314:17 225.22365:52 227.18942:34 253.21367:125 270.25:15 279.22449:95 296.25031:17 324.23447:15 408.24289:17 434.24503:17 434.26547:34 610.5022:17 610.53333:52 670.47296:91	Chain resolved	8.889	670.474	9.28	670.482	[M-H]-	EtherPE_O	PE O-16:2_16:1	985		C37H70NO7P	HFDIPXXCTNHMLU-AXXCBWFBNA-N	CCCCCC\C=C/CCCCCCCC(=O)OC(COCCCCCCCC\C=C/C\C=C/CCC)COP(O)(=O)OCCN
8_Mouse_Skin_1.xlsx	704	101.55493:15 196.03249:52 241.21458:223 287.29099:34 288.29016:614 290.20059:34 420.25537:34 438.24814:52 709.51147:108 709.55255:281	Chain resolved	9.401	709.548	9.57	709.552	[M-H]-	PE	PE 15:0_18:1(d7)	1135	IS (Yes)	C38H67D7NO8P	ADCNXGARWPJRBV-RGLIIYCRNA-N	[C@](COP(=O)(O)OCCN)([H])(OC(CCCCCCC/C=C\CCCCCC([2H])([2H])C([2H])([2H])C([2H])([2H])[2H])=O)COC(CCCCCCCCCCCCCC)=O
8_Mouse_Skin_1.xlsx	705	196.03104:17 239.20261:17 241.21309:100 253.20491:86 255.22623:86 267.2225:138 269.23907:52 281.24365:174 420.23947:15 448.76929:15 452.28171:34 460.29489:17 562.8894:15 702.44171:17 702.4975:146	Chain resolved	9.425	702.508	9.57	702.508	[M-H]-	PE	PE 15:0_18:1	1107		C38H74NO8P	ADCNXGARWPJRBV-ZCXUNETKNA-N	CCCCCCCCCCCCCCC(=O)OCC(COP(O)(=O)OCCN)OC(=O)CCCCCCC\C=C/CCCCCCCC
8_Mouse_Skin_1.xlsx	706	135.17297:15 140.00735:106 196.01335:17 196.03299:97 253.19807:68 253.21147:412 255.22833:1283 263.23468:15 267.2269:52 273.80273:15 280.35748:52 281.24344:2698 281.98947:34 283.25549:153 283.8364:34 434.22443:17 434.25656:86 448.51611:15 452.26013:110 452.2691:280 455.2594:15 460.26712:52 478.21069:17 478.2843:69 480.28912:34 714.23822:52 716.47375:149 716.51129:1335	Chain resolved	9.843	716.524	9.67	716.524	[M-H]-	PE	PE 16:0_18:1	1158		C39H76NO8P	FHQVHHIBKUMWTI-ZCXUNETKNA-N	CCCCCCCCCCCCCCCC(=O)OCC(COP(O)(=O)OCCN)OC(=O)CCCCCCC\C=C/CCCCCCCC
8_Mouse_Skin_1.xlsx	707	89.47153:34 122.00515:17 140.00735:92 176.16313:15 196.02725:34 253.20955:1673 254.02025:34 255.22417:69 267.21582:17 267.22269:89 277.11282:15 279.22021:86 280.36261:86 281.24622:2788 282.25369:34 284.42542:34 427.04309:17 432.23755:100 450.25922:200 452.30289:17 460.24707:17 460.26813:86 476.77457:17 478.27927:136 712.22156:34 714.42389:50 714.50262:1697	Chain resolved	9.252	714.504	9.01	714.508	[M-H]-	PE	PE 16:1_18:1	1151		C39H74NO8P	RAMNOXDFBNFSFC-LJSPAGPLNA-N	CCCCCCCC\C=C/CCCCCCCC(=O)OC(COC(=O)CCCCCCC\C=C/CCCCCC)COP(O)(=O)OCCN
8_Mouse_Skin_1.xlsx	708	140.00728:52 141.013:52 146.17693:15 196.02904:34 253.21371:635 265.20422:17 279.19174:34 279.2269:1313 281.24347:52 432.26016:52 448.8342:17 450.24655:86 458.25677:34 476.2717:52 550.37567:15 570.48352:34 712.39227:17 712.47839:672	Chain resolved	8.737	712.49	8.73	712.492	[M-H]-	PE	PE 16:1_18:2	1143		C39H72NO8P	SSRRIJSEUKHYFB-RUGCENDANA-N	CCCCCC\C=C/CCCCCCCC(=O)OCC(COP(O)(=O)OCCN)OC(=O)CCCCCCC\C=C/C\C=C/CCCCC
8_Mouse_Skin_1.xlsx	709	140.00696:13 194.43358:4 196.03252:23 253.20869:9 255.22554:22 267.22635:60 269.24063:100 280.35223:13 281.24521:366 283.25964:32 295.25607:31 297.2692:13 303.40332:4 448.26596:13 460.29648:9 466.27908:32 478.28662:9 730.51996:121 730.59955:13	Chain resolved	10.333	730.538	10.52	730.539	[M-H]-	PE	PE 17:0_18:1	1213		C40H78NO8P	UAKUCJGIIYSFFK-ZPHPHTNENA-N	CCCCCCCCCCCCCCCCC(=O)OCC(COP(O)(=O)OCCN)OC(=O)CCCCCCC\C=C/CCCCCCCC
8_Mouse_Skin_1.xlsx	710	140.00226:17 196.02898:34 267.23148:432 268.52371:34 273.20435:15 279.22916:93 281.24579:357 460.23718:17 460.30338:17 464.27142:69 466.26486:15 478.27835:34 728.41547:34 728.51385:427	Chain resolved	9.542	728.523	9.6	728.524	[M-H]-	PE	PE 17:1_18:1	1207		C40H76NO8P	MLYDZMPNTAJTBN-YGGBKCGDNA-N	CCCCCCCC\C=C/CCCCCCCC(=O)OC(COC(=O)CCCCCCC\C=C/CCCCCCC)COP(O)(=O)OCCN
8_Mouse_Skin_1.xlsx	711	140.00557:34 196.01714:17 196.04266:34 241.7729:15 258.21439:15 265.20862:140 267.22675:247 279.22903:411 281.24329:171 458.2804:34 464.26505:86 476.26822:34 726.50092:354	Chain resolved	9.038	726.506	9.04	726.508	[M-H]-	PE	PE 17:1_18:2	1193		C40H74NO8P	HAJJFLNUKSWRNU-DAWNVERKNA-N	CCCCCCC\C=C/CCCCCCCC(=O)OCC(COP(O)(=O)OCCN)OC(=O)CCCCCCC\C=C/C\C=C/CCCCC
8_Mouse_Skin_1.xlsx	712	158.96822:15 265.22922:15 279.22443:151 293.2359:17 312.21185:17 418.2576:15 450.27612:17 450.29102:34 460.27017:15 587.47638:15 654.58337:15 712.4931:86 712.51935:110	Chain resolved	10.143	712.526	10.04	712.529	[M-H]-	EtherPE_O	PE O-17:1_18:2	1144		C40H76NO7P	ANDIJCDJHMZLND-DAWNVERKNA-N	CCCCCCC\C=C/CCCCCCCCOCC(COP(O)(=O)OCCN)OC(=O)CCCCCCC\C=C/C\C=C/CCCCC
8_Mouse_Skin_1.xlsx	713	158.97743:7 261.22543:7 267.22516:105 269.25323:7 279.2157:26 279.22977:81 281.24637:114 284.22223:7 389.23642:7 420.21982:7 444.27136:26 448.2619:17 462.27423:9 580.34119:7 608.53699:9 652.58801:17 712.46497:17 712.52112:75	Chain resolved	10.009	712.527	10.3	712.529	[M-H]-	EtherPE_O	PE O-17:2_18:1	1145		C40H76NO7P	YFEIBCZBBPHECK-HZWFLXIQNA-N	CCCCCCCC\C=C/CCCCCCCC(=O)OC(COCCCCCCCC\C=C/C\C=C/CCCC)COP(O)(=O)OCCN
8_Mouse_Skin_1.xlsx	714	78.95706:34 95.04874:7 97.88747:9 108.51907:7 135.68028:7 140.00546:67 142.29135:7 157.08011:9 166.47211:9 170.69273:7 177.08354:9 187.52318:7 194.70383:9 194.70775:9 196.0289:63 199.15732:7 249.06219:7 253.20245:17 255.226:26 260.39365:9 267.22226:9 277.21979:7 280.3551:34 280.38562:17 281.24338:2296 281.72101:17 281.92111:17 282.08597:26 282.18021:17 282.25089:26 282.36868:26 282.63977:17 282.8…	Chain resolved	10.912	744.556	10.78	744.555	[M-H]-	PE	PE 18:0_18:1	1264		C41H80NO8P	JQKOHRZNEOQNJE-ZZEZOPTANA-N	CCCCCCCCCCCCCCCCCC(=O)OCC(COP(O)(=O)OCCN)OC(=O)CCCCCCC\C=C/CCCCCCCC
8_Mouse_Skin_1.xlsx	715	135.99739:7 141.00952:9 225.14774:7 256.23059:9 269.28012:9 269.28705:9 281.24091:104 282.24368:153 283.24588:55 293.798:7 309.2601:17 350.94403:7 359.28693:9 428.99469:7 438.29584:17 448.29037:26 458.93518:7 464.2984:9 466.31006:34 537.10547:7 544.84564:9 638.59369:7 644.5755:9 670.58167:9 684.625:7 694.61249:17 712.42932:7 728.20319:9 730.55139:118	Chain resolved	11.618	730.574	12.42	730.576	[M-H]-	EtherPE_O	PE O-18:0_18:1	1215		C41H82NO7P	CEVVUBCHWNKKNN-ZZEZOPTANA-N	CCCCCCCCCCCCCCCCCCOCC(COP(O)(=O)OCCN)OC(=O)CCCCCCC\C=C/CCCCCCCC
8_Mouse_Skin_1.xlsx	716	224.06381:15 253.20972:127 267.22055:17 281.23932:86 305.23206:15 459.25806:15 682.56281:15 742.53864:93	Chain resolved	9.144	742.536	9.85	742.539	[M-H]-	PE	PE 18:1_18:1	1256		C41H78NO8P	MWRBNPKJOOWZPW-CLFAGFIQNA-N	CCCCCCCC\C=C/CCCCCCCC(=O)OCC(COP(O)(=O)OCCN)OC(=O)CCCCCCC\C=C/CCCCCCCC
8_Mouse_Skin_1.xlsx	717	78.94485:17 78.95606:69 140.00734:311 167.48709:34 196.02902:196 203.12727:15 214.0452:34 226.88725:15 253.21588:17 255.22604:69 267.21768:17 279.22211:124 280.36215:143 281.24338:18358 281.29279:48 281.60803:69 281.70923:92 282.07419:52 282.18726:52 282.22495:51 282.26501:86 282.67749:52 283.25543:97 283.43011:34 284.74432:52 286.18732:34 288.01697:34 307.25598:52 309.26761:17 309.27252:52 404.2…	Chain resolved	9.976	742.538	9.85	742.539	[M-H]-	PE	PE 18:1_18:1	1257		C41H78NO8P	MWRBNPKJOOWZPW-CLFAGFIQNA-N	CCCCCCCC\C=C/CCCCCCCC(=O)OCC(COP(O)(=O)OCCN)OC(=O)CCCCCCC\C=C/CCCCCCCC
8_Mouse_Skin_1.xlsx	718	78.95351:69 96.96994:34 113.65677:15 140.00075:86 140.00406:201 166.70407:34 178.01816:34 196.01154:34 196.03313:138 214.03105:17 278.35611:107 278.9437:34 279.22482:8116 279.69135:34 280.35782:88 280.46585:52 280.80414:52 281.24139:4280 281.37076:52 282.15231:34 283.21805:52 283.63593:34 285.384:34 458.25729:117 460.27087:158 476.25388:51 476.26917:167 478.28818:446 479.34995:34 738.1723:86 740.…	Chain resolved	9.376	740.524	9.36	740.524	[M-H]-	PE	PE 18:1_18:2	1247		C41H76NO8P	GKAFCSRKMWFPSJ-RQOIEFAZNA-N	CCCCCCCC\C=C/CCCCCCCC(=O)OCC(COP(O)(=O)OCCN)OC(=O)CCCCCCC\C=C/C\C=C/CCCCC
8_Mouse_Skin_1.xlsx	719	140.00548:86 191.11592:17 196.02876:98 198.10965:17 242.21118:34 255.19434:34 255.22569:578 259.2337:98 289.28174:34 303.19586:67 303.23004:1324 434.26468:52 452.27435:191 482.25735:52 506.68842:15 676.91425:15 738.49359:675	Chain resolved	9.244	738.505	9.22	738.508	[M-H]-	PE	PE 16:0_20:4	1236		C41H74NO8P	NQIMLWFRWGTTOZ-JAXHXWBXNA-N	CCCCCCCCCCCCCCCC(=O)OCC(COP(O)(=O)OCCN)OC(=O)CCCCCC\C=C/C\C=C/C\C=C/C\C=C/CC
8_Mouse_Skin_1.xlsx	720	78.95351:17 121.99895:17 140.009:69 181.97667:17 192.2346:17 196.0311:86 277.19901:17 278.35364:69 279.22705:2551 280.16754:34 281.246:52 458.25705:98 476.272:153 538.47858:34 738.49963:956	Chain resolved	8.894	738.499	8.84	738.508	[M-H]-	PE	PE 18:2_18:2	1235		C41H74NO8P	SSCDRSKJTAQNNB-MAZCIEHSNA-N	CCCCC\C=C/C\C=C/CCCCCCCC(=O)OCC(COP(O)(=O)OCCN)OC(=O)CCCCCCC\C=C/C\C=C/CCCCC
8_Mouse_Skin_1.xlsx	721	197.0553:15 255.2283:133 257.22168:89 301.18268:17 301.21188:252 406.81033:17 452.26022:34 736.4613:160	Chain resolved	8.851	736.49	8.67	736.492	[M-H]-	PE	PE 16:0_20:5	1227		C41H72NO8P	KHLRCNXJXSYNCK-LPHKCNJWNA-N	CCCCCCCCCCCCCCCC(=O)OCC(COP(O)(=O)OCCN)OC(=O)CCC\C=C/C\C=C/C\C=C/C\C=C/C\C=C/CC
8_Mouse_Skin_1.xlsx	722	125.63633:5 140.00568:11 196.03503:11 205.18929:17 205.45052:6 253.20941:88 256.5723:5 259.23206:29 279.22473:11 281.25543:6 303.22589:168 304.22552:17 432.2547:11 450.24991:32 482.26184:11 500.22046:6 736.45093:37 736.49658:101 736.53461:29	Chain resolved	8.698	736.495	8.59	736.492	[M-H]-	PE	PE 16:1_20:4	1228		C41H72NO8P	CXGZFWPMXPAZEA-NUNQZGBLNA-N	CCCCCC\C=C/CCCCCCCC(=O)OCC(COP(O)(=O)OCCN)OC(=O)CCCCCC\C=C/C\C=C/C\C=C/C\C=C/CC
8_Mouse_Skin_1.xlsx	723	153.79478:15 182.05386:15 224.09038:34 257.2056:17 257.23257:86 301.17255:17 301.21393:184 395.37921:15 416.2691:34 434.24155:52 434.25909:99 481.13116:15 633.44019:69 718.46417:151 718.55817:69	Chain resolved	8.655	718.489	8.88	718.482	[M-H]-	EtherPE_O	PE O-16:2_20:5	1164		C41H70NO7P	OKNLCXSGGQYWRM-NSCNQCMKNA-N	CCC\C=C/C\C=C/CCCCCCCCOCC(COP(O)(=O)OCCN)OC(=O)CCC\C=C/C\C=C/C\C=C/C\C=C/C\C=C/CC
8_Mouse_Skin_1.xlsx	724	100.93418:7 196.02095:9 267.22665:66 279.22656:43 281.24551:130 283.25995:9 290.12213:7 295.25641:131 297.2695:17 301.45261:7 309.27234:61 310.29666:7 385.33838:7 474.29007:9 478.29019:17 492.30008:17 506.30707:9 564.96289:7 666.58539:9 696.59467:9 756.48016:17 756.54962:196	Chain resolved	10.437	756.537	10.57	756.555	[M-H]-	PE	PE 18:1_19:1	1308		C42H80NO8P	VYGBMMLRWMCCRC-AUYXYSRINA-N	CCCCCCCCC\C=C/CCCCCCCC(=O)OC(COC(=O)CCCCCCC\C=C/CCCCCCCC)COP(O)(=O)OCCN
8_Mouse_Skin_1.xlsx	725	161.99176:7 186.74614:7 211.13124:7 265.21985:17 279.20306:17 279.23117:134 281.25015:43 282.69839:7 293.24762:43 295.25873:88 303.22037:9 305.25061:9 312.22888:7 326.25482:9 393.36844:7 476.24036:9 478.31448:9 670.49017:7 694.57849:9 754.50995:67 754.52539:82	Chain resolved	9.769	754.536	9.94	754.539	[M-H]-	PE	PE 19:1_18:2	1299		C42H78NO8P	QXCGZZUAHLWWCF-ATEMJZPONA-N	CCCCCCCCC\C=C/CCCCCCCC(=O)OCC(COP(O)(=O)OCCN)OC(=O)CCCCCCC\C=C/C\C=C/CCCCC
8_Mouse_Skin_1.xlsx	726	251.58524:15 259.23657:34 269.23682:86 303.2308:522 448.28809:17 466.27744:34 752.47552:69 752.51404:115	Chain resolved	9.639	752.525	9.88	752.524	[M-H]-	PE	PE 17:0_20:4	1293		C42H76NO8P	CKWQBCHPEQMNNL-UMWXEKTDNA-N	CCCCCCCCCCCCCCCCC(=O)OCC(COP(O)(=O)OCCN)OC(=O)CCCCCC\C=C/C\C=C/C\C=C/C\C=C/CC
8_Mouse_Skin_1.xlsx	727	285.2489:17 303.20392:17 303.22589:193 315.23267:15 329.23611:69 422.2485:15 430.26276:34 448.26736:52 734.49634:97 734.50775:139	Chain resolved	9.353	734.509	9.48	734.513	[M-H]-	EtherPE_O	PE O-17:2_20:4	1221		C42H74NO7P	MTZQMPQEXXZOOA-KCLJALIJNA-N	CCCC\C=C/C\C=C/CCCCCCCCOCC(COP(O)(=O)OCCN)OC(=O)CCCCCC\C=C/C\C=C/C\C=C/C\C=C/CC
8_Mouse_Skin_1.xlsx	728	80.41801:7 96.96559:9 140.00374:9 140.00706:44 155.42694:9 175.43568:7 196.0248:17 196.03069:55 216.37991:17 253.19322:9 280.35474:26 281.24069:1094 281.64771:17 282.55923:17 282.97427:17 284.76291:9 295.25143:9 296.92612:7 308.29633:26 309.23764:25 309.27219:741 310.15573:9 312.51636:9 314.11246:9 326.25729:9 333.92123:7 337.28671:17 428.88101:7 445.24573:9 455.48334:7 460.26059:17 478.26233:9 4…	Chain resolved	10.997	770.572	11.23	770.571	[M-H]-	PE	PE 18:1_20:1	1371		C43H82NO8P	UITCASPZWUAJBW-HWSICPKZNA-N	CCCCCCCC\C=C/CCCCCCCCCC(=O)OC(COC(=O)CCCCCCC\C=C/CCCCCCCC)COP(O)(=O)OCCN
8_Mouse_Skin_1.xlsx	729	281.2384:91 283.25751:255 287.23422:17 305.24573:584 444.29333:17 478.78683:15 480.30084:86 484.26755:34 502.29138:34 608.53455:17 706.69415:15 766.15295:34 768.53815:296	Chain resolved	10.484	768.556	10.66	768.555	[M-H]-	PE	PE 18:0_20:3	1359		C43H80NO8P	MSYFXMJDQLPRGO-JTBMWNAQNA-N	CCCCCCCCCCCCCCCCCC(=O)OCC(COP(O)(=O)OCCN)OC(=O)CCCCCCCCC\C=C/C\C=C/C\C=C/CC
8_Mouse_Skin_1.xlsx	730	139.99879:6 141.01613:11 196.03268:11 283.25513:89 303.23013:6 305.24081:317 406.24722:5 462.29074:17 480.30408:23 484.26465:6 608.55219:5 766.15338:11 768.53473:155	Chain resolved	10.585	768.558	10.66	768.555	[M-H]-	PE	PE 18:0_20:3	1360		C43H80NO8P	MSYFXMJDQLPRGO-JTBMWNAQNA-N	CCCCCCCCCCCCCCCCCC(=O)OCC(COP(O)(=O)OCCN)OC(=O)CCCCCCCCC\C=C/C\C=C/C\C=C/CC
8_Mouse_Skin_1.xlsx	731	97.69464:15 140.00362:34 196.0285:92 196.77927:15 279.23077:748 281.24271:151 304.22931:34 305.24039:34 307.25278:305 309.24466:34 309.27179:433 310.73105:34 458.26743:34 476.27026:52 486.32758:34 488.29648:52 506.3187:98 766.09003:17 768.5412:561 768.61511:51	Chain resolved	10.199	768.553	10.47	768.555	[M-H]-	PE	PE 20:1_18:2	1358		C43H80NO8P	MHGHFPQRNCAGQZ-FSZVMMKHNA-N	CCCCCCCC\C=C/CCCCCCCCCC(=O)OCC(COP(O)(=O)OCCN)OC(=O)CCCCCCC\C=C/C\C=C/CCCCC
8_Mouse_Skin_1.xlsx	732	78.9559:34 87.01201:7 93.06313:9 96.96563:17 99.62255:9 105.57372:9 106.31711:17 117.12576:7 121.98788:9 122.00027:26 140.0087:126 141.08603:7 149.41934:7 156.81819:9 163.08585:17 169.20622:17 174.35254:9 177.08894:17 178.02888:17 179.55902:9 182.90057:17 183.87291:17 191.1022:9 193.30695:7 195.47139:9 196.03844:239 198.58746:9 201.16092:17 203.43477:7 205.17467:17 205.19073:86 207.21861:9 209.63…	Chain resolved	10.096	766.539	10.03	766.539	[M-H]-	PE	PE 18:0_20:4	1350		C43H78NO8P	YEHAZLUVAZKVRO-ZKVKLVECNA-N	CCCCCCCCCCCCCCCCCC(=O)OCC(COP(O)(=O)OCCN)OC(=O)CCCCCC\C=C/C\C=C/C\C=C/C\C=C/CC
8_Mouse_Skin_1.xlsx	733	98.95043:7 100.92857:34 138.99841:9 176.76268:7 264.40527:7 279.22897:34 279.25006:17 281.22913:43 291.27466:7 303.22296:26 304.22992:26 307.25092:81 309.27979:17 314.04559:7 409.37396:7 429.30255:7 447.30502:17 462.26385:9 462.29703:17 466.28574:26 488.27274:9 488.30682:34 674.604:7 692.61786:34 752.5127:55 752.5473:143 752.60889:34	Chain resolved	10.738	752.556	10.82	752.56	[M-H]-	EtherPE_O	PE O-18:2_20:2	1294		C43H80NO7P	DQQRUYFYIBGEJX-MAZCIEHSNA-N	CCCCC\C=C/C\C=C/CCCCCCCCCC(=O)OC(COCCCCCCCC\C=C/C\C=C/CCCCC)COP(O)(=O)OCCN
8_Mouse_Skin_1.xlsx	734	93.06864:7 111.01104:9 121.99582:9 128.17819:9 134.98383:7 140.00896:103 146.69284:7 163.06827:9 167.92477:7 174.05861:9 184.13203:7 188.36737:17 193.68193:7 196.033:80 196.05067:43 198.50494:7 205.19122:68 214.03708:17 219.09322:9 229.79691:7 237.92677:7 255.22171:114 256.27802:9 259.23874:111 265.46472:9 270.21326:7 279.20355:9 279.22699:52 280.36234:34 281.24829:804 282.02963:17 283.11169:9 28…	Chain resolved	9.328	764.521	9.51	764.524	[M-H]-	PE	PE 18:1_20:4	1344		C43H76NO8P	ZYMZKMQPPJPQHY-HAGCXRLMNA-N	CCCCCCCC\C=C/CCCCCCCC(=O)OCC(COP(O)(=O)OCCN)OC(=O)CCCCCC\C=C/C\C=C/C\C=C/C\C=C/CC
8_Mouse_Skin_1.xlsx	735	117.06816:15 140.0005:34 140.0088:86 147.1142:17 149.12817:34 161.12904:17 163.07166:52 177.16002:93 191.17606:52 196.03862:91 203.18301:34 229.19109:105 249.17709:17 249.1926:17 255.22354:831 283.2363:551 327.19528:50 327.22827:1333 328.21838:34 434.24155:17 434.26492:86 452.27463:259 453.85071:34 506.26898:52 524.27966:52 688.51569:52 702.56616:34 760.07501:52 762.50494:1353	Chain resolved	9.143	762.51	8.89	762.508	[M-H]-	PE	PE 16:0_22:6	1334		C43H74NO8P	MPWUZHVZZKSTPV-LGFBOSHVNA-N	CCCCCCCCCCCCCCCC(=O)OCC(COP(O)(=O)OCCN)OC(=O)CC\C=C/C\C=C/C\C=C/C\C=C/C\C=C/C\C=C/CC
8_Mouse_Skin_1.xlsx	736	78.94965:9 78.95463:53 83.04234:9 89.93633:7 104.74113:9 105.19084:9 115.74126:9 117.05302:9 121.99419:9 135.11089:9 137.12662:17 140.01054:154 141.05458:9 145.50621:7 151.1456:9 154.09253:17 156.4481:7 159.67633:9 161.23958:7 163.06821:34 166.01837:17 169.11168:9 174.53993:9 177.08368:43 179.02795:17 181.04134:17 182.48203:9 186.29628:9 191.09485:9 191.10648:26 192.45622:17 193.93179:9 196.03099…	Chain resolved	9.735	748.529	9.91	748.529	[M-H]-	EtherPE_O	PE O-18:2_20:4	1280		C43H76NO7P	QGMRGDWLZOYPFY-YUPWHRRNNA-N	CCCCC\C=C/C\C=C/CCCCCCCCOCC(COP(O)(=O)OCCN)OC(=O)CCCCCC\C=C/C\C=C/C\C=C/C\C=C/CC
8_Mouse_Skin_1.xlsx	737	133.10051:17 140.00571:52 183.18762:17 196.03317:69 223.71538:15 253.20735:206 277.20392:17 281.2439:52 283.24179:121 284.24811:34 296.22665:15 327.21652:213 327.22922:284 428.30472:17 432.2551:34 450.25629:97 506.2612:34 546.56696:15 673.46271:34 700.53687:34 742.49243:52 760.48383:400	Chain resolved	8.628	760.49	8.58	760.492	[M-H]-	PE	PE 16:1_22:6	1325		C43H72NO8P	PMUXXFUNXMXIFC-LSTLUVPYNA-N	CCCCCC\C=C/CCCCCCCC(=O)OCC(COP(O)(=O)OCCN)OC(=O)CC\C=C/C\C=C/C\C=C/C\C=C/C\C=C/C\C=C/CC
8_Mouse_Skin_1.xlsx	738	272.98114:15 303.22238:34 329.24255:164 368.98129:15 432.27347:34 437.11832:17 450.28986:34 658.63507:15 762.46118:17 762.49994:86 762.53864:118 762.58899:34	Chain resolved	10.228	762.546	10.33	762.544	[M-H]-	EtherPE_O	PE O-17:1_22:5	1336		C44H78NO7P	BRMAYGZWOCDQBP-IOUGISKRNA-N	CCCCCCC\C=C/CCCCCCCCOCC(COP(O)(=O)OCCN)OC(=O)CCCCC\C=C/C\C=C/C\C=C/C\C=C/C\C=C/CC
8_Mouse_Skin_1.xlsx	739	123.12448:7 156.11848:7 191.1684:7 224.45598:7 249.1617:9 263.16849:7 281.21497:9 283.23636:67 285.50189:7 327.21564:59 327.22833:131 353.20157:7 389.22131:9 432.27417:26 450.2876:47 450.32925:17 654.58972:7 700.43408:7 760.508:152 760.59308:26	Chain resolved	9.933	760.523	10	760.529	[M-H]-	EtherPE_O	PE O-17:1_22:6	1328		C44H76NO7P	MNPJYFJVRHZMJB-VFVAPGIQNA-N	CCCCCCC\C=C/CCCCCCCCOCC(COP(O)(=O)OCCN)OC(=O)CC\C=C/C\C=C/C\C=C/C\C=C/C\C=C/C\C=C/CC
8_Mouse_Skin_1.xlsx	740	151.02654:15 221.62224:15 253.21344:90 281.23849:109 311.28561:15 337.30237:34 339.31689:86 341.73395:15 367.34326:69 410.37045:17 518.33716:15 564.38312:17 678.73346:15 718.69006:15 740.63794:34 800.49518:17 800.61029:202 800.68567:105	Chain resolved	13.051	800.615	13.03	800.617	[M-H]-	PE	PE 22:0_18:1	1483		C45H88NO8P	FWHVZNCIAUKGET-NKFKGCMQNA-N	CCCCCCCCCCCCCCCCCCCCCC(=O)OCC(COP(O)(=O)OCCN)OC(=O)CCCCCCC\C=C/CCCCCCCC
8_Mouse_Skin_1.xlsx	741	84.04484:4 100.93011:22 158.96124:9 158.97539:27 249.2128:9 281.24109:107 283.0549:9 309.27258:36 326.23495:9 326.26028:56 337.30261:66 340.27881:9 352.28003:17 460.27322:9 478.29361:9 534.33038:13 638.61859:9 676.62:9 694.59039:13 694.62732:54 738.71222:9 798.5882:104	Chain resolved	12.386	798.59	12.54	798.602	[M-H]-	PE	PE 18:1_22:1	1475		C45H86NO8P	HIGXQDJTUMSNNI-YQSYOFKPNA-N	CCCCCCCC\C=C/CCCCCCCCCCCC(=O)OC(COC(=O)CCCCCCC\C=C/CCCCCCCC)COP(O)(=O)OCCN
8_Mouse_Skin_1.xlsx	742	196.03864:17 249.19482:17 279.22888:278 294.20908:34 296.25482:34 326.21182:17 326.25995:183 334.22122:17 339.3194:125 458.26816:17 536.34808:34 676.612:34 694.61926:91 798.59528:161 798.6944:52	Chain resolved	12.766	798.605	12.56	798.602	[M-H]-	PE	PE 22:0_18:2	1476		C45H86NO8P	UKSDTIJAYBAFLE-FTXUBOSRNA-N	CCCCCCCCCCCCCCCCCCCCCC(=O)OCC(COP(O)(=O)OCCN)OC(=O)CCCCCCC\C=C/C\C=C/CCCCC
8_Mouse_Skin_1.xlsx	743	100.92871:6 140.00565:6 141.01302:4 152.99088:2 196.03099:12 253.22038:6 278.3511:4 279.20108:9 279.23154:133 281.21994:4 281.24579:41 291.79929:2 307.25607:20 309.26523:9 315.99225:4 332.91278:2 335.28384:22 337.30264:58 338.31302:4 361.31018:4 370.98648:4 458.25064:4 476.28073:4 516.34711:9 534.34662:14 552.86884:4 624.58459:6 655.67816:4 718.68671:2 757.78491:2 794.0531:4 796.56836:101 796.679…	Chain resolved	11.334	796.586	11.86	796.586	[M-H]-	PE	PE 22:1_18:2	1464		C45H84NO8P	RPQADOSGSRBJOV-YZCPFKTINA-N	CCCCCCCC\C=C/CCCCCCCCCCCC(=O)OCC(COP(O)(=O)OCCN)OC(=O)CCCCCCC\C=C/C\C=C/CCCCC
8_Mouse_Skin_1.xlsx	744	125.01929:7 183.09448:7 196.0271:9 200.26137:7 222.24928:7 281.23181:7 283.25562:153 287.26083:9 287.26559:43 305.24869:17 330.19855:9 331.25693:393 331.69098:9 333.16119:9 453.05124:7 460.92065:17 468.49048:7 480.29575:50 502.19821:7 510.28842:17 528.27319:17 744.58295:7 791.96472:9 794.51233:66 794.55975:280	Chain resolved	10.897	794.573	11.2	794.571	[M-H]-	PE	PE 18:0_22:4	1457		C45H82NO8P	TVACGFJBGVEGCR-PYQGTGCGNA-N	CCCCCCCCCCCCCCCCCC(=O)OCC(COP(O)(=O)OCCN)OC(=O)CCCCCCCC\C=C/C\C=C/C\C=C/C\C=C/CC
8_Mouse_Skin_1.xlsx	745	131.26059:7 140.00209:34 140.00873:44 163.07695:9 177.13196:7 183.13593:7 192.37035:7 196.03072:45 209.14505:7 214.03671:17 221.1485:7 228.64149:9 231.19748:9 231.1996:17 249.04204:7 255.21902:9 275.98102:7 283.25278:226 283.25751:406 285.23172:17 285.25067:89 298.45538:7 303.22284:26 309.27225:17 311.95142:7 329.21252:42 329.24051:1237 330.24893:17 330.60327:17 331.75427:17 332.96613:9 439.32959…	Chain resolved	10.217	792.551	10.91	792.555	[M-H]-	PE	PE 18:0_22:5	1449		C45H80NO8P	KYERVKWKQQBRQB-NIZIMQIGNA-N	CCCCCCCCCCCCCCCCCC(=O)OCC(COP(O)(=O)OCCN)OC(=O)CCCCC\C=C/C\C=C/C\C=C/C\C=C/C\C=C/CC
8_Mouse_Skin_1.xlsx	746	78.95718:34 85.06349:7 93.0659:17 101.57775:7 109.09845:9 114.93852:9 119.09804:7 121.09747:34 127.06912:7 131.08565:17 135.11249:34 139.99228:9 140.00887:110 143.07875:17 147.10918:17 149.12825:43 151.14212:17 153.0862:17 158.10477:7 161.12379:17 163.14876:17 174.78821:9 177.16011:62 180.11218:17 187.1355:9 189.14948:9 191.17422:34 192.60207:9 196.0191:9 196.03482:155 200.67421:9 203.10519:9 203…	Chain resolved	9.952	790.537	9.6	790.539	[M-H]-	PE	PE 18:0_22:6	1441		C45H78NO8P	XYYHNDVKALDFHQ-HSBBONCLNA-N	CCCCCCCCCCCCCCCCCC(=O)OCC(COP(O)(=O)OCCN)OC(=O)CC\C=C/C\C=C/C\C=C/C\C=C/C\C=C/C\C=C/CC
8_Mouse_Skin_1.xlsx	747	255.22607:251 281.25284:69 282.24622:34 329.24344:86 379.89636:15 464.30466:52 702.52625:215 776.52625:52	Chain resolved	10.003	776.569	11.17	776.56	[M-H]-	EtherPE_O	PE O-18:1_22:5	1395		C45H80NO7P	NKXPONDLZHZZND-PKBJNFAXNA-N	CCCCCCCC\C=C/CCCCCCCCOCC(COP(O)(=O)OCCN)OC(=O)CCCCC\C=C/C\C=C/C\C=C/C\C=C/C\C=C/CC
8_Mouse_Skin_1.xlsx	748	77.08071:17 105.07312:17 121.09609:17 139.99246:17 140.00739:114 149.12672:17 151.14404:17 163.07195:17 175.15015:34 177.1622:69 191.17639:52 193.12424:34 196.03505:106 229.18938:194 241.18916:52 249.15762:17 249.18198:52 279.22467:34 281.24597:1607 281.50003:34 283.23444:646 309.20377:17 315.56631:17 326.19717:69 327.19839:50 327.22379:2236 327.89636:34 417.24612:34 419.25085:86 437.25171:34 447…	Chain resolved	9.231	788.524	9.35	788.524	[M-H]-	PE	PE 18:1_22:6	1434		C45H76NO8P	JZSZAGWWWKKXLO-HILQMKNTNA-N	CCCCCCCC\C=C/CCCCCCCC(=O)OCC(COP(O)(=O)OCCN)OC(=O)CC\C=C/C\C=C/C\C=C/C\C=C/C\C=C/C\C=C/CC
8_Mouse_Skin_1.xlsx	749	196.03876:17 279.2291:17 285.24146:52 329.24078:460 403.26257:52 442.24185:17 442.26544:69 460.27313:111 685.49493:34 772.45148:51 772.51776:332 772.57233:51	Chain resolved	9.279	772.522	9.97	772.529	[M-H]-	EtherPE_O	PE O-18:3_22:5	1379		C45H76NO7P	IMPBCJKBQBVKNX-STXXQHIYNA-N	CC\C=C/C\C=C/C\C=C/CCCCCCCCOCC(COP(O)(=O)OCCN)OC(=O)CCCCC\C=C/C\C=C/C\C=C/C\C=C/C\C=C/CC
8_Mouse_Skin_1.xlsx	750	177.08914:15 198.08212:15 279.22433:15 285.26035:34 301.19467:17 329.23563:233 349.33804:15 403.25967:34 442.25061:17 442.25357:52 460.26404:86 685.49854:17 770.06396:17 772.52545:221	Chain resolved	9.285	772.538	9.97	772.529	[M-H]-	EtherPE_O	PE O-18:3_22:5	1381		C45H76NO7P	IMPBCJKBQBVKNX-STXXQHIYNA-N	CC\C=C/C\C=C/C\C=C/CCCCCCCCOCC(COP(O)(=O)OCCN)OC(=O)CCCCC\C=C/C\C=C/C\C=C/C\C=C/C\C=C/CC
8_Mouse_Skin_1.xlsx	751	132.94189:15 177.08925:17 179.58:15 217.03255:15 280.34097:17 281.24335:489 339.32224:15 366.17517:34 367.34344:171 369.87973:15 460.25806:17 468.33215:15 523.04779:15 546.38519:52 564.37329:17 564.39661:86 740.95111:15 768.64801:15 826.07422:34 828.53479:17 828.63971:535 828.74469:69	Chain resolved	13.267	828.649	13.36	828.649	[M-H]-	PE	PE 24:0_18:1	1598		C47H92NO8P	HZQGLAQCNUAUPN-BWAHOGKJNA-N	CCCCCCCCCCCCCCCCCCCCCCCC(=O)OCC(COP(O)(=O)OCCN)OC(=O)CCCCCCC\C=C/CCCCCCCC
8_Mouse_Skin_1.xlsx	752	100.92574:17 121.03104:15 145.07674:15 158.97343:117 202.98119:15 279.20551:17 279.22424:86 281.21027:17 281.24319:109 314.27173:15 343.29898:15 363.34131:17 365.3382:69 367.36209:34 462.35425:15 544.38397:15 562.39258:34 668.58557:17 700.48279:15 708.7207:15 736.6665:17 766.77496:34 826.59412:86 826.61829:150 826.6828:51 826.73523:52	Chain resolved	13.116	826.635	13.13	826.633	[M-H]-	PE	PE 18:1_24:1	1586		C47H90NO8P	ISJLLEYVLZBZHK-BJSHFZDTNA-N	CCCCCCCCCC\C=C/CCCCCCCCCCCC(=O)OC(COC(=O)CCCCCCC\C=C/CCCCCCCC)COP(O)(=O)OCCN
8_Mouse_Skin_1.xlsx	753	100.92431:17 100.92854:50 119.04282:7 141.00943:9 158.97157:122 171.02621:7 253.21994:7 260.23035:9 279.22635:43 281.23825:26 303.22266:9 307.26288:9 326.26224:7 331.75153:9 345.27365:7 363.31689:17 542.3468:7 560.3385:9 661.86078:7 678.62665:17 719.67072:7 748.73865:26 792.59808:7 824.5542:17 824.60248:73	Chain resolved	12.664	824.609	12.79	824.617	[M-H]-	PE	PE 18:1_24:2	1577		C47H88NO8P	HAYIICCRNIEKCQ-NYIVNHHUNA-N	CCCCCCCC\C=C/CCCCCCCC(=O)OCC(COP(O)(=O)OCCN)OC(=O)CCCCCCCCCCC\C=C/C\C=C/CCCCCCC
8_Mouse_Skin_1.xlsx	754	114.02638:7 126.99345:9 135.03122:7 141.08145:7 170.97173:17 178.02014:7 196.03326:9 205.18549:9 259.2301:17 259.24365:17 296.25577:7 303.22629:261 308.67676:7 326.25848:34 338.24933:9 339.31796:110 351.46277:7 466.79611:7 500.22122:9 500.27142:17 502.11749:7 518.35168:26 536.35663:48 540.95563:9 557.87726:7 566.9566:9 580.92938:7 627.50232:7 636.88159:7 664.59424:9 664.6521:17 696.64532:7 740.69…	Chain resolved	12.737	822.589	12.63	822.602	[M-H]-	PE	PE 22:0_20:4	1564		C47H86NO8P	QOMNJAFKOIAYPY-KPLLPBKXNA-N	CCCCCCCCCCCCCCCCCCCCCC(=O)OCC(COP(O)(=O)OCCN)OC(=O)CCCCCC\C=C/C\C=C/C\C=C/C\C=C/CC
8_Mouse_Skin_1.xlsx	755	84.93034:7 106.36202:7 126.99322:26 140.00217:9 142.01715:7 158.97168:17 171.01897:17 187.05481:17 214.05107:7 259.23599:34 301.02161:7 303.22516:192 306.53085:7 326.26736:26 339.31662:124 339.34247:43 436.39774:7 449.79941:9 474.22849:7 493.46399:9 518.32703:9 536.32819:9 536.35419:34 603.04626:7 629.52441:9 630.52759:17 645.81763:7 650.60559:26 672.64484:7 732.58319:7 762.55084:9 762.5741:17 76…	Chain resolved	12.754	822.609	12.63	822.602	[M-H]-	PE	PE 22:0_20:4	1565		C47H86NO8P	QOMNJAFKOIAYPY-KPLLPBKXNA-N	CCCCCCCCCCCCCCCCCCCCCC(=O)OCC(COP(O)(=O)OCCN)OC(=O)CCCCCC\C=C/C\C=C/C\C=C/C\C=C/CC
8_Mouse_Skin_1.xlsx	756	196.02684:17 253.20671:17 253.21564:17 255.22354:52 263.23892:15 281.24313:109 283.23865:52 327.19275:17 327.22574:119 444.31122:15 488.30344:69 701.40686:15 716.51825:174 754.6333:15 798.50409:86 798.52393:196	Chain resolved	9.828	798.542	9.98	798.544	[M-H]-	EtherPE_O	PE O-20:3_22:6	1474		C47H78NO7P	APZGHQQLHRPDJJ-PAJJGFAGNA-N	CC\C=C/C\C=C/C\C=C/CCCCCCCCCCOCC(COP(O)(=O)OCCN)OC(=O)CC\C=C/C\C=C/C\C=C/C\C=C/C\C=C/C\C=C/CC
8_Mouse_Skin_1.xlsx	757	100.93005:15 127.02958:17 158.96461:34 170.96397:17 170.97864:34 179.18166:15 215.08026:15 250.06554:17 259.22021:17 259.23599:34 303.22275:112 312.2189:17 312.24368:52 326.2674:69 340.27832:34 342.1149:15 353.32788:69 382.19797:15 495.47229:15 510.82904:34 520.49402:34 532.36365:15 550.36469:34 550.3844:34 618.62213:15 664.60193:52 668.06628:15 678.61932:34 694.5929:17 747.44983:15 754.60199:52 …	Chain resolved	12.993	836.613	12.86	836.617	[M-H]-	PE	PE 23:0_20:4	1633		C48H88NO8P	XHLIKTYKJVPVAN-IGVUKOPANA-N	CCCCCCCCCCCCCCCCCCCCCCC(=O)OCC(COP(O)(=O)OCCN)OC(=O)CCCCCC\C=C/C\C=C/C\C=C/C\C=C/CC
8_Mouse_Skin_1.xlsx	758	171.02298:52 171.13121:52 191.42667:15 229.10881:15 259.23892:34 296.25308:34 303.22601:219 326.24805:17 326.26831:90 367.31717:17 367.35211:143 482.16348:17 564.39435:88 678.58148:17 678.62531:121 688.62433:15 700.55115:86 742.76312:17 790.59644:52 790.6911:34 790.75421:98 790.84888:34 804.76801:52 850.52277:34 850.62091:315	Chain resolved	13.112	850.637	13.14	850.633	[M-H]-	PE	PE 24:0_20:4	1692		C49H90NO8P	XDYQJJJMHMWXMC-MDCRNQJGNA-N	CCCCCCCCCCCCCCCCCCCCCCCC(=O)OCC(COP(O)(=O)OCCN)OC(=O)CCCCCC\C=C/C\C=C/C\C=C/C\C=C/CC
8_Mouse_Skin_1.xlsx	759	112.98053:7 139.00201:9 168.03584:7 196.0313:9 243.78377:7 259.22784:9 285.21848:9 303.22385:126 304.5195:9 308.61267:7 326.25089:9 340.31583:17 365.34201:96 365.38492:17 426.21201:7 542.89478:7 562.37787:34 606.57037:7 654.2229:7 729.94733:7 766.53693:9 787.6272:9 788.67444:9 804.67755:7 812.64551:17 847.56543:9 848.52515:26 848.60278:132	Chain resolved	12.756	848.615	12.67	848.617	[M-H]-	PE	PE 24:1_20:4	1685		C49H88NO8P	CORIUPZXHHSRSP-ARJQHSQENA-N	CCCCCCCCCC\C=C/CCCCCCCCCCCC(=O)OCC(COP(O)(=O)OCCN)OC(=O)CCCCCC\C=C/C\C=C/C\C=C/C\C=C/CC
8_Mouse_Skin_1.xlsx	760	78.96592:17 140.00061:52 181.02054:17 255.21259:51 255.22603:263 262.81158:15 363.2373:15 437.24847:34 613.48566:15 675.49701:228 675.58453:34	Chain resolved	8.658	675.495	8.93	675.497	[M-H]-	PEtOH	PEtOH 16:0_16:0	1004		C37H73O8P	UYHAERNXVVKSCT-UHFFFAOYNA-N	CCCCCCCCCCCCCCCC(=O)OCC(COP(O)(=O)OCC)OC(=O)CCCCCCCCCCCCCCC
8_Mouse_Skin_1.xlsx	761	124.99252:17 227.19554:34 253.21341:369 255.23251:185 267.21744:17 281.24313:69 419.24152:17 435.24454:52 437.25681:34 673.46759:130	Chain resolved	8.309	673.48	8.74	673.481	[M-H]-	PEtOH	PEtOH 16:0_16:1	998		C37H71O8P	MLHVKKWOXVSPDG-VLGSPTGONA-N	CCCCCCCCCCCCCCCC(=O)OCC(COP(O)(=O)OCC)OC(=O)CCCCCCC\C=C/CCCCCC
8_Mouse_Skin_1.xlsx	762	124.98946:6 168.33563:6 227.19145:11 253.20912:319 279.23141:29 339.29895:6 339.30151:11 353.33881:11 417.23993:11 435.21262:6 435.24188:39 671.44244:39 671.45337:59 671.49695:17	Chain resolved	8.031	671.458	8.3	671.466	[M-H]-	PEtOH	PEtOH 16:1_16:1	990		C37H69O8P	BHQKOVPFLAAQTH-IQRFGFHNNA-N	CCCCCC\C=C/CCCCCCCC(=O)OCC(COP(O)(=O)OCC)OC(=O)CCCCCCC\C=C/CCCCCC
8_Mouse_Skin_1.xlsx	763	124.99107:17 124.99734:52 181.02246:34 253.21365:69 255.22829:516 280.34573:17 280.3645:34 281.24106:974 282.24619:34 437.19858:17 437.25137:52 445.27585:17 463.27466:52 699.24023:17 701.4967:386	Chain resolved	8.737	701.51	9.25	701.513	[M-H]-	PEtOH	PEtOH 16:0_18:1	1102		C39H75O8P	JCABVIFDXFFRMT-VXPUYCOJNA-N	CCCCCCCCCCCCCCCC(=O)OCC(COP(O)(=O)OCC)OC(=O)CCCCCCC\C=C/CCCCCCCC
8_Mouse_Skin_1.xlsx	764	99.19218:15 124.99435:52 179.82648:17 181.01884:52 240.95181:15 253.21384:69 254.43373:52 255.2307:615 278.43314:34 279.22699:1456 280.4093:34 367.31143:17 367.35446:244 419.2536:34 437.25742:117 461.22159:17 461.26074:34 507.29257:15 697.29865:34 699.47778:460	Chain resolved	8.415	699.494	8.65	699.497	[M-H]-	PEtOH	PEtOH 16:0_18:2	1090		C39H73O8P	PVQVBWDPYRLAQO-SESCJMQFNA-N	CCCCCCCCCCCCCCCC(=O)OCC(COP(O)(=O)OCC)OC(=O)CCCCCCC\C=C/C\C=C/CCCCC
8_Mouse_Skin_1.xlsx	765	124.99427:17 125.00525:17 235.1942:15 253.21184:150 254.92857:15 279.19217:17 279.22498:129 281.2439:34 362.33255:52 435.24301:34 443.25211:15 461.24054:17 697.47437:90	Chain resolved	8.116	697.475	8.38	697.481	[M-H]-	PEtOH	PEtOH 16:1_18:2	1083		C39H71O8P	KBECNAZMRONTEA-FKDBMLBBNA-N	CCCCCC\C=C/CCCCCCCC(=O)OCC(COP(O)(=O)OCC)OC(=O)CCCCCCC\C=C/C\C=C/CCCCC
8_Mouse_Skin_1.xlsx	766	255.22592:34 279.22433:69 281.25034:459 284.26642:34 307.25589:69 445.29346:17 463.27454:52 727.44635:17 727.46527:34 727.51825:107	Chain resolved	8.896	727.522	9.18	727.528	[M-H]-	PEtOH	PEtOH 18:1_18:1	1198		C41H77O8P	JSNRLDUOKDFFEU-WRBBJXAJNA-N	CCCCCCCC\C=C/CCCCCCCC(=O)OCC(COP(O)(=O)OCC)OC(=O)CCCCCCC\C=C/CCCCCCCC
8_Mouse_Skin_1.xlsx	767	124.99103:17 255.23032:52 279.21484:17 279.22656:93 281.24786:190 283.25287:52 285.16077:15 307.26312:86 419.24435:15 463.29532:34 667.49762:17 725.22705:15 727.46832:51 727.51752:148	Chain resolved	8.877	727.538	9.18	727.528	[M-H]-	PEtOH	PEtOH 18:1_18:1	1199		C41H77O8P	JSNRLDUOKDFFEU-WRBBJXAJNA-N	CCCCCCCC\C=C/CCCCCCCC(=O)OCC(COP(O)(=O)OCC)OC(=O)CCCCCCC\C=C/CCCCCCCC
8_Mouse_Skin_1.xlsx	768	99.59049:17 124.99425:52 181.01886:52 278.3515:34 279.22726:1229 281.24149:802 430.26596:17 443.23724:34 445.27975:34 461.25851:52 463.26962:93 725.50928:539	Chain resolved	8.484	725.504	8.7	725.513	[M-H]-	PEtOH	PEtOH 18:1_18:2	1189		C41H75O8P	IJPMOSXNOASREV-ZFUXOTDWNA-N	CCCCCCCC\C=C/CCCCCCCC(=O)OCC(COP(O)(=O)OCC)OC(=O)CCCCCCC\C=C/C\C=C/CCCCC
8_Mouse_Skin_1.xlsx	769	107.46543:7 141.50954:7 181.00909:9 197.30914:7 255.22812:129 259.24069:34 265.22455:7 293.11813:7 303.22299:251 354.33063:7 367.3541:26 419.24466:9 425.71582:7 437.25708:53 464.81827:7 601.38501:7 709.25861:7 723.46527:70 723.4917:104 723.56714:17	Chain resolved	8.392	723.493	8.62	723.497	[M-H]-	PEtOH	PEtOH 16:0_20:4	1176		C41H73O8P	QTIJJMLOUMWMQQ-BUPHOURSNA-N	CCCCCCCCCCCCCCCC(=O)OCC(COP(O)(=O)OCC)OC(=O)CCCCCC\C=C/C\C=C/C\C=C/C\C=C/CC
8_Mouse_Skin_1.xlsx	770	124.98635:17 124.99889:127 181.02055:102 278.35104:115 279.22678:4279 279.69565:34 281.24103:34 284.82953:34 305.83923:15 353.30725:34 439.28:15 443.24512:86 461.19122:34 461.25146:182 723.4502:143 723.48035:684	Chain resolved	8.21	723.496	8.41	723.497	[M-H]-	PEtOH	PEtOH 18:2_18:2	1177		C41H73O8P	XYSXTPSWFGGRMW-KWXKLSQINA-N	CCCCC\C=C/C\C=C/CCCCCCCC(=O)OCC(COP(O)(=O)OCC)OC(=O)CCCCCCC\C=C/C\C=C/CCCCC
8_Mouse_Skin_1.xlsx	771	99.01335:15 213.14326:15 259.2294:17 279.12585:34 283.26236:92 303.22293:125 309.15399:17 437.27737:15 465.29279:34 690.47101:17 751.51221:94 751.56989:86	Chain resolved	8.866	751.522	9.22	751.528	[M-H]-	PEtOH	PEtOH 18:0_20:4	1290		C43H77O8P	JLDTYJXOTVXUJQ-KOAVGRMINA-N	CCCCCCCCCCCCCCCCCC(=O)OCC(COP(O)(=O)OCC)OC(=O)CCCCCC\C=C/C\C=C/C\C=C/C\C=C/CC
8_Mouse_Skin_1.xlsx	772	163.01976:15 256.23727:15 279.22189:153 281.23141:17 285.26498:15 307.26068:184 443.23889:15 489.28638:34 674.51624:15 677.47327:52 691.61768:15 751.50854:109 751.58929:34	Chain resolved	8.586	751.527	9.16	751.528	[M-H]-	PEtOH	PEtOH 18:2_20:2	1291		C43H77O8P	AZFKIOVSAALMJV-PNOCIVJDNA-N	CCCCC\C=C/C\C=C/CCCCCCCCCC(=O)OC(COC(=O)CCCCCCC\C=C/C\C=C/CCCCC)COP(O)(=O)OCC
8_Mouse_Skin_1.xlsx	773	78.95091:17 78.95589:101 132.71561:15 152.99432:523 170.99901:160 175.58463:34 182.93512:34 187.16826:34 197.9442:34 209.01767:86 227.02893:124 240.43181:17 241.21092:3113 242.21385:94 287.2847:232 287.38931:120 288.28867:10620 288.7627:86 289.2872:52 289.30389:34 289.41125:52 289.67136:34 344.45425:15 367.34128:52 377.15741:34 377.20917:300 391.1391:15 395.21564:69 412.27402:34 424.26813:93 431.…	Chain resolved	8.267	740.548	8.45	740.547	[M-H]-	PG	PG 15:0_18:1(d7)	1249	IS (Yes)	C39H68D7O10P	CAKDJPLPYOYWLK-AHOXJELVNA-N	[H][C@](O)(CO)COP(OC[C@]([H])(OC(CCCCCCC/C=C\CCCCCC([2H])([2H])C([2H])([2H])C([2H])([2H])[2H])=O)COC(CCCCCCCCCCCCCC)=O)(=O)O
8_Mouse_Skin_1.xlsx	774	78.95341:34 129.79636:15 152.9926:125 168.04109:34 171.00085:86 199.53966:15 217.2993:17 244.44519:17 255.22849:499 281.22485:108 281.24603:1474 283.25574:34 349.34122:15 367.34933:283 391.22232:95 417.22919:34 465.26666:88 483.25415:105 491.26865:69 509.27872:34 673.51678:145 688.47717:34 745.10028:52 745.17297:34 747.50616:1559 747.59436:51	Chain resolved	8.461	747.514	8.74	747.518	[M-H]-	PG	PG 16:0_18:1	1274		C40H77O10P	PAZGBAOHGQRCBP-ZCXUNETKNA-N	CCCCCCCCCCCCCCCC(=O)OCC(COP(O)(=O)OCC(O)CO)OC(=O)CCCCCCC\C=C/CCCCCCCC
8_Mouse_Skin_1.xlsx	775	98.30847:15 152.98737:34 209.01756:15 253.2159:17 255.2238:112 260.61325:15 279.21744:95 279.22681:191 281.24576:52 300.24881:15 391.19412:34 465.30539:15 483.27817:34 589.44275:15 671.50824:52 743.19391:15 745.48193:187	Chain resolved	8.194	745.499	8.24	745.503	[M-H]-	PG	PG 16:0_18:2	1269		C40H75O10P	ATBOMIWRCZXYSZ-BCTRXSSUNA-N	CCCCCCCCCCCCCCCC(=O)OCC(COP(O)(=O)OCC(O)CO)OC(=O)CCCCCCC\C=C/C\C=C/CCCCC
8_Mouse_Skin_1.xlsx	776	118.98784:7 152.99422:9 205.01025:7 252.41971:9 253.20682:196 255.23039:91 259.37845:7 267.22443:9 275.20129:7 279.22665:115 280.22818:17 281.23856:115 299.24106:7 339.29889:9 339.31955:43 391.18835:7 412.37582:9 451.54752:7 463.21716:9 537.90198:7 553.23462:9 565.31311:7 621.30121:9 621.33966:17 710.89154:7 743.11707:9 745.42792:34 745.48535:168	Chain resolved	7.955	745.491	8.2	745.503	[M-H]-	PG	PG 16:1_18:1	1268		C40H75O10P	VCYYBLIRAQBPTM-LJSPAGPLNA-N	CCCCCCCC\C=C/CCCCCCCC(=O)OC(COC(=O)CCCCCCC\C=C/CCCCCC)COP(O)(=O)OCC(O)CO
8_Mouse_Skin_1.xlsx	777	171.96127:15 253.20711:34 255.22844:34 269.24133:17 281.24362:69 281.26242:17 283.25568:69 297.23373:15 307.2489:17 307.25873:52 308.25757:69 392.23532:15 406.23962:34 418.22943:15 445.2616:15 673.49847:15 687.48389:34 701.49042:17 714.45325:17 715.48822:34 775.4491:17 775.47247:51 775.52716:162 775.56622:69	Chain resolved	8.631	775.542	9.35	775.549	[M-H]-	PG	PG 18:0_18:1	1389		C42H81O10P	ZEFGRNLJASLRBZ-ZZEZOPTANA-N	CCCCCCCCCCCCCCCCCC(=O)OCC(COP(O)(=O)OCC(O)CO)OC(=O)CCCCCCC\C=C/CCCCCCCC
8_Mouse_Skin_1.xlsx	778	152.99425:34 241.22368:15 279.23132:69 281.24326:508 283.26474:34 309.26746:34 309.29211:17 329.23813:34 406.23044:17 489.23996:17 509.2966:34 686.47156:52 773.51935:392 773.62073:34	Chain resolved	8.242	773.528	8.73	773.534	[M-H]-	PG	PG 18:1_18:1	1382		C42H79O10P	DSNRWDQKZIEDDB-CLFAGFIQNA-N	CCCCCCCC\C=C/CCCCCCCC(=O)OCC(COP(O)(=O)OCC(O)CO)OC(=O)CCCCCCC\C=C/CCCCCCCC
8_Mouse_Skin_1.xlsx	779	134.97894:15 152.99261:86 255.22394:52 281.24359:174 283.14471:15 295.25925:34 307.25131:100 417.22324:17 465.2059:17 491.28076:17 673.49445:34 773.46216:85 773.52844:292 773.56744:102	Chain resolved	8.62	773.535	8.73	773.534	[M-H]-	PG	PG 18:1_18:1	1383		C42H79O10P	DSNRWDQKZIEDDB-CLFAGFIQNA-N	CCCCCCCC\C=C/CCCCCCCC(=O)OCC(COP(O)(=O)OCC(O)CO)OC(=O)CCCCCCC\C=C/CCCCCCCC
8_Mouse_Skin_1.xlsx	780	141.0045:7 152.98894:17 189.99889:7 257.21902:7 267.22418:9 279.21701:55 279.2334:180 281.22415:26 281.24533:111 282.23868:26 293.35797:7 404.23407:7 415.18512:9 417.23361:9 434.23245:7 441.54245:9 443.90598:7 489.23627:9 491.26389:7 507.22827:9 585.76331:7 604.39343:9 660.96973:7 684.44025:9 695.38385:7 752.73071:7 769.01996:9 771.50702:145	Chain resolved	8.022	771.513	8.27	771.518	[M-H]-	PG	PG 18:1_18:2	1375		C42H77O10P	FSVTVWTVWNNIQX-RQOIEFAZNA-N	CCCCCCCC\C=C/CCCCCCCC(=O)OCC(COP(O)(=O)OCC(O)CO)OC(=O)CCCCCCC\C=C/C\C=C/CCCCC
8_Mouse_Skin_1.xlsx	781	231.13396:15 253.21606:69 279.22229:86 280.22852:52 281.23889:202 283.25565:34 309.27029:162 311.29343:17 333.17395:15 435.25977:15 512.27637:15 634.4649:17 654.39331:17 654.4328:34 714.53101:34 739.513:17 740.52393:69 741.5127:129 741.55469:34 747.62:15 801.55939:242	Chain resolved	8.627	801.565	9.57	801.565	[M-H]-	PG	PG 18:1_20:1	1485		C44H83O10P	IMCUMKCJDBGHKN-HWSICPKZNA-N	CCCCCCCC\C=C/CCCCCCCCCC(=O)OC(COC(=O)CCCCCCC\C=C/CCCCCCCC)COP(O)(=O)OCC(O)CO
8_Mouse_Skin_1.xlsx	782	152.99463:17 234.04308:15 283.23975:17 283.25629:34 303.1972:17 303.2265:108 308.25577:15 462.3591:17 703.51398:17 704.52612:34 705.60229:15 723.49829:17 737.54529:17 765.49725:89 779.54486:15 797.52948:108	Chain resolved	8.628	797.538	8.71	797.534	[M-H]-	PG	PG 18:0_20:4	1469		C44H79O10P	JDHPBMPBPWNFFB-ZKVKLVECNA-N	CCCCCCCCCCCCCCCCCC(=O)OCC(COP(O)(=O)OCC(O)CO)OC(=O)CCCCCC\C=C/C\C=C/C\C=C/C\C=C/CC
8_Mouse_Skin_1.xlsx	783	115.41422:7 151.13019:9 250.07487:7 267.00244:9 283.22968:17 327.19586:9 327.22375:49 329.24109:77 332.37329:7 496.19482:7 516.31244:9 529.25348:7 547.38605:7 557.2536:9 754.56543:7 769.48889:9 785.51727:7 793.55194:9 807.45886:9 839.4339:7 867.41846:17 867.47217:43 867.48871:135	Chain resolved	7.789	867.517	8.13	867.518	[M-H]-	PG	PG 22:5_22:6	1745		C50H77O10P	XLPVYDBPWNWRKK-SUDBCHAPNA-N	CC\C=C/C\C=C/C\C=C/C\C=C/C\C=C/CCCCCC(=O)OCC(COP(O)(=O)OCC(O)CO)OC(=O)CC\C=C/C\C=C/C\C=C/C\C=C/C\C=C/C\C=C/CC
8_Mouse_Skin_1.xlsx	784	121.09757:2 135.11588:4 141.01138:4 147.1161:4 149.12839:4 152.98746:12 161.1364:2 165.16669:2 171.14029:2 177.16028:11 191.17441:9 203.17134:4 229.18721:13 246.51492:2 249.17751:11 283.23203:94 284.23599:6 326.19208:9 327.22629:375 327.78461:4 328.25705:4 330.00491:4 367.38141:2 463.2207:6 481.22433:9 498.0083:4 533.89325:2 537.24902:15 553.33752:4 555.24921:12 555.27234:12 736.45428:2 759.26086…	Chain resolved	7.69	865.498	8.02	865.503	[M-H]-	PG	PG 22:6_22:6	1738		C50H75O10P	XACKZSRNTPEYBU-GZSOIYOPNA-N	CC\C=C/C\C=C/C\C=C/C\C=C/C\C=C/C\C=C/CCC(=O)OCC(COP(O)(=O)OCC(O)CO)OC(=O)CC\C=C/C\C=C/C\C=C/C\C=C/C\C=C/C\C=C/CC
8_Mouse_Skin_1.xlsx	785	78.95718:26 132.01691:7 152.99072:43 209.16136:7 222.99181:34 225.18137:34 241.00584:127 253.20897:126 255.22134:86 256.78754:7 283.25757:34 297.01569:9 297.03259:44 315.04037:26 365.33545:9 389.19644:34 391.21869:89 409.22913:17 419.23007:26 420.27591:17 454.21835:9 467.43698:17 523.32654:7 551.25702:43 553.22443:17 553.26074:67 569.26086:17 571.29364:34 581.30237:26 720.43146:26 720.51428:17 73…	Chain resolved	8.05	807.503	8.23	807.503	[M-H]-	PI	PI 16:0_16:1	1510		C41H77O13P	QAWXBJDYTIBLRK-PEZBUJJGNA-N	CCCCCCCCCCCCCCCC(=O)OCC(COP(O)(=O)OC1C(O)C(O)C(O)C(O)C1O)OC(=O)CCCCCCC\C=C/CCCCCC
8_Mouse_Skin_1.xlsx	786	78.95478:43 149.00673:7 152.99083:88 166.04002:7 204.99022:7 222.99399:77 225.17093:9 240.24237:9 241.00594:199 243.07205:9 251.19576:9 252.41748:17 253.20682:373 253.60196:9 255.22142:9 259.00818:17 259.02173:34 265.8736:9 290.79379:9 297.02783:63 300.6886:7 315.04541:34 327.22836:17 387.96078:9 389.202:152 390.10999:9 395.19531:9 397.2666:7 407.21176:34 411.95712:7 446.52219:9 450.2579:7 458.92…	Chain resolved	7.81	805.49	7.89	805.487	[M-H]-	PI	PI 16:1_16:1	1499		C41H75O13P	HBPXEBWVNAJRCA-VMNXYWKNNA-N	CCCCCC\C=C/CCCCCCCC(=O)OCC(COP(O)(=O)OC1C(O)C(O)C(O)C(O)C1O)OC(=O)CCCCCCC\C=C/CCCCCC
8_Mouse_Skin_1.xlsx	787	152.98564:9 202.54608:7 241.00612:26 241.22169:9 253.21596:26 267.19485:7 269.23895:17 282.24158:17 287.27502:17 287.28455:26 297.04022:17 306.24664:7 327.22873:9 371.74063:7 405.22812:34 406.22809:17 410.37378:7 469.23434:9 521.48749:7 564.36047:7 567.27264:17 592.41913:7 612.48956:7 693.90729:7 701.51959:9 725.49677:7 733.42419:9 734.46521:43 734.49561:17 739.52106:43 739.54773:52 740.52057:17 …	Chain resolved	8.242	821.516	8.42	821.519	[M-H]-	PI	PI 17:0_16:1	1560		C42H79O13P	FXMHWWORVQATPB-PEZBUJJGNA-N	CCCCCCCCCCCCCCCCC(=O)OCC(COP(O)(=O)OC1C(O)C(O)C(O)C(O)C1O)OC(=O)CCCCCCC\C=C/CCCCCC
8_Mouse_Skin_1.xlsx	788	121.09438:7 143.98602:7 152.98734:17 190.67433:7 222.98988:9 234.97664:9 241.00169:26 246.84076:7 251.19366:34 253.22035:9 269.24118:34 271.17755:7 281.24344:65 283.25076:26 288.25507:7 297.02322:9 325.19473:7 327.22357:43 354.33087:7 392.92966:7 405.228:26 456.04089:7 463.21448:9 476.88702:7 489.31177:9 497.37299:7 505.34558:9 522.35236:17 531.2619:7 542.98499:7 549.20502:9 554.02698:7 567.27582…	Chain resolved	7.974	819.508	8.15	819.503	[M-H]-	PI	PI 17:0_16:2	1551		C42H77O13P	ABQAPAZOJOYOOP-UDJAPEQQNA-N	CCCCCCCCCCCCCCCCC(=O)OCC(COP(O)(=O)OC1C(O)C(O)C(O)C(O)C1O)OC(=O)CCCCCCC\C=C/C\C=C/CCC
8_Mouse_Skin_1.xlsx	789	73.38921:9 78.95854:34 134.95955:9 152.9928:93 222.99446:61 241.0043:206 253.20741:165 255.23097:26 259.00653:9 259.02008:43 281.24393:34 282.38101:17 283.25363:330 284.2576:26 291.7854:7 297.03098:58 299.49411:7 315.02631:9 315.03876:26 328.22443:26 367.36035:17 389.19479:48 389.22522:26 391.2226:17 417.94019:17 419.21408:26 419.2428:213 420.25128:48 420.27426:17 437.24933:17 437.25815:43 438.25…	Chain resolved	8.447	835.537	8.59	835.534	[M-H]-	PI	PI 18:0_16:1	1629		C43H81O13P	QMAMEGDTQPWOEM-PEZBUJJGNA-N	CCCCCCCCCCCCCCCCCC(=O)OCC(COP(O)(=O)OC1C(O)C(O)C(O)C(O)C1O)OC(=O)CCCCCCC\C=C/CCCCCC
8_Mouse_Skin_1.xlsx	790	168.03738:15 222.99406:34 241.01039:17 253.20695:52 279.22681:69 303.22314:15 327.22861:34 377.24411:34 405.25333:17 461.19736:17 476.28378:15 567.26898:17 629.48688:15 632.46002:105 658.47137:34 702.53729:15 717.55182:52 743.57245:15 747.50879:17 789.47968:17 789.48755:69 821.51819:85 821.55035:186	Chain resolved	8.628	821.538	8.83	821.555	[M-H]-	EtherPI	PI O-18:0_16:1	1561		C43H83O12P	CSXYLBJXZWGCHI-PEZBUJJGNA-N	CCCCCCCCCCCCCCCCCCOCC(COP(O)(=O)OC1C(O)C(O)C(O)C(O)C1O)OC(=O)CCCCCCC\C=C/CCCCCC
8_Mouse_Skin_1.xlsx	791	78.95467:90 85.52585:15 96.9629:34 130.64441:15 149.93243:15 152.99243:304 169.35414:17 185.0139:15 223.00014:290 240.2379:17 241.00145:884 242.18286:34 253.21115:197 255.22801:776 259.0148:125 279.22885:1037 281.2431:318 282.24823:112 297.03253:276 315.04028:126 327.22318:52 389.19357:52 389.224:17 391.2186:799 401.25394:15 409.2262:86 415.15396:17 415.2197:134 417.23102:212 418.21988:69 435.247…	Chain resolved	8.142	833.515	8.34	833.519	[M-H]-	PI	PI 16:0_18:2	1620		C43H79O13P	BSNJSZUDOMPYIR-BCTRXSSUNA-N	CCCCCCCCCCCCCCCC(=O)OCC(COP(O)(=O)OC1C(O)C(O)C(O)C(O)C1O)OC(=O)CCCCCCC\C=C/C\C=C/CCCCC
8_Mouse_Skin_1.xlsx	792	152.98729:6 222.29507:6 241.00812:41 251.1891:6 253.2113:33 255.23041:11 279.22433:51 281.24564:23 293.20459:23 294.20682:29 297.02304:29 308.2301:11 315.04797:11 389.17172:6 389.20493:29 411.38541:23 415.22287:17 481.3038:11 551.21783:11 565.27979:6 575.44452:6 577.24567:17 577.26251:11 577.31647:6 586.42291:5 595.28925:11 613.32214:5 641.32172:5 643.28003:6 645.29834:11 744.45575:17 756.49579:1…	Chain resolved	7.95	831.5	8.04	831.503	[M-H]-	PI	PI 16:1_18:2	1608		C43H77O13P	OVRGKBVGFTUEIT-RUGCENDANA-N	CCCCCC\C=C/CCCCCCCC(=O)OCC(COP(O)(=O)OC1C(O)C(O)C(O)C(O)C1O)OC(=O)CCCCCCC\C=C/C\C=C/CCCCC
8_Mouse_Skin_1.xlsx	793	98.61608:15 138.97716:34 240.98456:17 240.9998:34 267.2272:86 269.24377:34 283.26053:86 287.85794:15 297.03082:34 419.22818:17 419.24829:69 565.29419:17 567.27313:34 581.30048:34 762.52643:34 789.47302:34 849.54138:628	Chain resolved	8.628	849.55	8.77	849.55	[M-H]-	PI	PI 18:0_17:1	1688		C44H83O13P	GKUKGYFEUVIJLT-VLGSPTGONA-N	CCCCCCCCCCCCCCCCCC(=O)OCC(COP(O)(=O)OC1C(O)C(O)C(O)C(O)C1O)OC(=O)CCCCCCC\C=C/CCCCCCC
8_Mouse_Skin_1.xlsx	794	78.95588:17 141.00452:9 152.98723:43 222.98973:34 241.00587:126 259.01266:17 269.22717:9 269.24097:77 279.22662:126 283.23404:9 295.25644:17 297.02542:26 309.26498:17 315.01804:9 355.35822:9 405.20792:17 405.23615:75 415.19135:9 415.20279:17 417.22839:7 423.24539:17 469.53159:17 553.24451:9 567.23193:9 567.2887:94 577.26923:34 585.29932:44 618.38232:9 618.44507:70 632.4632:26 640.39862:17 640.427…	Chain resolved	8.327	847.534	8.5	847.534	[M-H]-	PI	PI 17:0_18:2	1679		C44H81O13P	AJAKJCJJRMUWFW-OHNCOSGTNA-N	CCCCCCCCCCCCCCCCC(=O)OCC(COP(O)(=O)OC1C(O)C(O)C(O)C(O)C1O)OC(=O)CCCCCCC\C=C/C\C=C/CCCCC
8_Mouse_Skin_1.xlsx	795	152.98219:17 152.99086:69 175.47871:15 222.99213:69 241.00406:167 281.24603:190 283.25809:214 297.03073:52 304.53378:15 315.03848:34 415.92111:17 417.22919:86 419.23676:86 419.25113:174 437.24612:17 437.26663:52 482.38516:15 500.45584:15 567.2832:17 579.28369:86 581.29034:186 597.28687:17 599.30383:86 722.59186:52 776.51959:52 860.69183:17 860.79468:69 860.83588:52 863.45886:83 863.5083:360 863.5…	Chain resolved	8.886	863.566	8.91	863.565	[M-H]-	PI	PI 18:0_18:1	1731		C45H85O13P	YOBFISPJJWPPTK-ZZEZOPTANA-N	CCCCCCCCCCCCCCCCCC(=O)OCC(COP(O)(=O)OC1C(O)C(O)C(O)C(O)C1O)OC(=O)CCCCCCC\C=C/CCCCCCCC
8_Mouse_Skin_1.xlsx	796	78.95714:34 142.01227:15 152.98914:92 211.96584:15 222.99423:52 241.00188:178 253.21609:34 255.23073:34 279.20364:17 281.24603:323 283.25574:34 286.32996:15 295.22803:34 297.03555:52 307.24896:17 307.26126:17 389.21112:17 417.23206:164 433.66125:15 435.23679:34 577.44897:17 579.28033:175 597.2663:34 597.29376:69 632.42578:17 858.80859:52 858.8291:69 861.53961:2614	Chain resolved	8.532	861.55	8.67	861.55	[M-H]-	PI	PI 18:1_18:1	1725		C45H83O13P	LALGUHSIWLNTNW-CLFAGFIQNA-N	CCCCCCCC\C=C/CCCCCCCC(=O)OCC(COP(O)(=O)OC1C(O)C(O)C(O)C(O)C1O)OC(=O)CCCCCCC\C=C/CCCCCCCC
8_Mouse_Skin_1.xlsx	797	120.22108:15 152.98053:34 152.99094:97 174.88667:15 222.99423:86 228.42357:15 241.00839:320 259.02432:69 264.54248:15 279.22702:284 281.24127:390 297.03064:96 307.25378:34 315.02097:17 315.03091:34 403.29675:15 415.21191:86 417.23468:195 435.22482:17 509.33533:17 574.18768:34 577.2666:95 579.27649:217 595.28308:17 597.30695:69 644.43018:15 777.50006:17 785.54089:34 799.55225:17 856.78693:69 857.0…	Chain resolved	8.194	859.531	8.36	859.534	[M-H]-	PI	PI 18:1_18:2	1717		C45H81O13P	MXJMOLQIXMJUEL-RQOIEFAZNA-N	CCCCCCCC\C=C/CCCCCCCC(=O)OCC(COP(O)(=O)OC1C(O)C(O)C(O)C(O)C1O)OC(=O)CCCCCCC\C=C/C\C=C/CCCCC
8_Mouse_Skin_1.xlsx	798	99.00232:7 139.00037:9 141.01482:175 145.0416:7 240.99535:9 255.22847:7 279.22232:9 283.25092:7 296.24323:9 381.92734:7 403.26001:9 546.27734:7 607.21136:7 616.45227:26 618.43854:26 632.43896:9 636.4234:49 636.46936:17 640.39905:9 640.41321:26 644.44043:9 689.40002:9 689.47736:45 689.5105:96 692.08691:7 697.44305:9 700.44244:17 703.50409:9 704.47522:9 753.49054:7 763.55188:26 764.61786:7 771.4853…	Chain resolved	8.36	845.556	8.48	845.555	[M-H]-	EtherPI	PI O-18:1_18:2	1669		C45H83O12P	DXMCPRIKIKMEGX-RQOIEFAZNA-N	CCCCCCCC\C=C/CCCCCCCCOCC(COP(O)(=O)OC1C(O)C(O)C(O)C(O)C1O)OC(=O)CCCCCCC\C=C/C\C=C/CCCCC
8_Mouse_Skin_1.xlsx	799	78.95598:49 84.98724:7 96.9671:9 104.92066:7 129.81227:7 150.33284:9 152.99594:213 155.10204:9 156.94833:7 163.98808:7 168.07001:7 179.1723:9 192.97192:9 201.25661:7 205.19496:34 217.20801:9 222.99805:161 240.2466:9 240.25311:26 241.00798:544 243.01508:9 254.41762:9 255.22577:583 259.01932:58 259.23831:90 277.21948:7 294.82269:7 297.0325:103 299.06378:7 302.27359:26 303.18127:17 303.22525:963 303…	Chain resolved	8.138	857.515	8.2	857.519	[M-H]-	PI	PI 16:0_20:4	1709		C45H79O13P	VWRYMIZQLPXULA-JAXHXWBXNA-N	CCCCCCCCCCCCCCCC(=O)OCC(COP(O)(=O)OC1C(O)C(O)C(O)C(O)C1O)OC(=O)CCCCCC\C=C/C\C=C/C\C=C/C\C=C/CC
[truncated: 37,953 more rows]
