# Supplementary material for: MS2Lipid: A Lipid Subclass Prediction Program Using Machine Learning and Curated Tandem Mass Spectral Data
Source: Metabolites. 2024 Nov 7;14(11):602. doi: 10.3390/metabo14110602 (PMC11596251; doi:10.3390/metabo14110602)
Supplement: Supplementary file 1 [file metabolites-14-00602-s001.zip › Supplementary Files/Supplementary Data S4.xlsx]

## Sheet: Pos_MSMS
Alignment ID	Average Rt(min)	Average Mz	Metabolite name	Adduct type	Post curation result	Fill %	MS/MS assigned	Reference RT	Reference m/z	Formula	Ontology	INCHIKEY	SMILES	Annotation tag (VS1.0)	RT matched	m/z matched	MS/MS matched	Comment	Manually modified for quantification	Manually modified for annotation	Isotope tracking parent ID	Isotope tracking weight number	RT similarity	m/z similarity	Simple dot product	Weighted dot product	Reverse dot product	Matched peaks count	Matched peaks percentage	Total score	S/N average	Spectrum reference file name	MS1 isotopic spectrum	MS/MS spectrum
418	0.805	200.022	Unknown	[M+H]+	null	0.01	TRUE	null	null	null	null	null	null	999	FALSE	FALSE	FALSE	Normalized unit: pmol_per_10E6_cells	FALSE	FALSE	418	0	0	null	null	null	null	null	null	null	39.58	190404_TT1_Hclass_WK_Feces_044_B092_Pos	200.02222:1451 201.02688:129 202.03155:47	96.99856:12 98.97513:145 116.98343:12 159.02807:12 159.03851:12
419	1.635	200.073	Unknown	[M+H]+	null	0	TRUE	null	null	null	null	null	null	999	FALSE	FALSE	FALSE	Normalized unit: pmol_per_10E6_cells	FALSE	FALSE	419	0	0	null	null	null	null	null	null	null	20.83	190328_TT1_Hclass_WK_Feces_035_A070_Pos	200.07259:2485 201.07725:235 202.08192:24	91.05316:264 98.97313:24 98.98151:12 109.06485:12 119.05923:12
420	2.144	200.106	Unknown	[M+H]+	null	0	TRUE	null	null	null	null	null	null	999	FALSE	FALSE	FALSE	Normalized unit: pmol_per_10E6_cells	FALSE	FALSE	420	0	0	null	null	null	null	null	null	null	20.26	190408_TT1_Hclass_WK_Feces_035_C017_Pos	200.10620:1299 201.11087:210 202.11554:534	80.05137:24 91.05356:332 92.05913:6 98.97317:24 109.05154:30 159.03231:6 200.20458:6
421	1.046	200.128	Unknown	[M+H]+	null	0.1	TRUE	null	null	null	null	null	null	999	FALSE	FALSE	FALSE	Normalized unit: pmol_per_10E6_cells	FALSE	FALSE	421	0	0	null	null	null	null	null	null	null	34.89	190408_TT1_Hclass_WK_Feces_058_C027_Pos	200.12762:20854 201.13229:2207 202.13696:0	70.02577:24 70.06090:24 72.04298:12 77.03752:12 79.05366:36 81.07124:48 83.04882:36 83.06865:12 83.08502:371 95.08485:24 96.04162:12 97.06814:36 98.05675:12 98.09471:48 98.97531:24 107.07198:24 108.08137:24 110.05701:12 122.09446:12 126.09136:410 200.12895:12
422	5.169	200.201	Unknown	[M+H]+	null	0.06	TRUE	null	null	null	null	null	null	999	FALSE	FALSE	FALSE	Normalized unit: pmol_per_10E6_cells	FALSE	FALSE	422	0	0	null	null	null	null	null	null	null	26.13	190328_TT1_Hclass_WK_Feces_029_B057_Pos	200.20059:7582 201.20526:995 202.20993:68	88.07482:24 102.08949:12 200.20165:36
423	3.361	201.046	Unknown	[M+H]+	null	0	TRUE	null	null	null	null	null	null	999	FALSE	FALSE	FALSE	Normalized unit: pmol_per_10E6_cells	FALSE	FALSE	423	0	0	null	null	null	null	null	null	null	74.37	190401_TT1_Hclass_WK_Feces_035_B089_Pos	201.04604:5459 202.05070:614 203.05537:0	115.05221:24 139.05424:24 149.01143:12 163.05260:60 163.06386:24 164.05999:60 165.06927:1242 165.64865:12 166.07632:246 168.05568:12 199.03312:24
424	4.009	201.046	Unknown	[M+H]+	null	0	TRUE	null	null	null	null	null	null	999	FALSE	FALSE	FALSE	Normalized unit: pmol_per_10E6_cells	FALSE	FALSE	424	0	0	null	null	null	null	null	null	null	218.56	190401_TT1_Hclass_WK_Feces_035_B089_Pos	201.04620:19421 202.05087:2625 203.05554:0	115.05783:36 139.05360:86 163.05432:138 164.06213:255 164.53053:12 165.06955:1354 165.54722:12 165.62486:12 165.76214:12 166.07757:258 167.08176:12 167.27136:12 168.05991:12 199.02464:12 199.03453:12 201.03699:12 201.05290:12
425	3.601	201.053	Unknown	[M+H]+	null	0.06	TRUE	null	null	null	null	null	null	999	FALSE	FALSE	FALSE	Normalized unit: pmol_per_10E6_cells	FALSE	FALSE	425	0	0	null	null	null	null	null	null	null	54.95	190328_TT1_Hclass_WK_Feces_042_C062_Pos	201.05341:12349 202.05807:929 203.06274:0	77.03746:12 89.03714:75 91.05499:24 103.05488:36 114.68162:12 115.05335:893 117.03307:12 117.06975:24 127.05401:12 135.04388:12 143.04825:104 145.05849:12 155.05054:24 159.04037:48 171.04499:48 173.05842:24 201.05355:77
428	7.395	201.148	Unknown	[M+H]+	null	0.02	TRUE	null	null	null	null	null	null	999	FALSE	FALSE	FALSE	Normalized unit: pmol_per_10E6_cells	FALSE	FALSE	428	0	0	null	null	null	null	null	null	null	103.26	190401_TT1_Hclass_WK_Feces_043_B080_Pos	201.14848:31549 202.15315:3338 203.15782:508	70.02983:12 81.07068:12 89.06219:12
429	5.32	201.163	Unknown	[M+H]+	null	0.01	TRUE	null	null	null	null	null	null	999	FALSE	FALSE	FALSE	Normalized unit: pmol_per_10E6_cells	FALSE	FALSE	429	0	0	null	null	null	null	null	null	null	54.81	190328_TT1_Hclass_WK_Feces_033_A064_Pos	201.16306:2857 202.16772:384 203.17239:3902	79.05669:24 91.05154:12 105.06838:12 105.07629:12 128.06311:24 131.08624:24 133.09959:12 144.09527:12 145.10345:24 173.14389:12
430	0.734	201.196	Unknown	[M+H]+	null	0.01	TRUE	null	null	null	null	null	null	999	FALSE	FALSE	FALSE	Normalized unit: pmol_per_10E6_cells	FALSE	FALSE	430	0	0	null	null	null	null	null	null	null	31.71	190423_TT1_Hclass_WK_Feces_043_C037_Pos	201.19579:3119 202.20045:334 203.20512:0	71.08590:24 82.99811:12 83.00805:12 86.09566:309 99.07903:12 111.01089:24 124.02459:12 174.08342:12 201.20837:12
431	1.131	202.143	low score: NAGly 8:0	[M+H]+	null	0	TRUE	1.8	202.144	C10H19NO3	NAGly	SAVLIIGUQOSOEP-UHFFFAOYSA-N	O=C(O)CNC(=O)CCCCCCC	520	TRUE	TRUE	FALSE	Normalized unit: pmol_per_10E6_cells; Annotation method: Msp20221205132019_conventional_converted_dev_1	FALSE	FALSE	431	0	0.95	1	0	0.01	null	1	null	0.49	27.98	190408_TT1_Hclass_WK_Feces_058_C027_Pos	202.14307:4089 203.14773:492 204.15240:42	77.03761:48 79.05277:36 80.04824:95 81.05600:48 82.01553:12 82.06464:170 82.99630:36 83.08361:12 85.06150:12 91.05463:24 92.04925:48 93.06687:36 94.06472:48 95.07168:36 95.09157:12 96.04404:111 96.08258:24 97.05150:48 101.01046:24 108.07491:12 108.08480:12 109.06620:12 109.79353:12 110.05945:95 110.09615:273 120.07784:24 123.06555:24 130.06534:36 131.07419:36 138.08921:82 143.05539:12 144.07543:2…
432	4.349	202.179	low score: NAE 9:0	[M+H]+	null	0	TRUE	3.5	202.18	C11H23NO2	NAE	QWJKOSGGYVUJBP-UHFFFAOYSA-N	O=C(NCCO)CCCCCCCC	520	TRUE	TRUE	FALSE	Normalized unit: pmol_per_10E6_cells; Annotation method: Msp20221205132019_conventional_converted_dev_1	FALSE	FALSE	432	0	0.91	1	null	null	null	1	2	1.34	44.37	190401_TT1_Hclass_WK_Feces_018_C085_Pos	202.17944:8905 203.18411:1053 204.18878:102	71.05013:24 76.37760:12 76.49537:24 76.61418:12 76.75331:12 76.85319:12 76.96546:24 77.03855:36 77.20048:12 77.84574:12 77.99562:12 78.09727:12 78.39081:24 78.94764:12 79.05507:60 79.07124:12 81.07084:24 83.04731:12 83.08483:48 91.05338:60 93.07088:36 95.08583:24 97.06487:24 105.07921:12 107.08795:24 109.10207:12 121.09889:12 121.10540:12 130.06501:24 131.07111:24 144.08052:24 145.08939:36 146.09…
434	3.152	203.033	Unknown	[M+H]+	null	0.01	TRUE	null	null	null	null	null	null	999	FALSE	FALSE	FALSE	Normalized unit: pmol_per_10E6_cells	FALSE	FALSE	434	0	0	null	null	null	null	null	null	null	27.7	190401_TT1_Hclass_WK_Feces_040_A082_Pos	203.03308:5996 204.03775:820 205.04242:46	77.04021:24 91.05389:210 101.01360:24 103.05334:36 119.04745:36 130.06600:12 131.04602:36 143.05502:12 145.09214:12 146.08599:36 147.04389:183 159.04263:12 175.03853:12 175.09562:24 203.03339:63
435	5.669	203.034	Unknown	[M+H]+	null	0.03	TRUE	null	null	null	null	null	null	999	FALSE	FALSE	FALSE	Normalized unit: pmol_per_10E6_cells	FALSE	FALSE	435	0	0	null	null	null	null	null	null	null	67.67	190401_TT1_Hclass_WK_Feces_052_B090_Pos	203.03423:29928 204.03889:2909 205.04356:381	75.02123:12 75.02635:12 77.00455:12 77.03864:200 81.03122:12 82.99752:36 89.04212:12 90.76076:12 91.05353:1006 93.03198:12 95.05336:12 101.00751:24 101.03717:24 102.04572:12 103.05349:72 105.03340:12 105.04556:12 111.00290:12 119.04903:187 128.06346:12 131.04891:221 145.04016:24 145.08157:12 146.58035:12 147.04406:1082 148.83484:12 157.02941:12 159.04385:139 160.06923:12 163.11082:12 175.03869:24…
436	4.088	203.044	Unknown	[M+H]+	null	0.01	TRUE	null	null	null	null	null	null	999	FALSE	FALSE	FALSE	Normalized unit: pmol_per_10E6_cells	FALSE	FALSE	436	0	0	null	null	null	null	null	null	null	27.85	190401_TT1_Hclass_WK_Feces_035_B089_Pos	203.04355:5884 204.04822:1264 205.05288:63	131.06525:12 132.07765:12 139.05346:36 160.06782:12 163.05149:60 163.05884:12 164.06150:123 165.06923:833 166.07836:205 167.07257:36 167.08163:36 167.23053:12 168.05497:12 174.08737:12 175.09049:24 193.07658:12 201.02765:24 203.03902:36
437	0.794	203.076	Unknown	[M+H]+	null	0.83	TRUE	null	null	null	null	null	null	999	FALSE	FALSE	FALSE	Normalized unit: pmol_per_10E6_cells	FALSE	FALSE	437	0	0	null	null	null	null	null	null	null	54.81	190423_TT1_Hclass_WK_Feces_052_A035_Pos	203.07674:7365 204.08140:1306 205.08607:0	82.73813:24 82.99705:1358 83.99793:24 84.99821:12 101.00794:594 102.00122:12 103.01274:12 111.00333:781 112.00213:12 115.02420:12 119.01809:48 119.02525:24 124.02108:12 139.00723:12 143.02288:12 143.05412:78 146.09250:12 160.07067:12 161.06372:12 175.09314:24
438	1.768	203.091	Unknown	[M+H]+	null	0	TRUE	null	null	null	null	null	null	999	FALSE	FALSE	FALSE	Normalized unit: pmol_per_10E6_cells	FALSE	FALSE	438	0	0	null	null	null	null	null	null	null	28.19	190401_TT1_Hclass_WK_Feces_018_C085_Pos	203.09109:2952 204.09576:319 205.10043:0	83.00059:24 101.00894:48 111.00285:24 115.02531:12 119.01469:12 145.08566:12 159.06364:12 175.09966:12
439	0.807	203.111	Unknown	[M+H]+	null	0.13	TRUE	null	null	null	null	null	null	999	FALSE	FALSE	FALSE	Normalized unit: pmol_per_10E6_cells	FALSE	FALSE	439	0	0	null	null	null	null	null	null	null	57.74	190408_TT1_Hclass_WK_Feces_043_C019_Pos	203.11095:5010 204.11561:1523 205.12028:0	82.74011:12 82.99678:863 101.00809:479 101.68863:12 104.04964:12 111.00366:239 112.00325:24 115.02007:12 115.05117:24 119.02090:36 130.06144:12 130.07068:12 132.08316:12 139.00773:24 139.05647:12 141.06833:12 142.02826:12 143.05363:36 143.07702:12 160.06958:24 167.06790:12 168.07966:12 174.09119:12 175.09344:24
440	21.831	203.142	Unknown	[M+H]+	null	0	TRUE	null	null	null	null	null	null	999	FALSE	FALSE	FALSE	Normalized unit: pmol_per_10E6_cells	FALSE	FALSE	440	0	0	null	null	null	null	null	null	null	74.13	210202_TT1_Iclass_WK_Feces_Blank_Pos	203.14163:2004 204.14630:317 205.15097:1326	77.03953:48 78.04663:12 79.05378:24 81.06991:12 91.05596:48 103.05570:12 105.07301:139 107.05405:12 115.05491:48 116.05979:12 116.07040:24 117.06968:60 118.08403:12 119.08633:60 125.00814:12 127.05727:36 128.06040:60 129.07111:48 131.05224:48 131.08487:24 133.06594:12 133.10398:24 139.05488:12 141.07015:104 142.08021:132 143.08735:48 144.09858:24 145.06490:90 146.07230:12 146.07965:12 152.06296:4…
441	8.086	203.142	Unknown	[M+H]+	null	0.01	TRUE	null	null	null	null	null	null	999	FALSE	FALSE	FALSE	Normalized unit: pmol_per_10E6_cells	FALSE	FALSE	441	0	0	null	null	null	null	null	null	null	18.94	190408_TT1_Hclass_WK_Feces_029_A020_Pos	203.14169:1687 204.14636:351 205.15103:239	91.05296:12 129.05849:12 131.07083:12 147.09795:12 157.09381:12 175.09110:36 203.11817:12
442	21.101	203.142	Unknown	[M+H]+	null	0	TRUE	null	null	null	null	null	null	999	FALSE	FALSE	FALSE	Normalized unit: pmol_per_10E6_cells	FALSE	FALSE	442	0	0	null	null	null	null	null	null	null	29.22	210202_TT1_Iclass_WK_Feces_007_A106_Pos	203.14180:1825 204.14647:291 205.15114:1574	77.03964:24 79.05701:12 81.05335:12 91.05349:36 93.07221:12 103.05308:24 103.06068:12 105.06977:36 105.07733:12 115.05471:36 116.06469:12 117.07087:48 119.08804:48 121.07026:12 126.04440:12 127.05585:36 128.06372:48 129.06856:60 131.05417:24 131.08458:24 133.06322:24 133.10379:36 141.07060:85 142.07752:36 143.08236:24 143.09025:24 144.06004:12 145.06742:88 146.07069:24 146.08109:12 146.09165:24 1…
448	5.337	203.179	Unknown	[M+H]+	null	0.02	TRUE	null	null	null	null	null	null	999	FALSE	FALSE	FALSE	Normalized unit: pmol_per_10E6_cells	FALSE	FALSE	448	0	0	null	null	null	null	null	null	null	33.12	190401_TT1_Hclass_WK_Feces_056_C084_Pos	203.17940:12784 204.18407:2143 205.18873:1499	77.03675:24 79.05453:90 81.06976:60 82.99574:12 91.05544:129 93.07006:36 95.08525:48 101.00650:24 103.05599:12 105.06860:115 107.08529:36 109.10216:24 115.05944:24 117.06689:12 119.08607:36 121.10080:12 131.08518:24 133.10106:36 133.11260:12 145.10348:12 146.09176:24 147.11543:24 159.11941:12 160.06423:12 161.13206:12 175.09120:12 175.09677:36 175.14365:12
449	0.799	204.086	Unknown	[M+H]+	null	0.06	TRUE	null	null	null	null	null	null	999	FALSE	FALSE	FALSE	Normalized unit: pmol_per_10E6_cells	FALSE	FALSE	437	1	0	null	null	null	null	null	null	null	42.25	210202_TT1_Iclass_WK_Feces_006_A105_Pos	204.08565:1573 205.09032:169 206.09498:69	70.06714:24 71.06509:12 77.04457:12 80.05297:12 82.06769:12 83.00029:24 84.00003:24 84.00346:12 84.04570:246 84.99673:12 94.06363:24 94.07024:24 96.04790:12 102.01285:12 103.01068:24 112.07890:36 114.05658:36 130.05415:12 140.07641:24 186.08037:12
450	0.793	204.114	Unknown	[M+H]+	null	0.11	TRUE	null	null	null	null	null	null	999	FALSE	FALSE	FALSE	Normalized unit: pmol_per_10E6_cells	FALSE	FALSE	439	1	0	null	null	null	null	null	null	null	40.6	190423_TT1_Hclass_WK_Feces_053_C050_Pos	204.11339:1200 205.11806:816 206.12272:0	82.99758:74 83.00781:12 83.99874:102 101.00655:48 102.00913:143 103.00425:24 111.00392:24 112.00555:36 120.02062:12 143.05269:12 144.05469:12 203.07196:12
451	1.121	205.085	Unknown	[M+H]+	null	0	TRUE	null	null	null	null	null	null	999	FALSE	FALSE	FALSE	Normalized unit: pmol_per_10E6_cells	FALSE	FALSE	451	0	0	null	null	null	null	null	null	null	12.89	190401_TT1_Hclass_WK_Feces_028_C079_Pos	205.08524:2680 206.08990:337 207.09457:46	84.99459:12 91.05487:36 103.00741:24 103.05463:24 112.99823:12 115.05367:48 116.06117:12 127.05515:12 128.06259:48 129.06889:12 131.04919:12 132.05507:12 141.07104:60 144.05572:12 157.06285:24 160.05382:36 175.07508:12 187.07005:12
452	5.041	205.085	Unknown	[M+H]+	null	0.68	TRUE	null	null	null	null	null	null	999	FALSE	FALSE	FALSE	Normalized unit: pmol_per_10E6_cells	FALSE	FALSE	452	0	0	null	null	null	null	null	null	null	22.5	190401_TT1_Hclass_WK_Feces_007_B071_Pos	205.08607:3498 206.09074:419 207.09541:37	102.99744:12 121.03430:12 129.06966:12 149.02593:24
453	0.791	205.085	Unknown	[M+H]+	null	0.02	TRUE	null	null	null	null	null	null	999	FALSE	FALSE	FALSE	Normalized unit: pmol_per_10E6_cells	FALSE	FALSE	453	0	0	null	null	null	null	null	null	null	29.69	190408_TT1_Hclass_WK_Feces_047_C025_Pos	205.08540:6968 206.09007:1069 207.09474:89	75.02320:24 77.03777:60 78.04641:24 79.05244:12 84.99505:60 88.02880:12 89.03812:36 91.05383:131 102.01130:12 102.04758:36 103.00654:48 103.05241:36 103.06275:12 105.07016:60 112.99983:60 113.04003:24 114.04698:24 114.68225:12 115.05300:478 116.06057:60 117.07256:36 119.04084:12 119.08542:24 126.04610:24 127.05213:60 128.06073:447 129.06958:291 131.04821:60 131.08514:79 132.04913:12 132.05775:24 …
458	1.081	205.191	Unknown	[M+H]+	null	0.01	TRUE	null	null	null	null	null	null	999	FALSE	FALSE	FALSE	Normalized unit: pmol_per_10E6_cells	FALSE	FALSE	458	0	0	null	null	null	null	null	null	null	39.36	190401_TT1_Hclass_WK_Feces_042_B072_Pos	205.19054:3824 206.19520:399 207.19987:18	70.06510:48 71.04790:12 72.07956:48 84.08069:217 84.99393:24 87.04280:24 88.07539:12 97.09317:12 103.00515:24 110.09544:12 112.11087:60 128.10771:24 130.12268:370 142.08398:12
459	7.596	205.193	Unknown	[M+H]+	null	0	TRUE	null	null	null	null	null	null	999	FALSE	FALSE	FALSE	Normalized unit: pmol_per_10E6_cells	FALSE	FALSE	459	0	0	null	null	null	null	null	null	null	75.84	190408_TT1_Hclass_WK_Feces_027_C030_Pos	205.19334:6978 206.19801:1330 207.20268:214	77.04108:24 79.05411:48 81.06852:36 87.04314:12 91.05305:48 93.06751:24 95.08269:12 105.06777:12 107.08789:36 109.09918:12 117.07368:12 119.08330:12 163.15017:12
460	8.739	205.194	Unknown	[M+H]+	null	0.01	TRUE	null	null	null	null	null	null	999	FALSE	FALSE	FALSE	Normalized unit: pmol_per_10E6_cells	FALSE	FALSE	460	0	0	null	null	null	null	null	null	null	17.72	190404_TT1_Hclass_WK_Feces_047_A094_Pos	205.19389:2595 206.19856:527 207.20323:24	77.03766:48 79.05399:36 81.06842:24 91.05209:60 93.06774:36 95.08827:12 107.08232:24 117.05868:12 121.09961:24 129.07472:12
461	5.783	205.194	Unknown	[M+H]+	null	0	TRUE	null	null	null	null	null	null	999	FALSE	FALSE	FALSE	Normalized unit: pmol_per_10E6_cells	FALSE	FALSE	461	0	0	null	null	null	null	null	null	null	20.38	190408_TT1_Hclass_WK_Feces_031_C021_Pos	205.19408:2977 206.19874:554 207.20341:37	77.03937:36 77.04517:12 79.05362:36 81.07008:60 87.04536:12 91.05391:48 93.06995:72 93.08088:12 95.04805:12 95.08556:24 103.05126:24 105.04036:12 105.07000:24 107.08640:12 119.08274:12 121.10020:36 135.11556:12 175.07690:12
465	6.637	207.032	Unknown	[M+H]+	null	0.03	TRUE	null	null	null	null	null	null	999	FALSE	FALSE	FALSE	Normalized unit: pmol_per_10E6_cells	FALSE	FALSE	465	0	0	null	null	null	null	null	null	null	31.54	190408_TT1_Hclass_WK_Feces_QC_Pos_06	207.03151:4883 208.03618:1169 209.04084:0	71.03337:12 73.04532:24 73.05507:12 75.02490:12 88.95023:12 115.00331:36 118.99488:36 121.01331:12 132.00568:12 133.01504:48 137.00722:24 151.02882:24 153.00488:24 160.95281:36 162.96754:64 164.98384:66 174.96142:12 175.98014:36 176.98667:12 178.96483:36 180.97788:24 188.98754:12 189.02146:48 190.38321:12 190.99961:402 193.98676:12 195.00044:12 196.97762:24 207.03134:24 209.01068:100
467	1.348	207.091	Unknown	[M+H]+	null	0	TRUE	null	null	null	null	null	null	999	FALSE	FALSE	FALSE	Normalized unit: pmol_per_10E6_cells	FALSE	FALSE	467	0	0	null	null	null	null	null	null	null	24.57	190408_TT1_Hclass_WK_Feces_003_B014_Pos	207.09087:2533 208.09553:401 209.10020:24	113.04488:12 140.05000:12 150.04028:12 151.05436:24 152.06174:48 153.06758:12 163.05338:12 164.04813:12 165.05883:12 165.07776:12 178.08038:12 179.06982:36 180.07976:48 188.05065:12 189.07091:12 190.06241:97 191.06152:12 192.06704:79 205.07572:85 206.07978:48 207.08950:24
468	0.736	207.091	Unknown	[M+H]+	null	0.01	TRUE	null	null	null	null	null	null	999	FALSE	FALSE	FALSE	Normalized unit: pmol_per_10E6_cells	FALSE	FALSE	468	0	0	null	null	null	null	null	null	null	122.36	190328_TT1_Hclass_WK_Feces_014_B056_Pos	207.09091:32950 208.09558:4917 209.10025:380	75.02983:12 77.03727:48 78.03474:12 89.03971:12 102.04632:12 105.04649:12 113.03874:36 115.05257:24 117.05818:12 125.04217:12 126.04570:12 127.05205:24 127.06120:12 128.06136:24 129.04434:24 130.03684:12 137.03827:24 138.03105:12 138.04397:36 139.05164:72 140.04907:198 141.06692:12 149.03866:12 150.04522:177 151.05200:444 151.57438:12 152.06091:699 153.06853:288 154.06624:36 155.05991:60 161.0340…
470	0.803	207.149	Unknown	[M+H]+	null	0	TRUE	null	null	null	null	null	null	999	FALSE	FALSE	FALSE	Normalized unit: pmol_per_10E6_cells	FALSE	FALSE	470	0	0	null	null	null	null	null	null	null	93.22	190408_TT1_Hclass_WK_Feces_052_A019_Pos	207.14888:10587 208.15355:1668 209.15822:154	77.03720:12 105.06709:12 106.06496:12 107.07149:24 117.05599:24 122.09105:12 122.10143:24 133.01267:12
471	1.152	207.158	Unknown	[M+H]+	null	0.4	TRUE	null	null	null	null	null	null	999	FALSE	FALSE	FALSE	Normalized unit: pmol_per_10E6_cells	FALSE	FALSE	471	0	0	null	null	null	null	null	null	null	30.55	190328_TT1_Hclass_WK_Feces_047_C054_Pos	207.15840:6520 208.16307:677 209.16774:57	89.05823:12 151.03562:12 191.00537:12
475	2.98	209.08	Unknown	[M+H]+	null	0.06	TRUE	null	null	null	null	null	null	999	FALSE	FALSE	FALSE	Normalized unit: pmol_per_10E6_cells	FALSE	FALSE	475	0	0	null	null	null	null	null	null	null	30.62	190423_TT1_Hclass_WK_Feces_QC_Pos_07	209.08044:9088 210.08511:1136 211.08978:175	93.03243:84 121.02825:302 148.54961:12 149.02273:1022 152.50954:12 167.03732:24 191.07822:12 209.08586:12
477	0.815	209.131	Unknown	[M+H]+	null	0	TRUE	null	null	null	null	null	null	999	FALSE	FALSE	FALSE	Normalized unit: pmol_per_10E6_cells	FALSE	FALSE	477	0	0	null	null	null	null	null	null	null	60.09	190423_TT1_Hclass_WK_Feces_004_A041_Pos	209.13130:9675 210.13597:1265 211.14064:95	77.04151:12 79.05716:12 80.04461:12 103.05325:12 115.05164:24 128.06023:48 129.06787:24 139.05306:24 141.06953:70 150.04259:24 151.05277:48 152.06057:283 153.06804:153 154.07625:12 155.08645:94 163.05161:60 164.05853:36 164.06813:24 164.53884:12 164.54694:12 165.06856:1483 165.56097:12 166.07574:659 167.08403:130 168.09186:12 168.89155:12 176.06158:12 177.06656:12 178.07594:277 179.08441:293 180.…
481	21.576	209.189	Unknown	[M+H]+	null	0	TRUE	null	null	null	null	null	null	999	FALSE	FALSE	FALSE	Normalized unit: pmol_per_10E6_cells	FALSE	FALSE	481	0	0	null	null	null	null	null	null	null	452.79	210202_TT1_Iclass_WK_Feces_008_A107_Pos	209.18872:20069 210.19339:3156 211.19806:2725	70.03125:36 71.04799:24 77.03887:1108 77.69169:12 79.05548:368 81.07046:159 83.04940:36 83.08686:48 83.09226:24 84.08423:12 85.02944:36 85.06503:12 85.10257:12 91.05486:613 92.05288:12 93.07031:430 95.05163:24 95.06284:12 95.08818:68 96.05106:12 96.06207:12 97.06677:504 103.05546:318 105.03891:36 105.07055:48 106.07554:12 107.08581:48 109.06747:24 109.10667:24 110.03656:12 110.05727:24 110.07925:…
482	21.867	209.189	Unknown	[M+H]+	null	0.01	TRUE	null	null	null	null	null	null	999	FALSE	FALSE	FALSE	Normalized unit: pmol_per_10E6_cells	FALSE	FALSE	482	0	0	null	null	null	null	null	null	null	328.67	210202_TT1_Iclass_WK_Feces_Blank_Pos	209.18906:13686 210.19372:2346 211.19839:2059	70.02894:12 70.03877:12 71.04767:12 71.08730:12 77.03812:305 78.04518:12 79.05469:152 81.07127:69 82.04169:12 83.04832:36 83.08554:36 85.02887:24 85.10396:24 91.05451:233 93.07068:180 95.04876:36 95.08800:48 97.06682:95 97.10375:12 103.05634:95 105.03284:12 105.06916:24 107.04794:12 107.08265:12 107.08875:36 109.06550:24 109.10194:12 111.08289:246 117.07029:12 119.08921:12 121.10474:24 123.05349:…
484	0.799	210.112	Unknown	[M+H]+	null	0.46	TRUE	null	null	null	null	null	null	999	FALSE	FALSE	FALSE	Normalized unit: pmol_per_10E6_cells	FALSE	FALSE	484	0	0	null	null	null	null	null	null	null	58.16	190423_TT1_Hclass_WK_Feces_015_B044_Pos	210.11185:6931 211.11651:833 212.12118:279	70.03184:12 70.06413:12 77.03804:36 78.03174:12 79.05350:91 80.04997:60 81.05824:36 82.06679:24 84.08071:12 91.05411:36 93.05835:12 94.06276:36 95.05128:12 95.07180:12 95.08495:36 96.04569:12 96.08034:60 105.06948:36 106.06598:137 107.07100:48 107.07880:12 108.07938:12 109.05494:24 110.05947:217 111.06714:60 112.07551:24 120.07748:36 122.07877:12 122.09744:24 123.08118:48 124.07539:123 125.08620:…
485	0.758	210.159	Unknown	[M+H]+	null	0.01	TRUE	null	null	null	null	null	null	999	FALSE	FALSE	FALSE	Normalized unit: pmol_per_10E6_cells	FALSE	FALSE	485	0	0	null	null	null	null	null	null	null	48.33	190404_TT1_Hclass_WK_Feces_020_C094_Pos	210.15871:4826 211.16337:765 212.16804:42	71.08643:36 77.03801:12 80.04984:12 83.06089:60 94.76181:12 95.05978:655 96.07834:12 110.05995:36 112.08643:134 123.07653:24 124.07171:12 136.07464:12 138.09128:12 164.10510:24 168.09697:12 181.08728:12 210.15758:12 210.16673:12
486	3.75	210.184	Unknown	[M+H]+	null	0.01	TRUE	null	null	null	null	null	null	999	FALSE	FALSE	FALSE	Normalized unit: pmol_per_10E6_cells	FALSE	FALSE	486	0	0	null	null	null	null	null	null	null	48.38	190401_TT1_Hclass_WK_Feces_043_B080_Pos	210.18430:4150 211.18896:569 212.19363:38	84.07674:12 94.06856:24 96.04048:12 96.04628:12 97.05071:12 98.06176:12 110.06011:24 111.06385:12 210.18396:12
488	21.807	211.111	Unknown	[M+H]+	null	0	TRUE	null	null	null	null	null	null	999	FALSE	FALSE	FALSE	Normalized unit: pmol_per_10E6_cells	FALSE	FALSE	488	0	0	null	null	null	null	null	null	null	155.64	210202_TT1_Iclass_WK_Feces_Blank_Pos	211.11078:3295 212.11545:543 213.12011:146	77.03887:24 79.05468:24 81.06940:24 85.06314:12 85.06961:12 91.05551:545 95.04831:12 95.08867:12 105.03496:24 109.10585:12 135.10348:12 138.10158:12 154.07437:24 169.10480:12
493	1.01	212.127	Unknown	[M+H]+	null	0	TRUE	null	null	null	null	null	null	999	FALSE	FALSE	FALSE	Normalized unit: pmol_per_10E6_cells	FALSE	FALSE	493	0	0	null	null	null	null	null	null	null	80.19	190423_TT1_Hclass_WK_Feces_044_C042_Pos	212.12723:3266 213.13190:365 214.13656:0	79.05410:12 83.08728:24 98.09673:12 112.07711:12 131.08565:60 168.07740:12 177.12631:24
494	0.864	212.127	Unknown	[M+H]+	null	0.09	TRUE	null	null	null	null	null	null	999	FALSE	FALSE	FALSE	Normalized unit: pmol_per_10E6_cells	FALSE	FALSE	494	0	0	null	null	null	null	null	null	null	75.06	190423_TT1_Hclass_WK_Feces_058_B036_Pos	212.12749:6848 213.13215:731 214.13682:62	70.03060:12 70.06669:24 77.03763:24 79.05462:48 80.05014:24 81.06845:24 82.06493:36 83.08625:36 84.08249:12 91.05165:24 93.06716:24 94.06524:36 95.04902:12 95.06818:12 95.08459:36 96.04892:12 96.08062:36 97.06511:12 97.09911:36 97.10659:12 98.05885:36 103.05577:12 105.07097:12 107.06980:12 107.08757:24 108.08055:48 109.10338:12 110.05903:36 111.06788:24 112.07404:12 116.06296:12 119.08230:24 121.…
495	1.676	213.054	Unknown	[M+H]+	null	0.01	TRUE	null	null	null	null	null	null	999	FALSE	FALSE	FALSE	Normalized unit: pmol_per_10E6_cells	FALSE	FALSE	495	0	0	null	null	null	null	null	null	null	29.79	190408_TT1_Hclass_WK_Feces_056_A023_Pos	213.05377:6648 214.05844:1009 215.06311:97	77.04065:12 89.03822:36 89.04336:12 91.05142:36 102.04695:24 115.05367:695 126.04817:12 127.05408:48 128.06090:218 129.06891:60 131.04622:36 131.05465:12 138.04170:24 139.05382:380 140.06256:48 141.06949:2017 141.59043:12 142.03659:12 142.29089:12 145.06355:12 150.04817:24 151.05353:48 152.06143:36 155.05845:36 157.06296:168 157.75479:12 167.04975:60 168.05628:187 169.06377:177 184.04824:48 184.0…
496	21.576	213.147	Unknown	[M+H]+	null	0	TRUE	null	null	null	null	null	null	999	FALSE	FALSE	FALSE	Normalized unit: pmol_per_10E6_cells	FALSE	FALSE	496	0	0	null	null	null	null	null	null	null	57.75	210202_TT1_Iclass_WK_Feces_008_A107_Pos	213.14700:1894 214.15167:453 215.15634:847	71.01288:12 71.05014:12 77.03912:60 78.04163:12 81.07052:12 91.05404:24 92.06111:12 93.06857:24 95.05259:12 96.06084:12 105.03568:24 105.07216:12 107.08765:12 109.01287:24 111.08141:12 127.06014:12 128.05739:12 141.07240:12 142.07841:12 143.07960:12 152.06674:12 156.09891:24 157.06763:12 165.07793:12 168.08538:12 184.03726:24 197.09657:12 213.05689:24
497	3.877	213.149	Unknown	[M+H]+	null	0.02	TRUE	null	null	null	null	null	null	999	FALSE	FALSE	FALSE	Normalized unit: pmol_per_10E6_cells	FALSE	FALSE	497	0	0	null	null	null	null	null	null	null	30.74	190408_TT1_Hclass_WK_Feces_031_C021_Pos	213.14877:8901 214.15344:676 215.15811:0	77.03733:36 79.05280:24 83.04721:24 91.05383:24 93.07407:12 97.06256:12 105.06896:24 107.08656:24 109.06338:24 111.04221:24 125.05530:24 125.06545:36 135.08027:36 181.12705:12
499	5.151	213.184	Unknown	[M+H]+	null	0.3	TRUE	null	null	null	null	null	null	999	FALSE	FALSE	FALSE	Normalized unit: pmol_per_10E6_cells	FALSE	FALSE	499	0	0	null	null	null	null	null	null	null	36.68	190423_TT1_Hclass_WK_Feces_037_B040_Pos	213.18364:10686 214.18831:1341 215.19298:0	73.06384:12 77.03494:24 79.05463:24 81.06819:24 91.05261:12 93.06846:24 97.06624:12 107.08628:12 135.11657:12 177.15358:12
500	21.831	214.088	Unknown	[M+H]+	null	0	TRUE	null	null	null	null	null	null	999	FALSE	FALSE	FALSE	Normalized unit: pmol_per_10E6_cells	FALSE	FALSE	500	0	0	null	null	null	null	null	null	null	28.12	210202_TT1_Iclass_WK_Feces_Blank_Pos	214.08839:2055 215.09306:229 216.09773:0	77.03954:817 78.04182:12 78.04704:12 91.05775:12 93.07338:12 95.05087:12 95.08439:12 97.06297:12 105.03837:12 105.04379:24 105.04839:12 115.05736:12 129.07179:12 131.07198:12 141.00452:24 141.05316:12 157.08850:12 178.07679:12 186.09291:24 214.12651:12
502	4.37	214.18	Unknown	[M+H]+	null	0	TRUE	null	null	null	null	null	null	999	FALSE	FALSE	FALSE	Normalized unit: pmol_per_10E6_cells	FALSE	FALSE	502	0	0	null	null	null	null	null	null	null	74.3	190401_TT1_Hclass_WK_Feces_059_A089_Pos	214.17982:5887 215.18449:795 216.18916:71	71.04810:24 77.03860:222 79.05393:129 81.07052:230 83.04939:24 85.06399:24 91.05450:186 93.07096:60 95.05144:24 95.08530:238 97.06638:48 105.04520:48 105.07056:140 105.08070:12 107.08334:12 107.08991:24 109.06546:12 109.10356:12 117.07005:24 119.05878:12 119.08529:48 121.10382:24 129.07419:24 131.08950:12 133.09796:24 133.10282:24 135.11941:12 137.13254:24 141.00345:12 161.12980:12
503	5.225	214.252	Unknown	[M+H]+	null	0.16	TRUE	null	null	null	null	null	null	999	FALSE	FALSE	FALSE	Normalized unit: pmol_per_10E6_cells	FALSE	FALSE	503	0	0	null	null	null	null	null	null	null	60.06	190404_TT1_Hclass_WK_Feces_033_B096_Pos	214.25201:2592 215.25668:424 216.26135:24	77.03715:185 80.59099:12 105.04277:12 105.04996:12 214.25394:24
506	5.32	215.179	Unknown	[M+H]+	null	0.03	TRUE	null	null	null	null	null	null	999	FALSE	FALSE	FALSE	Normalized unit: pmol_per_10E6_cells	FALSE	FALSE	506	0	0	null	null	null	null	null	null	null	45.61	190401_TT1_Hclass_WK_Feces_056_C084_Pos	215.17935:22788 216.18402:4036 217.18869:2984	74.10059:12 77.03835:398 79.05485:102 80.06398:12 81.07113:79 91.04297:12 91.05505:1529 91.46555:12 93.07101:179 95.04895:24 95.08599:48 103.05520:24 104.06670:24 105.06946:394 105.50835:12 107.08666:48 109.10229:48 115.05574:75 116.06099:36 116.06827:12 117.06929:216 118.07786:12 119.05879:12 119.08539:149 121.10099:24 127.05416:24 128.06056:282 129.06912:366 130.07776:76 131.08528:304 131.26130…
507	4.892	216.194	NAE 10:0	[M+H]+	null	0.18	TRUE	3.83	216.196	C12H25NO2	NAE	LMVSBYPDMNAXPF-UHFFFAOYSA-N	O=C(NCCO)CCCCCCCCC	310	TRUE	TRUE	TRUE	Normalized unit: pmol_per_10E6_cells; Annotation method: Msp20221205132019_conventional_converted_dev_1	FALSE	FALSE	507	0	0.87	1	0.06	0.08	0.75	1	2	1.57	39.88	190328_TT1_Hclass_WK_Feces_024_A052_Pos	216.19508:2662 217.19975:292 218.20442:19	77.03982:12 83.08432:24 93.06675:12 97.06631:24 97.10156:24 105.07247:12 111.07609:12 111.08503:24 135.11916:12 188.10267:12 188.10941:12 216.10423:12 216.17230:12
516	1.188	217.155	Unknown	[M+H]+	null	0.01	TRUE	null	null	null	null	null	null	999	FALSE	FALSE	FALSE	Normalized unit: pmol_per_10E6_cells	FALSE	FALSE	516	0	0	null	null	null	null	null	null	null	6.7	190423_TT1_Hclass_WK_Feces_QC_Pos_06	217.15454:5072 218.15921:814 219.16388:236	71.04690:24 71.08432:24 73.06439:12 74.05823:36 79.05388:24 81.05722:12 81.07111:12 82.06576:24 83.05011:48 85.03845:123 87.04464:12 87.05512:12 89.05652:12 91.05388:12 97.06347:24 111.04296:24 111.11363:12 114.12827:12 125.09417:12 129.07317:12 141.06961:12 142.12250:12 155.07004:24 155.07992:12
518	0.236	217.186	Unknown	[M+H]+	null	0.01	TRUE	null	null	null	null	null	null	999	FALSE	FALSE	FALSE	Normalized unit: pmol_per_10E6_cells	FALSE	FALSE	518	0	0	null	null	null	null	null	null	null	2.36	190423_TT1_Hclass_WK_Feces_QC_Pos_04	217.18591:2894 218.19058:383 219.19525:0	71.04869:24 73.06311:12 83.04502:48 89.05675:12 105.06719:12 111.03934:24 113.05418:24 115.05552:12 128.05804:12 129.06744:36 155.06179:24
519	5.579	217.194	Unknown	[M+H]+	null	0	TRUE	null	null	null	null	null	null	999	FALSE	FALSE	FALSE	Normalized unit: pmol_per_10E6_cells	FALSE	FALSE	519	0	0	null	null	null	null	null	null	null	14.14	210202_TT1_Iclass_WK_Feces_003_A002_Pos	217.19432:3207 218.19899:595 219.20366:165	71.05041:12 77.03870:36 79.05351:92 79.06082:24 81.07221:62 83.04996:36 89.06218:24 91.05617:73 93.07274:48 95.08603:36 95.09447:36 101.05724:12 103.05568:24 105.07216:60 105.08320:12 107.08563:36 109.10343:24 111.05036:24 113.06416:12 117.07386:24 119.08432:36 119.09647:24 121.10456:36 123.13226:12 131.08377:12 132.09873:12 133.10234:24 137.05639:12 145.10578:12 147.11823:48 149.13419:12 149.147…
520	0.161	218.153	Unknown	[M+H]+	null	0	TRUE	null	null	null	null	null	null	999	FALSE	FALSE	FALSE	Normalized unit: pmol_per_10E6_cells	FALSE	FALSE	520	0	0	null	null	null	null	null	null	null	15.56	190401_TT1_Hclass_WK_Feces_043_B080_Pos	218.15308:1452 219.15774:264 220.16241:24	79.05368:12 105.03875:12 105.05314:12 105.06896:12 106.06366:24 107.04859:24 117.05565:24 119.07012:24 120.07891:12 122.05747:12 130.06234:48 130.07495:12 131.07274:12 132.04761:12 132.08098:24 133.05045:24 134.05785:36 134.06814:12 142.06917:12 143.07277:12 144.08411:12 145.09395:12 146.05941:48 146.07084:12 146.09616:24 147.06765:24 148.07600:48 157.08490:12 158.09512:12 159.06138:24 160.07522:…
521	4.714	218.211	Unknown	[M+H]+	null	0	TRUE	null	null	null	null	null	null	999	FALSE	FALSE	FALSE	Normalized unit: pmol_per_10E6_cells	FALSE	FALSE	521	0	0	null	null	null	null	null	null	null	18.8	190401_TT1_Hclass_WK_Feces_043_B080_Pos	218.21057:4425 219.21524:612 220.21991:56	77.03876:12 115.05167:12 116.05096:12 129.06827:24 132.07434:12 133.05770:24 134.05872:24 146.06589:24 146.09387:12 147.06719:24 148.07629:24 155.57709:12 158.09658:24 159.07014:24 160.07601:36 161.08301:12 172.11688:12 174.08945:48 188.10287:24 189.11210:24 190.12398:12 202.12395:24 218.14931:12
522	21.552	219.046	Unknown	[M+H]+	null	0	TRUE	null	null	null	null	null	null	999	FALSE	FALSE	FALSE	Normalized unit: pmol_per_10E6_cells	FALSE	FALSE	522	0	0	null	null	null	null	null	null	null	131.95	210202_TT1_Iclass_WK_Feces_008_A107_Pos	219.04607:2024 220.05073:368 221.05540:0	77.03846:65 78.04580:24 79.05394:60 81.03638:12 81.07074:60 83.04866:24 83.08581:12 91.05356:388 92.06605:12 93.07030:225 95.04650:24 95.08531:24 103.05073:48 103.06007:24 104.06357:24 105.06894:288 106.03401:12 106.08242:24 107.04938:12 107.08619:36 109.06514:36 115.05299:80 116.06099:36 117.06912:420 118.08376:12 119.08563:486 120.09062:12 121.06525:24 121.10071:237 123.06371:12 123.08202:24 12…
523	21.078	219.046	Unknown	[M+H]+	null	0	TRUE	null	null	null	null	null	null	999	FALSE	FALSE	FALSE	Normalized unit: pmol_per_10E6_cells	FALSE	FALSE	523	0	0	null	null	null	null	null	null	null	88.9	210202_TT1_Iclass_WK_Feces_007_A106_Pos	219.04620:1508 220.05087:228 221.05554:15	77.03869:292 78.04765:12 79.05377:184 81.07065:129 81.07844:24 83.05030:24 85.06561:12 91.05376:529 93.07162:60 95.05031:12 95.08520:48 103.05373:48 105.04241:24 105.06963:585 106.07689:12 107.04959:36 107.08545:60 109.06728:36 113.05990:12 115.05614:48 116.06275:12 117.07053:96 118.06649:12 118.07945:24 118.20529:12 119.04621:24 119.08627:495 120.07859:12 120.09627:12 121.06398:36 121.10276:137 …
525	0.814	219.054	Unknown	[M+H]+	null	0.12	TRUE	null	null	null	null	null	null	999	FALSE	FALSE	FALSE	Normalized unit: pmol_per_10E6_cells	FALSE	FALSE	525	0	0	null	null	null	null	null	null	null	31.89	190423_TT1_Hclass_WK_Feces_051_B045_Pos	219.05363:3547 220.05830:269 221.06297:88	71.95182:24 82.99666:36 83.03339:12 91.05166:12 93.06912:12 98.66576:12 98.97398:946 99.01569:12 105.07135:12 111.00174:12 116.98562:24 129.07049:12 158.07147:12 159.03176:36
526	0.95	219.112	Unknown	[M+H]+	null	0	TRUE	null	null	null	null	null	null	999	FALSE	FALSE	FALSE	Normalized unit: pmol_per_10E6_cells	FALSE	FALSE	526	0	0	null	null	null	null	null	null	null	52.54	190328_TT1_Hclass_WK_Feces_037_B052_Pos	219.11217:7500 220.11684:986 221.12150:167	77.03787:64 79.05493:48 80.05101:12 89.03935:24 90.04686:12 91.05259:48 91.05897:24 93.06980:86 98.97475:48 102.04379:12 103.05382:182 104.04913:24 105.05727:12 105.06917:48 116.04889:24 117.05654:24 118.06067:12 119.08440:12 120.08059:118 128.06033:24 129.07371:12 130.06530:101 131.06083:99 131.07191:144 132.06836:77 132.08149:24 133.07368:12 136.01678:12 141.05763:24 141.06757:12 142.05423:24 1…
528	4.424	219.173	Unknown	[M+H]+	null	0	TRUE	null	null	null	null	null	null	999	FALSE	FALSE	FALSE	Normalized unit: pmol_per_10E6_cells	FALSE	FALSE	528	0	0	null	null	null	null	null	null	null	17.58	190404_TT1_Hclass_WK_Feces_047_A094_Pos	219.17336:2691 220.17802:466 221.18269:74	79.05234:36 91.05575:36 98.97608:36 105.07147:12 117.07230:12 119.08568:24 121.06849:12 133.04640:12 133.10710:12 146.06196:12 161.07711:12 175.09174:24 189.10241:12
529	21.83	219.173	Unknown	[M+H]+	null	0	TRUE	null	null	null	null	null	null	999	FALSE	FALSE	FALSE	Normalized unit: pmol_per_10E6_cells	FALSE	FALSE	529	0	0	null	null	null	null	null	null	null	61.72	210202_TT1_Iclass_WK_Feces_QC_Pos_01	219.17345:7337 220.17811:2955 221.18278:428	77.03869:254 79.05432:110 81.06838:36 91.05341:725 93.06967:48 95.08490:24 103.05499:60 104.06571:24 105.04233:12 105.06935:333 106.07608:12 107.08440:36 109.06240:24 115.05453:24 117.06948:60 118.08238:12 118.71682:12 119.06493:12 119.08414:444 121.06569:24 121.10087:147 123.07967:24 127.05261:24 128.06048:80 129.07070:60 130.08033:36 131.05129:36 131.08772:60 132.05928:12 132.09153:12 133.06621…
530	21.981	219.174	Unknown	[M+H]+	null	0.01	TRUE	null	null	null	null	null	null	999	FALSE	FALSE	FALSE	Normalized unit: pmol_per_10E6_cells	FALSE	FALSE	530	0	0	null	null	null	null	null	null	null	31.27	210202_TT1_Iclass_WK_Feces_002_A001_Pos	219.17352:6808 220.17819:3285 221.18286:519	77.03727:178 78.81431:12 79.05328:127 81.06958:48 91.05367:286 93.06857:60 95.04742:24 95.08436:12 97.06434:12 102.04151:12 103.05201:36 104.05506:12 105.04368:12 105.06962:220 107.04583:24 107.05260:24 107.08358:24 109.10132:12 115.05608:60 117.06814:69 118.07545:12 119.04573:12 119.08444:312 121.10153:103 127.05758:24 128.06104:60 129.06952:99 130.07805:36 131.05087:12 131.08309:72 132.05522:12…
531	21.66	219.174	Unknown	[M+H]+	null	0.01	TRUE	null	null	null	null	null	null	999	FALSE	FALSE	FALSE	Normalized unit: pmol_per_10E6_cells	FALSE	FALSE	531	0	0	null	null	null	null	null	null	null	70.16	210202_TT1_Iclass_WK_Feces_009_A108_Pos	219.17352:7316 220.17819:3192 221.18286:526	77.03953:60 79.05567:65 81.07057:24 90.77043:12 91.05449:420 92.06587:12 93.07054:48 95.08646:12 103.05282:36 104.06055:12 105.06939:422 107.08620:36 109.10403:12 115.05520:36 116.05891:24 117.07171:48 119.04399:12 119.06973:12 119.08649:333 120.07972:12 121.10321:151 123.08538:12 127.05461:24 128.06310:97 129.07257:60 130.07838:24 131.04827:12 131.08606:136 132.05423:12 132.10100:12 133.06565:12…
533	3.789	219.186	RIKEN P-VS1 ID-476 from Cell_HEK293_WT_N_Ctr	[M+H]+	null	0.03	TRUE	3.78	219.186	null	Unknown	null	null	330	TRUE	TRUE	TRUE	Normalized unit: pmol_per_10E6_cells; Annotation method: Msp20221205132019_conventional_converted_dev_1	FALSE	FALSE	533	0	1	1	0.78	0.77	0.96	10	1	1.28	30.59	190423_TT1_Hclass_WK_Feces_015_B044_Pos	219.18649:9236 220.19116:1870 221.19583:0	77.01300:36 78.02198:60 92.03728:36 98.97294:24 105.04746:12 119.08390:12 129.07115:12 133.07356:12 145.10753:12 147.06554:12 147.09141:24 160.07176:24 161.07669:12 161.10874:12 163.12222:48 175.09524:24 175.12601:24 191.15378:36 219.18585:299
534	6.459	219.209	Unknown	[M+H]+	null	0.03	TRUE	null	null	null	null	null	null	999	FALSE	FALSE	FALSE	Normalized unit: pmol_per_10E6_cells	FALSE	FALSE	534	0	0	null	null	null	null	null	null	null	65.98	190404_TT1_Hclass_WK_Feces_022_C008_Pos	219.20949:18237 220.21416:3046 221.21882:313	77.03571:36 79.05358:60 81.06950:12 91.05356:24 93.06821:36 98.97077:12 98.97502:24 105.04528:12 105.06870:12 121.09997:36 128.05760:12 130.07096:12 148.06858:12 175.09082:24 203.15198:12 219.17083:12
535	4.201	219.21	Unknown	[M+H]+	null	0.03	TRUE	null	null	null	null	null	null	999	FALSE	FALSE	FALSE	Normalized unit: pmol_per_10E6_cells	FALSE	FALSE	535	0	0	null	null	null	null	null	null	null	48.45	190423_TT1_Hclass_WK_Feces_017_B033_Pos	219.21008:9960 220.21475:2029 221.21942:145	77.03853:60 79.05340:60 81.06798:36 83.08543:12 91.05537:36 93.06971:85 95.08562:36 98.97607:36 105.06637:12 107.08557:36 109.09923:12 119.08795:12 121.09972:12 131.06535:12 134.05410:12 135.11464:12 175.09087:12 189.10642:24 203.14226:12
537	5.939	219.21	Unknown	[M+H]+	null	0	TRUE	null	null	null	null	null	null	999	FALSE	FALSE	FALSE	Normalized unit: pmol_per_10E6_cells	FALSE	FALSE	537	0	0	null	null	null	null	null	null	null	50.96	190423_TT1_Hclass_WK_Feces_017_B033_Pos	219.21036:5881 220.21503:1007 221.21969:98	77.03837:60 79.05437:98 81.07008:48 91.05316:60 93.07080:85 95.08537:24 98.97330:12 105.06725:48 107.08398:48 109.09819:12 119.08456:12 121.10048:24 123.11966:12 135.11590:24 135.12487:12 149.07591:12 149.13331:12 161.07205:12 161.08540:12 162.08605:12 175.09418:24 203.14389:12
538	21.855	221.116	Unknown	[M+H]+	null	0.01	TRUE	null	null	null	null	null	null	999	FALSE	FALSE	FALSE	Normalized unit: pmol_per_10E6_cells	FALSE	FALSE	538	0	0	null	null	null	null	null	null	null	184.81	210202_TT1_Iclass_WK_Feces_Blank_Pos	221.11636:7232 222.12103:881 223.12570:0	73.04608:24 73.05363:12 76.80928:12 77.04089:24 79.05541:36 81.06880:24 91.05402:36 95.05102:24 95.08718:24 103.06128:12 105.04164:12 105.07062:86 107.04957:12 107.08297:12 109.06592:12 109.09629:12 115.05392:12 116.06119:24 117.07352:12 118.07474:12 119.09128:12 120.08842:12 121.06691:12 123.04642:24 128.06310:24 129.06276:12 129.07327:24 130.06993:24 131.05164:12 131.07975:24 132.06002:12 133.0…
542	6.829	221.226	Unknown	[M+H]+	null	0	TRUE	null	null	null	null	null	null	999	FALSE	FALSE	FALSE	Normalized unit: pmol_per_10E6_cells	FALSE	FALSE	542	0	0	null	null	null	null	null	null	null	19.57	190328_TT1_Hclass_WK_Feces_028_A067_Pos	221.22598:2018 222.23065:405 223.23532:594	79.05069:12 81.07361:12 95.08443:24
544	4.658	222.184	Unknown	[M+H]+	null	0.01	TRUE	null	null	null	null	null	null	999	FALSE	FALSE	FALSE	Normalized unit: pmol_per_10E6_cells	FALSE	FALSE	544	0	0	null	null	null	null	null	null	null	47.49	190404_TT1_Hclass_WK_Feces_008_B099_Pos	222.18440:5766 223.18907:862 224.19374:69	70.06401:24 72.08109:24 79.05288:24 81.03366:166 81.06984:48 87.04406:48 91.05241:12 93.07293:12 94.06813:24 95.05018:36 96.04470:12 98.06188:36 105.06610:12 108.04406:12 108.08231:12 110.09797:36 124.07695:36 136.07901:24 138.08818:12 150.09082:36 152.10766:24 164.10592:12 168.17434:24 222.18441:12
547	4.677	223.063	RIKEN P-VS1 ID-488 from Cell_C2C12_WT_N_4h50DHA	[M+H]+	null	0.04	TRUE	4.2	223.061	null	Unknown	null	null	330	TRUE	TRUE	TRUE	Normalized unit: pmol_per_10E6_cells; Annotation method: Msp20221205132019_conventional_converted_dev_1	FALSE	FALSE	547	0	0.97	0.99	0.47	0.5	0.94	3	1	1.19	16.76	190408_TT1_Hclass_WK_Feces_QC_Pos_06	223.06287:6438 224.06753:1236 225.07220:0	73.04556:48 79.05178:12 91.05833:24 93.03278:36 95.08715:12 103.00147:12 115.00025:12 118.99707:36 121.01390:12 121.03011:60 133.01325:36 137.00702:12 145.04975:12 147.03166:12 149.02318:283 151.03180:12 160.95370:24 162.97137:36 164.98637:48 167.03491:12 175.98254:12 176.98076:12 178.96209:48 180.97356:12 189.02127:36 190.99958:448 191.06699:12 193.99253:12 196.97043:12 207.02998:234 209.01177:2…
548	3.347	223.063	RIKEN P-VS1 ID-488 from Cell_C2C12_WT_N_4h50DHA	[M+H]+	null	0.02	TRUE	4.2	223.061	null	Unknown	null	null	330	TRUE	TRUE	TRUE	Normalized unit: pmol_per_10E6_cells; Annotation method: Msp20221205132019_conventional_converted_dev_1	FALSE	FALSE	548	0	0.91	0.99	0.45	0.48	0.94	3	1	1.18	15.74	190408_TT1_Hclass_WK_Feces_QC_Pos_07	223.06294:6498 224.06761:1005 225.07228:0	73.04694:160 75.02688:24 77.03432:12 91.05100:24 93.03480:24 115.00215:12 117.02012:12 118.99618:48 121.02903:48 121.04129:24 132.92356:12 133.01495:65 137.00940:12 145.04971:12 148.54251:12 149.02167:273 151.02331:24 153.00490:12 160.95236:36 162.96916:68 164.98593:36 175.97778:36 176.98032:12 177.95331:24 177.96305:12 178.96549:36 180.97873:48 180.98956:12 188.99187:12 189.01802:60 189.02809:12…
549	5.446	223.063	RIKEN P-VS1 ID-488 from Cell_C2C12_WT_N_4h50DHA	[M+H]+	null	0.01	TRUE	4.2	223.061	null	Unknown	null	null	330	TRUE	TRUE	TRUE	Normalized unit: pmol_per_10E6_cells; Annotation method: Msp20221205132019_conventional_converted_dev_1	FALSE	FALSE	549	0	0.82	0.99	0.39	0.42	0.93	3	1	1.15	17.63	190408_TT1_Hclass_WK_Feces_QC_Pos_04	223.06277:3333 224.06744:680 225.07211:0	73.04512:24 91.05512:12 93.03183:36 93.06856:12 95.05886:12 104.98017:12 115.00184:12 118.99515:24 121.02827:114 133.01318:24 135.03154:12 137.00643:24 149.02144:309 151.02556:36 160.95326:24 162.96878:60 164.98486:48 175.97771:12 177.95448:24 178.96643:24 180.97716:12 189.02121:24 190.99909:349 191.07652:12 193.98827:12 196.97728:24 207.03365:127 209.01094:204 223.02713:12 225.04585:85 227.02211…
550	2.981	223.097	RIKEN P-VS1 ID-491 from Mouse_Macrophage_WT_N_F1AA	[M+H]+	null	0.15	TRUE	2.99	223.096	null	Unknown	null	null	330	TRUE	TRUE	TRUE	Normalized unit: pmol_per_10E6_cells; Annotation method: Msp20221205132019_conventional_converted_dev_1	FALSE	FALSE	550	0	1	1	0.93	0.93	0.93	3	1	1.31	118	190423_TT1_Hclass_WK_Feces_QC_Pos_03	223.09634:77405 224.10101:8760 225.10568:1560	73.04442:12 77.03648:12 79.01838:12 79.05656:36 80.02505:48 83.04756:24 91.05235:12 93.03264:1974 101.01706:12 111.04313:122 120.64664:24 121.02932:4344 121.59288:24 121.60783:12 121.61557:12 121.89504:12 121.98569:12 122.01359:12 122.03494:12 122.12366:12 131.04206:12 139.03457:24 148.54923:77 148.55888:48 148.57510:24 148.93930:12 149.00010:10 149.02262:24738 149.21942:12 149.59020:24 149.61306…
551	7.941	223.132	Unknown	[M+H]+	null	0.01	TRUE	null	null	null	null	null	null	999	FALSE	FALSE	FALSE	Normalized unit: pmol_per_10E6_cells	FALSE	FALSE	551	0	0	null	null	null	null	null	null	null	35.79	190423_TT1_Hclass_WK_Feces_008_B043_Pos	223.13202:5221 224.13669:748 225.14135:103	71.01771:12 77.03732:60 78.04616:24 79.05454:36 81.06959:24 91.05282:193 92.06203:36 93.03479:48 93.06850:48 95.04641:24 97.03029:12 103.06266:12 105.04273:12 105.06964:36 107.04926:36 107.08411:24 109.06434:12 115.05066:12 119.04575:36 120.05360:24 121.02661:48 121.04010:36 121.06297:24 121.07336:12 129.06811:12 131.08500:12 133.01221:12 135.04579:24 147.07643:12 148.05213:48 149.02285:144 149.0…
555	21.576	223.204	Unknown	[M+H]+	null	0	TRUE	null	null	null	null	null	null	999	FALSE	FALSE	FALSE	Normalized unit: pmol_per_10E6_cells	FALSE	FALSE	555	0	0	null	null	null	null	null	null	null	238.34	210202_TT1_Iclass_WK_Feces_008_A107_Pos	223.20450:16627 224.20917:2426 225.21383:339	71.04884:24 71.08472:24 73.02639:24 73.04566:24 73.05832:12 77.03773:336 79.05493:460 81.06930:313 82.04241:12 82.79479:24 83.04836:329 83.08487:48 85.06512:24 85.09973:24 87.04763:12 91.05427:404 93.03269:36 93.06910:347 95.05088:24 95.08538:71 96.05519:12 97.06345:217 97.10230:24 99.08033:12 103.05329:24 105.03409:71 105.07119:60 106.05097:12 107.04610:24 107.08591:313 109.06525:24 109.10209:24…
556	21.195	223.205	Unknown	[M+H]+	null	0	TRUE	null	null	null	null	null	null	999	FALSE	FALSE	FALSE	Normalized unit: pmol_per_10E6_cells	FALSE	FALSE	556	0	0	null	null	null	null	null	null	null	124.54	210202_TT1_Iclass_WK_Feces_007_A106_Pos	223.20457:9188 224.20924:1874 225.21391:182	71.08955:24 73.04402:12 75.02474:24 77.03955:177 79.05356:114 81.07049:60 83.04906:94 83.08802:36 85.10008:12 91.05462:152 93.03554:24 93.07056:48 95.05043:24 95.08382:36 97.06324:74 97.10409:24 103.05469:24 105.03280:36 105.04570:24 105.06686:36 107.04722:24 107.08454:94 109.06287:12 109.06905:12 109.10541:12 110.07348:12 111.08016:48 115.00444:12 115.05374:60 117.07226:24 118.99770:24 121.03008…
557	21.867	223.205	Unknown	[M+H]+	null	0.01	TRUE	null	null	null	null	null	null	999	FALSE	FALSE	FALSE	Normalized unit: pmol_per_10E6_cells	FALSE	FALSE	557	0	0	null	null	null	null	null	null	null	181.93	210202_TT1_Iclass_WK_Feces_Blank_Pos	223.20477:10632 224.20944:1608 225.21411:228	71.05359:24 71.08849:12 77.03692:180 79.05383:158 81.06949:71 83.04936:113 83.08403:60 85.06557:12 91.05488:214 92.06163:36 93.03348:36 93.06838:103 95.08533:69 97.06399:110 97.10446:12 103.05281:48 105.03429:36 105.07134:24 107.08567:125 109.06643:12 109.09945:36 110.07816:12 111.08071:36 113.09245:12 115.05499:36 116.05893:24 117.06982:36 119.00523:24 119.08463:12 121.03004:60 121.10046:48 123.…
558	4.745	224.201	Unknown	[M+H]+	null	0.08	TRUE	null	null	null	null	null	null	999	FALSE	FALSE	FALSE	Normalized unit: pmol_per_10E6_cells	FALSE	FALSE	558	0	0	null	null	null	null	null	null	null	92.39	190404_TT1_Hclass_WK_Feces_008_B099_Pos	224.20068:116362 225.20535:15274 226.21002:1173	70.06575:76 72.04464:132 72.08078:12 74.09489:12 77.03782:78 78.03707:12 78.81061:12 79.05388:298 80.04828:24 80.06248:12 80.81860:24 81.03282:1016 81.04921:35 81.06891:634 82.06395:60 82.57797:12 83.04873:143 83.08643:103 84.04487:179 84.07924:36 84.08601:36 85.05173:60 86.05863:24 86.06449:12 86.09443:12 91.05375:227 93.06000:12 93.06983:88 94.04125:12 94.06520:24 95.04904:301 95.08396:48 96.04…
560	6.081	225.042	Unknown	[M+H]+	null	0.02	TRUE	null	null	null	null	null	null	999	FALSE	FALSE	FALSE	Normalized unit: pmol_per_10E6_cells	FALSE	FALSE	560	0	0	null	null	null	null	null	null	null	22.74	190408_TT1_Hclass_WK_Feces_QC_Pos_07	225.04234:8885 226.04701:1716 227.05168:0	73.04907:12 77.03767:36 78.03590:12 92.05809:12 93.05677:12 104.04691:36 105.03234:12 106.06278:36 132.04426:146 133.01039:12 137.00964:24 151.02516:12 164.96248:12 164.98231:12 165.04720:12 165.06703:12 176.98668:12 178.96346:12 180.08009:24 182.09500:12 191.00283:60 192.98979:24 193.00139:12 193.01087:12 207.03156:48 209.01097:48 209.02661:24 210.99869:12 225.04182:24 227.03754:24
561	6.642	225.043	Unknown	[M+H]+	null	0.04	TRUE	null	null	null	null	null	null	999	FALSE	FALSE	FALSE	Normalized unit: pmol_per_10E6_cells	FALSE	FALSE	561	0	0	null	null	null	null	null	null	null	22.78	190328_TT1_Hclass_WK_Feces_060_A071_Pos	225.04211:3060 226.04678:495 227.05145:0	77.03628:24 92.05842:12 105.03269:24 117.01573:12 118.99807:24 132.04172:36 133.01113:12 151.02509:12 162.96441:36 164.98253:24 165.06695:12 166.07806:12 175.97905:12 178.96286:12 189.01295:12 189.02259:24 190.99988:84 191.01333:24 192.00036:12 192.99781:24 207.03126:48 209.01359:36 209.03895:12 210.98804:12 225.03647:12 227.04168:12
564	2.77	225.101	Unknown	[M+H]+	null	0	TRUE	null	null	null	null	null	null	999	FALSE	FALSE	FALSE	Normalized unit: pmol_per_10E6_cells	FALSE	FALSE	564	0	0	null	null	null	null	null	null	null	19.84	190404_TT1_Hclass_WK_Feces_046_B098_Pos	225.10149:1860 226.10615:223 227.11082:43	77.03912:48 78.03965:12 79.05380:12 93.07442:12 96.05033:12 104.04853:24 105.04167:24 106.06354:36 132.04537:225 153.06701:12 165.06924:24 167.07441:12 180.07670:24 180.09083:12 192.99457:12 227.03533:12
566	3.453	225.184	Unknown	[M+H]+	null	0	TRUE	null	null	null	null	null	null	999	FALSE	FALSE	FALSE	Normalized unit: pmol_per_10E6_cells	FALSE	FALSE	566	0	0	null	null	null	null	null	null	null	20.03	190423_TT1_Hclass_WK_Feces_024_C035_Pos	225.18433:2573 226.18899:510 227.19366:64	77.03889:48 79.05382:36 81.06929:24 83.05417:12 83.08614:12 91.05467:12 93.06904:24 95.08644:12 97.03008:24 99.04245:60 104.05321:24 105.03893:12 105.07027:12 106.06537:12 107.04784:12 111.04508:24 113.05834:12 132.04365:76 140.08646:12 152.05875:12 165.06406:24 191.00110:12 207.03407:12 209.02757:12 225.18584:128
568	4.168	225.22	Unknown	[M+H]+	null	0.01	TRUE	null	null	null	null	null	null	999	FALSE	FALSE	FALSE	Normalized unit: pmol_per_10E6_cells	FALSE	FALSE	568	0	0	null	null	null	null	null	null	null	52.7	190328_TT1_Hclass_WK_Feces_043_B068_Pos	225.22015:7107 226.22482:1104 227.22949:74	77.03972:36 81.06949:24 85.10019:36 95.08169:24 105.03467:36 132.04355:24 165.07547:12 194.07805:12 197.10014:12 209.00839:12 211.00071:12
570	4.099	225.221	Unknown	[M+H]+	null	0.01	TRUE	null	null	null	null	null	null	999	FALSE	FALSE	FALSE	Normalized unit: pmol_per_10E6_cells	FALSE	FALSE	570	0	0	null	null	null	null	null	null	null	54.86	190423_TT1_Hclass_WK_Feces_041_A043_Pos	225.22054:4329 226.22520:653 227.22987:61	77.03782:36 79.05358:24 104.04896:24 105.03161:36 106.06493:24 132.04301:98 151.02467:12 165.04758:12 167.07912:12 192.99423:24
572	3.34	226.18	Unknown	[M+H]+	null	0.01	TRUE	null	null	null	null	null	null	999	FALSE	FALSE	FALSE	Normalized unit: pmol_per_10E6_cells	FALSE	FALSE	572	0	0	null	null	null	null	null	null	null	33.87	190408_TT1_Hclass_WK_Feces_031_C021_Pos	226.17961:2542 227.18428:257 228.18895:0	77.04186:12 79.05439:24 80.04848:24 96.04404:12 106.03661:12 106.06447:12 109.05432:36 110.05821:48 122.05979:12 123.06872:12 132.04189:12 133.04718:24 150.09013:12 180.17609:12 208.16828:66
573	5.432	226.216	Unknown	[M+H]+	null	0.14	TRUE	null	null	null	null	null	null	999	FALSE	FALSE	FALSE	Normalized unit: pmol_per_10E6_cells	FALSE	FALSE	573	0	0	null	null	null	null	null	null	null	57.46	190423_TT1_Hclass_WK_Feces_056_A039_Pos	226.21556:6874 227.22023:1167 228.22490:69	71.08733:12 72.07863:12 79.05627:12 81.06938:24 83.08195:12 83.09072:12 86.05815:12 91.05680:36 93.06918:36 95.08443:24 97.10549:24 107.08635:24 111.11773:12 121.10192:24 126.05372:12 132.04311:24 142.15535:12 184.20037:12
574	4.512	226.216	Unknown	[M+H]+	null	0.01	TRUE	null	null	null	null	null	null	999	FALSE	FALSE	FALSE	Normalized unit: pmol_per_10E6_cells	FALSE	FALSE	574	0	0	null	null	null	null	null	null	null	66.96	190401_TT1_Hclass_WK_Feces_011_B084_Pos	226.21599:4183 227.22066:579 228.22532:67	71.08297:12 79.05433:12 81.07106:12 93.06621:12 196.20767:12
575	11.512	226.253	Unknown	[M+H]+	null	0.04	TRUE	null	null	null	null	null	null	999	FALSE	FALSE	FALSE	Normalized unit: pmol_per_10E6_cells	FALSE	FALSE	575	0	0	null	null	null	null	null	null	null	65.38	190328_TT1_Hclass_WK_Feces_037_B052_Pos	226.25259:3961 227.25726:510 228.26193:33	132.04096:12
576	4.186	227.069	Unknown	[M+H]+	null	0.01	TRUE	null	null	null	null	null	null	999	FALSE	FALSE	FALSE	Normalized unit: pmol_per_10E6_cells	FALSE	FALSE	576	0	0	null	null	null	null	null	null	null	35.74	190328_TT1_Hclass_WK_Feces_042_C062_Pos	227.06915:4605 228.07382:648 229.07849:58	77.04080:24 115.05296:203 127.05364:12 128.06474:12 139.05256:36 140.06013:12 141.06921:777 150.04215:12 151.04801:24 151.06055:12 152.05902:24 159.04134:12 168.06103:36 169.06345:213 169.39021:12 171.07638:12 179.06024:12 197.06059:36 199.08015:12 209.06152:12 226.05989:12 227.07357:24
577	3.793	227.164	Unknown	[M+H]+	null	0	TRUE	null	null	null	null	null	null	999	FALSE	FALSE	FALSE	Normalized unit: pmol_per_10E6_cells	FALSE	FALSE	577	0	0	null	null	null	null	null	null	null	94.4	190401_TT1_Hclass_WK_Feces_018_C085_Pos	227.16380:8899 228.16847:1197 229.17314:283	77.03873:67 79.05370:239 81.06906:36 83.04907:93 83.08474:24 91.05379:48 93.06943:101 97.06567:36 107.08578:36 119.08633:12 131.08778:12 133.10207:12 135.11820:36 149.13115:12 153.12939:24
579	5.476	228.162	Unknown	[M+H]+	null	0	TRUE	null	null	null	null	null	null	999	FALSE	FALSE	FALSE	Normalized unit: pmol_per_10E6_cells	FALSE	FALSE	579	0	0	null	null	null	null	null	null	null	88.14	190423_TT1_Hclass_WK_Feces_011_C046_Pos	228.16158:3265 229.16624:209 230.17091:19	77.03745:24 79.05118:12 89.04086:24 91.05323:24 92.05101:12 115.05350:48 116.04744:36 116.05692:48 117.05404:60 117.06148:24 118.06152:60 118.07164:12 119.05791:24 129.06533:24 130.06561:36 131.05796:12 131.06921:12 132.07868:36 140.05068:36 142.06309:106 142.06983:36 143.05901:24 144.06796:48 145.06962:12 157.07690:60 158.08280:133 159.09096:997 159.11765:12 160.09416:82 171.09222:12 172.09755:2…
582	2.859	228.196	Unknown	[M+H]+	null	0.02	TRUE	null	null	null	null	null	null	999	FALSE	FALSE	FALSE	Normalized unit: pmol_per_10E6_cells	FALSE	FALSE	582	0	0	null	null	null	null	null	null	null	31.58	190401_TT1_Hclass_WK_Feces_QC_Pos_05	228.19502:3882 229.19969:633 230.20436:46	79.05348:48 81.06773:60 83.08370:12 85.06571:12 91.05449:48 93.06924:36 95.08591:118 97.10264:24 109.10332:36 119.08699:12 123.11898:24 133.10201:24 193.16228:12
583	6.013	228.232	Unknown	[M+H]+	null	0.95	TRUE	null	null	null	null	null	null	999	FALSE	FALSE	FALSE	Normalized unit: pmol_per_10E6_cells	FALSE	FALSE	583	0	0	null	null	null	null	null	null	null	57.06	190423_TT1_Hclass_WK_Feces_056_A039_Pos	228.23203:18683 229.23669:2953 230.24136:246	71.05038:24 71.08310:12 88.07708:24 102.09186:24 228.22857:12
584	4.793	228.268	Unknown	[M+H]+	null	0.11	TRUE	null	null	null	null	null	null	999	FALSE	FALSE	FALSE	Normalized unit: pmol_per_10E6_cells	FALSE	FALSE	584	0	0	null	null	null	null	null	null	null	54.11	190423_TT1_Hclass_WK_Feces_030_A110_Pos	228.26782:10529 229.27249:1592 230.27716:118	71.08461:24 85.10406:12 114.13020:12 228.26830:402
585	0.98	229.05	Unknown	[M+H]+	null	0.29	TRUE	null	null	null	null	null	null	999	FALSE	FALSE	FALSE	Normalized unit: pmol_per_10E6_cells	FALSE	FALSE	585	0	0	null	null	null	null	null	null	null	84.57	190401_TT1_Hclass_WK_Feces_059_A089_Pos	229.05009:51151 230.05476:6277 231.05943:1015	75.02079:12 77.03778:157 78.04446:12 86.01392:12 89.03695:36 91.05477:68 95.04639:12 95.05734:12 101.03801:36 102.04643:98 103.05393:371 105.04398:12 107.04684:36 113.03669:48 114.04661:12 114.69154:12 115.05322:406 116.06543:24 117.06965:48 118.04256:24 119.05413:12 121.03043:12 125.03555:24 126.04626:142 126.05771:12 127.05446:1017 127.65718:24 128.06187:4984 128.29841:12 128.50511:12 128.65531…
586	1.224	229.108	Unknown	[M+H]+	null	0	TRUE	null	null	null	null	null	null	999	FALSE	FALSE	FALSE	Normalized unit: pmol_per_10E6_cells	FALSE	FALSE	586	0	0	null	null	null	null	null	null	null	42.12	190328_TT1_Hclass_WK_Feces_051_C063_Pos	229.10793:5641 230.11259:672 231.11726:107	77.03605:24 91.05275:48 91.05852:24 103.05266:24 105.06873:24 116.04979:24 117.05807:24 118.06340:48 130.06262:24 131.05152:12 131.06437:12 132.07850:60 143.06113:12 144.06812:36 145.07630:12 146.08010:24 146.09278:12 147.09270:24 155.05591:12 157.07427:60 158.08924:36 159.08962:877 169.07080:12 170.06951:48 171.07869:158 174.10402:48 175.08369:36 184.08299:12 185.09735:24 186.09996:1263 191.2439…
588	0.821	229.154	Unknown	[M+H]+	null	0.01	TRUE	null	null	null	null	null	null	999	FALSE	FALSE	FALSE	Normalized unit: pmol_per_10E6_cells	FALSE	FALSE	588	0	0	null	null	null	null	null	null	null	99.72	210202_TT1_Iclass_WK_Feces_006_A105_Pos	229.15388:2766 230.15855:327 231.16322:89	70.06477:1250 72.08133:24 82.06558:12 96.08140:48 97.08629:12 99.00659:12 114.05440:24 114.09132:24 123.05659:12 141.64349:12 142.08565:874 183.08522:12 229.15793:60
590	7.835	229.179	Unknown	[M+H]+	null	0.01	TRUE	null	null	null	null	null	null	999	FALSE	FALSE	FALSE	Normalized unit: pmol_per_10E6_cells	FALSE	FALSE	590	0	0	null	null	null	null	null	null	null	83.55	190401_TT1_Hclass_WK_Feces_043_B080_Pos	229.17941:21001 230.18408:3182 231.18875:424	71.08765:48 81.06794:24 85.10141:48 95.08383:12 99.01028:12 117.08428:12 135.11703:12
596	3.167	230.066	Unknown	[M+H]+	null	0	TRUE	null	null	null	null	null	null	999	FALSE	FALSE	FALSE	Normalized unit: pmol_per_10E6_cells	FALSE	FALSE	596	0	0	null	null	null	null	null	null	null	93.09	190328_TT1_Hclass_WK_Feces_049_B065_Pos	230.06647:2582 231.07114:245 232.07580:29	128.04443:12 130.04009:12 136.04270:12 215.10018:24
597	21.576	230.174	Unknown	[M+H]+	null	0	TRUE	null	null	null	null	null	null	999	FALSE	FALSE	FALSE	Normalized unit: pmol_per_10E6_cells	FALSE	FALSE	597	0	0	null	null	null	null	null	null	null	76.15	210202_TT1_Iclass_WK_Feces_008_A107_Pos	230.17419:1558 231.17886:454 232.18353:189	77.03823:24 79.05687:12 81.06533:12 83.08891:12 91.05464:60 93.06002:24 95.05380:12 95.08459:24 99.00840:12 99.08172:12 105.03559:36 109.09793:12 111.07946:24 119.09349:12 125.09932:12 128.05691:24 128.11118:12 133.10745:12 141.07133:12 149.09862:12 194.09154:12 195.10557:12 202.06923:12 213.07590:12 230.20075:12
598	5.3	230.247	Unknown	[M+H]+	null	0.01	TRUE	null	null	null	null	null	null	999	FALSE	FALSE	FALSE	Normalized unit: pmol_per_10E6_cells	FALSE	FALSE	598	0	0	null	null	null	null	null	null	null	45.49	190404_TT1_Hclass_WK_Feces_021_A095_Pos	230.24733:2003 231.25200:402 232.25667:24	172.07523:12
599	4.846	230.247	Unknown	[M+H]+	null	0.01	TRUE	null	null	null	null	null	null	999	FALSE	FALSE	FALSE	Normalized unit: pmol_per_10E6_cells	FALSE	FALSE	599	0	0	null	null	null	null	null	null	null	112.38	190404_TT1_Hclass_WK_Feces_041_B010_Pos	230.24738:6026 231.25204:1039 232.25671:71	71.08522:24 212.23807:36 230.24221:24 230.25960:12
601	7.596	231.21	Unknown	[M+H]+	null	0	TRUE	null	null	null	null	null	null	999	FALSE	FALSE	FALSE	Normalized unit: pmol_per_10E6_cells	FALSE	FALSE	601	0	0	null	null	null	null	null	null	null	147.08	190408_TT1_Hclass_WK_Feces_027_C030_Pos	231.21017:9993 232.21484:2037 233.21951:2783	77.03885:129 79.05481:36 81.07068:89 83.08327:12 91.05292:75 93.06913:36 95.04829:24 95.08469:60 103.05452:12 105.04612:12 105.06819:88 107.08433:48 109.10099:36 111.04611:12 117.06887:24 119.08445:78 120.09112:12 121.09988:24 127.05703:12 131.08741:12 133.09889:73 135.11771:24 140.55232:12 141.00075:48 145.10430:12 147.11768:36 149.13363:12 161.13215:48 163.16003:12 173.13274:12 175.14652:48 187…
602	4.756	231.21	Unknown	[M+H]+	null	0	TRUE	null	null	null	null	null	null	999	FALSE	FALSE	FALSE	Normalized unit: pmol_per_10E6_cells	FALSE	FALSE	602	0	0	null	null	null	null	null	null	null	25.3	190404_TT1_Hclass_WK_Feces_022_C008_Pos	231.21040:2875 232.21507:649 233.21974:81	77.03880:143 79.05303:24 79.05845:24 81.07016:36 91.05260:36 93.06983:48 95.04918:24 95.08867:24 105.04347:36 105.06965:36 107.08291:24 119.08658:24 121.10200:24 135.11342:12 141.00126:24 147.12065:12 149.12813:12 157.09265:12 202.07626:12
603	5.318	231.211	Unknown	[M+H]+	null	0.08	TRUE	null	null	null	null	null	null	999	FALSE	FALSE	FALSE	Normalized unit: pmol_per_10E6_cells	FALSE	FALSE	603	0	0	null	null	null	null	null	null	null	90.78	190401_TT1_Hclass_WK_Feces_056_C084_Pos	231.21094:59169 232.21561:9847 233.22027:1062	77.03882:366 78.80214:12 79.05358:804 81.06945:1227 83.08488:76 91.05400:765 93.06979:977 94.07696:12 94.44752:12 94.78738:12 95.04806:36 95.08544:699 96.83661:12 97.10027:60 103.05183:48 104.05906:12 105.03885:12 105.04999:24 105.06818:703 106.07844:12 106.75007:12 107.08514:641 109.10084:303 115.05505:12 117.06907:48 119.05603:36 119.08585:486 121.09968:356 123.11573:151 128.06018:12 129.07140:…
605	21.879	232.111	Unknown	[M+H]+	null	0.01	TRUE	null	null	null	null	null	null	999	FALSE	FALSE	FALSE	Normalized unit: pmol_per_10E6_cells	FALSE	FALSE	605	0	0	null	null	null	null	null	null	null	91.22	210202_TT1_Iclass_WK_Feces_Blank_Pos	232.11156:1444 233.11622:449 234.12089:0	77.03710:36 77.04314:24 78.04042:24 95.08607:12 103.05185:12 104.05359:12 105.04435:12 126.05176:12 127.05418:283 128.04792:93 128.05841:60 129.06665:12 130.06692:12 131.07552:12 142.00472:12 144.08082:12 152.05010:12 153.05277:24 153.06666:12 153.58360:12 154.06416:262 155.06065:311 172.08100:12 174.09335:12 202.11870:12 202.13167:12 216.14256:12 217.08797:24 230.09203:24 230.10374:24 231.38111:…
607	4.024	232.226	Unknown	[M+H]+	null	0	TRUE	null	null	null	null	null	null	999	FALSE	FALSE	FALSE	Normalized unit: pmol_per_10E6_cells	FALSE	FALSE	607	0	0	null	null	null	null	null	null	null	73.37	190408_TT1_Hclass_WK_Feces_031_C021_Pos	232.22636:1726 233.23103:194 234.23570:14	81.07274:12 184.20383:12
608	5.39	233.035	Unknown	[M+H]+	null	0	TRUE	null	null	null	null	null	null	999	FALSE	FALSE	FALSE	Normalized unit: pmol_per_10E6_cells	FALSE	FALSE	608	0	0	null	null	null	null	null	null	null	131.62	190404_TT1_Hclass_WK_Feces_026_B002_Pos	233.03516:9322 234.03982:984 235.04449:0	74.01629:24 75.02184:60 75.02919:48 77.03685:12 86.99800:24 93.03655:24 110.99883:177 114.99556:24 121.02693:162 121.04675:24 129.00981:12 138.99657:536 140.62191:12 157.00832:12 233.02507:12
609	4.011	233.08	Unknown	[M+H]+	null	0.01	TRUE	null	null	null	null	null	null	999	FALSE	FALSE	FALSE	Normalized unit: pmol_per_10E6_cells	FALSE	FALSE	609	0	0	null	null	null	null	null	null	null	43.47	190328_TT1_Hclass_WK_Feces_014_B056_Pos	233.07993:4130 234.08459:507 235.08926:41	77.04070:48 115.05280:48 117.06544:12 127.05165:12 128.06256:48 129.06956:36 131.08151:12 135.04406:128 139.04937:12 145.06058:12 149.02421:24 155.05755:12 157.06250:12 173.05615:24 185.04939:24 186.06563:24 233.07845:12
610	3.704	233.08	Unknown	[M+H]+	null	0.07	TRUE	null	null	null	null	null	null	999	FALSE	FALSE	FALSE	Normalized unit: pmol_per_10E6_cells	FALSE	FALSE	610	0	0	null	null	null	null	null	null	null	68.93	190328_TT1_Hclass_WK_Feces_014_B056_Pos	233.08018:15854 234.08485:2552 235.08952:206	77.03515:12 89.03902:12 91.05427:12 115.05336:483 116.06098:24 117.06896:36 126.04781:24 127.05276:104 128.05960:36 129.07001:36 135.04266:24 135.05182:12 143.04702:185 143.06550:12 145.05519:12 145.06439:48 155.05489:63 157.06088:24 171.04090:12 172.05356:12 173.05840:114 185.05871:197
614	21.878	233.189	Unknown	[M+H]+	null	0	TRUE	null	null	null	null	null	null	999	FALSE	FALSE	FALSE	Normalized unit: pmol_per_10E6_cells	FALSE	FALSE	614	0	0	null	null	null	null	null	null	null	93.28	210202_TT1_Iclass_WK_Feces_Blank_Pos	233.18854:1555 234.19321:373 235.19787:460	77.03920:24 79.05183:24 91.05339:36 93.06958:24 107.04992:24 107.08579:12 109.10060:12 117.06811:24 117.07722:12 119.08472:24 121.06638:24 121.09847:12 126.04714:12 128.05669:36 128.10597:12 129.05275:12 129.07369:24 131.08045:12 131.08768:24 133.06335:24 133.09829:24 135.08539:12 141.06938:24 147.07998:24 149.09368:12 151.05219:12 152.06353:24 154.06056:36 155.06361:24 155.07389:24 156.06447:24 …
618	5.75	233.225	Unknown	[M+H]+	null	0.01	TRUE	null	null	null	null	null	null	999	FALSE	FALSE	FALSE	Normalized unit: pmol_per_10E6_cells	FALSE	FALSE	618	0	0	null	null	null	null	null	null	null	59.8	190404_TT1_Hclass_WK_Feces_022_C008_Pos	233.22530:5739 234.22996:834 235.23463:143	77.03854:36 79.05449:113 81.06932:213 91.05475:36 93.07002:60 95.08594:36 107.08428:24 109.10261:12 121.10048:65 135.11837:36
619	5.575	233.226	Unknown	[M+H]+	null	0.01	TRUE	null	null	null	null	null	null	999	FALSE	FALSE	FALSE	Normalized unit: pmol_per_10E6_cells	FALSE	FALSE	619	0	0	null	null	null	null	null	null	null	102.97	210202_TT1_Iclass_WK_Feces_003_A002_Pos	233.22559:6531 234.23025:1026 235.23492:98	77.03970:60 78.04252:12 79.05246:97 81.06947:528 83.08648:24 91.05363:36 93.07097:48 94.07578:12 95.08652:204 105.06778:12 107.08723:48 107.09748:12 109.10275:48 119.08627:12 121.10159:24 123.12000:24 133.09655:12 135.11692:24 137.13444:12 147.12481:12 148.11968:12 149.12954:12 149.13733:24 163.14808:48 177.18019:12
620	7.619	233.226	Unknown	[M+H]+	null	0	TRUE	null	null	null	null	null	null	999	FALSE	FALSE	FALSE	Normalized unit: pmol_per_10E6_cells	FALSE	FALSE	620	0	0	null	null	null	null	null	null	null	84	190408_TT1_Hclass_WK_Feces_027_C030_Pos	233.22562:3580 234.23028:581 235.23495:140	77.04199:36 79.05356:48 81.07007:12 91.05456:24 91.05822:12 93.06984:24 105.04197:12 105.06426:12 107.08548:24 109.10148:12 121.09958:24
621	6.023	233.226	Unknown	[M+H]+	null	0.03	TRUE	null	null	null	null	null	null	999	FALSE	FALSE	FALSE	Normalized unit: pmol_per_10E6_cells	FALSE	FALSE	621	0	0	null	null	null	null	null	null	null	78.08	190404_TT1_Hclass_WK_Feces_022_C008_Pos	233.22566:10835 234.23033:1640 235.23500:112	77.03866:60 79.05471:150 81.06987:159 83.08776:12 91.05693:60 93.07013:151 95.08491:48 97.09814:12 105.04339:36 105.06936:24 105.07823:12 107.08617:48 109.09885:24 109.10406:24 119.08294:12 121.10027:48 123.11975:24 133.10328:12 135.11529:36 149.12849:12 149.14005:12 151.14569:12 163.14433:12
623	21.717	235.168	Unknown	[M+H]+	null	0	TRUE	null	null	null	null	null	null	999	FALSE	FALSE	FALSE	Normalized unit: pmol_per_10E6_cells	FALSE	FALSE	623	0	0	null	null	null	null	null	null	null	31.88	210202_TT1_Iclass_WK_Feces_QC_Pos_01	235.16809:2746 236.17276:485 237.17743:514	73.06135:12 77.03876:12 79.05389:12 91.05252:12 95.04897:12 95.08255:24 121.10177:12 129.07373:12 135.08731:12 141.07191:12 145.10638:12 161.09446:12 179.11149:12 235.17002:36
624	21.552	235.168	Unknown	[M+H]+	null	0	TRUE	null	null	null	null	null	null	999	FALSE	FALSE	FALSE	Normalized unit: pmol_per_10E6_cells	FALSE	FALSE	624	0	0	null	null	null	null	null	null	null	59.32	210202_TT1_Iclass_WK_Feces_008_A107_Pos	235.16818:7671 236.17285:1309 237.17752:1158	70.07167:12 77.03921:48 79.05475:24 81.03470:12 81.07106:12 84.05146:12 87.08172:12 91.05439:60 93.06779:36 95.04779:24 95.08648:24 97.06670:12 105.03246:24 105.06916:12 107.04932:12 107.08794:12 110.03440:12 112.04438:24 115.04953:12 117.07078:12 119.05680:12 120.09337:12 121.10431:12 123.04246:36 123.05428:24 123.08518:12 131.08452:24 133.06640:12 133.10626:12 135.04704:36 135.08054:24 137.0576…
625	5.222	235.168	Unknown	[M+H]+	null	0.01	TRUE	null	null	null	null	null	null	999	FALSE	FALSE	FALSE	Normalized unit: pmol_per_10E6_cells	FALSE	FALSE	625	0	0	null	null	null	null	null	null	null	14.3	190404_TT1_Hclass_WK_Feces_022_C008_Pos	235.16820:4905 236.17287:717 237.17753:198	77.03862:24 79.05343:12 81.03259:24 84.05787:12 95.08344:12 135.07582:12 156.07239:12
627	21.916	235.168	Unknown	[M+H]+	null	0.01	TRUE	null	null	null	null	null	null	999	FALSE	FALSE	FALSE	Normalized unit: pmol_per_10E6_cells	FALSE	FALSE	627	0	0	null	null	null	null	null	null	null	43.95	210202_TT1_Iclass_WK_Feces_002_A001_Pos	235.16827:2308 236.17294:397 237.17761:503	70.07500:12 73.06534:12 79.05335:24 91.05599:12 105.06721:24 107.04906:12 109.10059:12 123.04477:12 128.06060:24 133.10323:12 141.06764:12 179.10868:48 235.16804:24
628	6.428	235.168	Unknown	[M+H]+	null	0.05	TRUE	null	null	null	null	null	null	999	FALSE	FALSE	FALSE	Normalized unit: pmol_per_10E6_cells	FALSE	FALSE	628	0	0	null	null	null	null	null	null	null	29.47	190404_TT1_Hclass_WK_Feces_038_B006_Pos	235.16805:11208 236.17271:1603 237.17738:533	77.03666:36 79.05217:36 81.07132:48 84.05295:12 91.05492:109 93.06936:48 95.04583:12 95.08426:36 103.05603:24 105.06839:211 106.07781:12 107.08523:36 111.04251:24 115.06019:12 117.07379:12 118.08485:12 119.08627:109 121.09717:24 121.10139:12 128.06491:12 129.07064:12 131.08418:60 133.10192:87 142.07456:12 143.08405:12 144.09400:24 145.10598:12 147.11520:24 155.07717:12 156.08969:24 157.10220:24 1…
629	0.578	235.168	Unknown	[M+H]+	null	0	TRUE	null	null	null	null	null	null	999	FALSE	FALSE	FALSE	Normalized unit: pmol_per_10E6_cells	FALSE	FALSE	629	0	0	null	null	null	null	null	null	null	18.19	190423_TT1_Hclass_WK_Feces_045_C044_Pos	235.16843:1793 236.17309:244 237.17776:391	70.07163:18 70.95589:12 72.05248:6 72.93693:12 74.06799:6 77.03595:18 79.05482:24 81.06780:12 84.05691:12 91.05426:6 93.06893:12 95.05096:12 95.08601:18 105.06940:12 107.08498:18 109.10214:6 112.04944:6 112.11852:6 119.08072:12 121.10001:6 133.10192:18 142.07693:6 142.94983:6 142.95721:6 147.11389:6 156.07199:6 161.14273:6 163.06774:6 179.10579:18 191.06660:6 217.19794:6 219.13787:6 235.17046:12
630	0.199	235.169	Unknown	[M+H]+	null	0.03	TRUE	null	null	null	null	null	null	999	FALSE	FALSE	FALSE	Normalized unit: pmol_per_10E6_cells	FALSE	FALSE	630	0	0	null	null	null	null	null	null	null	10.15	190401_TT1_Hclass_WK_Feces_059_A089_Pos	235.16872:1406 236.17338:151 237.17805:255	84.05583:24 107.05009:12 107.08670:12 147.11501:12 179.10070:12 179.11009:12 235.17108:12
632	4.634	235.169	Unknown	[M+H]+	null	0.01	TRUE	null	null	null	null	null	null	999	FALSE	FALSE	FALSE	Normalized unit: pmol_per_10E6_cells	FALSE	FALSE	632	0	0	null	null	null	null	null	null	null	16.95	190404_TT1_Hclass_WK_Feces_039_C004_Pos	235.16882:4800 236.17349:796 237.17816:319	77.03868:24 79.04909:12 79.05292:24 81.07297:12 91.05143:24 105.06945:48 107.08909:12 109.06569:12 109.10014:12 112.04958:24 119.08263:48 119.09799:24 128.06127:12 131.07921:12 133.09505:12 133.10250:36 141.07713:12 142.08141:12 145.10639:24 146.10954:12 147.12133:12 149.09540:12 156.06590:24 179.10712:24 218.10520:12
633	2.998	235.18	Unknown	[M+H]+	null	0.03	TRUE	null	null	null	null	null	null	999	FALSE	FALSE	FALSE	Normalized unit: pmol_per_10E6_cells	FALSE	FALSE	633	0	0	null	null	null	null	null	null	null	29.11	190408_TT1_Hclass_WK_Feces_052_A019_Pos	235.18037:21784 236.18504:3723 237.18971:331	83.04822:12 85.82243:24 85.82791:24 86.09573:2886 86.79011:12 86.99445:12 87.80354:12 111.04248:12 112.05171:12 119.06728:12 134.09474:24 156.07126:12 174.08391:12 235.18284:12
636	5.095	235.241	Unknown	[M+H]+	null	0.06	TRUE	null	null	null	null	null	null	999	FALSE	FALSE	FALSE	Normalized unit: pmol_per_10E6_cells	FALSE	FALSE	636	0	0	null	null	null	null	null	null	null	58.36	190408_TT1_Hclass_WK_Feces_060_C012_Pos	235.24117:8381 236.24583:2014 237.25050:0	77.04052:12 79.05449:36 81.06952:314 84.05401:12 91.05392:36 93.07239:12 94.07937:12 95.08549:111 109.10021:48 112.04610:12 123.11857:24 155.07222:12 179.10689:12
637	7.097	235.241	Unknown	[M+H]+	null	0.02	TRUE	null	null	null	null	null	null	999	FALSE	FALSE	FALSE	Normalized unit: pmol_per_10E6_cells	FALSE	FALSE	637	0	0	null	null	null	null	null	null	null	54.07	190328_TT1_Hclass_WK_Feces_017_C053_Pos	235.24126:2740 236.24592:599 237.25059:515	77.03789:12 79.05508:12 81.07111:12 95.08832:12 101.05844:24 102.06616:24 109.09652:12 112.04852:12 179.10594:24
638	21.101	236.072	Unknown	[M+H]+	null	0	TRUE	null	null	null	null	null	null	999	FALSE	FALSE	FALSE	Normalized unit: pmol_per_10E6_cells	FALSE	FALSE	638	0	0	null	null	null	null	null	null	null	36.78	210202_TT1_Iclass_WK_Feces_007_A106_Pos	236.07246:1431 237.07713:214 238.08180:0	70.06283:12 73.03073:12 77.03898:249 78.04742:12 91.05812:24 95.08663:12 97.01133:12 97.06801:12 105.06680:12 105.07412:12 106.07117:12 107.05115:12 109.06199:12 113.05990:123 131.08128:24 132.08534:24 134.09304:24 135.08341:12 137.06411:12 141.00191:24 145.06264:12 148.05600:12 148.11918:12 150.09405:12 158.11321:12 162.09102:12 162.11871:12 163.07182:12 165.11825:24 176.07930:12 179.10456:12 18…
639	21.552	236.073	Unknown	[M+H]+	null	0	TRUE	null	null	null	null	null	null	999	FALSE	FALSE	FALSE	Normalized unit: pmol_per_10E6_cells	FALSE	FALSE	639	0	0	null	null	null	null	null	null	null	37.25	210202_TT1_Iclass_WK_Feces_008_A107_Pos	236.07298:1516 237.07765:178 238.08232:72	77.03920:222 79.06203:12 81.06728:12 82.03991:12 86.06173:24 87.04964:12 89.05908:12 89.07034:12 91.05495:48 91.06332:12 92.05899:12 95.04921:12 97.01003:12 105.04783:24 107.08859:12 108.08313:12 113.06148:60 115.05933:12 120.08492:12 128.06917:12 129.06869:24 131.08551:24 134.09696:12 136.07573:12 137.09946:24 140.99976:12 141.01226:12 143.08113:12 146.09732:12 147.06698:12 147.09808:12 152.0691…
640	21.854	236.073	Unknown	[M+H]+	null	0	TRUE	null	null	null	null	null	null	999	FALSE	FALSE	FALSE	Normalized unit: pmol_per_10E6_cells	FALSE	FALSE	640	0	0	null	null	null	null	null	null	null	139.24	210202_TT1_Iclass_WK_Feces_Blank_Pos	236.07321:1180 237.07788:170 238.08255:0	77.03827:178 79.05397:24 80.05869:12 86.05482:12 91.05791:12 93.07355:12 105.04599:12 106.04073:12 113.05908:24 120.08275:12 123.04464:24 129.06246:12 134.09402:24 143.08816:12 145.09943:12 150.05063:12 179.11154:24 180.11005:24 180.13596:36 219.04406:12 219.13486:12 236.16471:12 236.17777:36
642	5.12	236.2	Unknown	[M+H]+	null	0.03	TRUE	null	null	null	null	null	null	999	FALSE	FALSE	FALSE	Normalized unit: pmol_per_10E6_cells	FALSE	FALSE	642	0	0	null	null	null	null	null	null	null	53.63	190404_TT1_Hclass_WK_Feces_008_B099_Pos	236.20021:8478 237.20488:1398 238.20955:2390	77.03917:12 79.05361:36 80.04788:12 81.03405:283 81.07125:36 83.04912:12 84.08066:48 84.08656:12 84.71581:12 85.01312:12 86.09551:60 91.05240:24 93.06836:12 95.04846:114 95.08710:12 105.06861:36 112.07650:36 122.09612:12 124.11100:24 132.08137:12 133.10136:12 134.09727:12 136.07419:12 138.09365:48 138.12546:12 150.09115:24 151.09322:12 151.11392:24 152.10911:12 164.11024:12 166.11880:12 208.20716…
643	1.509	237.138	Unknown	[M+H]+	null	0	TRUE	null	null	null	null	null	null	999	FALSE	FALSE	FALSE	Normalized unit: pmol_per_10E6_cells	FALSE	FALSE	643	0	0	null	null	null	null	null	null	null	253.85	190328_TT1_Hclass_WK_Feces_009_B051_Pos	237.13832:27622 238.14299:4999 239.14766:384	77.03713:60 78.04320:12 79.05333:24 89.03727:36 91.05292:438 92.04868:12 98.97449:36 103.05313:24 104.04938:127 105.06829:12 106.06637:36 114.69329:24 115.05313:1347 115.51268:12 116.04780:36 116.06215:24 116.98430:24 117.06049:24 117.07050:48 118.06376:36 119.06250:12 128.04884:60 128.06009:60 130.06310:12 132.07679:12 133.05909:12 139.05411:12 140.04835:130 141.05233:24 141.06634:12 142.06520:3…
645	4.18	237.185	Unknown	[M+H]+	null	0	TRUE	null	null	null	null	null	null	999	FALSE	FALSE	FALSE	Normalized unit: pmol_per_10E6_cells	FALSE	FALSE	645	0	0	null	null	null	null	null	null	null	35.82	190401_TT1_Hclass_WK_Feces_059_A089_Pos	237.18536:6298 238.19003:1443 239.19470:106	77.03727:24 79.05567:24 81.06915:60 81.07567:24 83.08434:24 91.05386:12 93.06796:12 93.07467:24 95.08569:60 105.07012:24 107.08689:12 109.10043:12 131.08236:12 135.12257:12 147.06677:12
646	4.044	237.22	Unknown	[M+H]+	null	0	TRUE	null	null	null	null	null	null	999	FALSE	FALSE	FALSE	Normalized unit: pmol_per_10E6_cells	FALSE	FALSE	646	0	0	null	null	null	null	null	null	null	18.51	190423_TT1_Hclass_WK_Feces_002_A050_Pos	237.22005:1913 238.22471:369 239.22938:36	73.04577:12 79.05382:24 81.06793:12 83.08394:12 91.05424:12 93.06825:12 95.08493:12 147.06598:12
647	21.576	237.22	Unknown	[M+H]+	null	0	TRUE	null	null	null	null	null	null	999	FALSE	FALSE	FALSE	Normalized unit: pmol_per_10E6_cells	FALSE	FALSE	647	0	0	null	null	null	null	null	null	null	163.96	210202_TT1_Iclass_WK_Feces_008_A107_Pos	237.22014:12180 238.22481:2077 239.22947:427	71.04588:12 71.05298:12 71.08470:48 73.04577:24 77.03804:672 78.04678:24 79.05405:192 80.06301:12 81.07068:172 81.60765:12 81.87662:12 83.04991:48 83.05950:12 83.08598:48 85.03174:12 85.10128:12 87.04698:12 91.05414:280 92.06407:24 93.07030:464 95.05107:12 95.07023:12 95.08455:164 95.09828:12 97.06349:512 97.10248:36 103.05395:24 105.04107:12 105.05000:12 105.06862:36 107.04900:12 107.08463:118 1…
648	21.101	237.22	Unknown	[M+H]+	null	0	TRUE	null	null	null	null	null	null	999	FALSE	FALSE	FALSE	Normalized unit: pmol_per_10E6_cells	FALSE	FALSE	648	0	0	null	null	null	null	null	null	null	117.02	210202_TT1_Iclass_WK_Feces_007_A106_Pos	237.22020:6598 238.22487:1121 239.22954:292	71.09026:24 73.04682:12 77.03774:143 78.04223:24 78.81140:12 79.05372:253 80.05332:12 81.07009:48 83.05024:36 83.06626:12 83.08538:48 85.02945:12 85.06479:24 91.05400:206 93.07022:73 95.05049:24 95.08552:36 97.06510:161 97.09845:12 105.03274:24 105.04322:12 105.06851:36 105.07695:24 106.04229:12 107.04941:12 107.08449:60 107.09135:12 109.06495:12 109.10557:12 111.07979:275 113.05869:36 114.06493:…
649	21.855	237.22	Unknown	[M+H]+	null	0.01	TRUE	null	null	null	null	null	null	999	FALSE	FALSE	FALSE	Normalized unit: pmol_per_10E6_cells	FALSE	FALSE	649	0	0	null	null	null	null	null	null	null	142.53	210202_TT1_Iclass_WK_Feces_Blank_Pos	237.22023:8096 238.22490:1330 239.22957:281	71.05300:12 71.08553:12 77.03699:114 78.04208:12 78.04731:12 79.05420:67 81.07081:48 82.79078:12 83.04810:60 83.08535:36 85.03257:12 85.09987:12 91.05409:122 93.07027:145 95.04677:24 95.08503:124 97.06353:81 103.05613:12 105.03645:12 105.06927:24 107.08511:36 110.73727:12 111.07976:296 111.11711:12 113.05813:12 115.05736:12 117.06727:12 119.08233:12 120.09055:12 121.10114:24 121.10765:12 124.0531…
650	6.355	237.221	Unknown	[M+H]+	null	0.02	TRUE	null	null	null	null	null	null	999	FALSE	FALSE	FALSE	Normalized unit: pmol_per_10E6_cells	FALSE	FALSE	650	0	0	null	null	null	null	null	null	null	36.98	190401_TT1_Hclass_WK_Feces_037_B077_Pos	237.22078:3490 238.22545:583 239.23011:118	71.08386:12 73.05050:12 77.04019:24 79.05472:24 81.07042:36 83.08558:36 85.06449:12 91.05586:24 93.06893:36 95.08540:24 97.06271:12 97.10765:12 107.08624:12 121.10144:36 135.11582:12 147.06524:24 149.02109:12 149.12388:12 175.14529:12
651	5.916	237.221	Unknown	[M+H]+	null	0.01	TRUE	null	null	null	null	null	null	999	FALSE	FALSE	FALSE	Normalized unit: pmol_per_10E6_cells	FALSE	FALSE	651	0	0	null	null	null	null	null	null	null	29.53	190423_TT1_Hclass_WK_Feces_017_B033_Pos	237.22092:11472 238.22558:1810 239.23025:172	73.04672:36 77.03908:12 79.05363:24 81.06959:48 83.04561:12 83.08575:48 91.05493:24 93.06861:48 95.05030:12 95.08648:36 97.06433:36 97.10028:24 98.97380:12 99.07922:12 107.08555:48 109.10080:24 111.07785:24 119.09298:12 121.10172:36 125.06067:12 131.08507:12 133.10256:12 135.11572:36 139.11148:24 147.06708:12 149.04679:12 163.14894:12 165.06873:12 237.22381:12
652	4.216	237.221	Unknown	[M+H]+	null	0.21	TRUE	null	null	null	null	null	null	999	FALSE	FALSE	FALSE	Normalized unit: pmol_per_10E6_cells	FALSE	FALSE	652	0	0	null	null	null	null	null	null	null	40.35	190423_TT1_Hclass_WK_Feces_017_B033_Pos	237.22095:31706 238.22562:5412 239.23028:434	71.08547:36 77.03806:84 79.05367:261 80.05943:12 81.07042:333 83.04819:24 83.08579:123 85.06384:12 91.05483:79 91.06147:12 93.07032:192 94.79270:12 95.08420:161 97.06389:48 97.10164:36 99.07723:12 105.06740:24 107.08413:75 109.10336:60 111.08218:12 113.09365:12 119.08774:12 121.10092:48 123.11442:12 135.11868:36 149.13346:48 163.14612:24 167.14229:12 219.20721:24 237.22019:12
653	3.209	238.063	Unknown	[M+H]+	null	0.07	TRUE	null	null	null	null	null	null	999	FALSE	FALSE	FALSE	Normalized unit: pmol_per_10E6_cells	FALSE	FALSE	653	0	0	null	null	null	null	null	null	null	63.58	190401_TT1_Hclass_WK_Feces_059_A089_Pos	238.06300:10748 239.06767:1663 240.07234:0	75.02124:24 77.03963:12 87.04451:12 101.03673:24 102.04594:48 105.03115:12 115.05551:36 116.06550:12 119.05196:12 127.05787:12 128.06322:24 129.04209:48 137.01542:81 140.02052:12 142.06450:60 142.62105:12 143.04868:12 143.07545:60 165.00932:48 170.06199:36 178.04156:78 189.02100:12 206.03944:12 223.75565:12 223.95720:12 224.17669:12 224.35636:12 224.56133:12 224.84529:12 226.19391:12 226.38282:12…
654	1.698	238.18	Unknown	[M+H]+	null	0	TRUE	null	null	null	null	null	null	999	FALSE	FALSE	FALSE	Normalized unit: pmol_per_10E6_cells	FALSE	FALSE	654	0	0	null	null	null	null	null	null	null	52.82	190401_TT1_Hclass_WK_Feces_018_C085_Pos	238.17969:7753 239.18436:1208 240.18902:98	91.05361:275 119.08611:12 128.06289:24 129.06804:48 147.07828:36 147.08926:12
656	0.828	239.139	Unknown	[M+H]+	null	0	TRUE	null	null	null	null	null	null	999	FALSE	FALSE	FALSE	Normalized unit: pmol_per_10E6_cells	FALSE	FALSE	656	0	0	null	null	null	null	null	null	null	50.25	190408_TT1_Hclass_WK_Feces_058_C027_Pos	239.13928:8411 240.14395:869 241.14862:122	70.02825:12 73.04976:12 79.05524:12 81.06454:12 82.06017:24 83.08549:162 91.05494:24 93.05755:24 94.06300:12 95.07920:12 97.07003:12 98.08975:24 98.09799:36 98.97118:12 100.97747:12 105.07057:12 106.06753:12 107.07283:12 108.07703:12 119.08323:12 122.09485:12 123.05507:36 123.08917:12 124.10941:12 126.08981:48 134.05757:12 150.12695:24 151.02705:12 177.06248:12 178.11567:12 193.13303:12 221.13233…
663	4.483	240.231	Unknown	[M+H]+	null	0.07	TRUE	null	null	null	null	null	null	999	FALSE	FALSE	FALSE	Normalized unit: pmol_per_10E6_cells	FALSE	FALSE	663	0	0	null	null	null	null	null	null	null	87.7	190401_TT1_Hclass_WK_Feces_006_C074_Pos	240.23141:8260 241.23608:1312 242.24075:154	71.08330:36 83.08897:12 95.08668:24 121.03664:12 183.17500:48 190.99828:12 240.23103:105
664	13.194	240.267	Unknown	[M+H]+	null	0.01	TRUE	null	null	null	null	null	null	999	FALSE	FALSE	FALSE	Normalized unit: pmol_per_10E6_cells	FALSE	FALSE	664	0	0	null	null	null	null	null	null	null	88.25	190423_TT1_Hclass_WK_Feces_004_A041_Pos	240.26717:1855 241.27183:276 242.27650:150	78.98410:24
665	12.976	240.267	Unknown	[M+H]+	null	0.13	TRUE	null	null	null	null	null	null	999	FALSE	FALSE	FALSE	Normalized unit: pmol_per_10E6_cells	FALSE	FALSE	665	0	0	null	null	null	null	null	null	null	53.26	190328_TT1_Hclass_WK_Feces_009_B051_Pos	240.26741:2970 241.27208:619 242.27675:337	149.02090:36 209.01154:12
667	12.344	240.268	Unknown	[M+H]+	null	0.08	TRUE	null	null	null	null	null	null	999	FALSE	FALSE	FALSE	Normalized unit: pmol_per_10E6_cells	FALSE	FALSE	667	0	0	null	null	null	null	null	null	null	60.49	190423_TT1_Hclass_WK_Feces_040_A112_Pos	240.26804:5135 241.27270:708 242.27737:170	149.02931:12 191.00469:24
668	6.072	240.269	Unknown	[M+H]+	null	0.02	TRUE	null	null	null	null	null	null	999	FALSE	FALSE	FALSE	Normalized unit: pmol_per_10E6_cells	FALSE	FALSE	668	0	0	null	null	null	null	null	null	null	53.22	190401_TT1_Hclass_WK_Feces_055_C081_Pos	240.26855:5401 241.27322:1001 242.27789:192	71.08421:24 83.08779:12 149.01901:36 149.02794:24 207.03620:24
669	7.124	241.073	Unknown	[M+H]+	null	0.02	TRUE	null	null	null	null	null	null	999	FALSE	FALSE	FALSE	Normalized unit: pmol_per_10E6_cells	FALSE	FALSE	669	0	0	null	null	null	null	null	null	null	24.64	190328_TT1_Hclass_WK_Feces_QC_Pos_07	241.07364:3877 242.07831:620 243.08297:0	123.11688:12 207.03523:24 209.01598:12
670	1.154	241.106	Unknown	[M+H]+	null	0	TRUE	null	null	null	null	null	null	999	FALSE	FALSE	FALSE	Normalized unit: pmol_per_10E6_cells	FALSE	FALSE	670	0	0	null	null	null	null	null	null	null	27.46	190408_TT1_Hclass_WK_Feces_042_B022_Pos	241.10629:2587 242.11096:344 243.11563:90	77.04086:24 78.04041:12 78.04680:24 79.05379:12 91.05596:24 105.03326:12 106.03807:36 106.04404:24 107.04987:12 121.02720:12 121.06232:48 122.03711:24 123.04282:118 124.05063:12 134.03319:24 137.05915:24 143.08531:12 147.11306:12 149.06090:12 151.03937:66 152.04822:36 155.08369:12 159.11732:12 165.06875:12 166.06178:12 167.07039:603 167.68590:12 181.08705:12 207.03020:12 241.19527:36
673	3.969	241.203	Unknown	[M+2H]2+	null	0.58	TRUE	null	null	null	null	null	null	999	FALSE	FALSE	FALSE	Normalized unit: pmol_per_10E6_cells	FALSE	FALSE	673	0	0	null	null	null	null	null	null	null	51.6	190408_TT1_Hclass_WK_Feces_007_B016_Pos	241.20308:6711 242.20775:287 243.21241:0	72.08112:12 77.03951:12 79.05435:48 81.06998:217 82.07541:12 84.08316:24 85.06282:24 93.06642:36 95.08604:24 97.10279:12 108.08828:12 121.10701:24 123.11770:36 150.02473:12 190.99644:12 207.03029:12 225.04499:12 240.20063:12
675	0.789	242.138	Unknown	[M+H]+	null	0	TRUE	null	null	null	null	null	null	999	FALSE	FALSE	FALSE	Normalized unit: pmol_per_10E6_cells	FALSE	FALSE	675	0	0	null	null	null	null	null	null	null	92.22	190423_TT1_Hclass_WK_Feces_015_B044_Pos	242.13753:1970 243.14220:226 244.14686:55	77.03695:24 79.05463:36 80.05017:36 81.05579:24 91.05461:24 93.07047:24 94.06621:24 95.08504:211 96.08097:24 106.06393:48 108.08302:12 109.06615:12 120.07773:24 121.08545:12 122.09582:12 123.07793:36 124.07462:60 130.06368:12 131.07346:12 136.11187:12 138.09297:24 138.10369:12 146.09463:12 148.07586:12 150.09585:12 152.06981:24 164.10632:150 167.08558:12 192.10049:70 206.11437:12 210.11531:12 214…
676	21.854	242.174	Unknown	[M+H]+	null	0	TRUE	null	null	null	null	null	null	999	FALSE	FALSE	FALSE	Normalized unit: pmol_per_10E6_cells	FALSE	FALSE	676	0	0	null	null	null	null	null	null	null	88.43	210202_TT1_Iclass_WK_Feces_Blank_Pos	242.17374:1208 243.17840:276 244.18307:482	77.04069:12 79.05647:12 81.07034:12 91.04972:24 93.07220:12 95.08457:12 97.06484:12 105.03089:12 105.06900:24 129.06485:24 151.07760:12 151.08637:12 169.08381:36 169.09202:12 209.03115:12 227.04915:12
678	6.255	242.247	Unknown	[M+H]+	null	0.05	TRUE	null	null	null	null	null	null	999	FALSE	FALSE	FALSE	Normalized unit: pmol_per_10E6_cells	FALSE	FALSE	678	0	0	null	null	null	null	null	null	null	46.36	190328_TT1_Hclass_WK_Feces_006_B070_Pos	242.24715:5821 243.25181:839 244.25648:100	71.08695:12 74.06103:12 88.07324:36 102.09203:24 116.10556:24 172.16785:12 242.24594:117
679	4.952	242.283	Unknown	[M+H]+	null	0.97	TRUE	null	null	null	null	null	null	999	FALSE	FALSE	FALSE	Normalized unit: pmol_per_10E6_cells	FALSE	FALSE	679	0	0	null	null	null	null	null	null	null	52.3	190328_TT1_Hclass_WK_Feces_059_A066_Pos	242.28323:4986 243.28790:757 244.29257:115	71.08666:36 130.15988:12 242.28554:12 242.29584:12
681	0.855	243.087	Unknown	[M+H]+	null	0.03	TRUE	null	null	null	null	null	null	999	FALSE	FALSE	FALSE	Normalized unit: pmol_per_10E6_cells	FALSE	FALSE	681	0	0	null	null	null	null	null	null	null	86.9	190404_TT1_Hclass_WK_Feces_058_B005_Pos	243.08699:18679 244.09166:2072 245.09633:132	77.03858:71 82.99339:12 89.03714:36 91.05219:92 95.04674:12 102.04564:12 103.05282:373 104.04982:36 105.04580:12 116.04904:183 117.05701:24 118.06483:215 126.03299:12 128.05064:60 129.04526:36 130.06450:275 131.06970:12 134.05849:12 141.03777:24 142.05445:60 143.05896:103 144.06167:24 144.60701:12 145.07559:679 147.00659:12 153.04251:36 155.05833:24 156.05410:48 157.06335:277 158.09227:12 163.088…
682	1.572	243.101	Unknown	[M+H]+	null	0.03	TRUE	null	null	null	null	null	null	999	FALSE	FALSE	FALSE	Normalized unit: pmol_per_10E6_cells	FALSE	FALSE	682	0	0	null	null	null	null	null	null	null	69.1	190328_TT1_Hclass_WK_Feces_029_B057_Pos	243.10133:10081 244.10600:1573 245.11067:178	77.03866:256 79.05382:131 81.07103:12 90.04999:24 91.05304:36 93.06956:12 95.04830:36 103.05458:210 105.03014:12 105.04340:24 105.06887:551 106.71506:12 107.04820:478 109.02935:12 109.05939:12 115.05354:82 121.06409:36 122.65706:12 123.04393:341 131.04753:12 131.05818:24 132.63846:12 133.06439:746 137.05738:12 149.05843:36
683	3.778	243.195	Unknown	[M+H]+	null	0.02	TRUE	null	null	null	null	null	null	999	FALSE	FALSE	FALSE	Normalized unit: pmol_per_10E6_cells	FALSE	FALSE	683	0	0	null	null	null	null	null	null	null	35.34	190401_TT1_Hclass_WK_Feces_059_A089_Pos	243.19518:2742 244.19984:546 245.20451:46	79.04955:12 79.05766:12 81.06985:36 93.07111:12 95.08450:122 105.06554:24 109.10225:12 121.09835:12 197.18946:12
685	7.431	243.21	Unknown	[M+H]+	null	0	TRUE	null	null	null	null	null	null	999	FALSE	FALSE	FALSE	Normalized unit: pmol_per_10E6_cells	FALSE	FALSE	685	0	0	null	null	null	null	null	null	null	197.33	190401_TT1_Hclass_WK_Feces_003_C075_Pos	243.21004:10266 244.21470:2109 245.21937:353	77.03638:48 79.05340:88 81.07033:60 91.05408:95 93.07125:48 95.08537:48 105.04228:12 105.06847:60 107.08461:36 109.09797:12 115.05608:48 116.06322:12 117.06898:62 119.08500:48 121.10467:48 128.06178:93 129.06963:140 130.07819:24 131.08455:155 131.09653:24 133.10148:60 135.11507:36 141.06989:36 142.07983:24 143.08538:62 145.09983:108 147.11578:36 149.13100:24 153.06468:24 153.07510:12 155.08368:60…
686	7.257	243.21	Unknown	[M+H]+	null	0	TRUE	null	null	null	null	null	null	999	FALSE	FALSE	FALSE	Normalized unit: pmol_per_10E6_cells	FALSE	FALSE	686	0	0	null	null	null	null	null	null	null	27.76	190401_TT1_Hclass_WK_Feces_015_B083_Pos	243.21011:1295 244.21478:218 245.21945:60	71.08300:12 91.05188:24 93.06672:24 95.08460:12 109.10420:12 116.06385:12 129.06727:12 131.08580:24 135.11616:12 145.10769:24 147.11931:12 161.13299:12 171.11701:12 187.14487:12
687	6.154	243.21	Unknown	[M+H]+	null	0.03	TRUE	null	null	null	null	null	null	999	FALSE	FALSE	FALSE	Normalized unit: pmol_per_10E6_cells	FALSE	FALSE	687	0	0	null	null	null	null	null	null	null	72.83	190401_TT1_Hclass_WK_Feces_059_A089_Pos	243.21045:14375 244.21512:3102 245.21978:1126	77.03867:48 79.05433:115 81.07088:48 83.08586:12 91.05363:167 93.07118:12 95.08662:24 104.06365:24 105.06942:82 107.08380:24 109.09985:24 115.05256:24 116.06134:12 117.07335:60 119.08503:48 121.09839:36 128.05616:24 129.06629:36 130.07971:24 131.08519:179 133.10078:48 135.11302:24 143.08854:36 145.10233:60 147.11583:116 149.12846:24 157.10391:12 159.11775:60 161.13212:48 163.14834:12 171.11503:12…
688	21.879	244.169	Unknown	[M+H]+	null	0.01	TRUE	null	null	null	null	null	null	999	FALSE	FALSE	FALSE	Normalized unit: pmol_per_10E6_cells	FALSE	FALSE	688	0	0	null	null	null	null	null	null	null	80.4	210202_TT1_Iclass_WK_Feces_Blank_Pos	244.16862:1371 245.17329:412 246.17796:277	71.08908:12 77.03895:24 79.05420:24 81.06839:36 83.08855:12 85.06493:12 91.05373:36 92.05473:12 93.07271:12 95.08987:24 103.05288:12 105.03327:12 107.08634:115 107.09305:24 116.04842:12 117.05816:12 119.07149:48 119.08376:12 128.05903:12 129.06541:12 130.06747:24 131.07357:24 131.08812:12 132.04853:12 133.09989:24 141.06733:12 143.07111:12 144.08174:48 145.05181:70 145.10086:12 146.05723:114 146.…
689	21.599	244.169	Unknown	[M+H]+	null	0	TRUE	null	null	null	null	null	null	999	FALSE	FALSE	FALSE	Normalized unit: pmol_per_10E6_cells	FALSE	FALSE	689	0	0	null	null	null	null	null	null	null	98.79	210202_TT1_Iclass_WK_Feces_008_A107_Pos	244.16895:1753 245.17361:528 246.17828:422	77.03705:24 78.04119:12 79.05280:24 81.07237:24 83.08224:12 86.09643:12 91.05389:36 93.06795:12 93.07559:12 95.08564:24 97.06768:24 97.10310:24 103.05324:24 105.03315:12 105.06887:12 107.08457:12 109.09719:12 118.06390:48 119.07205:36 125.09775:12 130.06330:24 130.07309:12 131.08884:24 132.08700:12 133.05318:36 134.05556:24 135.12587:12 139.11225:12 141.09384:12 142.06535:24 143.07648:24 144.0803…
690	7.209	244.19	Unknown	[M+H]+	null	0.01	TRUE	null	null	null	null	null	null	999	FALSE	FALSE	FALSE	Normalized unit: pmol_per_10E6_cells	FALSE	FALSE	690	0	0	null	null	null	null	null	null	null	49.18	190401_TT1_Hclass_WK_Feces_QC_Pos_07	244.19022:3958 245.19488:603 246.19955:60	107.08718:12 109.10113:12 135.11831:12 149.09213:12
692	7.036	244.19	Unknown	[M+H]+	null	0.01	TRUE	null	null	null	null	null	null	999	FALSE	FALSE	FALSE	Normalized unit: pmol_per_10E6_cells	FALSE	FALSE	692	0	0	null	null	null	null	null	null	null	56.98	190401_TT1_Hclass_WK_Feces_QC_Pos_06	244.19009:3803 245.19476:640 246.19943:55	72.04405:12 77.03640:24 81.06948:24 82.99600:12 91.05737:12 95.08814:12 107.08563:12 128.06384:12
693	4.512	244.227	SPB 14:1;O2	[M+H]+	null	0.01	TRUE	4.23	244.227	C14H29NO2	Sph	VDRZDTXJMRRVMF-UHFFFAOYSA-N	OCC(N)C(O)C=CCCCCCCCCC	310	TRUE	TRUE	TRUE	Normalized unit: pmol_per_10E6_cells; Annotation method: Msp20221205132019_conventional_converted_dev_1	FALSE	FALSE	693	0	0.99	1	0.35	0.43	0.8	5	2	1.69	72.21	190408_TT1_Hclass_WK_Feces_031_C021_Pos	244.22629:2564 245.23096:627 246.23562:58	77.03560:12 79.05418:36 80.04799:12 81.07079:12 82.06293:24 82.06865:12 83.08234:12 91.05249:24 93.07015:12 95.08304:12 96.07831:12 105.07027:12 111.00505:12 196.20401:12 208.19981:24 208.21528:24 216.08705:12 226.21615:12
694	3.45	245.081	Unknown	[M+H]+	null	0.01	TRUE	null	null	null	null	null	null	999	FALSE	FALSE	FALSE	Normalized unit: pmol_per_10E6_cells	FALSE	FALSE	694	0	0	null	null	null	null	null	null	null	118.46	190401_TT1_Hclass_WK_Feces_040_A082_Pos	245.08057:14371 246.08523:2286 247.08990:589	118.04375:12 131.04475:24 139.05112:12 146.03418:36 157.06965:12 161.06112:24 171.03845:12 175.07501:12 185.05780:12 185.07117:12 213.05575:12
695	3.103	245.116	Unknown	[M+H]+	null	0	TRUE	null	null	null	null	null	null	999	FALSE	FALSE	FALSE	Normalized unit: pmol_per_10E6_cells	FALSE	FALSE	695	0	0	null	null	null	null	null	null	null	61.89	190423_TT1_Hclass_WK_Feces_011_C046_Pos	245.11630:3056 246.12097:480 247.12564:56	77.03836:48 79.05356:12 81.07252:12 91.05531:36 103.05355:12 105.07114:36 107.04942:12 115.05438:60 119.04768:24 128.06133:36 131.05145:12 133.06580:36 141.07108:24 143.04910:60 147.04558:48 161.05704:95 165.07352:12 169.06907:12 171.04695:36 185.04967:12 189.04612:12 189.05475:97
697	1.278	245.185	Unknown	[M+H]+	null	0.03	TRUE	null	null	null	null	null	null	999	FALSE	FALSE	FALSE	Normalized unit: pmol_per_10E6_cells	FALSE	FALSE	697	0	0	null	null	null	null	null	null	null	43.08	190404_TT1_Hclass_WK_Feces_018_B008_Pos	245.18524:6868 246.18991:754 247.19458:55	72.08034:391 85.82436:12 86.09532:449 132.10197:12 146.11822:48 146.12562:12
698	7.635	245.225	Unknown	[M+H]+	null	0.1	TRUE	null	null	null	null	null	null	999	FALSE	FALSE	FALSE	Normalized unit: pmol_per_10E6_cells	FALSE	FALSE	698	0	0	null	null	null	null	null	null	null	51.46	190408_TT1_Hclass_WK_Feces_047_C025_Pos	245.22536:13105 246.23002:2365 247.23469:231	77.03907:48 79.05318:133 81.06917:96 81.07983:12 83.08691:12 91.05325:148 93.06945:60 95.08560:89 105.06855:133 107.08565:36 109.10186:12 115.05380:12 117.07083:24 119.08529:60 121.10126:24 131.08302:36 133.10105:89 135.11507:24 145.10173:24 147.11594:66 149.13191:24 159.11441:12 161.13183:36 163.15070:24 173.12959:24 175.14667:36 188.56557:12 189.16209:24 203.18628:12 215.08299:12 245.21326:12 2…
699	5.087	245.226	Unknown	[M+H]+	null	0.48	TRUE	null	null	null	null	null	null	999	FALSE	FALSE	FALSE	Normalized unit: pmol_per_10E6_cells	FALSE	FALSE	699	0	0	null	null	null	null	null	null	null	72.53	190408_TT1_Hclass_WK_Feces_060_C012_Pos	245.22554:28915 246.23021:5260 247.23488:1079	71.08494:24 77.03695:231 79.05325:348 80.81626:12 81.06860:321 83.08449:24 90.76878:12 91.05283:1071 91.60451:12 91.89080:12 92.05901:12 93.06835:246 95.04886:24 95.08463:231 97.10159:12 103.05542:36 104.06232:12 104.73689:12 105.04155:12 105.05117:24 105.06854:631 106.07955:12 107.08329:180 109.10084:140 115.05726:12 117.06814:90 118.07829:12 119.08310:324 121.09980:142 123.11472:24 129.06651:12…
700	6.326	245.226	Unknown	[M+H]+	null	0	TRUE	null	null	null	null	null	null	999	FALSE	FALSE	FALSE	Normalized unit: pmol_per_10E6_cells	FALSE	FALSE	700	0	0	null	null	null	null	null	null	null	130.71	190408_TT1_Hclass_WK_Feces_004_B023_Pos	245.22562:5929 246.23028:1241 247.23495:580	79.05309:24 81.06908:36 82.15985:12 91.05231:60 93.07147:36 95.08477:12 105.06925:12 107.07949:12 117.06996:12 119.08377:24 121.10471:24 133.10249:24 147.11556:12 161.13400:12
701	6.571	245.226	Unknown	[M+H]+	null	0.73	TRUE	null	null	null	null	null	null	999	FALSE	FALSE	FALSE	Normalized unit: pmol_per_10E6_cells	FALSE	FALSE	701	0	0	null	null	null	null	null	null	null	177.25	190401_TT1_Hclass_WK_Feces_059_A089_Pos	245.22614:83548 246.23080:10980 247.23547:2695	71.08853:12 77.03868:433 79.05424:923 80.81528:12 81.06961:677 83.08513:48 85.10020:12 90.76504:12 91.05427:1679 91.58868:12 92.06266:12 92.14144:12 93.06959:741 95.05256:12 95.08539:648 97.10194:24 103.05223:36 103.05992:24 104.06117:24 104.73645:12 105.04389:47 105.06960:652 106.07550:12 107.08598:337 107.95091:12 109.06836:12 109.10127:162 115.05491:12 116.06388:12 117.06926:60 119.08561:354 1…
702	6.171	245.226	Unknown	[M+H]+	null	0.02	TRUE	null	null	null	null	null	null	999	FALSE	FALSE	FALSE	Normalized unit: pmol_per_10E6_cells	FALSE	FALSE	702	0	0	null	null	null	null	null	null	null	108.59	210202_TT1_Iclass_WK_Feces_006_A105_Pos	245.22618:12488 246.23085:2180 247.23552:226	77.03851:133 79.05525:240 81.07158:375 83.08793:36 83.99774:12 90.77393:12 91.05445:805 93.07142:347 95.05074:12 95.08649:291 95.09814:24 103.05653:36 105.07142:647 107.08959:173 109.10337:36 115.05292:24 117.06937:48 119.08857:487 121.10445:60 123.11948:24 129.07065:12 131.08465:36 132.68837:12 133.10319:208 135.12130:36 145.10611:24 147.11386:70 147.12326:60 149.14207:24 151.14849:12 159.11574:…
703	4.65	245.226	Unknown	[M+H]+	null	0.09	TRUE	null	null	null	null	null	null	999	FALSE	FALSE	FALSE	Normalized unit: pmol_per_10E6_cells	FALSE	FALSE	703	0	0	null	null	null	null	null	null	null	97.54	190423_TT1_Hclass_WK_Feces_037_B040_Pos	245.22621:59131 246.23088:10238 247.23555:1157	71.08829:24 77.03951:1639 77.47106:12 79.05441:1689 79.42223:12 79.53631:24 80.06755:12 81.06992:1272 83.08395:81 85.10067:12 90.76782:12 91.05393:1436 91.45425:12 91.49237:12 91.56835:12 91.76785:12 92.25847:12 92.78147:12 93.07091:717 93.51006:12 93.57384:12 95.04572:24 95.08556:958 97.09914:24 103.05373:60 104.06343:36 104.74367:24 105.04469:35 105.07020:2070 105.50017:12 105.54780:24 107.0852…
705	5.668	246.242	low score: SPB 14:0;O2	[M+H]+	null	0.02	TRUE	4.72	246.243	C14H31NO2	DHSph	JDTJDLPFECSKQJ-UHFFFAOYSA-N	OCC(N)C(O)CCCCCCCCCCC	520	TRUE	TRUE	FALSE	Normalized unit: pmol_per_10E6_cells; Annotation method: Msp20221205132019_conventional_converted_dev_1	FALSE	FALSE	705	0	0.88	0.99	0.19	1	0.12	5	0.2	0.77	64.9	190328_TT1_Hclass_WK_Feces_051_C063_Pos	246.24149:3774 247.24615:588 248.25082:55	95.08256:12
706	7.209	246.278	Unknown	[M+H]+	null	0.01	TRUE	null	null	null	null	null	null	999	FALSE	FALSE	FALSE	Normalized unit: pmol_per_10E6_cells	FALSE	FALSE	706	0	0	null	null	null	null	null	null	null	38.95	190404_TT1_Hclass_WK_Feces_017_A101_Pos	246.27832:3442 247.28299:556 248.28766:53	239.94646:12 240.10417:24 240.72523:12 240.93777:12 242.49192:12 242.75857:24 242.93460:12 243.26277:24 243.45299:12 244.43396:12
707	4.034	247.122	Unknown	[M+H]+	null	0	TRUE	null	null	null	null	null	null	999	FALSE	FALSE	FALSE	Normalized unit: pmol_per_10E6_cells	FALSE	FALSE	707	0	0	null	null	null	null	null	null	null	41.62	190328_TT1_Hclass_WK_Feces_011_B059_Pos	247.12206:3904 248.12672:705 249.13139:105	76.79889:12 77.03878:115 95.04981:12 102.04276:12 103.05295:80 128.04841:82 128.05863:24 129.65323:24 129.66823:12 130.06388:2531 130.73699:12 172.08573:24 173.08855:12
708	4.196	247.132	Unknown	[M+H]+	null	0	TRUE	null	null	null	null	null	null	999	FALSE	FALSE	FALSE	Normalized unit: pmol_per_10E6_cells	FALSE	FALSE	708	0	0	null	null	null	null	null	null	null	72.54	190404_TT1_Hclass_WK_Feces_046_B098_Pos	247.13226:7045 248.13693:1079 249.14160:162	115.05161:12 128.05952:24 129.06908:12 143.09294:12 145.09313:12 158.07162:24 172.08410:12 173.09403:48 189.09402:24 201.09227:36 201.11171:12 216.11639:12 247.10660:12
712	5.64	247.205	Unknown	[M+H]+	null	0	TRUE	null	null	null	null	null	null	999	FALSE	FALSE	FALSE	Normalized unit: pmol_per_10E6_cells	FALSE	FALSE	712	0	0	null	null	null	null	null	null	null	26.14	190404_TT1_Hclass_WK_Feces_022_C008_Pos	247.20473:2136 248.20939:466 249.21406:198	77.03998:12 81.03354:12 81.07009:12 95.05036:24 173.08530:12
714	7.976	247.241	Unknown	[M+H]+	null	0.01	TRUE	null	null	null	null	null	null	999	FALSE	FALSE	FALSE	Normalized unit: pmol_per_10E6_cells	FALSE	FALSE	714	0	0	null	null	null	null	null	null	null	41.21	190408_TT1_Hclass_WK_Feces_047_C025_Pos	247.24083:4562 248.24550:943 249.25016:62	77.03736:60 79.05403:69 81.06831:66 91.05252:60 93.06867:135 95.04999:12 95.08656:48 105.06501:12 107.08573:48 107.09697:12 109.10222:12 121.10040:48 135.11568:24 149.13068:24 163.14675:36 165.15919:12 173.07546:12 177.16549:24 191.18000:12
715	6.734	247.241	Unknown	[M+H]+	null	0.03	TRUE	null	null	null	null	null	null	999	FALSE	FALSE	FALSE	Normalized unit: pmol_per_10E6_cells	FALSE	FALSE	715	0	0	null	null	null	null	null	null	null	88.78	190404_TT1_Hclass_WK_Feces_022_C008_Pos	247.24107:12596 248.24574:2253 249.25041:0	77.03780:98 77.04671:36 79.05389:81 81.03357:24 81.06902:36 91.05358:36 93.06861:169 95.08150:36 107.08524:12 109.10114:12 121.09969:141 135.11702:36
716	5.148	247.241	Unknown	[M+H]+	null	0.94	TRUE	null	null	null	null	null	null	999	FALSE	FALSE	FALSE	Normalized unit: pmol_per_10E6_cells	FALSE	FALSE	716	0	0	null	null	null	null	null	null	null	228.4	190423_TT1_Hclass_WK_Feces_037_B040_Pos	247.24130:104103 248.24597:20372 249.25064:1461	71.08516:36 76.80033:12 77.03791:1335 77.81571:12 78.04749:24 78.80648:24 78.81693:12 79.05381:3562 79.42942:12 79.45256:12 79.46944:12 79.57177:12 79.75365:12 79.81255:12 79.83073:12 79.87775:12 80.06912:12 80.41415:12 80.81731:24 81.06893:2332 81.18671:12 81.39672:12 81.43027:12 81.58546:12 81.75475:12 81.78520:12 81.90580:12 82.33368:12 82.51076:12 83.08542:326 85.10100:24 90.76617:12 91.05358…
717	6.573	247.241	Unknown	[M+H]+	null	0.23	TRUE	null	null	null	null	null	null	999	FALSE	FALSE	FALSE	Normalized unit: pmol_per_10E6_cells	FALSE	FALSE	717	0	0	null	null	null	null	null	null	null	87.35	190328_TT1_Hclass_WK_Feces_054_C056_Pos	247.24132:37014 248.24599:5447 249.25065:322	71.08622:12 77.03807:225 78.80340:12 79.05380:764 80.81469:12 81.06882:558 83.08633:60 91.05415:306 92.61624:12 93.06970:755 95.05675:12 95.08495:242 97.09978:24 105.04424:36 105.06936:60 106.07779:12 107.08477:359 109.06440:12 109.09966:60 111.11495:12 119.08429:36 121.09971:341 123.11637:36 133.10100:36 135.11677:198 137.13407:24 147.11901:24 148.12446:12 149.13115:93 163.14526:101 165.16568:12…
718	6.999	247.242	Unknown	[M+H]+	null	0.44	TRUE	null	null	null	null	null	null	999	FALSE	FALSE	FALSE	Normalized unit: pmol_per_10E6_cells	FALSE	FALSE	718	0	0	null	null	null	null	null	null	null	79.25	190401_TT1_Hclass_WK_Feces_037_B077_Pos	247.24216:13716 248.24682:3824 249.25149:423	71.08495:12 77.03807:205 79.05375:898 80.81088:12 81.06931:455 83.08446:36 91.05300:238 93.06935:659 95.04814:24 95.08508:248 97.10014:24 105.04415:24 105.06987:48 107.08495:343 109.06528:12 109.10135:60 119.05916:24 119.08469:24 120.71592:24 121.10192:426 123.11678:24 133.10128:24 135.11503:211 137.13259:12 147.11760:24 149.13047:60 151.15078:12 163.14805:24 177.16106:12 205.19904:12 247.24419:24
720	3.054	248.073	Unknown	[M+H]+	null	0	TRUE	null	null	null	null	null	null	999	FALSE	FALSE	FALSE	Normalized unit: pmol_per_10E6_cells	FALSE	FALSE	720	0	0	null	null	null	null	null	null	null	279.75	190328_TT1_Hclass_WK_Feces_041_C061_Pos	248.07343:16244 249.07809:2617 250.08276:0	70.99655:24 84.00222:12 85.00879:24 97.00906:36 98.00276:12 99.02546:509 99.57314:12 112.01899:12 113.02988:24 125.63833:12 126.03684:3112 126.22848:12 126.45718:12 126.50408:12 126.64379:12 126.75593:12 127.16464:12 127.57955:12 248.07243:60
721	4.664	248.2	Unknown	[M+H]+	null	0.01	TRUE	null	null	null	null	null	null	999	FALSE	FALSE	FALSE	Normalized unit: pmol_per_10E6_cells	FALSE	FALSE	721	0	0	null	null	null	null	null	null	null	151.21	190404_TT1_Hclass_WK_Feces_025_B091_Pos	248.20033:8038 249.20500:1332 250.20967:129	77.03779:60 78.80926:12 79.05366:527 81.03459:12 81.06806:12 84.04274:12 86.05785:24 91.05408:217 92.06098:12 93.07053:24 95.05209:36 95.08456:24 98.06049:36 105.07084:125 107.08518:177 109.06730:12 110.05870:12 119.06071:24 119.08485:24 121.09960:12 126.08183:12 126.09236:60 128.10983:12 131.08496:12 133.06037:12 133.10003:36 141.11058:12 149.12893:12 154.12285:12 248.20040:24
722	0.825	249.075	Unknown	[M+H]+	null	0.01	TRUE	null	null	null	null	null	null	999	FALSE	FALSE	FALSE	Normalized unit: pmol_per_10E6_cells	FALSE	FALSE	722	0	0	null	null	null	null	null	null	null	95.69	190328_TT1_Hclass_WK_Feces_052_A060_Pos	249.07526:19783 250.07992:2809 251.08459:370	77.03835:64 79.05441:48 81.03258:12 81.06890:24 83.04988:24 89.03864:12 91.05335:119 93.07069:12 95.01314:12 95.04866:123 99.04181:24 103.05185:48 104.06288:12 105.03061:24 105.04611:12 105.06854:60 107.04733:24 108.06057:12 109.02756:24 109.05913:12 111.04488:12 115.05347:181 116.06072:24 117.07154:36 119.04912:36 121.02558:36 121.06440:36 122.03241:12 123.04259:94 123.08311:24 125.02267:60 125.…
723	3.107	249.148	Unknown	[M+H]+	null	0	TRUE	null	null	null	null	null	null	999	FALSE	FALSE	FALSE	Normalized unit: pmol_per_10E6_cells	FALSE	FALSE	723	0	0	null	null	null	null	null	null	null	41.74	190408_TT1_Hclass_WK_Feces_031_C021_Pos	249.14815:6115 250.15282:820 251.15748:101	77.03639:12 91.05570:12 94.03979:60 122.03529:95 122.05026:24 137.05843:435 161.09441:12 232.16794:12
725	21.576	249.184	Unknown	[M+H]+	null	0	TRUE	null	null	null	null	null	null	999	FALSE	FALSE	FALSE	Normalized unit: pmol_per_10E6_cells	FALSE	FALSE	725	0	0	null	null	null	null	null	null	null	29.2	210202_TT1_Iclass_WK_Feces_008_A107_Pos	249.18398:1260 250.18864:661 251.19331:619	73.02888:12 77.03622:12 79.05430:24 81.06633:24 81.07429:24 85.06432:12 91.05517:24 93.06889:36 95.04770:36 95.08764:48 97.06411:12 103.05590:24 105.06985:24 107.04965:12 107.08668:24 108.07716:12 109.06488:12 115.05241:12 117.07520:12 119.08882:12 121.06788:12 121.10073:12 123.08092:24 129.06906:12 132.05063:12 133.10534:12 137.05700:24 137.13473:12 149.04198:12 159.07506:12 161.08811:24 165.072…
726	7.431	249.184	Unknown	[M+H]+	null	0	TRUE	null	null	null	null	null	null	999	FALSE	FALSE	FALSE	Normalized unit: pmol_per_10E6_cells	FALSE	FALSE	726	0	0	null	null	null	null	null	null	null	255.2	190401_TT1_Hclass_WK_Feces_003_C075_Pos	249.18446:16880 250.18913:3524 251.19380:4223	71.05149:12 77.03749:60 77.04513:12 79.05371:205 81.07036:60 83.04641:12 85.06251:24 87.04402:24 91.05458:179 93.06893:73 95.08633:12 97.06648:12 103.05117:12 105.06902:72 107.08682:60 115.05166:36 115.05728:12 117.06795:36 119.08566:81 121.09977:73 128.06010:36 129.06836:60 131.08577:24 133.10001:86 135.08260:12 141.07034:12 142.07794:12 143.08694:60 145.10195:12 147.08289:12 147.11855:36 155.08…
727	4.939	249.185	Unknown	[M+H]+	null	0	TRUE	null	null	null	null	null	null	999	FALSE	FALSE	FALSE	Normalized unit: pmol_per_10E6_cells	FALSE	FALSE	727	0	0	null	null	null	null	null	null	null	72.31	190401_TT1_Hclass_WK_Feces_012_A083_Pos	249.18486:12640 250.18953:2400 251.19420:616	76.80085:12 77.03840:186 79.05376:167 81.07070:12 91.05444:12 103.05183:12 105.04492:24 105.06945:24 107.04838:587 118.07811:12 119.08354:12 121.06704:12 127.05494:12 132.05586:12 133.06454:187 147.08022:69 161.09867:24
728	3.298	249.205	Unknown	[M+H]+	null	0.39	TRUE	null	null	null	null	null	null	999	FALSE	FALSE	FALSE	Normalized unit: pmol_per_10E6_cells	FALSE	FALSE	728	0	0	null	null	null	null	null	null	null	35.26	190328_TT1_Hclass_WK_Feces_047_C054_Pos	249.20467:5381 250.20933:867 251.21400:90	79.05579:12 133.06641:12
729	5.944	249.22	Unknown	[M+H]+	null	0.02	TRUE	null	null	null	null	null	null	999	FALSE	FALSE	FALSE	Normalized unit: pmol_per_10E6_cells	FALSE	FALSE	729	0	0	null	null	null	null	null	null	null	31.41	190404_TT1_Hclass_WK_Feces_022_C008_Pos	249.22047:7107 250.22514:1211 251.22981:406	77.03645:24 79.05316:36 81.03307:48 81.06984:36 83.04771:24 83.08311:12 91.05347:48 93.06828:12 97.06371:12 105.06945:24 119.08464:12 121.10288:12
730	7.574	249.221	Unknown	[M+H]+	null	0	TRUE	null	null	null	null	null	null	999	FALSE	FALSE	FALSE	Normalized unit: pmol_per_10E6_cells	FALSE	FALSE	730	0	0	null	null	null	null	null	null	null	37.01	190408_TT1_Hclass_WK_Feces_027_C030_Pos	249.22052:4388 250.22519:893 251.22986:708	77.03589:12 79.05308:24 81.06962:48 91.05370:12 93.06807:24 95.08539:36 105.06910:36 107.08527:24 109.09967:48 119.08946:12 121.10079:24 123.11462:36 133.01306:12 133.10467:12 135.11765:12 145.10349:12 147.11253:12 161.09519:24 161.13426:12 175.14542:24 189.16286:12
731	4.753	249.221	Unknown	[M+H]+	null	0.01	TRUE	null	null	null	null	null	null	999	FALSE	FALSE	FALSE	Normalized unit: pmol_per_10E6_cells	FALSE	FALSE	731	0	0	null	null	null	null	null	null	null	126.8	190404_TT1_Hclass_WK_Feces_022_C008_Pos	249.22081:7526 250.22548:1268 251.23015:221	77.03747:48 79.05425:107 81.06853:140 91.05209:60 93.06966:60 94.00731:12 95.08460:114 97.10095:12 105.07169:36 107.08754:36 109.10050:85 109.11004:12 117.06883:12 119.08606:12 121.10509:12 133.06773:12 133.10056:12 135.11983:24 147.11583:36 149.13499:12 249.22051:24
732	5.107	249.221	Unknown	[M+H]+	null	0.03	TRUE	null	null	null	null	null	null	999	FALSE	FALSE	FALSE	Normalized unit: pmol_per_10E6_cells	FALSE	FALSE	732	0	0	null	null	null	null	null	null	null	41.07	190408_TT1_Hclass_WK_Feces_004_B023_Pos	249.22125:7505 250.22592:1391 251.23059:107	77.03772:12 79.05269:12 81.06958:48 91.05290:12 93.06713:12 95.04647:12 95.08693:24 105.06998:12 107.08240:12 160.12211:12
734	7.377	249.257	Unknown	[M+H]+	null	0.51	TRUE	null	null	null	null	null	null	999	FALSE	FALSE	FALSE	Normalized unit: pmol_per_10E6_cells	FALSE	FALSE	734	0	0	null	null	null	null	null	null	null	38.15	190408_TT1_Hclass_WK_Feces_031_C021_Pos	249.25693:6851 250.26160:1275 251.26626:2084	81.06937:36 95.08503:48 161.09293:12
736	3.088	250.111	Unknown	[M+H]+	null	0.07	TRUE	null	null	null	null	null	null	999	FALSE	FALSE	FALSE	Normalized unit: pmol_per_10E6_cells	FALSE	FALSE	736	0	0	null	null	null	null	null	null	null	68.09	190328_TT1_Hclass_WK_Feces_042_C062_Pos	250.11134:4702 251.11601:537 252.12068:0	80.02216:12 107.03209:143 107.04564:12 109.04856:24 119.03161:12 134.04475:760 136.05910:24 140.02123:24 149.99911:48 152.05690:36 165.02252:225 167.02565:36 171.13671:12 179.02432:12 182.04936:613 194.04636:48 250.11123:36
737	1.497	250.133	Unknown	[M+H]+	null	0.11	TRUE	null	null	null	null	null	null	999	FALSE	FALSE	FALSE	Normalized unit: pmol_per_10E6_cells	FALSE	FALSE	737	0	0	null	null	null	null	null	null	null	1939.99	190328_TT1_Hclass_WK_Feces_046_C052_Pos	250.13326:868993 251.13792:132757 252.14259:10939	70.03766:12 70.04764:12 72.05546:24 74.01598:12 75.02244:48 76.79412:24 77.03775:3284 77.48784:12 77.88794:12 78.03416:81 78.80392:12 79.05402:469 80.04859:171 80.56753:12 83.04739:12 84.05622:24 89.03784:685 90.03084:12 90.04562:512 90.69578:12 90.76725:60 91.05365:13884 91.43895:12 91.46914:12 91.48823:12 91.53894:12 91.55371:12 91.56714:12 91.58392:12 91.70845:24 91.71960:12 91.72901:12 91.762…
738	0.735	250.143	Unknown	[M+H]+	null	0	TRUE	null	null	null	null	null	null	999	FALSE	FALSE	FALSE	Normalized unit: pmol_per_10E6_cells	FALSE	FALSE	738	0	0	null	null	null	null	null	null	null	60.17	190328_TT1_Hclass_WK_Feces_043_B068_Pos	250.14342:6435 251.14809:895 252.15275:103	77.03678:36 79.05352:36 85.07213:24 91.05218:12 93.07259:36 102.04832:12 103.05309:213 105.04245:12 107.05142:24 120.08013:852 120.23899:12 120.61625:12 120.89843:12 131.04347:12 149.06500:12 166.08732:36
739	5.59	250.216	Unknown	[M+H]+	null	0.02	TRUE	null	null	null	null	null	null	999	FALSE	FALSE	FALSE	Normalized unit: pmol_per_10E6_cells	FALSE	FALSE	739	0	0	null	null	null	null	null	null	null	72.46	190328_TT1_Hclass_WK_Feces_042_C062_Pos	250.21574:6274 251.22041:1115 252.22508:1690	70.06484:48 72.07905:48 79.05283:36 81.03283:99 81.06895:36 83.04715:12 93.06746:12 95.05091:12 98.05906:36 124.07089:12 138.09058:24 150.09225:24 179.14705:12 222.21501:24 222.22996:24 250.21546:48
743	1.703	251.164	Unknown	[M+H]+	null	0	TRUE	null	null	null	null	null	null	999	FALSE	FALSE	FALSE	Normalized unit: pmol_per_10E6_cells	FALSE	FALSE	743	0	0	null	null	null	null	null	null	null	9.93	190401_TT1_Hclass_WK_Feces_056_C084_Pos	251.16440:6356 252.16907:1198 253.17373:123	71.05072:24 77.03715:36 79.05442:36 91.05364:60 93.06983:115 95.08551:24 98.97472:24 98.98222:12 99.04357:24 105.06998:105 107.08338:36 107.09010:12 119.08194:12 121.10153:100 123.08429:12 128.06230:12 131.08586:12 133.07260:12 142.07658:12 145.06931:12 145.10480:12 149.02704:12 157.10230:12 159.11635:12
745	21.576	251.236	Unknown	[M+H]+	null	0	TRUE	null	null	null	null	null	null	999	FALSE	FALSE	FALSE	Normalized unit: pmol_per_10E6_cells	FALSE	FALSE	745	0	0	null	null	null	null	null	null	null	149.58	210202_TT1_Iclass_WK_Feces_008_A107_Pos	251.23573:8427 252.24040:1440 253.24507:321	71.04959:24 71.08712:24 77.03775:60 79.05416:111 81.07056:78 83.04940:60 83.08542:36 85.06824:12 91.05405:290 93.03293:12 93.06886:161 95.08562:72 97.06274:48 97.10091:24 98.98464:24 103.05211:12 104.06245:12 105.03456:12 105.07031:60 107.04824:12 107.08577:71 109.06932:12 109.10043:36 111.07832:48 115.05547:12 119.08593:12 121.03302:36 121.06252:12 121.09902:60 123.04383:12 123.08042:12 125.0961…
746	21.311	251.236	Unknown	[M+H]+	null	0	TRUE	null	null	null	null	null	null	999	FALSE	FALSE	FALSE	Normalized unit: pmol_per_10E6_cells	FALSE	FALSE	746	0	0	null	null	null	null	null	null	null	84.33	210202_TT1_Iclass_WK_Feces_007_A106_Pos	251.23589:4883 252.24055:780 253.24522:262	71.08848:12 77.03819:36 79.05393:109 80.97404:12 81.06955:36 83.04848:60 83.08641:48 91.05569:48 93.03499:12 93.07038:48 95.04971:36 95.08444:36 97.06583:48 97.10079:24 105.03271:24 105.07068:24 107.08567:48 109.05982:12 109.06641:24 109.09524:12 109.10264:36 111.07859:36 111.08526:24 117.06844:12 119.08243:12 121.02240:24 121.10114:12 123.04463:12 125.09804:48 133.01281:24 135.07691:12 149.02774…
747	21.867	251.236	Unknown	[M+H]+	null	0.01	TRUE	null	null	null	null	null	null	999	FALSE	FALSE	FALSE	Normalized unit: pmol_per_10E6_cells	FALSE	FALSE	747	0	0	null	null	null	null	null	null	null	111.3	210202_TT1_Iclass_WK_Feces_Blank_Pos	251.23615:5827 252.24081:1106 253.24548:250	71.08289:24 77.03926:60 79.05534:112 81.07004:79 83.04930:48 83.05523:12 83.08642:36 85.06110:12 91.05261:66 93.06932:48 95.04684:12 95.08520:48 97.06479:48 97.09761:36 99.04215:12 103.05977:12 105.03006:12 105.04012:12 105.06889:36 106.07819:12 107.08553:60 109.06496:12 109.09853:36 111.08021:48 119.06252:12 119.08370:24 121.02994:24 121.05987:12 121.09983:24 121.11160:12 123.07651:12 124.08670:…
748	5.74	251.236	Unknown	[M+H]+	null	0.01	TRUE	null	null	null	null	null	null	999	FALSE	FALSE	FALSE	Normalized unit: pmol_per_10E6_cells	FALSE	FALSE	748	0	0	null	null	null	null	null	null	null	119.31	190404_TT1_Hclass_WK_Feces_022_C008_Pos	251.23625:3686 252.24092:663 253.24559:184	71.05049:12 77.03938:12 79.05449:36 81.06870:36 83.08307:12 91.05548:12 93.06993:24 95.08434:48 107.08470:12 135.11918:12 149.02661:36
749	6.027	251.236	Unknown	[M+H]+	null	0.02	TRUE	null	null	null	null	null	null	999	FALSE	FALSE	FALSE	Normalized unit: pmol_per_10E6_cells	FALSE	FALSE	749	0	0	null	null	null	null	null	null	null	79.49	190404_TT1_Hclass_WK_Feces_022_C008_Pos	251.23616:6656 252.24083:1554 253.24550:128	77.03881:12 79.05291:24 81.06934:24 83.08428:24 95.08602:24 107.08484:24 149.02497:24
750	4.716	251.237	Unknown	[M+H]+	null	0.03	TRUE	null	null	null	null	null	null	999	FALSE	FALSE	FALSE	Normalized unit: pmol_per_10E6_cells	FALSE	FALSE	750	0	0	null	null	null	null	null	null	null	31.48	190401_TT1_Hclass_WK_Feces_059_A089_Pos	251.23654:13666 252.24121:2219 253.24588:122	71.04984:24 77.03850:36 79.05460:36 81.06992:48 83.04803:60 83.08455:24 91.05233:12 93.06919:60 95.08536:48 97.06507:36 97.10327:24 105.06887:12 107.07926:12 107.08654:24 109.06691:12 121.10278:12 135.11380:24 139.10974:36 149.02475:12 149.13611:12 167.14054:12 251.23300:24
751	7.619	251.237	Unknown	[M+H]+	null	0	TRUE	null	null	null	null	null	null	999	FALSE	FALSE	FALSE	Normalized unit: pmol_per_10E6_cells	FALSE	FALSE	751	0	0	null	null	null	null	null	null	null	25.53	190408_TT1_Hclass_WK_Feces_027_C030_Pos	251.23685:3897 252.24151:929 253.24618:0	79.05229:24 81.06803:12 81.07519:12 91.05483:12 93.07071:24 95.08455:12 109.10776:12 128.05836:12 149.02244:24 223.97463:12
753	7.369	251.272	Unknown	[M+H]+	null	0.02	TRUE	null	null	null	null	null	null	999	FALSE	FALSE	FALSE	Normalized unit: pmol_per_10E6_cells	FALSE	FALSE	753	0	0	null	null	null	null	null	null	null	9.5	190401_TT1_Hclass_WK_Feces_011_B084_Pos	251.27159:2625 252.27626:492 253.28093:40	149.02996:24
756	5.616	252.232	Unknown	[M+H]+	null	0.05	TRUE	null	null	null	null	null	null	999	FALSE	FALSE	FALSE	Normalized unit: pmol_per_10E6_cells	FALSE	FALSE	756	0	0	null	null	null	null	null	null	null	47.49	190404_TT1_Hclass_WK_Feces_008_B099_Pos	252.23196:18203 253.23663:2989 254.24130:259	70.06637:36 72.04235:48 72.08035:24 77.03803:12 79.05302:73 81.03309:245 81.06900:109 82.06507:24 83.04589:12 83.08515:24 84.04596:36 84.08361:24 85.05075:12 91.05225:48 93.06993:24 95.04969:48 95.08578:96 96.05122:24 97.06362:12 97.10045:36 98.05964:96 105.06968:12 107.08434:24 108.05863:12 108.07978:12 109.06427:24 109.10774:12 111.11687:12 112.07890:24 119.08310:12 123.08316:12 126.09464:12 12…
757	6.253	252.268	Unknown	[M+H]+	null	0	TRUE	null	null	null	null	null	null	999	FALSE	FALSE	FALSE	Normalized unit: pmol_per_10E6_cells	FALSE	FALSE	757	0	0	null	null	null	null	null	null	null	21.51	190401_TT1_Hclass_WK_Feces_054_C089_Pos	252.26770:2809 253.27237:418 254.27704:191	79.05659:12 101.05708:12 150.05371:12 196.05989:24
758	8.091	253.015	Unknown	[M+H]+	null	0	TRUE	null	null	null	null	null	null	999	FALSE	FALSE	FALSE	Normalized unit: pmol_per_10E6_cells	FALSE	FALSE	758	0	0	null	null	null	null	null	null	null	36.68	190328_TT1_Hclass_WK_Feces_041_C061_Pos	253.01494:2304 254.01961:407 255.02427:0	91.05029:24 105.06833:24 137.03869:24 151.02146:12 176.98084:12 178.99702:12 181.01587:36 191.03026:12 192.97814:24 199.02202:24 209.04230:24 210.99552:12 222.96743:60 224.98231:24 227.00565:12 227.04899:12 236.98070:12 237.98730:12 240.97414:12 250.99255:12 253.01497:314
760	0.83	253.133	Unknown	[M+H]+	null	0	TRUE	null	null	null	null	null	null	999	FALSE	FALSE	FALSE	Normalized unit: pmol_per_10E6_cells	FALSE	FALSE	760	0	0	null	null	null	null	null	null	null	87.39	190328_TT1_Hclass_WK_Feces_009_B051_Pos	253.13277:2367 254.13743:503 255.14210:127	77.04149:24 79.05366:24 91.05219:48 95.04616:12 103.05146:36 104.04957:24 105.06929:36 107.04932:24 115.05320:60 116.04485:12 116.06299:12 118.06397:12 130.06441:36 131.04788:94 133.06193:12 134.05147:12 142.06435:48 143.07202:162 144.07585:12 146.07948:24 152.06136:36 156.07899:12 158.06038:24 159.06442:60 159.09071:36 165.06926:121 166.07541:48 167.07449:12 167.08507:36 179.08727:12 180.07954:2…
762	0.762	253.18	Unknown	[M+H]+	null	0.01	TRUE	null	null	null	null	null	null	999	FALSE	FALSE	FALSE	Normalized unit: pmol_per_10E6_cells	FALSE	FALSE	762	0	0	null	null	null	null	null	null	null	115.38	190401_TT1_Hclass_WK_Feces_040_A082_Pos	253.17967:11397 254.18434:1674 255.18901:210	77.03786:149 79.05225:231 80.81087:12 81.06943:330 83.04851:24 85.06436:12 91.05435:128 92.05802:12 93.06988:135 95.04923:12 95.07523:12 95.08364:36 97.06363:36 103.05400:24 105.06866:112 107.04822:260 107.08459:60 108.05826:12 109.06267:24 109.10245:12 111.07850:157 112.60427:12 115.05304:36 116.05956:12 117.06817:36 119.04290:12 119.05591:12 119.08412:162 121.06503:36 121.10004:36 122.07029:12 …
763	4.654	253.216	Unknown	[M+H]+	null	0	TRUE	null	null	null	null	null	null	999	FALSE	FALSE	FALSE	Normalized unit: pmol_per_10E6_cells	FALSE	FALSE	763	0	0	null	null	null	null	null	null	null	37.64	190401_TT1_Hclass_WK_Feces_042_B072_Pos	253.21559:3965 254.22026:762 255.22493:219	81.06878:48 83.05127:12 85.02484:12 95.08601:12 109.06203:12 111.04544:24 125.06266:12 127.08328:12 133.10060:12 141.09120:12 165.05586:12 179.11054:12 211.17198:24 221.12149:12 253.21481:94
764	5.89	253.216	Unknown	[M+H]+	null	0	TRUE	null	null	null	null	null	null	999	FALSE	FALSE	FALSE	Normalized unit: pmol_per_10E6_cells	FALSE	FALSE	764	0	0	null	null	null	null	null	null	null	29.01	190423_TT1_Hclass_WK_Feces_017_B033_Pos	253.21564:2343 254.22030:499 255.22497:183	79.05505:12 81.06321:12 81.06854:12 85.09878:12 91.05470:24 95.08414:24 105.07553:12 133.10027:12
765	4.483	253.216	Unknown	[M+H]+	null	0	TRUE	null	null	null	null	null	null	999	FALSE	FALSE	FALSE	Normalized unit: pmol_per_10E6_cells	FALSE	FALSE	765	0	0	null	null	null	null	null	null	null	50.79	190401_TT1_Hclass_WK_Feces_012_A083_Pos	253.21590:4286 254.22056:1075 255.22523:116	79.05332:12 81.06902:36 91.05240:12 93.06544:12 95.08374:60 165.05236:12
766	4.135	253.216	Unknown	[M+H]+	null	0.26	TRUE	null	null	null	null	null	null	999	FALSE	FALSE	FALSE	Normalized unit: pmol_per_10E6_cells	FALSE	FALSE	766	0	0	null	null	null	null	null	null	null	63.57	190328_TT1_Hclass_WK_Feces_043_B068_Pos	253.21600:31771 254.22067:5210 255.22534:10282	71.04723:12 73.06732:12 77.03700:24 79.05461:137 81.06880:130 83.04821:12 83.05268:12 83.08497:24 85.06408:12 85.10153:48 91.05462:74 93.06852:36 95.04928:12 95.08387:105 97.09855:12 105.06776:36 107.08431:36 107.09155:12 109.09847:48 113.09791:12 119.08302:24 121.09624:12 123.11659:24 133.09325:12 133.10134:24 135.11845:12 137.09440:24 137.13078:12 141.12943:12 147.11653:24 151.14869:24 175.1437…
767	6.543	253.252	Unknown	[M+H]+	null	0.05	TRUE	null	null	null	null	null	null	999	FALSE	FALSE	FALSE	Normalized unit: pmol_per_10E6_cells	FALSE	FALSE	767	0	0	null	null	null	null	null	null	null	67.43	190423_TT1_Hclass_WK_Feces_049_B031_Pos	253.25188:17953 254.25654:3625 255.26121:347	71.05155:24 71.08483:278 77.04049:12 79.05238:24 81.06933:166 83.08360:24 85.09990:12 95.08369:124 97.10021:12 109.09972:48 123.11701:36 141.12984:12
768	5.085	253.252	Unknown	[M+H]+	null	0.86	TRUE	null	null	null	null	null	null	999	FALSE	FALSE	FALSE	Normalized unit: pmol_per_10E6_cells	FALSE	FALSE	768	0	0	null	null	null	null	null	null	null	195.56	190408_TT1_Hclass_WK_Feces_060_C012_Pos	253.25208:123377 254.25674:22839 255.26141:1770	70.86483:12 71.04799:36 71.08398:1754 73.06372:36 77.03885:12 79.05293:205 80.81689:12 81.06828:1268 81.50584:12 83.08435:85 85.06015:24 85.06562:48 91.05471:12 93.07035:36 95.08461:585 97.09890:94 97.53624:12 99.07690:24 108.75323:12 109.09977:341 109.60287:12 111.11305:12 123.11555:68 123.65620:12 137.13440:12 141.12638:94 151.14226:12 169.15608:12 183.17221:24
769	7.07	253.252	Unknown	[M+H]+	null	0.01	TRUE	null	null	null	null	null	null	999	FALSE	FALSE	FALSE	Normalized unit: pmol_per_10E6_cells	FALSE	FALSE	769	0	0	null	null	null	null	null	null	null	30.48	190401_TT1_Hclass_WK_Feces_022_A079_Pos	253.25214:3225 254.25680:539 255.26147:66	71.04954:12 77.03975:12 79.05488:24 81.07055:48 83.08654:12 85.06406:36 95.08588:48 109.10226:12 123.04117:12 123.11278:12
770	5.469	254.247	Unknown	[M+H]+	null	0.05	TRUE	null	null	null	null	null	null	999	FALSE	FALSE	FALSE	Normalized unit: pmol_per_10E6_cells	FALSE	FALSE	770	0	0	null	null	null	null	null	null	null	86.4	190408_TT1_Hclass_WK_Feces_031_C021_Pos	254.24692:13878 255.25159:2439 256.25625:249	70.06286:12 73.04552:12 77.03883:12 79.05495:48 81.06959:48 82.06283:36 83.08661:24 86.06197:12 91.05309:36 93.07062:36 95.06954:12 95.08254:12 96.08078:24 105.06736:24 107.08361:12 109.08435:12 119.08157:12 123.03222:12 140.05263:12 141.04909:12 147.06204:12 224.23812:24 236.22961:12 254.18380:12 254.24644:24
771	6.193	254.247	Unknown	[M+H]+	null	0.96	TRUE	null	null	null	null	null	null	999	FALSE	FALSE	FALSE	Normalized unit: pmol_per_10E6_cells	FALSE	FALSE	771	0	0	null	null	null	null	null	null	null	178.25	190423_TT1_Hclass_WK_Feces_056_A039_Pos	254.24742:35412 255.25209:6205 256.25676:503	70.06882:12 71.04828:12 71.08541:36 72.04136:12 72.07951:48 72.08494:12 73.04740:12 77.04096:24 79.05320:68 80.05137:12 81.07000:65 83.04997:24 83.08491:206 85.09822:12 86.05884:24 86.09725:60 91.05337:36 93.06912:60 95.08518:88 96.08475:12 97.06622:60 97.10272:60 100.07524:36 100.11045:24 107.08537:48 109.09931:24 111.07852:24 111.11875:24 114.09043:24 114.13390:12 119.08454:12 121.10083:36 125.…
772	7	254.286	Unknown	[M+H]+	null	0.95	TRUE	null	null	null	null	null	null	999	FALSE	FALSE	FALSE	Normalized unit: pmol_per_10E6_cells	FALSE	FALSE	772	0	0	null	null	null	null	null	null	null	58.3	190404_TT1_Hclass_WK_Feces_QC_Pos_07	254.28510:4104 255.28976:1204 256.29443:150	70.07327:12 73.04501:12 77.03978:24 79.05381:60 80.06115:12 81.06957:36 82.07434:12 83.08488:12 84.09066:12 91.05401:24 93.07197:60 94.07457:12 95.08152:12 96.08929:12 98.10242:12 107.08246:24 107.09573:12 109.09878:12 121.09859:60 121.10958:12 135.11698:73 136.12148:12 149.13222:12 254.28848:12
773	3.092	255.065	Unknown	[M+H]+	null	0.01	TRUE	null	null	null	null	null	null	999	FALSE	FALSE	FALSE	Normalized unit: pmol_per_10E6_cells	FALSE	FALSE	773	0	0	null	null	null	null	null	null	null	83.08	190401_TT1_Hclass_WK_Feces_035_B089_Pos	255.06491:5739 256.06958:959 257.07425:92	77.03827:36 81.03365:12 91.01889:12 97.02937:12 103.05407:85 105.03199:48 109.02966:12 111.00669:12 115.05192:12 125.02894:12 129.03339:128 135.00712:12 139.05340:36 141.07204:12 147.04355:60 151.04986:24 151.05841:12 152.06222:48 152.54088:12 153.01814:715 153.06839:36 157.06352:24 167.04665:12 171.02427:24 171.04480:36 181.06418:36 187.07976:24 199.07641:12 209.05840:60 211.04395:12 213.05218:8…
774	0.947	255.065	Unknown	[M+H]+	null	0.52	TRUE	null	null	null	null	null	null	999	FALSE	FALSE	FALSE	Normalized unit: pmol_per_10E6_cells	FALSE	FALSE	774	0	0	null	null	null	null	null	null	null	393.8	190408_TT1_Hclass_WK_Feces_028_B027_Pos	255.06525:153972 256.06991:22396 257.07458:2810	71.01178:12 74.01557:12 75.02171:36 76.03153:12 77.03864:255 78.04592:254 79.01825:12 79.05121:24 81.03275:994 81.62033:12 82.51460:12 84.07861:12 89.03783:343 90.04421:12 90.76809:24 91.05369:5273 91.45798:12 91.49154:12 91.69432:12 91.79609:12 91.94306:12 92.02314:24 92.42605:12 92.55425:12 93.03330:92 94.04001:12 95.01606:24 95.05071:12 96.02243:12 101.03934:24 102.04723:12 102.57096:12 103.05…
775	4.539	255.231	Unknown	[M+H]+	null	0	TRUE	null	null	null	null	null	null	999	FALSE	FALSE	FALSE	Normalized unit: pmol_per_10E6_cells	FALSE	FALSE	775	0	0	null	null	null	null	null	null	null	38.53	190423_TT1_Hclass_WK_Feces_002_A050_Pos	255.23079:2551 256.23546:394 257.24012:64	81.06938:24 83.08596:12
776	6.276	255.231	Unknown	[M+H]+	null	0.02	TRUE	null	null	null	null	null	null	999	FALSE	FALSE	FALSE	Normalized unit: pmol_per_10E6_cells	FALSE	FALSE	776	0	0	null	null	null	null	null	null	null	34.35	190401_TT1_Hclass_WK_Feces_034_C082_Pos	255.23120:3790 256.23587:742 257.24054:90	81.07161:12 85.06469:12 91.05242:12 93.06651:12 97.06745:12 97.10132:12 107.08321:12 125.09649:12 255.18831:12
777	5.38	255.231	Unknown	[M+H]+	null	0.01	TRUE	null	null	null	null	null	null	999	FALSE	FALSE	FALSE	Normalized unit: pmol_per_10E6_cells	FALSE	FALSE	777	0	0	null	null	null	null	null	null	null	26.17	190423_TT1_Hclass_WK_Feces_024_C035_Pos	255.23135:2376 256.23602:528 257.24069:36	79.05570:12 83.08316:12 93.07038:12 95.08755:24 97.06378:12
778	4.196	255.232	Unknown	[M+H]+	null	0.57	TRUE	null	null	null	null	null	null	999	FALSE	FALSE	FALSE	Normalized unit: pmol_per_10E6_cells	FALSE	FALSE	778	0	0	null	null	null	null	null	null	null	146.23	190423_TT1_Hclass_WK_Feces_017_B033_Pos	255.23207:165102 256.23674:25153 257.24141:2338	71.04863:48 71.08508:262 73.06514:36 77.03775:237 79.05390:983 81.06951:887 83.04836:133 83.08496:928 84.07797:12 84.30070:12 84.83234:12 85.06283:36 85.10130:48 87.08293:24 91.05334:222 93.06904:889 94.35330:12 94.78860:12 95.08481:444 97.06483:321 97.10097:222 98.53814:12 99.07908:36 99.08731:12 101.06436:24 105.04561:36 105.06882:36 106.75210:12 107.08410:606 109.10036:231 111.08017:145 111.11…
779	21.125	255.267	Unknown	[M+H]+	null	0	TRUE	null	null	null	null	null	null	999	FALSE	FALSE	FALSE	Normalized unit: pmol_per_10E6_cells	FALSE	FALSE	779	0	0	null	null	null	null	null	null	null	64.98	210202_TT1_Iclass_WK_Feces_007_A106_Pos	255.26695:1902 256.27162:432 257.27629:105	77.03456:24 79.05276:12 81.06944:12 83.08631:24 91.05203:12 95.05054:12 95.08448:24 97.09929:12 115.05491:12 125.02386:24 128.06768:12 141.07503:12 145.09755:12 146.06945:12 153.06942:12 165.06765:24 178.08707:12 182.09257:12 185.09776:12 197.13391:12
780	21.505	255.268	Unknown	[M+H]+	null	0	TRUE	null	null	null	null	null	null	999	FALSE	FALSE	FALSE	Normalized unit: pmol_per_10E6_cells	FALSE	FALSE	780	0	0	null	null	null	null	null	null	null	69.92	210202_TT1_Iclass_WK_Feces_008_A107_Pos	255.26752:1790 256.27218:651 257.27685:0	77.03770:12 79.05063:24 81.07095:12 83.08244:24 91.05381:12 91.06050:12 93.06670:12 93.07347:12 95.07971:12 95.08656:12 95.09340:12 97.06656:12 97.10182:12 98.98457:12 105.07189:12 109.10809:12 115.05539:12 121.10182:12 125.02467:12 125.09843:12 125.11098:12 129.07142:12 137.08951:12 139.07240:12 141.06704:12 142.07645:24 157.09977:12 181.08521:24 191.17765:12 192.09943:12 199.02555:12 199.10079:…
781	21.807	255.268	Unknown	[M+H]+	null	0	TRUE	null	null	null	null	null	null	999	FALSE	FALSE	FALSE	Normalized unit: pmol_per_10E6_cells	FALSE	FALSE	781	0	0	null	null	null	null	null	null	null	78.69	210202_TT1_Iclass_WK_Feces_Blank_Pos	255.26755:1361 256.27222:660 257.27688:0	77.03891:12 79.05306:36 81.07181:12 83.08377:48 91.05494:24 95.08807:24 97.02591:12 97.03628:12 97.06462:12 97.09711:12 105.03314:12 107.08709:24 111.07673:12 120.09164:12 125.02854:12 125.09650:24 131.08633:12 141.07437:12 143.08207:24 157.10124:12 163.07295:12 164.08610:12 166.07571:12 171.11089:24 255.16522:12 255.19436:12
782	2.546	256.169	Unknown	[M+H]+	null	0.01	TRUE	null	null	null	null	null	null	999	FALSE	FALSE	FALSE	Normalized unit: pmol_per_10E6_cells	FALSE	FALSE	782	0	0	null	null	null	null	null	null	null	33.31	190401_TT1_Hclass_WK_Feces_023_B082_Pos	256.16946:4013 257.17413:689 258.17880:151	115.05487:24 128.06251:36 139.05464:24 141.07079:88 150.04947:36 151.05509:69 151.58513:24 151.59782:12 152.06163:1771 153.49381:12 163.05215:36 164.05488:24 164.06306:60 164.53708:12 164.54467:12 165.06927:1508 166.07775:415 166.55011:24 166.56369:12 167.08467:2054 167.25166:12 167.78288:12 168.81139:12 169.02203:12 169.06672:12 179.06193:48 183.08353:12
783	5.834	256.263	Unknown	[M+H]+	null	0.04	TRUE	null	null	null	null	null	null	999	FALSE	FALSE	FALSE	Normalized unit: pmol_per_10E6_cells	FALSE	FALSE	783	0	0	null	null	null	null	null	null	null	35.23	190404_TT1_Hclass_WK_Feces_017_A101_Pos	256.26251:5845 257.26718:909 258.27185:98	70.06525:24 79.05068:24 81.06976:78 83.08872:36 91.05126:12 93.06804:12 95.08445:152 96.08236:12 97.10357:12 105.04362:12 109.10097:24 119.08366:12 172.16991:12 212.10848:12 238.25524:24 256.25974:12 256.29568:12
784	5.908	256.263	Unknown	[M+H]+	null	0.03	TRUE	null	null	null	null	null	null	999	FALSE	FALSE	FALSE	Normalized unit: pmol_per_10E6_cells	FALSE	FALSE	784	0	0	null	null	null	null	null	null	null	46.64	190408_TT1_Hclass_WK_Feces_040_C016_Pos	256.26282:7361 257.26749:1214 258.27215:101	81.06920:60 83.08443:12 93.07102:12 95.08356:48 109.09871:12 256.26192:12
785	6.735	256.264	Unknown	[M+H]+	null	1	TRUE	null	null	null	null	null	null	999	FALSE	FALSE	FALSE	Normalized unit: pmol_per_10E6_cells	FALSE	FALSE	785	0	0	null	null	null	null	null	null	null	164.22	190401_TT1_Hclass_WK_Feces_012_A083_Pos	256.26349:34501 257.26816:5229 258.27282:432	71.04861:24 71.08521:24 71.09114:12 74.05988:48 81.07154:12 83.08782:24 85.06527:12 88.07608:98 95.08820:12 97.09872:24 100.07508:12 102.08946:48 116.10423:24 116.11093:12 121.10245:12 130.12315:24 172.16423:12 200.19862:12 256.26173:238 256.29344:12
786	0.903	257.081	Unknown	[M+H]+	null	0.29	TRUE	null	null	null	null	null	null	999	FALSE	FALSE	FALSE	Normalized unit: pmol_per_10E6_cells	FALSE	FALSE	786	0	0	null	null	null	null	null	null	null	106.95	190404_TT1_Hclass_WK_Feces_053_A011_Pos	257.08066:30974 258.08533:4474 259.08999:578	76.79640:12 77.03870:1647 77.45043:12 78.28312:12 79.05400:114 81.03269:60 89.03806:24 91.05327:185 93.03297:24 93.06990:48 94.03909:12 94.75224:24 95.04936:2535 97.05791:12 97.36920:12 103.05435:48 105.04482:64 106.71411:12 107.04898:2941 107.56232:12 109.03206:12 111.04270:12 115.05534:24 119.04803:74 120.05928:36 121.03136:99 121.06470:140 122.66415:12 123.04344:1688 124.58078:12 127.05473:24 …
788	8.864	257.21	Unknown	[M+H]+	null	0.01	TRUE	null	null	null	null	null	null	999	FALSE	FALSE	FALSE	Normalized unit: pmol_per_10E6_cells	FALSE	FALSE	788	0	0	null	null	null	null	null	null	null	99.63	190401_TT1_Hclass_WK_Feces_043_B080_Pos	257.21030:14728 258.21496:2156 259.21963:159	71.08553:24 79.05495:24 81.07057:36 89.06006:12 95.08361:36 109.10295:12
790	7.382	257.211	Unknown	[M+H]+	null	0.02	TRUE	null	null	null	null	null	null	999	FALSE	FALSE	FALSE	Normalized unit: pmol_per_10E6_cells	FALSE	FALSE	790	0	0	null	null	null	null	null	null	null	174.11	190401_TT1_Hclass_WK_Feces_043_B080_Pos	257.21069:56277 258.21536:8383 259.22003:1121	71.04974:24 71.08510:93 77.03657:12 79.05216:60 81.07004:60 81.07636:12 83.08739:36 85.06178:12 85.09929:48 89.05908:48 95.08623:164 97.09692:24 103.07564:24 109.10009:60 123.11381:24 145.12184:12 201.16801:12 257.20791:36 257.25382:12
791	6.902	257.211	Unknown	[M+H]+	null	0.01	TRUE	null	null	null	null	null	null	999	FALSE	FALSE	FALSE	Normalized unit: pmol_per_10E6_cells	FALSE	FALSE	791	0	0	null	null	null	null	null	null	null	86.87	190401_TT1_Hclass_WK_Feces_043_B080_Pos	257.21069:16006 258.21536:2604 259.22003:285	71.08658:12 75.04395:12 81.06958:24 83.08617:24 89.05734:12 95.08490:48 103.07884:12 109.10035:12
792	8.299	257.211	Unknown	[M+H]+	null	0.02	TRUE	null	null	null	null	null	null	999	FALSE	FALSE	FALSE	Normalized unit: pmol_per_10E6_cells	FALSE	FALSE	792	0	0	null	null	null	null	null	null	null	160.48	190401_TT1_Hclass_WK_Feces_043_B080_Pos	257.21072:67588 258.21539:14040 259.22006:1690	71.08584:70 77.04002:12 79.05243:36 79.05918:12 81.06848:119 83.08621:48 83.47303:12 85.10052:48 89.05833:36 93.06777:12 95.08552:110 103.07276:12 109.10104:60 123.11640:12 257.21309:24
793	5.486	257.211	Unknown	[M+H]+	null	0.02	TRUE	null	null	null	null	null	null	999	FALSE	FALSE	FALSE	Normalized unit: pmol_per_10E6_cells	FALSE	FALSE	793	0	0	null	null	null	null	null	null	null	252.09	190401_TT1_Hclass_WK_Feces_043_B080_Pos	257.21097:60092 258.21564:8853 259.22030:808	71.05035:12 71.08573:132 75.03993:12 79.05403:36 81.07002:72 83.08606:36 85.06235:12 85.10073:48 89.05797:24 93.06947:12 95.08544:154 97.10295:12 103.07540:24 107.08497:24 109.10113:36 117.09535:12 123.11388:24 183.17391:12 201.19171:12 257.21409:24 257.23108:12
796	7.541	257.246	Unknown	[M+H]+	null	0.01	TRUE	null	null	null	null	null	null	999	FALSE	FALSE	FALSE	Normalized unit: pmol_per_10E6_cells	FALSE	FALSE	796	0	0	null	null	null	null	null	null	null	24.04	190423_TT1_Hclass_WK_Feces_049_B031_Pos	257.24728:2231 258.25195:494 259.25662:48	81.07136:24 103.07291:24 111.07734:12 141.07704:12
797	5.663	258.242	low score: NAE 13:0	[M+H]+	null	0.01	TRUE	5.78	258.243	C15H31NO2	NAE	QIGYRHZXILJBGB-UHFFFAOYSA-N	O=C(NCCO)CCCCCCCCCCCC	520	TRUE	TRUE	FALSE	Normalized unit: pmol_per_10E6_cells; Annotation method: Msp20221205132019_conventional_converted_dev_1	FALSE	FALSE	797	0	1	1	null	null	null	1	2	1.36	45.06	190328_TT1_Hclass_WK_Feces_023_A062_Pos	258.24203:2824 259.24670:515 260.25137:60	73.04657:12 83.08623:12 190.99900:24 207.03178:48 209.01111:12 225.03711:12 225.04869:12
798	5.39	258.243	low score: NAE 13:0	[M+H]+	null	0	TRUE	5.78	258.243	C15H31NO2	NAE	QIGYRHZXILJBGB-UHFFFAOYSA-N	O=C(NCCO)CCCCCCCCCCCC	520	TRUE	TRUE	FALSE	Normalized unit: pmol_per_10E6_cells; Annotation method: Msp20221205132019_conventional_converted_dev_1	FALSE	FALSE	798	0	0.98	1	null	null	null	1	2	1.35	39.55	190401_TT1_Hclass_WK_Feces_026_C076_Pos	258.24255:1906 259.24722:353 260.25189:40	95.08372:12 190.99392:24 207.03176:48 209.01473:12 225.04270:24 258.18744:12
799	4.674	258.278	Unknown	[M+H]+	null	0	TRUE	null	null	null	null	null	null	999	FALSE	FALSE	FALSE	Normalized unit: pmol_per_10E6_cells	FALSE	FALSE	799	0	0	null	null	null	null	null	null	null	43.02	190408_TT1_Hclass_WK_Feces_025_B020_Pos	258.27795:2063 259.28262:278 260.28729:29	72.08159:60 90.09127:48 190.99136:12 191.00189:36 198.07976:12 207.03367:36 209.01092:24 223.03466:12 225.04349:24 225.05937:12 258.27993:133
800	6.252	258.278	Unknown	[M+H]+	null	0.04	TRUE	null	null	null	null	null	null	999	FALSE	FALSE	FALSE	Normalized unit: pmol_per_10E6_cells	FALSE	FALSE	800	0	0	null	null	null	null	null	null	null	48.05	190408_TT1_Hclass_WK_Feces_025_B020_Pos	258.27802:4331 259.28268:829 260.28735:94	83.08882:12 188.11273:12 190.99607:24 207.02993:36 209.01217:12 225.03903:48 228.12615:12
801	6.18	258.278	Unknown	[M+H]+	null	0.04	TRUE	null	null	null	null	null	null	999	FALSE	FALSE	FALSE	Normalized unit: pmol_per_10E6_cells	FALSE	FALSE	801	0	0	null	null	null	null	null	null	null	57.08	190404_TT1_Hclass_WK_Feces_017_A101_Pos	258.27805:5158 259.28271:931 260.28738:89	71.08605:24 83.08312:48 95.08239:12 97.09953:36 190.99857:24 191.01021:24 207.03114:116 209.01280:12 240.26973:60 243.19380:12
802	7.194	258.279	Unknown	[M+H]+	null	0	TRUE	null	null	null	null	null	null	999	FALSE	FALSE	FALSE	Normalized unit: pmol_per_10E6_cells	FALSE	FALSE	802	0	0	null	null	null	null	null	null	null	70.16	190404_TT1_Hclass_WK_Feces_015_B007_Pos	258.27869:4556 259.28335:722 260.28802:71	77.03917:12 83.08415:12 105.03214:12 191.00497:24 207.03466:24 225.03344:12 225.04635:24
803	1.655	259.096	Unknown	[M+H]+	null	0.01	TRUE	null	null	null	null	null	null	999	FALSE	FALSE	FALSE	Normalized unit: pmol_per_10E6_cells	FALSE	FALSE	803	0	0	null	null	null	null	null	null	null	25.97	190404_TT1_Hclass_WK_Feces_033_B096_Pos	259.09555:4611 260.10022:756 261.10489:166	77.03798:145 79.05522:12 81.07025:24 83.04856:12 86.09645:36 91.05364:245 93.06874:150 102.04661:12 103.05173:189 105.04344:24 107.04826:48 109.06415:24 119.04926:110 121.03164:12 121.06462:819 131.05043:12 134.04145:12 137.02330:69 137.05835:225 141.06229:24 141.07145:12 147.04112:48 147.04866:24 148.60253:12 149.06143:207 157.06454:12 165.05504:48 165.06498:48 166.08349:12 167.09408:12 169.0634…
805	2.569	259.144	Unknown	[M+H]+	null	0.08	TRUE	null	null	null	null	null	null	999	FALSE	FALSE	FALSE	Normalized unit: pmol_per_10E6_cells	FALSE	FALSE	805	0	0	null	null	null	null	null	null	null	45.64	190408_TT1_Hclass_WK_Feces_033_A024_Pos	259.14368:8432 260.14834:1352 261.15301:199	77.03807:125 78.03213:24 82.06870:12 91.05246:12 92.04799:12 93.05955:24 94.06417:60 95.05232:12 95.07490:12 105.04662:12 108.08263:12 117.05589:12 121.06182:12 122.05878:61 123.06943:12 124.07196:12 127.05509:12 128.06112:24 129.06855:12 130.06281:24 131.07684:24 131.08519:24 132.07923:24 137.08510:12 138.09270:48 141.06824:24 142.07042:12 143.07282:12 143.08279:12 144.08139:36 145.07365:24 145.…
806	4.091	259.168	Unknown	[M+H]+	null	0.02	TRUE	null	null	null	null	null	null	999	FALSE	FALSE	FALSE	Normalized unit: pmol_per_10E6_cells	FALSE	FALSE	806	0	0	null	null	null	null	null	null	null	39.37	190408_TT1_Hclass_WK_Feces_031_C021_Pos	259.16846:6655 260.17312:1416 261.17779:520	77.03472:24 91.05195:24 91.06010:12 103.05414:60 115.05339:12 117.06876:12 118.07599:12 122.03563:12 127.05231:36 127.06119:12 128.06158:274 128.08283:12 128.65234:12 129.06823:312 130.03717:12 131.04802:60 131.08435:24 132.05791:12 133.07250:12 137.06321:24 141.06440:24 143.04523:24 143.08409:36 143.09220:24 144.06062:24 145.06313:36 146.03291:24 146.07437:12 147.04652:12 148.04873:12 151.07234:…
807	3.301	259.169	Unknown	[M+H]+	null	0.04	TRUE	null	null	null	null	null	null	999	FALSE	FALSE	FALSE	Normalized unit: pmol_per_10E6_cells	FALSE	FALSE	807	0	0	null	null	null	null	null	null	null	55.39	190408_TT1_Hclass_WK_Feces_031_C021_Pos	259.16867:12254 260.17334:2039 261.17801:237	77.03718:36 79.05338:12 83.08369:12 89.03992:24 91.04607:12 91.05489:36 93.07158:12 94.04142:24 103.05359:132 105.07055:24 109.06430:12 111.04285:12 114.69281:12 115.05305:402 116.05985:24 116.07014:24 116.10444:12 117.06683:24 122.03644:12 124.05053:12 126.04171:12 127.05414:60 128.06196:557 129.06855:504 130.04023:24 131.04737:251 131.08379:36 131.09223:12 132.05708:24 133.06172:24 137.05786:17…
808	3.626	259.181	Unknown	[M+H]+	null	0.03	TRUE	null	null	null	null	null	null	999	FALSE	FALSE	FALSE	Normalized unit: pmol_per_10E6_cells	FALSE	FALSE	808	0	0	null	null	null	null	null	null	null	29.27	190401_TT1_Hclass_WK_Feces_032_B085_Pos	259.18057:5780 260.18524:1059 261.18991:90	78.82260:12 79.05600:12 80.04843:60 81.05536:48 81.06896:12 94.06537:12 96.08099:36 105.06060:12 106.06343:36 107.07656:12 120.08165:60 121.08760:85 124.07437:60 134.09626:12 136.11317:540 192.00017:12 226.04476:12
809	5.008	259.19	Unknown	[M+H]+	null	0.03	TRUE	null	null	null	null	null	null	999	FALSE	FALSE	FALSE	Normalized unit: pmol_per_10E6_cells	FALSE	FALSE	809	0	0	null	null	null	null	null	null	null	25.56	190404_TT1_Hclass_WK_Feces_QC_Pos_05	259.19012:3734 260.19479:558 261.19946:55	83.04754:24 101.05904:36 111.04537:24 129.05459:12 210.01127:12
812	4.18	259.205	low score: NAOrn 8:0	[M+H]+	null	0	TRUE	2.71	259.202	C13H26N2O3	NAOrn	ASSAREUVJZAAGB-UHFFFAOYSA-N	O=C(NC(C(=O)O)CCCN)CCCCCCC	520	TRUE	TRUE	FALSE	Normalized unit: pmol_per_10E6_cells; Annotation method: Msp20221205132019_conventional_converted_dev_1	FALSE	FALSE	812	0	0.76	0.93	0	0.04	null	2	null	0.44	46.11	190401_TT1_Hclass_WK_Feces_059_A089_Pos	259.20544:7153 260.21011:952 261.21478:1153	77.03597:12 79.05449:24 81.06977:12 83.08337:12 91.05671:36 93.07092:24 95.04901:24 103.05248:12 105.07025:60 105.07794:12 107.08710:12 117.06916:66 118.08026:12 119.08815:36 127.05555:12 128.06118:24 129.06916:48 130.07884:12 131.08758:79 133.10017:24 141.06609:12 143.08756:24 145.09840:36 147.11588:36 155.08495:12 157.10262:24 159.11707:36 161.13698:12 171.11899:24 173.13778:36 175.14466:12 185…
813	6.36	259.241	Unknown	[M+H]+	null	0.01	TRUE	null	null	null	null	null	null	999	FALSE	FALSE	FALSE	Normalized unit: pmol_per_10E6_cells	FALSE	FALSE	813	0	0	null	null	null	null	null	null	null	52.71	190404_TT1_Hclass_WK_Feces_022_C008_Pos	259.24081:5650 260.24548:1202 261.25015:267	77.03708:48 79.05416:60 81.07003:91 91.05321:111 93.07005:67 95.08619:36 103.05950:12 105.06853:83 107.08703:24 119.08515:24 121.09984:48 131.08698:12 133.09942:79 135.12087:24 147.11408:36 149.12337:12 161.12834:24 175.14834:12 177.15782:12 208.03331:12 242.24566:12 259.24008:36
816	0.921	260.029	Unknown	[M+H]+	null	0	TRUE	null	null	null	null	null	null	999	FALSE	FALSE	FALSE	Normalized unit: pmol_per_10E6_cells	FALSE	FALSE	816	0	0	null	null	null	null	null	null	null	576.29	190328_TT1_Hclass_WK_Feces_021_C070_Pos	260.02927:19060 261.03393:2770 262.03860:0	72.98195:24 74.99876:12 88.75480:12 89.03815:616 90.04626:158 98.97422:108 98.99933:220 116.98282:12 124.61759:36 124.63098:12 124.98330:12 125.01477:7436 125.06434:12 125.27942:12 125.37603:12 125.50097:12 125.52690:12 125.61697:12 126.66376:12 126.92604:12 127.01545:24 127.07152:12 128.32181:12 159.02802:24 159.03657:12 167.05487:12 185.08139:12 260.03053:198
817	6.045	260.257	low score: SPB 15:0;O2	[M+H]+	null	0.03	TRUE	5.66	260.258	C15H33NO2	DHSph	JWOGAYKGDUNEHP-UHFFFAOYSA-N	OCC(N)C(O)CCCCCCCCCCCC	520	TRUE	TRUE	FALSE	Normalized unit: pmol_per_10E6_cells; Annotation method: Msp20221205132019_conventional_converted_dev_1	FALSE	FALSE	817	0	0.98	1	null	null	null	5	null	0.5	55.22	190423_TT1_Hclass_WK_Feces_032_B039_Pos	260.25790:3870 261.26257:651 262.26724:83	98.97865:24 193.00094:12
818	5.112	260.257	SPB 15:0;O2	[M+H]+	null	0.07	TRUE	5.66	260.258	C15H33NO2	DHSph	JWOGAYKGDUNEHP-UHFFFAOYSA-N	OCC(N)C(O)CCCCCCCCCCCC	310	TRUE	TRUE	TRUE	Normalized unit: pmol_per_10E6_cells; Annotation method: Msp20221205132019_conventional_converted_dev_1	FALSE	FALSE	818	0	0.97	1	0.82	0.82	0.99	5	2	1.87	60.74	190408_TT1_Hclass_WK_Feces_031_C021_Pos	260.25742:2821 261.26208:275 262.26675:0	81.07105:36 95.08570:24 98.97470:12 209.03227:12 212.23859:36 224.23454:12 242.25053:12
819	5.923	260.258	low score: SPB 15:0;O2	[M+H]+	null	0.28	TRUE	5.66	260.258	C15H33NO2	DHSph	JWOGAYKGDUNEHP-UHFFFAOYSA-N	OCC(N)C(O)CCCCCCCCCCCC	520	TRUE	TRUE	FALSE	Normalized unit: pmol_per_10E6_cells; Annotation method: Msp20221205132019_conventional_converted_dev_1	FALSE	FALSE	819	0	0.99	1	0.11	0.45	0.1	5	0.2	0.69	66.16	190401_TT1_Hclass_WK_Feces_013_C091_Pos	260.25781:3065 261.26248:530 262.26715:36	81.07117:12 98.97604:12
820	7.51	260.295	Unknown	[M+H]+	null	0.06	TRUE	null	null	null	null	null	null	999	FALSE	FALSE	FALSE	Normalized unit: pmol_per_10E6_cells	FALSE	FALSE	820	0	0	null	null	null	null	null	null	null	62.26	190401_TT1_Hclass_WK_Feces_055_C081_Pos	260.29495:7186 261.29962:1185 262.30429:133	98.97611:12 99.04593:12 108.08362:12 209.03399:12 211.01159:12 227.04812:12
821	1.653	261.032	low score: myo-Inositol-1-phosphate	[M+H]+	null	0.01	TRUE	0.354	261.037	C6H13O9P	Others	INAPMGSXUVUWAF-GCVPSNMTSA-N	OC1[C@H](O)[C@@H](O)C(OP(O)(O)=O)[C@H](O)[C@@H]1O	520	TRUE	TRUE	FALSE	Normalized unit: pmol_per_10E6_cells; Annotation method: Msp20221205132019_conventional_converted_dev_1	FALSE	FALSE	821	0	0.81	0.91	0.01	0.02	0.33	10	0.1	0.58	63.65	190328_TT1_Hclass_WK_Feces_021_C070_Pos	261.03268:4211 262.03735:702 263.04202:0	73.00983:36 79.05218:12 98.98748:12 105.07043:12 124.07221:12 145.03910:70 162.00012:12 217.04627:105 261.03510:128
822	1.03	261.112	Unknown	[M+H]+	null	0.01	TRUE	null	null	null	null	null	null	999	FALSE	FALSE	FALSE	Normalized unit: pmol_per_10E6_cells	FALSE	FALSE	822	0	0	null	null	null	null	null	null	null	46.43	190401_TT1_Hclass_WK_Feces_040_A082_Pos	261.11169:5918 262.11636:848 263.12103:118	77.03750:48 91.05701:12 95.05191:12 99.98032:12 103.05319:84 105.07068:12 115.05414:24 121.06613:12 128.06113:12 131.04813:352 131.54860:12 133.06659:12 153.06990:12 155.06677:12 159.04600:36 159.09400:12 161.05768:48 173.05697:24 175.03656:24 175.04837:12 177.05168:12 187.03630:12 187.04496:24 188.44791:12 189.05435:224 189.69143:12 189.73009:12 201.05022:12 228.07773:12 243.09825:12
823	2.745	261.138	Unknown	[M+H]+	null	0	TRUE	null	null	null	null	null	null	999	FALSE	FALSE	FALSE	Normalized unit: pmol_per_10E6_cells	FALSE	FALSE	823	0	0	null	null	null	null	null	null	null	272.18	190328_TT1_Hclass_WK_Feces_009_B051_Pos	261.13849:22077 262.14316:4119 263.14782:838	80.78654:12 81.04389:1386 82.05089:48 82.20782:12 91.05369:221 95.06047:12 103.05350:12 105.04414:24 113.03758:12 115.05355:721 117.06128:12 127.05397:24 128.06069:48 129.07006:60 130.06465:36 139.05381:12 140.04899:48 140.06342:24 141.06216:36 141.10083:12 142.06274:77 143.07183:12 145.07543:12 152.06057:291 154.06433:48 155.06040:36 155.08127:12 156.07737:262 156.57541:12 157.07504:393 165.0673…
824	7.445	261.148	Unknown	[M+H]+	null	0.91	TRUE	null	null	null	null	null	null	999	FALSE	FALSE	FALSE	Normalized unit: pmol_per_10E6_cells	FALSE	FALSE	824	0	0	null	null	null	null	null	null	null	73.23	190404_TT1_Hclass_WK_Feces_052_C092_Pos	261.14780:11816 262.15246:2276 263.15713:254	71.08794:12 261.23588:12
825	0.81	261.17	Unknown	[M+H]+	null	0.01	TRUE	null	null	null	null	null	null	999	FALSE	FALSE	FALSE	Normalized unit: pmol_per_10E6_cells	FALSE	FALSE	825	0	0	null	null	null	null	null	null	null	38.43	190423_TT1_Hclass_WK_Feces_048_A048_Pos	261.17007:3825 262.17474:596 263.17941:99	72.08096:36 77.03863:48 82.99847:12 97.07728:12 103.05316:486 105.04327:24 114.10401:24 130.06510:12 131.04841:1607 148.07345:12 201.13932:75 202.12386:116 223.63653:12 224.07427:12 224.35476:12 224.50131:12 224.67330:12 226.16698:12 226.68323:12 226.95479:12 228.05430:12 228.27685:12 244.14139:24 261.17004:24 261.18875:12
826	21.552	261.184	Unknown	[M+H]+	null	0	TRUE	null	null	null	null	null	null	999	FALSE	FALSE	FALSE	Normalized unit: pmol_per_10E6_cells	FALSE	FALSE	826	0	0	null	null	null	null	null	null	null	179.44	210202_TT1_Iclass_WK_Feces_008_A107_Pos	261.18362:3724 262.18829:763 263.19296:198	71.04790:12 77.03748:12 81.06847:12 83.04833:12 91.05500:36 93.07184:24 103.05353:12 105.07164:36 107.04679:12 115.04945:12 117.06690:12 119.08412:12 121.06365:36 125.06241:12 127.05866:12 129.06426:24 129.07420:24 131.04876:12 131.08739:24 133.10094:12 135.08331:48 141.07523:24 143.08856:12 144.08908:12 145.06436:12 145.10059:48 146.05904:12 147.08273:24 149.05660:24 149.09430:12 151.11186:12 15…
828	7.431	261.184	Unknown	[M+H]+	null	0	TRUE	null	null	null	null	null	null	999	FALSE	FALSE	FALSE	Normalized unit: pmol_per_10E6_cells	FALSE	FALSE	828	0	0	null	null	null	null	null	null	null	237.96	190401_TT1_Hclass_WK_Feces_003_C075_Pos	261.18387:14274 262.18854:2760 263.19320:2253	71.04915:12 77.03904:48 79.05409:60 81.07055:77 87.04314:24 91.05349:436 93.07014:48 95.08682:24 103.05212:24 105.06851:276 107.08370:24 115.05431:24 116.06016:12 117.06925:95 118.07736:12 119.08479:105 128.06204:90 129.06931:105 130.07863:24 131.08431:470 132.09001:12 133.05697:12 133.09975:60 135.08009:12 141.06843:60 142.07548:12 143.08463:78 144.09198:24 145.10184:254 147.07614:24 147.12209:1…
829	21.101	261.184	Unknown	[M+H]+	null	0	TRUE	null	null	null	null	null	null	999	FALSE	FALSE	FALSE	Normalized unit: pmol_per_10E6_cells	FALSE	FALSE	829	0	0	null	null	null	null	null	null	null	104.01	210202_TT1_Iclass_WK_Feces_007_A106_Pos	261.18396:2730 262.18863:683 263.19330:121	77.03681:12 91.04977:12 91.05781:12 103.05564:24 105.06812:12 105.07474:24 107.05032:12 117.06982:12 119.08339:12 121.06823:12 128.06098:12 129.07117:24 131.09200:36 135.07801:36 135.08466:24 144.08724:12 144.10493:12 145.09937:24 147.08162:12 149.05044:12 157.10179:24 159.11630:48 162.06407:12 163.07320:12 163.10926:24 169.09885:12 174.09509:12 177.12875:24 190.10702:12 202.11780:12 203.08056:12…
830	6.813	261.184	Unknown	[M+H]+	null	0	TRUE	null	null	null	null	null	null	999	FALSE	FALSE	FALSE	Normalized unit: pmol_per_10E6_cells	FALSE	FALSE	830	0	0	null	null	null	null	null	null	null	27.72	190401_TT1_Hclass_WK_Feces_007_B071_Pos	261.18405:2649 262.18872:425 263.19339:61	77.03898:12 79.05574:24 81.06866:24 91.05410:24 93.06923:24 103.05146:12 107.08831:12 115.05318:12 117.07028:36 121.10254:12 131.04908:48 135.11568:24 137.05787:12 145.06514:36 161.05856:12 163.07579:24
831	3.361	261.184	Unknown	[M+H]+	null	0.02	TRUE	null	null	null	null	null	null	999	FALSE	FALSE	FALSE	Normalized unit: pmol_per_10E6_cells	FALSE	FALSE	831	0	0	null	null	null	null	null	null	null	40.69	190328_TT1_Hclass_WK_Feces_036_B055_Pos	261.18411:2698 262.18878:460 263.19345:45	77.04086:12 91.04988:12 94.04316:12 103.05283:48 115.05333:24 116.06043:12 117.06807:24 122.03215:24 129.06762:12 131.04946:80 135.07899:12 137.06013:85 141.07428:12 144.05519:12 145.06396:36 148.05465:12 151.07316:12 159.08170:36 162.06659:12 163.07390:48 163.08778:12 177.09094:36 191.11165:12
833	4.668	261.184	Unknown	[M+H]+	null	0.03	TRUE	null	null	null	null	null	null	999	FALSE	FALSE	FALSE	Normalized unit: pmol_per_10E6_cells	FALSE	FALSE	833	0	0	null	null	null	null	null	null	null	43.4	190404_TT1_Hclass_WK_Feces_047_A094_Pos	261.18442:5767 262.18909:1101 263.19375:62	77.03559:12 79.05331:12 91.05437:24 94.04228:12 95.08409:12 103.05468:116 115.04744:24 115.05791:24 117.06882:90 122.03688:12 131.04829:165 131.08489:36 133.06398:36 137.06094:60 144.05114:24 145.06660:100 151.07472:24 159.08066:12 161.05745:12 162.05980:12 163.07560:138 176.08202:12 177.08992:48 191.10376:12 201.17047:12
834	3.966	261.185	Unknown	[M+H]+	null	0.03	TRUE	null	null	null	null	null	null	999	FALSE	FALSE	FALSE	Normalized unit: pmol_per_10E6_cells	FALSE	FALSE	834	0	0	null	null	null	null	null	null	null	51.4	190401_TT1_Hclass_WK_Feces_012_A083_Pos	261.18460:6583 262.18927:1245 263.19394:133	77.03613:24 79.05350:24 91.05303:24 99.97992:12 103.05296:240 104.48355:12 108.05414:12 109.06513:12 115.05232:36 116.06056:36 117.06964:145 120.08192:12 121.09325:24 122.03475:24 127.05517:12 129.06626:12 131.04893:264 131.08510:36 132.04865:24 133.06591:24 136.11064:36 137.06030:149 144.05587:12 145.06465:243 145.09396:12 145.10917:12 147.04508:12 151.07358:24 155.05762:12 159.08109:62 162.0659…
836	7.248	261.221	Unknown	[M+H]+	null	0.01	TRUE	null	null	null	null	null	null	999	FALSE	FALSE	FALSE	Normalized unit: pmol_per_10E6_cells	FALSE	FALSE	836	0	0	null	null	null	null	null	null	null	99.69	190401_TT1_Hclass_WK_Feces_015_B083_Pos	261.22107:2538 262.22574:542 263.23040:94	77.03568:12 79.05375:60 81.07089:69 91.05322:12 93.07033:24 95.04903:12 95.08433:24 105.06720:24 117.06752:12 121.10146:12 129.06648:12 131.08626:12 145.09923:12 147.11335:12 161.12675:24 171.04726:12 173.13191:12 187.14007:12
837	6.182	261.221	Unknown	[M+H]+	null	0.15	TRUE	null	null	null	null	null	null	999	FALSE	FALSE	FALSE	Normalized unit: pmol_per_10E6_cells	FALSE	FALSE	837	0	0	null	null	null	null	null	null	null	114.06	190401_TT1_Hclass_WK_Feces_059_A089_Pos	261.22128:57998 262.22595:11600 263.23062:6978	71.08265:12 77.03785:171 79.05402:416 81.07024:336 83.04877:12 83.08488:24 85.06271:24 91.05364:243 92.06271:12 93.06970:346 95.05108:12 95.08715:165 97.06183:12 97.10608:12 99.08058:36 105.04379:24 105.06914:97 107.08543:209 109.06402:24 109.10139:48 111.07845:36 115.05181:12 117.06823:24 119.08398:153 120.71735:12 121.10179:90 123.07834:12 123.11671:24 129.07280:12 131.08530:60 133.10128:85 134…
838	4.529	261.222	low score: NAGly 11:0	[M+NH4]+	null	0.01	TRUE	3.6	261.217	C13H25NO3	NAGly	HEUQYIQQCNOXOG-UHFFFAOYSA-N	O=C(O)CNC(=O)CCCCCCCCCC	520	TRUE	TRUE	FALSE	Normalized unit: pmol_per_10E6_cells; Annotation method: Msp20221205132019_conventional_converted_dev_1	FALSE	FALSE	838	0	0.9	0.93	0	0.12	null	1	null	0.48	93.99	190401_TT1_Hclass_WK_Feces_047_A090_Pos	261.22101:2426 262.22568:475 263.23034:144	79.05376:24 81.06804:12 91.05364:24 93.06537:12 95.08274:24 105.07033:24 109.10320:12 119.08598:12 133.10004:12 145.10390:12 261.22314:12
841	6.846	261.257	Unknown	[M+H]+	null	0.03	TRUE	null	null	null	null	null	null	999	FALSE	FALSE	FALSE	Normalized unit: pmol_per_10E6_cells	FALSE	FALSE	841	0	0	null	null	null	null	null	null	null	119.52	190404_TT1_Hclass_WK_Feces_022_C008_Pos	261.25659:23591 262.26126:4594 263.26593:490	71.08438:12 77.03798:327 78.04660:12 79.05328:439 81.06935:155 81.91964:12 83.08540:36 91.05427:409 92.78102:12 93.06919:529 95.04770:36 95.08355:140 105.04576:36 105.06779:36 107.08588:106 109.10018:36 121.10138:73 135.11633:134 149.13010:48 261.25872:12
846	3.179	263.081	RIKEN P-VS1 ID-767 from Mouse_Muscle_WT_CTX14_Ctr	[M+H]+	null	0.02	TRUE	3.12	263.082	null	Unknown	null	null	330	TRUE	TRUE	TRUE	Normalized unit: pmol_per_10E6_cells; Annotation method: Msp20221205132019_conventional_converted_dev_1	FALSE	FALSE	846	0	1	1	0.9	0.98	0.95	55	0.98	1.31	280.03	190404_TT1_Hclass_WK_Feces_045_C003_Pos	263.08139:60950 264.08606:9294 265.09073:1028	76.03057:12 77.03820:1108 78.04024:24 89.03874:140 90.03503:12 90.04614:24 91.05220:24 92.04635:24 92.05271:12 93.03432:24 95.04725:36 101.00992:24 102.03105:24 103.04044:36 104.02763:24 104.04855:266 105.03329:86 105.04546:69 111.00490:12 115.03997:12 116.04844:227 117.05699:68 120.04379:24 127.05649:12 128.05284:24 129.04287:48 130.02652:179 130.04573:24 131.03797:24 131.05717:12 131.62196:12 1…
847	1.597	263.154	Unknown	[M+H]+	null	0.1	TRUE	null	null	null	null	null	null	999	FALSE	FALSE	FALSE	Normalized unit: pmol_per_10E6_cells	FALSE	FALSE	847	0	0	null	null	null	null	null	null	null	987.96	190328_TT1_Hclass_WK_Feces_009_B051_Pos	263.15369:898122 264.15835:139589 265.16302:11818	70.05329:24 70.83643:12 70.84410:12 71.05934:1465 71.07184:24 75.02110:12 77.03792:136 78.04416:24 79.02903:12 79.05325:150 80.04982:48 81.04446:36 81.06116:12 82.05125:24 82.06574:24 82.99706:48 83.05917:115 84.06739:384 84.81023:12 85.07493:398 87.01996:12 89.03710:240 89.30849:12 90.04446:24 90.76201:24 90.76960:60 90.77994:12 90.79117:12 91.05351:6837 91.43408:12 91.45622:12 91.52132:12 91.54…
848	4.577	263.164	Unknown	[M+H]+	null	0	TRUE	null	null	null	null	null	null	999	FALSE	FALSE	FALSE	Normalized unit: pmol_per_10E6_cells	FALSE	FALSE	848	0	0	null	null	null	null	null	null	null	47.92	190404_TT1_Hclass_WK_Feces_046_B098_Pos	263.16367:1044 264.16833:249 265.17300:40	77.03683:12 79.05394:12 91.05305:12 93.07041:12 101.00793:12 105.06702:36 107.04975:12 121.06383:12 128.06333:12 128.07068:12 129.06269:12 131.08150:12 143.08745:12 157.09740:24 159.11787:12 161.05832:24 161.13141:12 163.07419:24 174.10001:12 175.07353:36 185.13684:12 187.10051:12 187.10860:12 189.09154:24 215.13844:12 231.14046:12 263.07787:12
849	2.694	263.164	Unknown	[M+H]+	null	0	TRUE	null	null	null	null	null	null	999	FALSE	FALSE	FALSE	Normalized unit: pmol_per_10E6_cells	FALSE	FALSE	849	0	0	null	null	null	null	null	null	null	51.86	190408_TT1_Hclass_WK_Feces_023_A016_Pos	263.16379:2737 264.16846:456 265.17312:67	77.03724:36 79.05466:36 81.06946:60 82.99768:24 85.06350:48 91.05326:36 93.06885:48 101.01005:36 105.06837:36 106.08165:12 109.06698:24 111.00430:12 116.06025:24 119.02164:12 119.09054:12 121.10142:75 137.09410:12 143.05578:12 147.11632:12 149.09449:781 186.09256:24 218.08767:12 223.86593:12 224.45896:24 224.66292:12 225.06376:12 226.17240:12 226.42571:12 226.59828:12 226.88941:12 227.09236:12 22…
850	0.784	263.175	Unknown	[M+H]+	null	0	TRUE	null	null	null	null	null	null	999	FALSE	FALSE	FALSE	Normalized unit: pmol_per_10E6_cells	FALSE	FALSE	850	0	0	null	null	null	null	null	null	null	75.31	190408_TT1_Hclass_WK_Feces_031_C021_Pos	263.17459:6504 264.17926:1182 265.18393:125	72.04359:48 72.07668:12 82.73681:12 82.99617:813 84.99777:12 86.09528:344 87.45972:12 91.05273:409 101.00731:1093 101.94617:12 111.00220:368 115.02245:24 119.01743:104 128.10669:101 130.04684:12 136.07465:24 143.01706:48 143.05350:107 145.13109:177 161.03099:12 161.06441:24 200.10624:12 203.07248:36 204.13553:24 204.14836:12 221.16229:24 263.07653:12
852	21.552	263.235	Unknown	[M+H]+	null	0	TRUE	null	null	null	null	null	null	999	FALSE	FALSE	FALSE	Normalized unit: pmol_per_10E6_cells	FALSE	FALSE	852	0	0	null	null	null	null	null	null	null	54.08	210202_TT1_Iclass_WK_Feces_008_A107_Pos	263.23541:1463 264.24008:249 265.24475:1547	79.05387:24 81.07053:36 83.05026:12 83.08799:12 91.05278:36 93.07193:24 95.04901:12 95.08964:36 105.07126:24 107.08530:12 109.10306:12 113.06160:24 119.08384:24 120.08170:24 121.06564:12 121.10501:12 125.09697:12 128.06194:24 129.06596:12 133.10375:12 135.10593:12 137.09632:36 137.13318:12 141.06817:12 146.07349:12 149.09262:12 151.11621:12 158.09614:12 159.11853:12 161.13221:12 167.17031:12 187.…
853	7.626	263.236	Unknown	[M+H]+	null	0.27	TRUE	null	null	null	null	null	null	999	FALSE	FALSE	FALSE	Normalized unit: pmol_per_10E6_cells	FALSE	FALSE	853	0	0	null	null	null	null	null	null	null	96.66	190408_TT1_Hclass_WK_Feces_047_C025_Pos	263.23596:43611 264.24063:8044 265.24530:710	71.08561:48 77.03694:111 79.05321:340 80.81552:12 81.03452:12 81.06870:885 82.99719:12 83.05009:36 83.08482:48 85.05950:24 85.06431:24 85.10109:12 91.05315:422 93.06896:363 94.78681:24 95.08402:669 97.06458:60 97.10059:36 99.07955:36 101.00807:12 103.05005:12 105.04652:12 105.06937:301 107.08323:122 109.06528:24 109.09866:214 111.08084:36 113.09591:12 117.07014:36 119.08457:140 121.10061:121 121.…
854	5.086	263.236	Unknown	[M+H]+	null	0.74	TRUE	null	null	null	null	null	null	999	FALSE	FALSE	FALSE	Normalized unit: pmol_per_10E6_cells	FALSE	FALSE	854	0	0	null	null	null	null	null	null	null	146.75	190408_TT1_Hclass_WK_Feces_060_C012_Pos	263.23624:66372 264.24090:12312 265.24557:3599	71.04721:24 71.08514:156 77.03733:156 79.05306:776 80.81374:12 81.06872:1047 81.87490:12 83.00050:12 83.04906:158 83.08600:82 85.06267:48 85.10057:24 90.76840:12 91.05257:651 91.98296:12 93.06864:563 94.08005:12 95.04814:36 95.08461:868 97.06132:48 97.09651:24 99.08155:36 101.00401:12 103.05287:24 104.05731:12 104.73689:12 105.04248:24 105.06759:382 107.08461:327 107.36897:12 109.06341:36 109.073…
855	7.864	263.236	Unknown	[M+H]+	null	0.01	TRUE	null	null	null	null	null	null	999	FALSE	FALSE	FALSE	Normalized unit: pmol_per_10E6_cells	FALSE	FALSE	855	0	0	null	null	null	null	null	null	null	45.71	190404_TT1_Hclass_WK_Feces_036_A098_Pos	263.23645:3817 264.24112:718 265.24579:98	79.05397:12 91.05841:12 101.01286:12 101.95005:12 105.06640:12 109.10366:12 111.00338:24 157.08879:12 172.11118:12 187.09848:12
856	1.726	263.237	Unknown	[M+H]+	null	0.01	TRUE	null	null	null	null	null	null	999	FALSE	FALSE	FALSE	Normalized unit: pmol_per_10E6_cells	FALSE	FALSE	856	0	0	null	null	null	null	null	null	null	66.98	190328_TT1_Hclass_WK_Feces_052_A060_Pos	263.23654:3296 264.24121:727 265.24588:51	77.03825:12 79.05503:60 81.06945:60 82.99860:48 91.05493:12 93.07107:12 95.08465:36 101.00862:48 105.06983:12 109.09835:12 111.00313:12 123.08134:12 123.11667:24 129.06880:12 133.09654:12 133.10301:24 135.11934:12 137.13795:12 143.02084:12 147.11492:12 161.12656:12 165.16088:12 245.23517:12 263.24323:12
857	6.188	263.237	Unknown	[M+H]+	null	0.14	TRUE	null	null	null	null	null	null	999	FALSE	FALSE	FALSE	Normalized unit: pmol_per_10E6_cells	FALSE	FALSE	857	0	0	null	null	null	null	null	null	null	111.69	210202_TT1_Iclass_WK_Feces_006_A105_Pos	263.23676:40608 264.24142:6689 265.24609:798	71.05108:24 71.08463:36 77.03862:267 78.04283:12 79.05408:880 81.06944:1729 81.58454:12 82.99777:60 83.01545:12 83.04756:48 83.08542:48 85.06517:60 91.05357:879 93.06995:582 94.79029:12 94.79401:24 95.04881:36 95.08499:1261 95.75938:12 97.06400:127 97.10139:60 99.07776:36 101.00859:60 103.05153:12 105.04502:12 105.06946:571 107.08663:311 108.76363:12 109.06422:36 109.09998:324 111.00637:24 111.08…
858	9.226	263.237	Unknown	[M+H]+	null	0.01	TRUE	null	null	null	null	null	null	999	FALSE	FALSE	FALSE	Normalized unit: pmol_per_10E6_cells	FALSE	FALSE	858	0	0	null	null	null	null	null	null	null	40.48	190401_TT1_Hclass_WK_Feces_059_A089_Pos	263.23697:3147 264.24164:645 265.24630:228	77.03907:24 79.05379:24 81.07155:36 91.05375:48 95.08728:36 105.06849:24 107.08863:12 109.10553:12 117.07113:12 147.12148:12 158.09618:12 161.12895:12 163.14835:12 186.09408:24 245.23623:12
859	6.571	263.237	Unknown	[M+H]+	null	0.92	TRUE	null	null	null	null	null	null	999	FALSE	FALSE	FALSE	Normalized unit: pmol_per_10E6_cells	FALSE	FALSE	859	0	0	null	null	null	null	null	null	null	444.49	190401_TT1_Hclass_WK_Feces_059_A089_Pos	263.23706:225334 264.24173:41087 265.24640:10517	70.22397:12 70.33513:12 71.04910:89 71.07197:12 71.08521:228 77.03881:630 78.04610:12 78.80822:24 79.05415:2990 80.06103:36 80.81738:48 81.03278:24 81.06972:6969 81.27256:12 81.32950:12 81.38012:12 81.55807:12 81.65821:12 81.69245:12 81.79584:12 81.82630:12 81.89550:12 81.97234:12 81.99775:12 82.12232:12 82.13758:12 82.41823:12 82.69362:12 82.74020:12 82.82638:12 82.87746:12 82.91835:12 83.04727:…
860	4.637	263.237	Unknown	[M+H]+	null	0.56	TRUE	null	null	null	null	null	null	999	FALSE	FALSE	FALSE	Normalized unit: pmol_per_10E6_cells	FALSE	FALSE	860	0	0	null	null	null	null	null	null	null	132	190423_TT1_Hclass_WK_Feces_037_B040_Pos	263.23712:255680 264.24179:42227 265.24646:4414	71.04727:131 71.08516:262 71.48704:12 73.06346:12 77.03780:982 78.04642:12 78.81191:12 79.05355:3379 79.59552:12 79.84108:12 80.05979:48 80.17305:12 80.81463:36 80.82595:12 80.83340:12 81.03267:12 81.06942:7370 81.23254:12 81.47238:12 81.50848:12 81.55732:24 81.60605:12 81.63838:12 81.66691:12 81.68783:12 81.90865:12 82.03887:12 82.30790:12 82.37984:12 82.54039:12 82.99911:24 83.04754:251 83.0621…
861	8.768	263.238	Unknown	[M+H]+	null	0	TRUE	null	null	null	null	null	null	999	FALSE	FALSE	FALSE	Normalized unit: pmol_per_10E6_cells	FALSE	FALSE	861	0	0	null	null	null	null	null	null	null	48.19	190401_TT1_Hclass_WK_Feces_059_A089_Pos	263.23773:4790 264.24240:735 265.24707:126	81.07014:48 91.05502:12 95.08490:24 95.08999:24 101.00523:12 105.07567:12 109.05960:12 157.08942:12 186.08746:12
862	7.687	263.273	Unknown	[M+H]+	null	0.01	TRUE	null	null	null	null	null	null	999	FALSE	FALSE	FALSE	Normalized unit: pmol_per_10E6_cells	FALSE	FALSE	862	0	0	null	null	null	null	null	null	null	86.79	190328_TT1_Hclass_WK_Feces_017_C053_Pos	263.27277:8491 264.27743:1721 265.28210:2154	81.07063:48 83.08892:12 95.08407:48 109.10410:12 110.99980:12 158.09131:12 186.09828:24
863	6.9	263.273	Unknown	[M+H]+	null	0	TRUE	null	null	null	null	null	null	999	FALSE	FALSE	FALSE	Normalized unit: pmol_per_10E6_cells	FALSE	FALSE	863	0	0	null	null	null	null	null	null	null	64.82	190401_TT1_Hclass_WK_Feces_044_C090_Pos	263.27316:4772 264.27783:842 265.28250:76	79.05598:24 81.06915:60 93.06899:12 95.08402:36 97.10371:12 101.00508:12 107.08643:12 109.10063:24 130.99194:12 132.06613:12 133.07428:12 186.08609:24
864	3.019	263.884	Unknown	[M+H]+	null	0	TRUE	null	null	null	null	null	null	999	FALSE	FALSE	FALSE	Normalized unit: pmol_per_10E6_cells	FALSE	FALSE	864	0	0	null	null	null	null	null	null	null	1204.07	190401_TT1_Hclass_WK_Feces_013_C091_Pos	263.88351:9042 264.88818:604 265.89285:0	77.03918:24 78.03252:12 103.04023:36 104.04964:88 155.95843:12 156.94129:12 157.95381:36 181.95847:36 182.96923:118 183.95548:75 184.94778:12 184.96480:77 263.02668:12 263.88267:321
865	2.764	263.884	Unknown	[M+H]+	null	0	TRUE	null	null	null	null	null	null	999	FALSE	FALSE	FALSE	Normalized unit: pmol_per_10E6_cells	FALSE	FALSE	865	0	0	null	null	null	null	null	null	null	4121.14	190401_TT1_Hclass_WK_Feces_013_C091_Pos	263.88409:20447 264.88876:1369 265.89343:0	74.01628:12 76.03121:24 77.03909:159 78.03110:36 95.04881:12 102.01338:12 103.04099:60 103.05273:12 103.72188:12 104.04845:712 130.03588:24 144.01998:12 146.09614:12 154.94737:12 155.95577:60 156.94635:24 156.95405:12 157.95357:81 181.95658:197 182.96671:291 183.93435:12 183.95709:270 184.38374:12 184.96520:556 226.00904:12 236.86965:24 236.88575:12 245.02969:12 263.88347:947
866	5.379	264.061	Unknown	[M+H]+	null	0.1	TRUE	null	null	null	null	null	null	999	FALSE	FALSE	FALSE	Normalized unit: pmol_per_10E6_cells	FALSE	FALSE	866	0	0	null	null	null	null	null	null	null	342.13	190328_TT1_Hclass_WK_Feces_021_C070_Pos	264.06137:192301 265.06604:24538 266.07071:0	72.98421:173 73.01046:12 74.99858:24 77.03768:48 78.04249:12 79.05167:12 81.03390:12 88.75559:12 88.76922:24 89.03777:2281 89.28251:12 89.76977:12 90.04500:615 91.05344:36 92.05954:24 94.06296:12 96.98994:12 97.01161:36 98.69258:12 98.99883:1108 107.04712:12 111.02562:171 117.01184:12 121.09732:12 123.02571:36 124.62059:214 124.63396:60 124.64576:24 124.66313:12 124.67518:24 124.70230:12 124.7297…
867	5.968	264.231	Unknown	[M+H]+	null	0.03	TRUE	null	null	null	null	null	null	999	FALSE	FALSE	FALSE	Normalized unit: pmol_per_10E6_cells	FALSE	FALSE	867	0	0	null	null	null	null	null	null	null	74.37	190328_TT1_Hclass_WK_Feces_042_C062_Pos	264.23141:7449 265.23608:1495 266.24075:155	70.06399:12 73.06500:12 79.05226:12 81.03290:200 81.07028:36 83.04848:24 84.07994:36 86.09470:60 91.05457:12 93.06881:12 95.05009:36 95.08454:36 95.09244:24 97.10087:24 105.06874:12 107.08913:12 109.06533:12 109.10132:12 112.07564:60 119.09048:12 122.09555:36 124.11112:12 134.09415:12 138.09033:48 151.09667:12 152.10370:12 164.10546:12 166.12307:12 178.12451:24 179.13640:24 179.14567:12 180.13731…
868	6.253	264.268	Unknown	[M+H]+	null	0	TRUE	null	null	null	null	null	null	999	FALSE	FALSE	FALSE	Normalized unit: pmol_per_10E6_cells	FALSE	FALSE	868	0	0	null	null	null	null	null	null	null	37.03	190401_TT1_Hclass_WK_Feces_054_C089_Pos	264.26804:2464 265.27270:398 266.27737:172	81.06856:12 82.06440:24 96.08500:12 102.00541:12 264.26988:24
869	0.946	265.061	Unknown	[M+H]+	null	0.01	TRUE	null	null	null	null	null	null	999	FALSE	FALSE	FALSE	Normalized unit: pmol_per_10E6_cells	FALSE	FALSE	869	0	0	null	null	null	null	null	null	null	111.87	190401_TT1_Hclass_WK_Feces_022_A079_Pos	265.06079:13966 266.06546:1541 267.07013:252	77.03848:36 78.03237:24 84.99535:36 89.04009:12 92.04687:12 93.00545:36 101.00754:12 103.00541:24 112.99802:12 115.05678:12 116.04552:12 119.02583:48 127.03779:12 127.05440:36 128.04940:36 130.02532:12 137.03515:24 139.05345:12 140.04892:102 141.06122:24 143.03333:12 144.04958:12 145.00860:12 145.03395:12 145.05676:12 145.06183:12 147.02132:24 152.05844:24 153.03128:12 153.05332:24 153.07120:12 1…
871	4.42	265.179	Unknown	[M+H]+	null	0	TRUE	null	null	null	null	null	null	999	FALSE	FALSE	FALSE	Normalized unit: pmol_per_10E6_cells	FALSE	FALSE	871	0	0	null	null	null	null	null	null	null	23.43	190401_TT1_Hclass_WK_Feces_032_B085_Pos	265.17908:2822 266.18374:389 267.18841:104	77.03988:36 95.04723:24 105.03784:12 123.04253:230 149.12745:12 223.43047:12 223.65285:12 223.75884:12 223.96038:12 224.45414:12 224.55506:12 226.18973:12 226.62573:12 226.67960:12 226.99766:12 227.81339:12 228.04006:12
875	8.017	265.251	Unknown	[M+H]+	null	0.05	TRUE	null	null	null	null	null	null	999	FALSE	FALSE	FALSE	Normalized unit: pmol_per_10E6_cells	FALSE	FALSE	875	0	0	null	null	null	null	null	null	null	52.49	190408_TT1_Hclass_WK_Feces_047_C025_Pos	265.25143:10166 266.25610:1981 267.26077:223	71.08668:24 77.03909:24 79.05387:71 81.06834:105 83.04527:12 83.04877:24 83.08407:48 91.05334:36 93.06908:60 95.08542:48 97.05952:12 97.06628:48 97.10135:36 105.06860:12 106.75019:12 107.08509:24 109.10030:24 109.10913:12 111.08007:12 111.11720:12 121.09879:24 123.11933:12 125.09006:12 125.09667:12 135.11538:36 137.12908:12 149.12679:12 153.12349:12 163.14438:12 177.17172:12 265.25064:24
877	6.572	265.252	Unknown	[M+H]+	null	0.44	TRUE	null	null	null	null	null	null	999	FALSE	FALSE	FALSE	Normalized unit: pmol_per_10E6_cells	FALSE	FALSE	877	0	0	null	null	null	null	null	null	null	134.36	190328_TT1_Hclass_WK_Feces_054_C056_Pos	265.25183:82966 266.25650:17160 267.26117:1831	71.04628:24 71.08372:113 71.09190:12 77.03721:144 79.05317:539 80.06023:12 81.06910:942 83.04958:60 83.08471:635 85.06519:36 85.09806:24 91.05401:155 93.06926:670 94.78470:12 95.08423:587 97.06355:224 97.10014:233 99.07834:24 99.82749:12 105.04374:24 105.06917:48 107.08571:312 108.17785:12 109.06335:12 109.09947:210 110.76689:12 111.07860:102 111.11602:36 119.08492:12 120.71050:12 121.09976:224 1…
878	5.147	265.252	Unknown	[M+H]+	null	0.98	TRUE	null	null	null	null	null	null	999	FALSE	FALSE	FALSE	Normalized unit: pmol_per_10E6_cells	FALSE	FALSE	878	0	0	null	null	null	null	null	null	null	902.79	190423_TT1_Hclass_WK_Feces_037_B040_Pos	265.25186:393348 266.25653:64745 267.26120:6879	70.14826:12 70.26642:12 70.37140:12 70.51424:12 71.04830:498 71.07031:12 71.08469:755 71.11764:12 73.06534:24 76.79998:12 77.03771:1004 78.04461:24 78.80775:24 79.05346:3333 79.14954:12 79.43755:12 79.45268:12 79.49634:12 80.02894:12 80.06276:48 80.81542:24 81.06920:5548 81.10897:12 81.34672:12 81.60764:12 81.62982:12 81.65011:12 81.76870:12 81.77505:12 81.87850:12 81.98328:12 82.66123:12 82.6733…
879	6.997	265.253	Unknown	[M+H]+	null	0.76	TRUE	null	null	null	null	null	null	999	FALSE	FALSE	FALSE	Normalized unit: pmol_per_10E6_cells	FALSE	FALSE	879	0	0	null	null	null	null	null	null	null	223.62	190401_TT1_Hclass_WK_Feces_037_B077_Pos	265.25278:55127 266.25744:13588 267.26211:710	71.05058:36 71.08559:60 71.52157:12 73.06240:12 77.03746:206 78.04846:12 78.80710:12 79.05365:707 80.81593:12 81.06948:1051 81.45231:12 82.42781:12 83.04965:48 83.08443:518 85.06271:24 85.10306:48 91.05312:199 93.06937:756 94.15802:12 94.78961:12 95.01778:12 95.08478:727 96.78974:12 97.06409:175 97.07641:12 97.10099:339 99.08096:36 105.04080:24 105.07012:36 107.08491:172 109.10001:335 109.11691:1…
880	5.756	265.288	Unknown	[M+H]+	null	0.02	TRUE	null	null	null	null	null	null	999	FALSE	FALSE	FALSE	Normalized unit: pmol_per_10E6_cells	FALSE	FALSE	880	0	0	null	null	null	null	null	null	null	42.31	190423_TT1_Hclass_WK_Feces_001_C048_Pos	265.28769:4905 266.29236:961 267.29702:78	71.08447:24 81.06754:24 83.08411:149 95.08392:24 97.10000:60 111.11538:24 125.13322:12 230.08894:12
884	0.917	266.128	Unknown	[M+H]+	null	0	TRUE	null	null	null	null	null	null	999	FALSE	FALSE	FALSE	Normalized unit: pmol_per_10E6_cells	FALSE	FALSE	884	0	0	null	null	null	null	null	null	null	66.09	190328_TT1_Hclass_WK_Feces_046_C052_Pos	266.12793:3772 267.13260:600 268.13727:82	77.03671:24 79.05170:24 103.05169:12 107.04751:12 114.00366:12 128.04844:36 128.06816:12 130.06266:24 131.06093:24 132.04576:24 132.06478:12 146.05637:24 152.06269:12 165.06828:60 167.07445:24 176.06130:24 177.07841:12 178.07894:127 179.08492:60 180.08093:60 180.09178:12 191.07147:12 192.08395:24 193.08327:24 194.09669:74 194.10681:12 203.07029:12 204.07985:280 205.06978:12 205.08887:36 206.09608…
885	0.713	266.16	Unknown	[M+H]+	null	0.04	TRUE	null	null	null	null	null	null	999	FALSE	FALSE	FALSE	Normalized unit: pmol_per_10E6_cells	FALSE	FALSE	885	0	0	null	null	null	null	null	null	null	780.52	210202_TT1_Iclass_WK_Feces_007_A106_Pos	266.16003:71683 267.16470:6893 268.16937:932	70.03095:24 70.06485:536 71.01270:36 72.04433:12 73.02865:916 73.04234:12 87.04853:12 88.03721:12 88.07627:946 89.06100:36 93.07066:24 97.76568:24 98.05985:1415 99.04468:689 100.07202:12 114.09522:12 116.07408:24 117.05171:36 123.04308:12 132.10327:24 142.08888:110 147.06841:12 149.04246:12 160.09844:48 161.07918:12 176.13104:12 186.10646:12 194.13128:36 204.11617:24 204.12659:24 205.10617:12 230…
886	0.21	266.168	Unknown	[M+H]+	null	0.07	TRUE	null	null	null	null	null	null	999	FALSE	FALSE	FALSE	Normalized unit: pmol_per_10E6_cells	FALSE	FALSE	886	0	0	null	null	null	null	null	null	null	842.41	190423_TT1_Hclass_WK_Feces_025_B041_Pos	266.16888:30770 267.17355:3388 268.17822:444	70.06409:114 72.04432:12 73.02791:180 79.05541:12 88.07536:73 98.05904:219 99.04195:114 114.08860:12 116.06971:36 132.09846:24 142.08520:24 147.10688:12 160.10009:12 266.16018:60
887	4.939	266.211	Unknown	[M+H]+	null	0	TRUE	null	null	null	null	null	null	999	FALSE	FALSE	FALSE	Normalized unit: pmol_per_10E6_cells	FALSE	FALSE	887	0	0	null	null	null	null	null	null	null	62.6	190401_TT1_Hclass_WK_Feces_012_A083_Pos	266.21115:6969 267.21582:1117 268.22049:261	77.03812:197 79.05390:48 91.05467:24 93.06865:24 95.07939:12 98.98396:12 103.05418:24 105.06993:60 107.04818:941 119.08507:12 121.06009:12 129.07551:24 131.05080:24 132.04976:12 133.06447:261 147.07945:202 155.05908:12 161.09421:12 231.17816:24
888	13.207	266.283	Unknown	[M+H]+	null	0.07	TRUE	null	null	null	null	null	null	999	FALSE	FALSE	FALSE	Normalized unit: pmol_per_10E6_cells	FALSE	FALSE	888	0	0	null	null	null	null	null	null	null	48.71	190423_TT1_Hclass_WK_Feces_025_B041_Pos	266.28323:3496 267.28790:790 268.29257:76	91.05336:12 95.08404:24 127.11097:24
889	12.772	266.283	Unknown	[M+H]+	null	0.04	TRUE	null	null	null	null	null	null	999	FALSE	FALSE	FALSE	Normalized unit: pmol_per_10E6_cells	FALSE	FALSE	889	0	0	null	null	null	null	null	null	null	50.91	190328_TT1_Hclass_WK_Feces_040_B064_Pos	266.28342:3742 267.28808:762 268.29275:131	81.07366:12 83.08092:12 101.05959:24 109.10019:12 147.07883:12 266.28991:12
890	6.289	266.284	Unknown	[M+H]+	null	0.02	TRUE	null	null	null	null	null	null	999	FALSE	FALSE	FALSE	Normalized unit: pmol_per_10E6_cells	FALSE	FALSE	890	0	0	null	null	null	null	null	null	null	54.26	190328_TT1_Hclass_WK_Feces_006_B070_Pos	266.28351:4077 267.28818:800 268.29284:67	79.05335:24 81.06961:48 95.08453:36 109.10244:24
891	13.01	266.284	Unknown	[M+H]+	null	0.51	TRUE	null	null	null	null	null	null	999	FALSE	FALSE	FALSE	Normalized unit: pmol_per_10E6_cells	FALSE	FALSE	891	0	0	null	null	null	null	null	null	null	48.08	190328_TT1_Hclass_WK_Feces_013_B062_Pos	266.28281:6278 267.28747:1115 268.29214:514	79.05022:12 81.06780:24 83.08459:12 91.05174:12 93.07153:36 95.08551:12 109.10665:12
892	6.639	266.998	Unknown	[M+H]+	null	0.05	TRUE	null	null	null	null	null	null	999	FALSE	FALSE	FALSE	Normalized unit: pmol_per_10E6_cells	FALSE	FALSE	892	0	0	null	null	null	null	null	null	null	146.43	190408_TT1_Hclass_WK_Feces_QC_Pos_05	266.99738:4648 268.00204:850 269.00671:0	77.04270:12 98.98248:12 134.98896:24 134.99686:24 146.93222:24 153.00329:12 164.95198:12 178.96353:196 182.96182:24 190.99507:24 192.97912:71 194.96361:12 196.97797:83 204.98346:12 205.01617:12 206.99661:64 207.02898:48 210.98892:12 211.00173:12 214.98443:24 222.93682:194 225.00956:24 225.04429:12 229.00528:12 236.94393:12 240.94624:36 243.02110:12 250.16902:12 250.96619:566 257.03233:12 266.9997…
893	7.119	266.999	Unknown	[M+H]+	null	0.04	TRUE	null	null	null	null	null	null	999	FALSE	FALSE	FALSE	Normalized unit: pmol_per_10E6_cells	FALSE	FALSE	893	0	0	null	null	null	null	null	null	null	130.92	190408_TT1_Hclass_WK_Feces_QC_Pos_03	266.99838:3446 268.00305:511 269.00772:0	98.98375:12 134.98948:24 153.00810:12 162.96929:12 164.94749:12 176.98290:12 178.96336:437 191.00569:12 191.97322:12 192.98207:36 196.97797:48 206.99684:36 209.00808:12 210.98734:24 214.97980:12 222.93382:68 225.00464:24 240.94742:36 243.01806:12 250.96542:282 266.99593:36 268.97657:118 270.95937:12
894	3.519	267.122	Unknown	[M+H]+	null	0.47	TRUE	null	null	null	null	null	null	999	FALSE	FALSE	FALSE	Normalized unit: pmol_per_10E6_cells	FALSE	FALSE	894	0	0	null	null	null	null	null	null	null	50.18	190401_TT1_Hclass_WK_Feces_015_B083_Pos	267.12219:6526 268.12686:693 269.13153:91	77.03865:12 83.05200:12 85.03068:12 91.05506:24 93.06692:48 98.98296:36 105.06811:24 121.06345:24 121.06770:48
895	1.125	267.138	Unknown	[M+H]+	null	0.03	TRUE	null	null	null	null	null	null	999	FALSE	FALSE	FALSE	Normalized unit: pmol_per_10E6_cells	FALSE	FALSE	895	0	0	null	null	null	null	null	null	null	63.15	190404_TT1_Hclass_WK_Feces_036_A098_Pos	267.13779:9246 268.14245:1964 269.14712:186	77.03892:153 79.05557:60 81.06705:12 91.05365:48 93.07071:12 95.05283:24 98.98756:12 102.04377:12 103.05366:36 105.04718:24 105.06935:48 107.04796:645 109.06649:12 115.05324:24 116.06130:24 117.07062:36 119.08554:24 121.06412:48 127.05738:12 128.06101:12 131.04977:24 131.08402:60 132.05583:24 133.06509:293 135.07689:24 141.07184:48 143.08599:12 144.05588:84 145.06523:60 145.09829:24 147.08014:154…
896	5.044	267.171	Unknown	[M+H]+	null	0.15	TRUE	null	null	null	null	null	null	999	FALSE	FALSE	FALSE	Normalized unit: pmol_per_10E6_cells	FALSE	FALSE	896	0	0	null	null	null	null	null	null	null	40.3	190328_TT1_Hclass_WK_Feces_QC_Pos_07	267.17053:4766 268.17520:588 269.17987:267	79.05226:12 80.97351:36 81.06986:12 98.98269:309
897	7.431	267.21	Unknown	[M+H]+	null	0	TRUE	null	null	null	null	null	null	999	FALSE	FALSE	FALSE	Normalized unit: pmol_per_10E6_cells	FALSE	FALSE	897	0	0	null	null	null	null	null	null	null	921.9	190401_TT1_Hclass_WK_Feces_003_C075_Pos	267.21008:41419 268.21475:10355 269.21942:2255	77.03794:24 79.05342:177 81.06874:78 91.05440:179 93.07120:36 95.08600:60 97.01641:12 105.02771:12 105.07062:87 107.08550:24 109.09886:36 115.05261:36 116.06188:12 117.07017:121 119.05824:12 119.08445:36 121.10474:24 127.05652:48 128.06147:261 129.06845:293 130.08247:24 131.08518:202 133.10003:60 135.11172:12 135.12019:12 139.05635:12 140.64235:12 141.06946:404 142.07734:135 143.08501:276 144.092…
898	5.913	267.23	Unknown	[M+H]+	null	0.01	TRUE	null	null	null	null	null	null	999	FALSE	FALSE	FALSE	Normalized unit: pmol_per_10E6_cells	FALSE	FALSE	898	0	0	null	null	null	null	null	null	null	34.24	190328_TT1_Hclass_WK_Feces_006_B070_Pos	267.23019:2446 268.23486:562 269.23953:98	71.04649:12 79.05541:12 81.06920:48 83.08584:24 91.05396:24 93.06976:24 95.08566:36 97.06176:12 97.10225:12 98.98806:24 105.06926:24 107.08550:12 109.09400:12 109.10036:24 119.08479:12 123.08063:12
899	5.112	267.231	Unknown	[M+H]+	null	0.02	TRUE	null	null	null	null	null	null	999	FALSE	FALSE	FALSE	Normalized unit: pmol_per_10E6_cells	FALSE	FALSE	899	0	0	null	null	null	null	null	null	null	51.75	190401_TT1_Hclass_WK_Feces_042_B072_Pos	267.23138:3475 268.23605:678 269.24072:89	71.04988:12 77.03937:12 79.05056:24 80.97482:48 81.06850:36 83.04920:12 83.08446:36 85.03080:12 91.05335:36 93.06964:24 95.08567:24 97.02710:12 97.10244:12 98.98361:290 105.06835:12 107.08235:12 109.06399:48 111.04000:24 125.05969:24 125.09460:12 133.09793:12 145.10004:12 147.12097:12 149.01796:12 173.13279:12 211.16779:94 225.18442:48 237.18005:24 237.19142:24 267.23148:149
900	4.703	267.231	Unknown	[M+H]+	null	0.03	TRUE	null	null	null	null	null	null	999	FALSE	FALSE	FALSE	Normalized unit: pmol_per_10E6_cells	FALSE	FALSE	900	0	0	null	null	null	null	null	null	null	61.18	190404_TT1_Hclass_WK_Feces_022_C008_Pos	267.23141:11054 268.23608:1878 269.24075:386	71.04795:36 73.06641:12 77.03811:48 79.05470:116 81.06931:206 83.04787:12 83.08572:36 85.06698:12 87.04421:12 91.05196:24 93.06950:60 95.08570:144 97.06186:12 98.98286:24 105.06821:24 107.08468:48 109.09966:60 119.05927:12 119.08606:12 121.10046:48 123.11529:24 135.11521:12 149.12899:12 249.22826:12
901	5.262	267.232	Unknown	[M+H]+	null	0.02	TRUE	null	null	null	null	null	null	999	FALSE	FALSE	FALSE	Normalized unit: pmol_per_10E6_cells	FALSE	FALSE	901	0	0	null	null	null	null	null	null	null	73.09	190423_TT1_Hclass_WK_Feces_049_B031_Pos	267.23154:5542 268.23620:884 269.24087:112	80.97201:12 81.06918:24 83.05089:12 85.02798:12 93.06938:12 98.98549:12 105.06805:12 139.11241:12 267.23297:60
902	6.158	267.267	Unknown	[M+H]+	null	0.01	TRUE	null	null	null	null	null	null	999	FALSE	FALSE	FALSE	Normalized unit: pmol_per_10E6_cells	FALSE	FALSE	902	0	0	null	null	null	null	null	null	null	49.29	190401_TT1_Hclass_WK_Feces_029_C073_Pos	267.26752:2637 268.27218:489 269.27685:1896	71.08356:24 71.08904:12 81.07007:12 93.07251:12 95.08339:12 98.98454:24 109.09998:12 119.08418:12 267.17469:12
905	4.892	268.227	Unknown	[M+H]+	null	0.02	TRUE	null	null	null	null	null	null	999	FALSE	FALSE	FALSE	Normalized unit: pmol_per_10E6_cells	FALSE	FALSE	905	0	0	null	null	null	null	null	null	null	48.39	190401_TT1_Hclass_WK_Feces_036_A072_Pos	268.22729:6560 269.23196:1197 270.23663:161	81.07150:12 93.07045:12
906	5.892	268.262	Unknown	[M+H]+	null	0.01	TRUE	null	null	null	null	null	null	999	FALSE	FALSE	FALSE	Normalized unit: pmol_per_10E6_cells	FALSE	FALSE	906	0	0	null	null	null	null	null	null	null	40.23	190408_TT1_Hclass_WK_Feces_031_C021_Pos	268.26193:2567 269.26660:454 270.27127:996	71.04880:12 77.04192:12 79.05302:24 132.04795:24 223.43639:12 223.65344:24 224.24465:24 224.45062:12 224.46113:12 224.84916:12 225.04278:12 225.95622:12 226.20835:12 226.38249:12 226.67499:12 226.87996:12 228.04497:12 250.25175:12 268.26296:24
907	6.538	268.263	Unknown	[M+H]+	null	0.18	TRUE	null	null	null	null	null	null	999	FALSE	FALSE	FALSE	Normalized unit: pmol_per_10E6_cells	FALSE	FALSE	907	0	0	null	null	null	null	null	null	null	36.28	190423_TT1_Hclass_WK_Feces_056_A039_Pos	268.26260:4355 269.26727:752 270.27194:6759	71.09141:12 79.05359:36 81.06937:24 83.08407:36 86.06394:12 95.08323:12 95.09486:12 97.06488:12 97.10106:12 100.08118:12 107.08568:24 109.10266:12 111.08246:12 114.09060:24 121.09925:24 135.11633:24 137.12710:12 149.12816:12 149.13930:12 156.13563:12 163.15428:12 191.18059:12 233.22506:12 251.23356:12
908	5.436	268.263	Unknown	[M+H]+	null	0.03	TRUE	null	null	null	null	null	null	999	FALSE	FALSE	FALSE	Normalized unit: pmol_per_10E6_cells	FALSE	FALSE	908	0	0	null	null	null	null	null	null	null	37.11	190401_TT1_Hclass_WK_Feces_006_C074_Pos	268.26303:5732 269.26770:708 270.27237:0	71.08532:24 85.09951:36 109.10177:12 223.63964:12 223.89467:12 224.07469:12 224.31374:12 224.56390:12 224.66799:12 224.95833:12 226.16799:12 226.39865:12 226.78460:12 226.98343:24 227.20743:12 228.05573:24 228.29317:12 228.61361:24 268.26147:123
909	6.561	268.299	Unknown	[M+H]+	null	0	TRUE	null	null	null	null	null	null	999	FALSE	FALSE	FALSE	Normalized unit: pmol_per_10E6_cells	FALSE	FALSE	909	0	0	null	null	null	null	null	null	null	40.14	190404_TT1_Hclass_WK_Feces_033_B096_Pos	268.29871:803 269.30337:217 270.30804:0	105.07032:12 251.96859:12 268.00054:12 268.29787:48
913	1.635	269.044	Unknown	[M+H]+	null	0	TRUE	null	null	null	null	null	null	999	FALSE	FALSE	FALSE	Normalized unit: pmol_per_10E6_cells	FALSE	FALSE	913	0	0	null	null	null	null	null	null	null	15.16	190408_TT1_Hclass_WK_Feces_044_C028_Pos	269.04404:3512 270.04870:569 271.05337:92	107.05082:12 115.05322:48 121.02633:12 127.05432:12 128.06009:48 129.07097:24 131.04405:24 139.05257:36 140.05785:12 141.06852:60 143.04744:12 151.05048:12 152.05931:12 155.05563:12 157.06206:269 168.05703:36 169.06406:48 171.04201:36 171.05244:12 179.04211:12 179.06370:12 184.04271:12 185.05396:24 197.05899:317 213.05512:363 225.05064:48 241.05082:153 269.04340:87
914	2.483	269.08	Unknown	[M+H]+	null	0.01	TRUE	null	null	null	null	null	null	999	FALSE	FALSE	FALSE	Normalized unit: pmol_per_10E6_cells	FALSE	FALSE	914	0	0	null	null	null	null	null	null	null	26.14	190408_TT1_Hclass_WK_Feces_047_C025_Pos	269.08008:2039 270.08475:361 271.08941:57	79.05257:24 107.04791:60 108.01906:12 118.04332:36 132.04248:12 133.06754:12 136.01519:48 137.02438:24 141.06444:36 152.06055:36 154.02277:12 155.04320:12 156.05385:12 163.04112:12 169.06394:36 170.06906:24 181.06575:24 182.07182:12 184.05007:12 185.09475:12 195.08329:12 196.04383:12 196.05758:12 197.05988:126 198.06676:36 208.04964:12 209.06294:24 213.09016:65 225.05492:36 226.06265:83 236.04370…
915	1.2	269.152	low score: NATau 8:0	[M+NH4]+	null	0	TRUE	1.64	269.153	C10H21NO4S	NATau	GQIKWWYWUPOJPW-UHFFFAOYSA-N	O=C(NCCS(=O)(=O)O)CCCCCCC	520	TRUE	TRUE	FALSE	Normalized unit: pmol_per_10E6_cells; Annotation method: Msp20221205132019_conventional_converted_dev_1	FALSE	FALSE	915	0	0.98	1	null	null	null	2	null	0.5	12.32	190408_TT1_Hclass_WK_Feces_038_C020_Pos	269.15244:3523 270.15710:531 271.16177:57	81.06782:12 115.06241:12 128.06108:12 129.06820:12 139.05257:12 141.06838:24 143.08063:12 143.09154:12 152.06190:36 153.07249:36 154.07539:24 155.08583:48 165.07106:60 166.07839:24 167.08507:83 168.09632:12 178.07435:36 180.09188:12 181.09913:60 187.06422:12 189.07030:12 190.07741:36 191.08418:12 192.09482:24 193.10060:24 203.08510:24 205.10075:24 207.11148:24 207.12225:24 209.09436:36 209.12987:…
916	0.822	269.153	low score: NATau 8:0	[M+NH4]+	null	0.01	TRUE	1.64	269.153	C10H21NO4S	NATau	GQIKWWYWUPOJPW-UHFFFAOYSA-N	O=C(NCCS(=O)(=O)O)CCCCCCC	520	TRUE	TRUE	FALSE	Normalized unit: pmol_per_10E6_cells; Annotation method: Msp20221205132019_conventional_converted_dev_1	FALSE	FALSE	916	0	0.92	1	0	0	null	2	null	0.49	135.71	190423_TT1_Hclass_WK_Feces_004_A041_Pos	269.15302:26622 270.15768:4134 271.16235:605	77.03966:12 79.05404:12 81.06788:60 91.05083:48 97.06402:12 115.05258:48 117.06832:60 127.05407:24 128.06169:94 129.06833:71 131.04621:12 131.08169:36 138.09384:12 139.05239:24 140.62325:12 141.06871:385 142.07720:36 143.08099:36 145.10168:24 150.04059:24 151.05128:36 152.06111:234 153.06739:584 153.50390:24 154.07666:133 155.05898:36 155.08423:523 156.08626:12 157.05722:12 157.09960:12 163.05357…
919	3.999	269.226	Unknown	[M+H]+	null	0.01	TRUE	null	null	null	null	null	null	999	FALSE	FALSE	FALSE	Normalized unit: pmol_per_10E6_cells	FALSE	FALSE	919	0	0	null	null	null	null	null	null	null	17.75	190328_TT1_Hclass_WK_Feces_033_A064_Pos	269.22620:5835 270.23086:1177 271.23553:254	77.03816:12 79.05169:36 81.06911:48 91.05222:48 93.06646:36 95.08491:24 105.07030:60 107.08353:48 109.10420:12 117.06491:12 119.08651:36 121.10389:24 127.05173:24 128.05764:36 128.07045:12 129.07024:24 131.08615:36 133.10272:36 135.11614:12 141.07262:36 142.07568:48 143.08631:48 144.09609:24 145.10063:75 146.11597:12 147.11566:48 149.13275:12 153.06531:12 155.08136:12 156.09702:24 157.09929:60 15…
920	6.109	269.246	Unknown	[M+H]+	null	0.01	TRUE	null	null	null	null	null	null	999	FALSE	FALSE	FALSE	Normalized unit: pmol_per_10E6_cells	FALSE	FALSE	920	0	0	null	null	null	null	null	null	null	23.22	190401_TT1_Hclass_WK_Feces_044_C090_Pos	269.24622:8264 270.25088:1430 271.25555:157	79.05265:24 81.07149:24 83.08443:24 87.04348:24 91.05336:12 93.07030:12 97.06495:12 107.08419:24 109.10032:12 111.07972:36 125.09646:24 126.10342:36 149.12988:12 149.13759:12 195.13666:12 196.11403:12
921	5.743	269.247	Unknown	[M+H]+	null	0.03	TRUE	null	null	null	null	null	null	999	FALSE	FALSE	FALSE	Normalized unit: pmol_per_10E6_cells	FALSE	FALSE	921	0	0	null	null	null	null	null	null	null	72.84	210202_TT1_Iclass_WK_Feces_006_A105_Pos	269.24716:21942 270.25183:3480 271.25650:384	71.04640:12 71.08628:36 73.06344:24 77.03927:12 79.05224:138 81.06918:304 83.04890:12 83.08587:60 91.05227:36 93.06908:141 95.08505:48 97.06402:48 97.10081:72 105.06692:24 107.08535:245 109.10122:12 109.10955:12 111.07927:24 111.11366:12 115.07421:12 121.10121:48 123.11933:24 125.09416:36 135.11735:60 137.13059:12 149.13362:36 151.15058:12 163.15663:12 167.13661:12 219.20815:12 237.22369:24
922	5.913	269.247	Unknown	[M+H]+	null	0.11	TRUE	null	null	null	null	null	null	999	FALSE	FALSE	FALSE	Normalized unit: pmol_per_10E6_cells	FALSE	FALSE	922	0	0	null	null	null	null	null	null	null	45.07	190423_TT1_Hclass_WK_Feces_017_B033_Pos	269.24738:153248 270.25204:21889 271.25671:2396	70.88498:12 71.04718:36 71.08587:70 73.06531:90 77.03805:397 78.80502:12 79.05414:705 79.38906:12 79.47285:12 80.06186:12 80.82327:12 81.06917:1376 81.49071:12 81.58891:12 83.04898:100 83.08489:951 85.06752:24 85.10291:24 87.07927:24 91.05486:1342 92.78145:12 93.07161:1524 93.46391:12 93.49308:12 95.08457:499 97.06465:650 97.07954:12 97.10043:396 97.52939:12 101.06074:24 105.07008:36 107.08530:94…
923	4.727	269.248	Unknown	[M+H]+	null	0.24	TRUE	null	null	null	null	null	null	999	FALSE	FALSE	FALSE	Normalized unit: pmol_per_10E6_cells	FALSE	FALSE	923	0	0	null	null	null	null	null	null	null	20.36	190404_TT1_Hclass_WK_Feces_015_B007_Pos	269.24753:25589 270.25220:4214 271.25686:423	71.08520:36 73.06432:24 77.03726:48 79.05365:103 81.07027:90 83.04688:12 83.08422:77 85.06274:24 91.05075:48 91.06044:12 93.06910:144 95.04856:12 95.08687:60 97.06137:36 97.06721:24 97.10023:60 105.07217:12 107.08371:60 109.10029:36 111.07800:24 111.11793:24 121.09949:60 125.09752:12 126.10549:12 135.11878:12 137.13082:12 149.13088:24 153.12105:12 163.14588:12 252.16627:12
924	6.159	269.283	Unknown	[M+H]+	null	0.03	TRUE	null	null	null	null	null	null	999	FALSE	FALSE	FALSE	Normalized unit: pmol_per_10E6_cells	FALSE	FALSE	924	0	0	null	null	null	null	null	null	null	13.45	190423_TT1_Hclass_WK_Feces_056_A039_Pos	269.28287:9430 270.28754:1998 271.29220:245	71.08502:24 81.06957:24 83.08617:151 85.06193:12 91.05393:12 93.06938:12 95.09076:12 97.10135:60 107.08507:12 109.09907:24 111.08188:24 111.11395:12 125.09738:24 126.10109:36 195.14139:12
925	6.93	270.278	Unknown	[M+H]+	null	0.05	TRUE	null	null	null	null	null	null	999	FALSE	FALSE	FALSE	Normalized unit: pmol_per_10E6_cells	FALSE	FALSE	925	0	0	null	null	null	null	null	null	null	32.57	190423_TT1_Hclass_WK_Feces_003_A042_Pos	270.27777:3502 271.28244:671 272.28711:431	71.04756:12 74.05961:12 81.06687:24 88.07390:48 102.09220:24 110.10416:12 126.10082:24 196.13434:12 270.27579:103
926	6.54	270.279	Unknown	[M+H]+	null	1	TRUE	null	null	null	null	null	null	999	FALSE	FALSE	FALSE	Normalized unit: pmol_per_10E6_cells	FALSE	FALSE	926	0	0	null	null	null	null	null	null	null	93.64	190401_TT1_Hclass_WK_Feces_043_B080_Pos	270.27878:14940 271.28345:2922 272.28811:411	71.08433:215 158.15264:92 270.25835:12 270.26768:12 270.28094:48
927	6.781	270.279	Unknown	[M+H]+	null	0.05	TRUE	null	null	null	null	null	null	999	FALSE	FALSE	FALSE	Normalized unit: pmol_per_10E6_cells	FALSE	FALSE	927	0	0	null	null	null	null	null	null	null	53.3	190408_TT1_Hclass_WK_Feces_025_B020_Pos	270.27881:11846 271.28348:3848 272.28814:667	71.08643:36 85.10091:12 95.08411:12 270.27863:368
928	6.08	270.279	Unknown	[M+H]+	null	0.07	TRUE	null	null	null	null	null	null	999	FALSE	FALSE	FALSE	Normalized unit: pmol_per_10E6_cells	FALSE	FALSE	928	0	0	null	null	null	null	null	null	null	36.67	190408_TT1_Hclass_WK_Feces_031_C021_Pos	270.27835:7216 271.28302:1228 272.28769:185	70.07163:12 77.04125:12 81.07132:24 94.07131:12 95.08426:36 95.09138:12 240.26960:36 270.27661:24
929	5.662	270.315	Unknown	[M+H]+	null	0.03	TRUE	null	null	null	null	null	null	999	FALSE	FALSE	FALSE	Normalized unit: pmol_per_10E6_cells	FALSE	FALSE	929	0	0	null	null	null	null	null	null	null	150.67	190404_TT1_Hclass_WK_Feces_QC_Pos_07	270.31488:11609 271.31955:2260 272.32422:240	71.08573:24 72.08099:36 74.09654:390 81.06457:12 85.10233:24 132.04375:12 240.25838:12 240.28013:12 270.31560:943 271.59323:12
930	4.921	270.315	Unknown	[M+H]+	null	0	TRUE	null	null	null	null	null	null	999	FALSE	FALSE	FALSE	Normalized unit: pmol_per_10E6_cells	FALSE	FALSE	930	0	0	null	null	null	null	null	null	null	124.76	190328_TT1_Hclass_WK_Feces_027_A056_Pos	270.31516:9730 271.31982:1695 272.32449:217	71.08567:60 156.17600:36 158.19141:401 158.87352:12 270.31617:553 271.71906:12
931	0.759	271.059	Unknown	[M+H]+	null	0	TRUE	null	null	null	null	null	null	999	FALSE	FALSE	FALSE	Normalized unit: pmol_per_10E6_cells	FALSE	FALSE	931	0	0	null	null	null	null	null	null	null	67.89	190328_TT1_Hclass_WK_Feces_053_C066_Pos	271.05917:2022 272.06384:393 273.06851:329	79.05632:12 81.03165:12 89.03554:24 115.05370:24 133.02339:12 137.02378:86 141.06920:147 144.05421:12 147.04060:24 147.05022:12 151.04850:12 152.06066:36 155.05324:12 161.01945:36 168.06238:12 169.06385:36 169.07615:24 173.05594:12 175.03538:12 181.05984:12 187.07505:24 196.05028:12 197.06000:209 200.04009:12 200.05290:24 201.05016:24 214.06170:12 215.06967:126 224.04522:12 225.05237:157 243.0562…
932	1.441	271.06	Unknown	[M+H]+	null	0.31	TRUE	null	null	null	null	null	null	999	FALSE	FALSE	FALSE	Normalized unit: pmol_per_10E6_cells	FALSE	FALSE	932	0	0	null	null	null	null	null	null	null	533.16	190328_TT1_Hclass_WK_Feces_038_C057_Pos	271.05978:119138 272.06445:14766 273.06912:2119	71.01186:24 75.02248:24 77.03783:178 78.04436:12 78.66975:12 79.01880:24 79.05418:36 81.03272:92 83.00987:24 85.02541:12 89.03763:247 90.77002:12 91.01714:12 91.05333:2588 93.03215:36 94.03506:12 94.04254:12 95.01273:60 95.04946:12 97.02937:48 103.05228:105 105.03232:60 105.07172:48 106.04140:24 106.71200:12 107.01589:12 107.04858:362 108.02566:12 109.02987:67 109.04017:24 111.00567:114 115.05328…
933	1.04	271.061	Unknown	[M+H]+	null	0.01	TRUE	null	null	null	null	null	null	999	FALSE	FALSE	FALSE	Normalized unit: pmol_per_10E6_cells	FALSE	FALSE	933	0	0	null	null	null	null	null	null	null	122.2	190404_TT1_Hclass_WK_Feces_046_B098_Pos	271.06052:11223 272.06518:1698 273.06985:208	77.03773:36 79.01382:12 95.01212:184 103.05372:159 105.03344:36 113.02200:12 115.05478:48 123.00673:523 124.01787:12 127.05098:24 129.03317:60 129.06476:12 139.00599:12 139.04983:12 141.01871:36 141.02624:24 141.06951:48 147.04766:12 150.05078:12 151.00295:60 151.05580:88 153.02992:24 153.03589:24 155.04626:12 155.05985:12 166.99693:24 169.01329:151 169.06121:24 169.07036:36 179.04975:48 197.0603…
935	4.127	271.096	Unknown	[M+H]+	null	0.01	TRUE	null	null	null	null	null	null	999	FALSE	FALSE	FALSE	Normalized unit: pmol_per_10E6_cells	FALSE	FALSE	935	0	0	null	null	null	null	null	null	null	52.4	190401_TT1_Hclass_WK_Feces_043_B080_Pos	271.09637:4700 272.10104:826 273.10571:91	77.03449:12 77.03839:24 91.05307:167 95.08394:12 103.05260:60 119.04813:60 130.64548:12 131.04795:249 146.57771:12 147.04292:1014 159.04193:233 175.03691:24 202.37815:12 202.38913:12 203.03319:1585 203.68976:12 203.73382:12
936	3.027	271.125	Unknown	[M+H]+	null	0	TRUE	null	null	null	null	null	null	999	FALSE	FALSE	FALSE	Normalized unit: pmol_per_10E6_cells	FALSE	FALSE	936	0	0	null	null	null	null	null	null	null	31.68	190423_TT1_Hclass_WK_Feces_024_C035_Pos	271.12546:2469 272.13013:474 273.13479:0	72.08084:316 105.07413:12 127.05254:12 128.04899:12 130.06389:12 136.02695:12 154.06595:12 162.03978:24 166.06564:12 167.07386:36 171.02646:24 197.03008:12 198.03581:310 206.08977:12 206.10247:24 207.10830:12 224.05539:48 225.06053:24 240.07110:24 240.08396:36
937	4.427	271.226	Unknown	[M+H]+	null	0.01	TRUE	null	null	null	null	null	null	999	FALSE	FALSE	FALSE	Normalized unit: pmol_per_10E6_cells	FALSE	FALSE	937	0	0	null	null	null	null	null	null	null	24.06	190401_TT1_Hclass_WK_Feces_012_A083_Pos	271.22632:3612 272.23099:584 273.23565:97	81.06842:12 93.06987:12 95.08551:24 109.10152:24 123.11507:24 239.09385:12
938	4.135	271.227	Unknown	[M+H]+	null	0.45	TRUE	null	null	null	null	null	null	999	FALSE	FALSE	FALSE	Normalized unit: pmol_per_10E6_cells	FALSE	FALSE	938	0	0	null	null	null	null	null	null	null	79.41	190423_TT1_Hclass_WK_Feces_017_B033_Pos	271.22668:79352 272.23135:10791 273.23602:13123	71.05036:24 73.06489:24 77.03827:24 79.05422:220 81.07004:476 83.04907:24 83.08505:161 84.83880:12 85.06099:24 85.10045:466 91.05385:103 93.06853:83 95.08430:479 97.06128:24 97.10088:105 99.07753:12 105.06987:78 107.08498:81 109.06306:24 109.09993:85 111.08071:12 113.09509:200 119.05865:12 119.08295:36 119.09438:12 121.10134:36 123.11610:48 125.09140:12 129.07115:12 133.10120:119 135.11557:36 137…
939	11.686	271.241	Unknown	[M+H]+	null	0.01	TRUE	null	null	null	null	null	null	999	FALSE	FALSE	FALSE	Normalized unit: pmol_per_10E6_cells	FALSE	FALSE	939	0	0	null	null	null	null	null	null	null	27.13	190401_TT1_Hclass_WK_Feces_006_C074_Pos	271.24088:2439 272.24554:582 273.25021:66	81.07015:12 91.05340:12 95.08583:12 109.10253:12 131.08740:12 133.09844:24 135.11752:24 145.10137:12 159.11682:24 161.13161:12 173.12859:12
940	8.199	271.241	Unknown	[M+H]+	null	0.01	TRUE	null	null	null	null	null	null	999	FALSE	FALSE	FALSE	Normalized unit: pmol_per_10E6_cells	FALSE	FALSE	940	0	0	null	null	null	null	null	null	null	30.46	190401_TT1_Hclass_WK_Feces_006_C074_Pos	271.24133:5993 272.24600:1041 273.25067:103	81.06864:36 91.05174:24 93.06940:12 95.08566:24 105.07215:24 107.08868:24 109.09962:12 119.08222:24 121.09832:24 123.11927:12 131.08341:12 131.09546:12 133.10656:12 135.11616:24 143.09444:12 144.09238:12 145.09874:24 145.10520:24 147.11753:24 149.13336:12 156.09088:12 157.10610:24 159.11550:36 161.12941:12 163.14708:12 175.14601:12 201.16270:12 215.18180:12
942	9.632	271.241	Unknown	[M+H]+	null	0.01	TRUE	null	null	null	null	null	null	999	FALSE	FALSE	FALSE	Normalized unit: pmol_per_10E6_cells	FALSE	FALSE	942	0	0	null	null	null	null	null	null	null	40.42	190401_TT1_Hclass_WK_Feces_006_C074_Pos	271.24146:6970 272.24612:1372 273.25079:91	79.05310:12 81.07154:36 83.08497:12 91.05508:12 93.06889:36 95.08655:36 105.07260:24 119.09006:24 133.09931:12 135.11398:24 144.09158:12 145.10006:24 147.11897:12 149.13500:24 159.11911:24 161.12925:36 161.13435:12 173.13444:24 187.14816:12 189.15662:12 201.16673:12 201.17270:12 215.18173:24
943	5.764	271.242	Unknown	[M+H]+	null	0	TRUE	null	null	null	null	null	null	999	FALSE	FALSE	FALSE	Normalized unit: pmol_per_10E6_cells	FALSE	FALSE	943	0	0	null	null	null	null	null	null	null	53.97	190423_TT1_Hclass_WK_Feces_029_B032_Pos	271.24158:5719 272.24624:1265 273.25091:258	77.03746:24 79.05428:48 81.07211:24 91.05281:24 93.07022:36 95.08437:36 105.06840:24 107.08647:24 109.10059:12 119.08418:24 119.09549:12 121.10224:12 131.08251:12 133.10107:24 143.08548:12 145.10167:12 149.13438:12 161.12994:36 163.14646:12 173.12614:12 173.13537:12 175.13961:12 175.14975:24 201.16200:12 215.19131:12 271.24514:24 271.31910:12
944	5.952	271.242	Unknown	[M+H]+	null	0	TRUE	null	null	null	null	null	null	999	FALSE	FALSE	FALSE	Normalized unit: pmol_per_10E6_cells	FALSE	FALSE	944	0	0	null	null	null	null	null	null	null	31.99	190423_TT1_Hclass_WK_Feces_049_B031_Pos	271.24185:4893 272.24652:1055 273.25119:173	79.05391:24 81.06984:36 83.08551:12 85.09990:12 91.05368:24 93.06989:36 95.08440:60 103.05349:12 105.06811:60 107.08676:24 109.10179:24 115.05299:12 119.08629:60 121.10474:24 129.06912:36 130.07566:12 131.08795:36 132.68519:12 133.10237:36 135.11786:12 143.09113:12 145.10267:48 147.11802:24 157.09885:24 158.10911:12 159.11461:36 161.12994:12 171.11018:12 173.13215:24 175.14871:24 177.16440:12 187…
945	10.332	271.242	Unknown	[M+H]+	null	0.04	TRUE	null	null	null	null	null	null	999	FALSE	FALSE	FALSE	Normalized unit: pmol_per_10E6_cells	FALSE	FALSE	945	0	0	null	null	null	null	null	null	null	38	190401_TT1_Hclass_WK_Feces_006_C074_Pos	271.24191:8339 272.24658:1796 273.25125:193	79.05696:12 81.07009:36 88.72054:12 88.85768:12 89.36145:24 90.31099:12 90.47308:12 90.57989:12 90.73954:12 90.89533:24 91.05410:24 91.50773:12 91.63395:24 93.07032:48 95.08600:24 105.06729:24 107.08324:24 117.06557:12 119.08431:12 121.09946:12 123.12095:12 128.06485:12 129.07154:12 130.07142:12 131.08238:24 133.10082:36 135.11606:12 143.08696:24 145.09977:12 147.11527:24 157.10026:12 159.11618:3…
946	12.908	271.242	Unknown	[M+H]+	null	0	TRUE	null	null	null	null	null	null	999	FALSE	FALSE	FALSE	Normalized unit: pmol_per_10E6_cells	FALSE	FALSE	946	0	0	null	null	null	null	null	null	null	19.31	190404_TT1_Hclass_WK_Feces_050_A009_Pos	271.24207:4358 272.24673:1113 273.25140:120	79.06001:12 81.07140:24 105.07408:12 119.08739:12 121.10446:12 133.10270:12 145.09739:12 159.11983:24 161.13991:12
947	5.315	271.243	Unknown	[M+H]+	null	0.49	TRUE	null	null	null	null	null	null	999	FALSE	FALSE	FALSE	Normalized unit: pmol_per_10E6_cells	FALSE	FALSE	947	0	0	null	null	null	null	null	null	null	179.08	190401_TT1_Hclass_WK_Feces_056_C084_Pos	271.24319:609020 272.24786:105142 273.25253:11147	70.04420:12 70.34340:12 71.08587:68 71.68549:12 74.01244:12 76.79961:12 77.03816:2047 78.04587:36 78.58956:12 78.80800:12 79.05420:4041 79.58258:12 79.70780:12 79.81871:12 80.06142:60 80.15567:12 80.43354:12 80.71631:12 80.81681:48 80.98379:12 81.06977:10222 81.22200:12 81.29283:12 81.38711:12 81.39661:12 81.42193:12 81.42826:12 81.44345:12 81.45422:12 81.50488:12 81.55366:12 81.56190:12 81.59232…
948	6.425	271.262	Unknown	[M+H]+	null	0.03	TRUE	null	null	null	null	null	null	999	FALSE	FALSE	FALSE	Normalized unit: pmol_per_10E6_cells	FALSE	FALSE	948	0	0	null	null	null	null	null	null	null	35.47	190423_TT1_Hclass_WK_Feces_004_A041_Pos	271.26187:5237 272.26654:648 273.27121:0	79.05338:12 81.06907:12 83.08517:24 95.08443:36 97.09785:12 155.08767:12
949	7.94	271.263	Unknown	[M+H]+	null	0.1	TRUE	null	null	null	null	null	null	999	FALSE	FALSE	FALSE	Normalized unit: pmol_per_10E6_cells	FALSE	FALSE	949	0	0	null	null	null	null	null	null	null	75.44	190408_TT1_Hclass_WK_Feces_047_C025_Pos	271.26285:63191 272.26752:11630 273.27218:1122	71.04847:36 71.08456:60 73.06346:36 77.03864:12 79.05432:36 81.06988:36 83.04527:24 83.08578:48 85.09793:12 87.04803:12 87.08076:12 89.05921:24 91.05331:24 93.06979:24 95.08458:24 97.06597:36 97.10014:24 103.07311:77 107.08554:12 109.09948:12 111.07862:12 117.09349:36 125.09420:12 145.12741:24 149.13819:12 159.14799:12 271.26098:24
950	6.807	271.274	Unknown	[M+H]+	null	0.97	TRUE	null	null	null	null	null	null	999	FALSE	FALSE	FALSE	Normalized unit: pmol_per_10E6_cells	FALSE	FALSE	927	1	0	null	null	null	null	null	null	null	60.88	190328_TT1_Hclass_WK_Feces_052_A060_Pos	271.27390:8887 272.27856:1357 273.28323:140	71.08443:143 79.05515:12 243.06801:12 271.27891:12
951	6.999	271.289	Unknown	[M+H]+	null	0	TRUE	null	null	null	null	null	null	999	FALSE	FALSE	FALSE	Normalized unit: pmol_per_10E6_cells	FALSE	FALSE	951	0	0	null	null	null	null	null	null	null	33.35	190401_TT1_Hclass_WK_Feces_042_B072_Pos	271.28925:3804 272.29391:15051 273.29858:2697	71.08628:60
952	9.478	271.312	Unknown	[M+H]+	null	0.06	TRUE	null	null	null	null	null	null	999	FALSE	FALSE	FALSE	Normalized unit: pmol_per_10E6_cells	FALSE	FALSE	952	0	0	null	null	null	null	null	null	null	158.65	190328_TT1_Hclass_WK_Feces_012_A054_Pos	271.31302:2857 272.31769:0 273.32235:0	82.06643:12 96.07805:12 271.31241:60
953	3.06	272.128	Unknown	[M+H]+	null	0.13	TRUE	null	null	null	null	null	null	999	FALSE	FALSE	FALSE	Normalized unit: pmol_per_10E6_cells	FALSE	FALSE	953	0	0	null	null	null	null	null	null	null	100.15	190328_TT1_Hclass_WK_Feces_042_C062_Pos	272.12799:61207 273.13266:8451 274.13733:1144	70.06370:113 70.07067:24 72.08019:36 77.03827:264 79.01800:12 79.05231:121 80.05090:36 81.05728:24 89.03783:136 91.05388:48 95.03305:12 98.05918:262 100.07744:12 102.04524:12 103.05416:66 105.03280:60 105.04579:12 108.08085:24 114.69243:24 115.05295:3444 115.50564:12 115.55541:12 116.06203:12 116.18148:12 116.26393:12 116.29116:12 116.75087:12 117.03146:24 117.06846:157 117.21376:12 119.04615:12 …
954	1.11	272.185	Unknown	[M+H]+	null	0	TRUE	null	null	null	null	null	null	999	FALSE	FALSE	FALSE	Normalized unit: pmol_per_10E6_cells	FALSE	FALSE	954	0	0	null	null	null	null	null	null	null	88.09	190404_TT1_Hclass_WK_Feces_041_B010_Pos	272.18484:998 273.18951:175 274.19418:24	77.03841:12 79.05377:24 81.03185:12 81.06814:12 93.07329:12 105.06646:12 109.06195:12 126.05325:12 142.07126:12 151.11701:12 208.17424:12 236.16572:24
955	6.512	272.258	NAE 14:0	[M+H]+	null	0.03	TRUE	6.02	272.258	C16H33NO2	NAE	JHIXEZNTXMFXEK-UHFFFAOYSA-N	O=C(NCCO)CCCCCCCCCCCCC	310	TRUE	TRUE	TRUE	Normalized unit: pmol_per_10E6_cells; Annotation method: Msp20221205132019_conventional_converted_dev_1	FALSE	FALSE	955	0	0.97	1	0.03	0.05	0.75	1	2	1.58	40.76	190408_TT1_Hclass_WK_Feces_054_B026_Pos	272.25754:3175 273.26221:539 274.26687:446	71.08800:12 79.05438:24 79.05925:12 81.06885:36 83.05162:12 83.08527:24 91.05669:12 93.07119:24 95.08280:24 97.06698:12 97.10127:24 107.08552:24 109.10128:24 111.11670:12 121.10158:24 123.11372:12 135.11771:36 149.13227:12 163.14734:12 219.21095:12 254.28526:12 272.24849:12
956	4.444	272.258	NAE 14:0	[M+H]+	null	0.03	TRUE	6.02	272.258	C16H33NO2	NAE	JHIXEZNTXMFXEK-UHFFFAOYSA-N	O=C(NCCO)CCCCCCCCCCCCC	310	TRUE	TRUE	TRUE	Normalized unit: pmol_per_10E6_cells; Annotation method: Msp20221205132019_conventional_converted_dev_1	FALSE	FALSE	956	0	0.73	1	0.59	0.6	0.75	1	2	1.69	77.47	190328_TT1_Hclass_WK_Feces_035_A070_Pos	272.25760:5815 273.26227:1020 274.26693:125	71.08688:36 104.07081:103 149.13935:12 272.25450:214
957	5.48	272.258	SPB 16:1;O2	[M+H]+	null	0.09	TRUE	5.58	272.258	C16H33NO2	Sph	BTUSGZZCQZACPT-UHFFFAOYSA-N	OCC(N)C(O)C=CCCCCCCCCCCC	310	TRUE	TRUE	TRUE	Normalized unit: pmol_per_10E6_cells; Annotation method: Msp20221205132019_conventional_converted_dev_1	FALSE	FALSE	957	0	1	1	0.64	0.74	0.98	5	2	1.83	90.35	190328_TT1_Hclass_WK_Feces_040_B064_Pos	272.25757:2886 273.26224:622 274.26690:77	79.05196:24 81.06977:24 82.06544:12 93.06746:12 95.08238:12 109.10108:12 224.23351:24 224.24449:12 234.22521:12 236.23852:24 254.24511:24 254.25557:12
958	5.882	272.258	NAE 14:0	[M+H]+	null	0.14	TRUE	6.02	272.258	C16H33NO2	NAE	JHIXEZNTXMFXEK-UHFFFAOYSA-N	O=C(NCCO)CCCCCCCCCCCCC	310	TRUE	TRUE	TRUE	Normalized unit: pmol_per_10E6_cells; Annotation method: Msp20221205132019_conventional_converted_dev_1	FALSE	FALSE	958	0	1	1	0.2	0.26	0.75	1	2	1.64	99.2	190423_TT1_Hclass_WK_Feces_QC_Pos_07	272.25787:3832 273.26254:742 274.26721:143	81.06894:24 93.06943:12 254.23880:12 272.23393:12
959	7	272.296	Unknown	[M+H]+	null	1	TRUE	null	null	null	null	null	null	999	FALSE	FALSE	FALSE	Normalized unit: pmol_per_10E6_cells	FALSE	FALSE	959	0	0	null	null	null	null	null	null	null	166.88	190408_TT1_Hclass_WK_Feces_013_B012_Pos	272.29556:14646 273.30023:2542 274.30490:358	70.07703:12 71.08540:24 72.08875:12 73.09315:60 74.10167:24 77.04024:24 79.05414:48 80.05957:12 81.06826:104 82.07389:24 83.08420:68 84.09291:12 85.06359:24 85.09856:24 87.10994:12 88.11592:24 91.05559:36 91.13875:12 93.06858:131 94.07482:24 95.08405:48 96.08900:12 97.06324:12 97.09856:24 98.10805:12 99.11095:12 100.11808:24 102.12934:12 107.08322:24 108.09345:24 109.10073:12 110.10769:24 111.082…
960	1.301	273.075	Unknown	[M+H]+	null	0.01	TRUE	null	null	null	null	null	null	999	FALSE	FALSE	FALSE	Normalized unit: pmol_per_10E6_cells	FALSE	FALSE	960	0	0	null	null	null	null	null	null	null	69.82	190408_TT1_Hclass_WK_Feces_008_A017_Pos	273.07535:8129 274.08002:1167 275.08468:172	77.03465:24 77.04050:12 79.02182:12 79.05335:12 83.01199:24 91.05435:267 95.05018:36 97.02837:60 105.04441:12 107.04750:36 111.00879:12 115.05220:12 119.04762:262 123.04233:36 125.02868:36 147.04255:545 151.03793:12 152.53911:24 153.01736:1845 153.07447:12 153.50706:12 153.62878:12 154.42987:12 157.06509:24 171.03208:12 171.05227:12 179.02953:12 181.06747:24 185.05208:12 189.05546:12 255.06087:24…
961	1.109	273.076	Unknown	[M+H]+	null	0.05	TRUE	null	null	null	null	null	null	999	FALSE	FALSE	FALSE	Normalized unit: pmol_per_10E6_cells	FALSE	FALSE	961	0	0	null	null	null	null	null	null	null	66.35	190423_TT1_Hclass_WK_Feces_008_B043_Pos	273.07556:13570 274.08023:2252 275.08490:303	77.03784:490 79.05467:36 81.03211:24 91.05402:24 93.03361:48 93.06960:36 94.74676:12 95.04871:812 96.66652:12 103.05258:36 105.04385:48 107.04827:338 109.02855:12 111.00812:12 115.05472:12 119.04871:36 121.02980:60 121.06677:36 123.04334:964 126.05047:12 128.06336:36 129.06515:24 133.03061:12 133.06479:24 135.04667:12 141.06767:60 143.09042:12 144.05467:12 147.04152:36 147.05190:12 149.02124:12 1…
962	2.327	273.195	Unknown	[M+H]+	null	0	TRUE	null	null	null	null	null	null	999	FALSE	FALSE	FALSE	Normalized unit: pmol_per_10E6_cells	FALSE	FALSE	962	0	0	null	null	null	null	null	null	null	25.65	190408_TT1_Hclass_WK_Feces_035_C017_Pos	273.19473:2819 274.19940:447 275.20407:58	77.03779:12 94.07126:12 96.08075:12 106.06659:12 136.07821:12 144.06791:24 144.07856:36 156.08029:12 157.07380:36 158.08603:12 161.10251:24 161.11325:12 168.07753:12 173.11438:24 184.07498:12 185.10514:634 199.12446:65 200.07343:12 200.13298:12 201.13968:12 211.09987:12 215.11882:12 217.13325:79 227.12298:36 272.29596:12 272.31216:12 273.19537:666
963	5.973	273.221	Unknown	[M+H]+	null	0.02	TRUE	null	null	null	null	null	null	999	FALSE	FALSE	FALSE	Normalized unit: pmol_per_10E6_cells	FALSE	FALSE	963	0	0	null	null	null	null	null	null	null	89.14	190408_TT1_Hclass_WK_Feces_004_B023_Pos	273.22119:19643 274.22586:3740 275.23053:772	71.04897:12 76.79722:12 77.03816:123 79.05369:158 81.03206:240 81.06808:48 81.49293:12 83.04949:12 83.08402:12 91.05270:74 93.06998:60 95.04874:316 95.08327:48 95.50199:12 95.62202:12 96.22809:12 103.05652:12 105.04350:12 105.06752:24 106.70895:12 107.04899:48 107.08616:12 107.52440:12 109.10084:24 115.05353:12 117.06859:24 119.08447:12 121.06858:12 121.08093:12 123.08170:24 127.04860:12 128.0629…
964	4.217	273.242	Unknown	[M+H]+	null	0.17	TRUE	null	null	null	null	null	null	999	FALSE	FALSE	FALSE	Normalized unit: pmol_per_10E6_cells	FALSE	FALSE	964	0	0	null	null	null	null	null	null	null	52.79	190423_TT1_Hclass_WK_Feces_017_B033_Pos	273.24231:28018 274.24698:5214 275.25165:383	71.08448:24 79.05380:12 81.07043:24 83.08406:24 91.05527:24 93.06695:12 95.08421:36 97.05959:12 97.10151:12 107.08436:12 109.10709:12 111.07775:12 121.10292:24 128.06164:12 149.13056:24
968	8.723	273.257	Unknown	[M+H]+	null	0	TRUE	null	null	null	null	null	null	999	FALSE	FALSE	FALSE	Normalized unit: pmol_per_10E6_cells	FALSE	FALSE	968	0	0	null	null	null	null	null	null	null	19.21	190404_TT1_Hclass_WK_Feces_045_C003_Pos	273.25720:2155 274.26187:358 275.26654:102	81.06967:12 93.07187:12 107.08169:12 121.09934:12 175.15043:12 222.39492:12 222.63564:12 223.05353:12 223.10487:12 223.25161:12 223.31242:12 223.42566:12 223.70891:12 224.90153:12 225.12490:24 225.32786:12 225.71348:12 225.91802:12 226.79308:12 226.99810:12 227.42324:12 227.61691:12 228.10090:12 229.32003:12 229.51344:12 229.71437:12 229.94518:12 230.10692:12 255.17795:12 256.26174:12 273.16718:24
969	5.817	273.257	Unknown	[M+H]+	null	0.01	TRUE	null	null	null	null	null	null	999	FALSE	FALSE	FALSE	Normalized unit: pmol_per_10E6_cells	FALSE	FALSE	969	0	0	null	null	null	null	null	null	null	73.36	190404_TT1_Hclass_WK_Feces_045_C003_Pos	273.25748:15480 274.26214:3672 275.26681:529	71.08567:12 77.03727:48 79.05387:229 81.07009:265 83.08395:24 91.05514:84 93.06982:236 95.08610:319 105.07022:88 107.08633:289 109.10100:75 111.11440:12 119.08537:48 121.10220:158 123.11636:36 131.08388:24 133.10141:36 135.11605:89 137.13188:12 145.10143:24 147.11517:48 149.13299:60 151.15002:12 161.13175:36 163.14862:157 173.12407:12 175.14886:24 176.60781:12 177.16283:24 177.17049:12 189.16249:…
970	4.306	273.258	Unknown	[M+H]+	null	0	TRUE	null	null	null	null	null	null	999	FALSE	FALSE	FALSE	Normalized unit: pmol_per_10E6_cells	FALSE	FALSE	970	0	0	null	null	null	null	null	null	null	31.28	190328_TT1_Hclass_WK_Feces_027_A056_Pos	273.25754:2870 274.26221:601 275.26687:101	77.03937:24 79.05433:36 81.06937:60 91.05331:36 93.06817:48 95.08527:80 105.07387:36 107.08391:60 109.10141:48 119.08443:12 121.10280:24 123.11579:48 133.10098:60 135.11651:24 145.10193:36 147.11530:36 149.13096:24 161.13358:12 173.12977:12 177.16506:12 189.17288:12 239.87378:12 240.32060:12 240.56429:12 240.83968:12 242.73418:12 243.12834:12 243.34232:36 243.56612:12 244.45056:12 245.02460:12
971	5.517	273.258	Unknown	[M+H]+	null	0.06	TRUE	null	null	null	null	null	null	999	FALSE	FALSE	FALSE	Normalized unit: pmol_per_10E6_cells	FALSE	FALSE	971	0	0	null	null	null	null	null	null	null	104.15	210202_TT1_Iclass_WK_Feces_003_A002_Pos	273.25784:40249 274.26251:6749 275.26718:767	71.08767:12 77.03763:317 79.05445:1161 80.82063:24 81.06944:1746 83.08626:164 90.77398:12 91.05331:528 92.06339:12 92.78380:12 93.07007:1494 93.62172:12 94.79308:12 95.05012:12 95.08498:1520 97.09899:149 103.05350:24 105.04292:24 105.06953:714 106.75437:24 107.08497:1578 107.38435:12 107.49247:24 108.09444:12 109.10079:1268 115.05435:24 117.07001:48 119.06308:24 119.08499:387 120.72662:12 120.744…
972	5.967	273.258	Unknown	[M+H]+	null	0.05	TRUE	null	null	null	null	null	null	999	FALSE	FALSE	FALSE	Normalized unit: pmol_per_10E6_cells	FALSE	FALSE	972	0	0	null	null	null	null	null	null	null	98.48	190401_TT1_Hclass_WK_Feces_021_C077_Pos	273.25784:25996 274.26251:5282 275.26718:1394	71.08699:24 77.03808:60 79.05424:83 80.81531:12 81.06920:359 83.08541:48 91.05475:60 93.07033:105 95.08621:134 97.10127:48 105.04045:24 105.06906:109 107.08617:224 109.09993:160 117.07125:24 119.08588:89 121.10029:102 123.11587:110 131.08549:24 133.10022:60 135.11720:94 137.13478:60 145.10245:60 147.11521:77 149.13256:158 151.15061:12 157.09847:12 159.11528:24 161.13219:132 163.14829:101 165.1648…
973	7.054	273.258	Unknown	[M+H]+	null	0.11	TRUE	null	null	null	null	null	null	999	FALSE	FALSE	FALSE	Normalized unit: pmol_per_10E6_cells	FALSE	FALSE	973	0	0	null	null	null	null	null	null	null	60.28	190401_TT1_Hclass_WK_Feces_052_B090_Pos	273.25812:21406 274.26279:4622 275.26745:464	77.03846:48 79.05366:72 81.06955:396 83.08518:36 91.05458:128 93.06919:263 95.08548:287 97.10180:36 97.10801:12 103.05149:36 105.06922:145 107.08588:197 109.10069:191 111.11517:12 117.06817:12 119.08609:145 121.10075:120 123.11628:143 129.06940:24 131.08923:24 133.10013:60 135.11756:104 137.12987:48 145.09816:24 146.10915:12 147.11627:104 149.13205:134 159.11768:48 160.11828:12 161.13105:125 163.…
975	2.441	274.144	Unknown	[M+H]+	null	0.08	TRUE	null	null	null	null	null	null	999	FALSE	FALSE	FALSE	Normalized unit: pmol_per_10E6_cells	FALSE	FALSE	975	0	0	null	null	null	null	null	null	null	73.68	190404_TT1_Hclass_WK_Feces_041_B010_Pos	274.14359:5009 275.14825:1001 276.15292:134	77.03728:36 79.05252:36 89.03800:12 91.05417:48 95.05224:24 101.04055:12 103.05051:12 103.05526:24 105.07005:48 112.07719:12 115.05274:347 117.07160:24 119.04912:36 123.04396:139 133.06408:109 134.09744:12 136.07160:12 136.11416:12 143.04918:198 147.04194:150 150.09347:12 151.10224:24 152.10484:24 153.05234:12 161.05827:88 171.04486:77 180.08192:12 189.05253:175 206.11918:12 274.12758:12 274.1426…
976	1.642	274.144	Unknown	[M+H]+	null	0.29	TRUE	null	null	null	null	null	null	999	FALSE	FALSE	FALSE	Normalized unit: pmol_per_10E6_cells	FALSE	FALSE	976	0	0	null	null	null	null	null	null	null	95.81	190423_TT1_Hclass_WK_Feces_025_B041_Pos	274.14371:28423 275.14838:5379 276.15304:2240	79.05427:24 81.06025:12 84.07881:12 86.09547:36 91.05476:24 96.04501:12 99.04435:24 103.05288:24 105.03155:12 105.06933:48 112.07579:12 114.04790:12 115.05340:585 122.09109:12 123.04395:104 132.05273:12 133.06318:87 143.04816:136 144.05406:12 147.04512:111 150.09259:24 151.09813:36 152.10751:24 161.05821:116 170.50077:12 171.04218:60 171.05685:12 189.05443:316 203.10930:12 246.15033:12 274.14697:…
977	1.384	274.144	Unknown	[M+H]+	null	0.01	TRUE	null	null	null	null	null	null	999	FALSE	FALSE	FALSE	Normalized unit: pmol_per_10E6_cells	FALSE	FALSE	977	0	0	null	null	null	null	null	null	null	101.9	190423_TT1_Hclass_WK_Feces_046_B035_Pos	274.14380:4088 275.14847:1165 276.15313:756	77.03825:12 79.05427:24 81.05442:12 84.07802:12 86.09678:24 91.05217:60 103.05298:12 105.06709:48 112.07603:24 115.05268:284 119.04811:24 123.04196:114 127.05293:12 129.02812:12 133.06571:48 134.10261:12 143.04689:258 144.05385:12 146.59539:12 147.04214:207 150.09135:24 151.09943:48 152.10390:36 160.05160:12 161.05745:153 165.06346:12 171.04347:75 175.07938:12 185.09591:24 189.05513:1301 189.6492…
978	3.274	274.144	Unknown	[M+H]+	null	0.01	TRUE	null	null	null	null	null	null	999	FALSE	FALSE	FALSE	Normalized unit: pmol_per_10E6_cells	FALSE	FALSE	978	0	0	null	null	null	null	null	null	null	85.15	190404_TT1_Hclass_WK_Feces_008_B099_Pos	274.14401:11032 275.14868:2081 276.15335:330	77.03844:60 79.05378:60 93.02994:24 95.04897:24 95.08983:12 103.05468:36 105.03120:36 105.04222:12 114.69200:12 115.05385:640 116.06207:12 117.06916:48 123.04263:12 127.05396:36 134.61803:12 135.04335:1236 136.23791:12 137.73982:12 142.06675:24 142.59053:12 143.04858:486 145.06477:36 146.05718:12 150.05609:60 155.06272:12 159.04355:161 159.06088:12 171.04304:258 173.05970:84 175.07859:36 197.0919…
979	2.592	274.144	Unknown	[M+H]+	null	0.02	TRUE	null	null	null	null	null	null	999	FALSE	FALSE	FALSE	Normalized unit: pmol_per_10E6_cells	FALSE	FALSE	979	0	0	null	null	null	null	null	null	null	35.94	190423_TT1_Hclass_WK_Feces_QC_Pos_07	274.14346:2305 275.14813:487 276.15280:726	79.05489:12 84.07997:36 86.09367:24 91.05350:36 94.06569:12 95.05016:12 105.06682:24 112.07344:12 115.05374:70 119.04712:24 123.04367:72 133.06589:24 143.04850:36 147.04252:48 161.05961:48 171.04358:60 171.05344:12 189.05273:190 225.04195:12 274.14964:12
980	5.238	274.216	Unknown	[M+H]+	null	0.01	TRUE	null	null	null	null	null	null	999	FALSE	FALSE	FALSE	Normalized unit: pmol_per_10E6_cells	FALSE	FALSE	980	0	0	null	null	null	null	null	null	null	73.32	190328_TT1_Hclass_WK_Feces_023_A062_Pos	274.21597:2710 275.22064:485 276.22531:57	77.03853:12 79.05409:60 91.05293:36 95.04739:24 95.05332:24 96.04178:12 100.08023:12 102.09059:12 105.07112:36 107.08701:12 110.06015:12 119.08367:12 124.07705:12 145.06507:12 152.10711:60 167.12821:12 274.21960:12
981	5.967	274.261	SPB 16:0;O2	[M+H]+	null	0.03	TRUE	6.01	274.274	C16H35NO2	DHSph	ZKLREJQHRKUJHD-UHFFFAOYSA-N	OCC(N)C(O)CCCCCCCCCCCCC	310	TRUE	TRUE	TRUE	Normalized unit: pmol_per_10E6_cells; Annotation method: Msp20221205132019_conventional_converted_dev_1	FALSE	FALSE	981	0	1	1	0.6	0.82	0.83	5	2	1.8	60.07	190401_TT1_Hclass_WK_Feces_059_A089_Pos	274.27368:2474 275.27835:699 276.28302:87	70.06625:12 71.04774:12 81.07094:12 95.08376:12 109.09916:12 226.25708:48 256.26209:12
982	7.541	274.273	low score: SPB 16:0;O2	[M+H]+	null	0.03	TRUE	6.01	274.274	C16H35NO2	DHSph	ZKLREJQHRKUJHD-UHFFFAOYSA-N	OCC(N)C(O)CCCCCCCCCCCCC	520	TRUE	TRUE	FALSE	Normalized unit: pmol_per_10E6_cells; Annotation method: Msp20221205132019_conventional_converted_dev_1	FALSE	FALSE	982	0	0.76	0.99	0.19	1	0.1	5	0.2	0.74	40.63	190404_TT1_Hclass_WK_Feces_038_B006_Pos	274.27271:3454 275.27737:687 276.28204:80	95.08490:12
983	4.994	274.273	low score: SPB 16:0;O2	[M+H]+	null	0.03	TRUE	6.01	274.274	C16H35NO2	DHSph	ZKLREJQHRKUJHD-UHFFFAOYSA-N	OCC(N)C(O)CCCCCCCCCCCCC	520	TRUE	TRUE	FALSE	Normalized unit: pmol_per_10E6_cells; Annotation method: Msp20221205132019_conventional_converted_dev_1	FALSE	FALSE	983	0	0.86	0.99	0.03	0.1	0.28	5	0.4	0.74	89.74	210202_TT1_Iclass_WK_Feces_007_A106_Pos	274.27286:1744 275.27753:319 276.28219:48	70.06568:24 71.08894:12 81.06762:12 88.07778:48 102.09045:12 106.08719:24 200.08015:36 215.09415:24 230.24539:12 256.26471:36 274.10940:12 274.27602:210
984	5.686	274.273	SPB 16:0;O2	[M+H]+	null	0.35	TRUE	6.01	274.274	C16H35NO2	DHSph	ZKLREJQHRKUJHD-UHFFFAOYSA-N	OCC(N)C(O)CCCCCCCCCCCCC	310	TRUE	TRUE	TRUE	Normalized unit: pmol_per_10E6_cells; Annotation method: Msp20221205132019_conventional_converted_dev_1	FALSE	FALSE	984	0	0.99	1	0.98	0.98	0.98	5	2	1.92	62.21	190401_TT1_Hclass_WK_Feces_015_B083_Pos	274.27362:3060 275.27829:633 276.28296:56	81.06621:24 95.08590:12 226.25422:36 238.26075:12 256.25906:24
985	6.424	274.274	low score: SPB 16:0;O2	[M+H]+	null	0.98	TRUE	6.01	274.274	C16H35NO2	DHSph	ZKLREJQHRKUJHD-UHFFFAOYSA-N	OCC(N)C(O)CCCCCCCCCCCCC	520	TRUE	TRUE	FALSE	Normalized unit: pmol_per_10E6_cells; Annotation method: Msp20221205132019_conventional_converted_dev_1	FALSE	FALSE	985	0	0.98	1	0.14	1	0.2	5	0.2	0.8	251.76	190404_TT1_Hclass_WK_Feces_012_C095_Pos	274.27356:14536 275.27823:2486 276.28290:287	256.27179:12
987	2.481	275.138	Unknown	[M+H]+	null	0.01	TRUE	null	null	null	null	null	null	999	FALSE	FALSE	FALSE	Normalized unit: pmol_per_10E6_cells	FALSE	FALSE	975	1	0	null	null	null	null	null	null	null	49.61	190328_TT1_Hclass_WK_Feces_041_C061_Pos	275.13821:2950 276.14288:622 277.14755:269	77.03354:24 77.03865:36 79.05457:12 91.05289:12 92.04641:12 93.05155:12 93.05967:12 94.06467:24 106.06369:12 112.07420:24 115.05184:24 120.04459:12 122.05929:12 129.06577:12 136.07564:36 140.06896:72 141.07020:12 144.08606:12 145.08449:12 146.08213:12 147.06574:12 152.05927:12 154.06086:12 158.09577:12 159.09998:12 160.07723:36 162.05343:60 167.07359:12 168.08264:12 169.08925:12 171.09331:12 172.…
988	2.696	275.175	Unknown	[M+H]+	null	0.04	TRUE	null	null	null	null	null	null	999	FALSE	FALSE	FALSE	Normalized unit: pmol_per_10E6_cells	FALSE	FALSE	988	0	0	null	null	null	null	null	null	null	40.79	190404_TT1_Hclass_WK_Feces_045_C003_Pos	275.17456:3569 276.17923:664 277.18390:101	79.05336:12 80.04581:12 80.05460:12 81.05582:12 81.07540:12 94.06363:36 95.08632:12 105.06893:12 106.06453:60 106.07255:12 107.07211:131 120.08010:12 121.08903:24 122.05819:24 122.09598:175 123.06720:12 126.09424:12 134.06067:24 135.06805:60 136.07569:69 150.09074:674 152.10709:12
989	7.431	275.2	Unknown	[M+H]+	null	0	TRUE	null	null	null	null	null	null	999	FALSE	FALSE	FALSE	Normalized unit: pmol_per_10E6_cells	FALSE	FALSE	989	0	0	null	null	null	null	null	null	null	125.15	190401_TT1_Hclass_WK_Feces_003_C075_Pos	275.20010:4656 276.20477:1098 277.20944:1725	77.04161:12 79.05374:36 81.07050:24 91.05456:91 93.06947:48 95.08875:12 105.00899:12 105.06979:70 107.08311:24 117.07142:36 119.08670:24 121.10247:12 128.06696:24 129.06889:36 130.07658:12 131.08371:157 133.09925:36 141.06985:24 142.07538:12 143.07900:24 143.08840:48 145.10068:91 147.11385:36 149.09349:12 152.06146:36 153.06931:36 154.08027:36 155.08228:24 156.08963:12 157.10001:60 158.11043:12 1…
990	3.947	275.2	low score: NAOrn 8:0;O	[M+H]+	null	0.01	TRUE	2.3	275.197	C13H26N2O4	NAOrn	RZVZVBXBTIBDBJ-UHFFFAOYSA-N	O=C(O)C(NC(=O)CC(O)CCCCC)CCCN	520	TRUE	TRUE	FALSE	Normalized unit: pmol_per_10E6_cells; Annotation method: Msp20221205132019_conventional_converted_dev_1	FALSE	FALSE	990	0	0.7	0.93	null	null	null	3	null	0.43	81.3	190401_TT1_Hclass_WK_Feces_002_C083_Pos	275.20032:7410 276.20499:1646 277.20965:1145	79.05557:12 81.07195:12 83.04785:12 91.05534:48 105.06810:12 107.08276:12 117.07259:12 133.09730:12 143.08939:12 145.10815:12 147.11589:24 149.12809:12 159.11633:24
992	5.49	275.222	Unknown	[M+H]+	null	0.02	TRUE	null	null	null	null	null	null	999	FALSE	FALSE	FALSE	Normalized unit: pmol_per_10E6_cells	FALSE	FALSE	992	0	0	null	null	null	null	null	null	null	699.78	190401_TT1_Hclass_WK_Feces_043_B080_Pos	275.22171:129085 276.22638:17405 277.23105:2177	71.04740:12 71.08478:645 71.44536:12 72.72606:12 75.04601:12 79.05322:24 81.06860:299 83.04945:24 83.08455:128 85.06041:12 85.10068:377 85.81267:12 89.05809:60 91.05334:12 93.06676:24 95.08513:660 96.30263:12 97.10029:24 99.11449:24 99.12314:12 103.07586:24 107.08635:12 109.10069:221 117.09232:12 123.11349:36 131.10510:12 163.14535:12 201.18553:24 257.20765:24
994	6.339	275.236	low score: NAGly 12:0	[M+NH4]+	null	0.05	TRUE	4.68	275.233	C14H27NO3	NAGly	JWGGSJFIGIGFSQ-UHFFFAOYSA-N	O=C(O)CNC(=O)CCCCCCCCCCC	520	TRUE	TRUE	FALSE	Normalized unit: pmol_per_10E6_cells; Annotation method: Msp20221205132019_conventional_converted_dev_1	FALSE	FALSE	994	0	0.71	0.96	0	0.05	null	1	null	0.44	349.37	190408_TT1_Hclass_WK_Feces_031_C021_Pos	275.23587:14308 276.24054:3202 277.24521:5108	77.03871:24 79.05269:24 79.05942:24 81.03215:24 81.06873:24 81.07595:24 83.08287:12 91.05675:36 93.06935:12 95.04899:201 95.08086:12 105.06797:12 107.04914:12 109.06347:12 131.08631:12 135.08209:12 275.23533:12
995	6.209	275.258	Unknown	[M+H]+	null	0.04	TRUE	null	null	null	null	null	null	999	FALSE	FALSE	FALSE	Normalized unit: pmol_per_10E6_cells	FALSE	FALSE	995	0	0	null	null	null	null	null	null	null	40.32	190328_TT1_Hclass_WK_Feces_016_C071_Pos	275.25720:2757 276.26187:453 277.26654:36	71.08462:12
997	5.941	275.273	Unknown	[M+H]+	null	0.01	TRUE	null	null	null	null	null	null	999	FALSE	FALSE	FALSE	Normalized unit: pmol_per_10E6_cells	FALSE	FALSE	997	0	0	null	null	null	null	null	null	null	63.75	190328_TT1_Hclass_WK_Feces_006_B070_Pos	275.27191:2680 276.27658:661 277.28125:222	77.03860:24 79.05320:24 81.07143:48 93.06937:48 95.08544:36 105.06967:12 107.08438:48 107.09080:12 109.10028:24 121.09662:12 123.11309:12 123.12165:12 135.11453:24 147.11812:12 149.13158:36 151.14837:12 163.14569:12 191.17872:12
998	7.169	275.273	Unknown	[M+H]+	null	0.01	TRUE	null	null	null	null	null	null	999	FALSE	FALSE	FALSE	Normalized unit: pmol_per_10E6_cells	FALSE	FALSE	998	0	0	null	null	null	null	null	null	null	44.55	190423_TT1_Hclass_WK_Feces_027_C036_Pos	275.27252:5570 276.27719:1247 277.28186:97	77.03952:24 81.06801:48 91.05414:12 93.07298:12 95.08681:48 107.08690:12 109.10680:24 123.11367:24 149.12935:12
999	5.706	275.273	Unknown	[M+H]+	null	0.05	TRUE	null	null	null	null	null	null	999	FALSE	FALSE	FALSE	Normalized unit: pmol_per_10E6_cells	FALSE	FALSE	999	0	0	null	null	null	null	null	null	null	97.22	190401_TT1_Hclass_WK_Feces_009_A076_Pos	275.27328:20942 276.27795:5209 277.28262:494	71.08482:24 77.03813:60 79.05319:96 81.06885:476 83.08461:48 91.05341:86 93.06984:245 95.08406:294 97.10281:24 105.06913:24 107.08519:225 109.10147:130 111.11704:12 121.09953:107 123.11700:48 135.11710:123 137.12988:12 137.14056:12 149.13332:131 161.13304:12 163.14648:36 163.16266:12 177.16401:24 191.17741:12 192.17692:12 205.19221:24 207.21567:12 219.20927:24 219.22133:12 275.27854:12
1000	3.033	276.087	Unknown	[M+H]+	null	0	TRUE	null	null	null	null	null	null	999	FALSE	FALSE	FALSE	Normalized unit: pmol_per_10E6_cells	FALSE	FALSE	1000	0	0	null	null	null	null	null	null	null	102.47	190423_TT1_Hclass_WK_Feces_011_C046_Pos	276.08694:3509 277.09161:568 278.09628:0	70.06549:48 91.05398:48 96.08097:36 97.01089:275 97.08953:24 101.06037:12 109.01016:12 117.07063:12 123.02741:12 128.06266:48 134.02051:24 135.02689:192 139.05880:12 141.06857:24 147.02542:36 149.04425:12 151.05529:12 152.05968:36 153.07329:24 159.02622:24 159.03118:24 160.03248:24 161.04080:96 162.03790:12 163.04743:24 164.04730:12 165.06573:12 165.07551:12 167.08296:24 171.02685:80 172.02824:24…
1001	1.525	276.158	Unknown	[M+2H]2+	null	0.06	TRUE	null	null	null	null	null	null	999	FALSE	FALSE	FALSE	Normalized unit: pmol_per_10E6_cells	FALSE	FALSE	1001	0	0	null	null	null	null	null	null	null	143.63	190423_TT1_Hclass_WK_Feces_005_C033_Pos	276.15756:10273 277.16223:606 278.16690:50	70.06415:36 72.07982:345 89.03755:12 91.05211:12 93.06620:12 97.07440:76 98.05914:84 98.08451:12 103.05218:12 105.03592:12 107.04924:36 114.10146:120 115.05388:24 115.08872:24 116.06418:12 120.05600:36 123.04548:12 131.04584:12 131.05261:12 131.12701:252 132.12782:24 137.08699:12 138.08972:12 141.06835:12 143.04757:60 144.05679:36 147.07918:12 151.05265:24 152.06051:115 153.06700:36 155.04282:12 …
1002	1.265	276.159	Unknown	[M+2H]2+	null	0	TRUE	null	null	null	null	null	null	999	FALSE	FALSE	FALSE	Normalized unit: pmol_per_10E6_cells	FALSE	FALSE	1002	0	0	null	null	null	null	null	null	null	531.92	190401_TT1_Hclass_WK_Feces_037_B077_Pos	276.15854:16763 277.16321:1000 278.16787:9	70.06438:36 72.08003:529 72.43535:12 73.08168:12 77.03965:12 91.05427:36 97.07543:48 98.05864:281 98.97495:12 107.04992:12 114.10122:60 115.05597:24 115.08487:48 116.05684:12 117.03072:12 119.04757:24 120.05633:60 121.03505:12 122.06270:12 131.05001:24 131.12719:308 131.14038:12 132.03903:12 132.04985:12 134.06662:12 140.08190:48 142.03745:12 143.04878:95 144.04186:12 144.05631:86 145.03465:12 14…
1003	1.107	276.159	Unknown	[M+2H]2+	null	0	TRUE	null	null	null	null	null	null	999	FALSE	FALSE	FALSE	Normalized unit: pmol_per_10E6_cells	FALSE	FALSE	1003	0	0	null	null	null	null	null	null	null	1549.06	190328_TT1_Hclass_WK_Feces_027_A056_Pos	276.15887:60943 277.16354:3457 278.16821:36	70.06374:36 72.05438:12 72.08000:1725 72.54475:12 73.02900:12 73.06198:12 73.08430:48 77.04071:12 86.06998:24 89.03768:48 89.10823:36 91.05297:48 93.03152:12 95.04585:24 97.07577:262 97.94196:12 98.05910:1370 98.08012:24 99.06360:24 103.05244:36 105.04663:24 107.04903:96 111.04948:12 112.08549:12 114.10084:1009 114.62970:12 114.69356:12 115.05363:299 115.08606:122 115.10366:60 116.06414:24 117.06…
1004	1.612	276.159	Unknown	[M+H]+	null	0.21	TRUE	null	null	null	null	null	null	999	FALSE	FALSE	FALSE	Normalized unit: pmol_per_10E6_cells	FALSE	FALSE	1004	0	0	null	null	null	null	null	null	null	138.51	190401_TT1_Hclass_WK_Feces_028_C079_Pos	276.15961:25681 277.16427:4650 278.16894:595	77.03682:24 81.07254:12 82.06420:12 84.07979:36 86.09555:24 101.06049:12 122.65117:12 123.04362:146 131.04289:24 136.07513:12 138.08946:188 138.13300:12 149.06149:12 152.10263:12 153.11256:24 154.12336:12 163.07476:12 276.16263:100
1005	4.609	276.195	Unknown	[M+H]+	null	0	TRUE	null	null	null	null	null	null	999	FALSE	FALSE	FALSE	Normalized unit: pmol_per_10E6_cells	FALSE	FALSE	1005	0	0	null	null	null	null	null	null	null	41.75	190423_TT1_Hclass_WK_Feces_033_A037_Pos	276.19470:2384 277.19937:363 278.20404:158	77.03588:12 91.05233:12 93.06962:24 94.06674:12 95.07059:24 95.08610:36 103.05165:12 105.06846:12 107.08231:24 108.08072:12 109.10022:60 117.06680:12 121.10215:24 129.06408:12 131.08931:12 133.08777:12 133.10166:24 136.11700:12 143.08130:12 144.07414:12 144.09183:12 145.10132:24 146.09811:12 147.10900:12 148.10801:12 150.08695:12 154.08509:12 158.09168:12 159.10778:12 159.11840:24 160.11623:12 16…
1006	5.052	276.252	low score: SPB 15:0;O3	[M+H]+	null	0	TRUE	4.93	276.253	C15H33NO3	PhytoSph	OROCKRPSSGJJSL-UHFFFAOYSA-N	OCC(N)C(O)C(O)CCCCCCCCCCC	520	TRUE	TRUE	FALSE	Normalized unit: pmol_per_10E6_cells; Annotation method: Msp20221205132019_conventional_converted_dev_1	FALSE	FALSE	1006	0	1	0.99	null	null	null	4	null	0.5	55.92	190328_TT1_Hclass_WK_Feces_041_C061_Pos	276.25183:3633 277.25650:700 278.26117:78	77.03886:12 79.05495:12 81.06823:48 83.08372:24 85.10042:12 91.05390:12 93.07003:12 95.08270:24 97.06136:12 97.10352:12 101.05633:24 107.08509:12 109.10165:12 111.04240:24 149.13744:12 163.14483:12
1007	4.778	277.078	Unknown	[M+H]+	null	0	TRUE	null	null	null	null	null	null	999	FALSE	FALSE	FALSE	Normalized unit: pmol_per_10E6_cells	FALSE	FALSE	1007	0	0	null	null	null	null	null	null	null	97.32	190423_TT1_Hclass_WK_Feces_046_B035_Pos	277.07785:7009 278.08252:1511 279.08719:0	98.97629:12 105.06433:12 115.05574:12 119.08271:12 125.01516:36 129.06831:12 139.05385:24 141.06823:12 149.01570:24 153.06939:12 159.07979:12 159.11254:12 163.05650:48 164.06205:119 164.54649:12 165.06830:2101 165.69637:12 168.05314:24 168.09190:24 173.07852:12 177.08985:12 179.10132:12 179.10646:24 189.07008:24 199.02982:214 213.06560:12 215.08094:36 215.09781:24 217.15483:12 221.11597:12 224.04…
1008	1.768	277.128	Unknown	[M+H]+	null	0	TRUE	null	null	null	null	null	null	999	FALSE	FALSE	FALSE	Normalized unit: pmol_per_10E6_cells	FALSE	FALSE	1008	0	0	null	null	null	null	null	null	null	347.03	190401_TT1_Hclass_WK_Feces_018_C085_Pos	277.12808:13289 278.13275:2174 279.13742:287	87.00634:12 105.01674:24 111.00796:150 114.68557:12 115.03814:463 115.64630:12 129.01889:133 133.04983:48 139.00207:373 156.56161:12 157.00876:12 157.04906:409 181.03670:12 185.04708:12
1009	1.044	277.133	Unknown	[M+H]+	null	0	TRUE	null	null	null	null	null	null	999	FALSE	FALSE	FALSE	Normalized unit: pmol_per_10E6_cells	FALSE	FALSE	1009	0	0	null	null	null	null	null	null	null	130.58	190328_TT1_Hclass_WK_Feces_009_B051_Pos	277.13300:4353 278.13766:448 279.14233:0	81.04487:312 82.05002:12 91.05291:60 93.04701:12 95.06240:12 107.04593:12 114.69270:12 115.05378:328 127.05269:12 128.06181:12 128.06697:12 129.06884:24 130.06368:24 131.04755:101 140.05185:12 141.09981:12 142.06369:36 143.07127:24 146.05801:12 152.05890:12 154.06068:36 155.06813:12 155.08521:12 156.06496:12 156.07879:36 157.07435:76 165.06955:60 166.06166:94 167.07395:24 168.06510:36 169.07268:2…
1010	2.455	277.154	Unknown	[M+H]+	null	0.01	TRUE	null	null	null	null	null	null	999	FALSE	FALSE	FALSE	Normalized unit: pmol_per_10E6_cells	FALSE	FALSE	1010	0	0	null	null	null	null	null	null	null	45.68	190408_TT1_Hclass_WK_Feces_033_A024_Pos	277.15353:3008 278.15820:513 279.16287:1420	77.03627:48 91.05383:24 93.06410:24 94.06582:12 95.07187:24 97.06233:12 105.04416:12 108.07764:24 109.06308:12 110.09643:12 119.05093:12 120.07800:36 121.05997:24 122.05671:60 122.06601:12 123.06800:12 130.03975:12 131.06906:12 131.09155:12 132.08388:12 136.07611:48 138.09186:113 140.06886:169 142.06320:24 144.07902:12 145.07446:12 147.07053:12 148.07624:12 157.08515:24 159.07751:12 159.09698:12 …
1011	1.095	277.165	Unknown	[M+2H]2+	null	0.01	TRUE	null	null	null	null	null	null	999	FALSE	FALSE	FALSE	Normalized unit: pmol_per_10E6_cells	FALSE	FALSE	1011	0	0	null	null	null	null	null	null	null	123.24	190404_TT1_Hclass_WK_Feces_003_A007_Pos	277.16547:6003 278.17013:1853 279.17480:0	70.06574:12 72.07984:282 77.03930:36 84.08212:12 97.07501:36 98.05708:12 103.05519:36 106.71543:12 107.04804:527 107.74271:12 108.05196:24 114.10089:93 115.05238:36 117.06875:24 118.07419:12 120.05878:24 130.04170:12 131.04795:48 131.12955:81 132.05279:12 134.06388:12 137.08724:24 142.06197:24 143.04694:24 144.05565:24 145.06637:24 150.07510:12 156.07464:36 157.10651:24 158.03259:36 158.05699:24 …
1012	4.787	277.179	Unknown	[M+H]+	null	0	TRUE	null	null	null	null	null	null	999	FALSE	FALSE	FALSE	Normalized unit: pmol_per_10E6_cells	FALSE	FALSE	1012	0	0	null	null	null	null	null	null	null	35.47	190328_TT1_Hclass_WK_Feces_QC_Pos_07	277.17896:2852 278.18362:533 279.18829:0	128.06352:12 131.08549:24 137.05686:12 144.09062:24 159.07967:24 159.11676:12 177.08687:12 179.10421:36 217.15660:12 235.16422:36
1013	21.552	277.179	Unknown	[M+H]+	null	0	TRUE	null	null	null	null	null	null	999	FALSE	FALSE	FALSE	Normalized unit: pmol_per_10E6_cells	FALSE	FALSE	1013	0	0	null	null	null	null	null	null	null	115.35	210202_TT1_Iclass_WK_Feces_008_A107_Pos	277.17899:2712 278.18365:721 279.18832:0	71.04823:12 77.03854:36 79.05407:48 81.07037:36 83.05152:12 91.05426:48 93.07692:12 95.05136:36 103.05353:12 105.07153:12 107.04679:12 107.08527:12 109.06639:12 115.05095:12 117.07221:12 119.08657:12 121.06381:24 121.10653:12 123.07389:24 128.06394:12 129.07310:12 131.08665:36 133.06371:12 133.10084:48 135.08315:36 136.08248:12 136.09162:12 137.06109:36 137.09946:12 139.12728:24 142.07103:24 142.…
1014	21.844	277.179	Unknown	[M+H]+	null	0.01	TRUE	null	null	null	null	null	null	999	FALSE	FALSE	FALSE	Normalized unit: pmol_per_10E6_cells	FALSE	FALSE	1014	0	0	null	null	null	null	null	null	null	100.45	210202_TT1_Iclass_WK_Feces_Blank_Pos	277.17920:2464 278.18387:373 279.18853:0	71.04300:12 77.03815:24 79.05298:24 81.07249:24 83.08286:12 91.05423:48 93.07345:12 94.06844:12 95.04547:24 95.08323:24 98.09437:12 105.06961:24 107.08288:12 109.03026:12 109.07056:12 109.09914:12 115.05142:12 117.07039:12 119.08472:12 119.09544:12 121.06111:24 121.10156:12 123.07772:12 128.05912:24 129.06835:12 129.07507:12 130.08143:12 131.04752:24 131.08625:36 133.06357:36 133.09951:36 133.104…
1015	3.05	277.179	Unknown	[M+H]+	null	0.01	TRUE	null	null	null	null	null	null	999	FALSE	FALSE	FALSE	Normalized unit: pmol_per_10E6_cells	FALSE	FALSE	1015	0	0	null	null	null	null	null	null	null	69.26	190408_TT1_Hclass_WK_Feces_031_C021_Pos	277.17935:6187 278.18402:1016 279.18869:107	79.05359:48 81.06906:310 83.08511:12 91.05264:36 93.06865:12 95.08541:24 97.06410:24 103.05656:12 105.06968:48 107.08762:12 109.06495:48 109.10306:12 111.04205:24 119.08395:12 121.10021:12 125.05945:24 128.06382:24 131.08603:24 132.03883:12 135.07912:36 135.11279:12 135.12095:12 137.05918:265 143.08291:12 145.10415:12 147.11989:24 149.09398:24 151.08214:12 157.09812:12 157.11131:12 161.09857:24 1…
1016	4.089	277.18	Unknown	[M+H]+	null	0.14	TRUE	null	null	null	null	null	null	999	FALSE	FALSE	FALSE	Normalized unit: pmol_per_10E6_cells	FALSE	FALSE	1016	0	0	null	null	null	null	null	null	null	209.72	190408_TT1_Hclass_WK_Feces_031_C021_Pos	277.17953:106346 278.18420:16505 279.18887:1939	77.03707:91 77.04576:12 79.05390:60 80.01100:12 81.06763:48 91.05315:92 92.19035:12 93.03297:12 94.04061:761 94.39951:12 95.04752:12 95.08514:12 105.03405:12 107.04903:24 109.06294:24 115.05220:12 121.65073:12 122.03476:1476 123.11599:36 128.06060:12 131.04800:12 133.06602:12 135.04320:24 136.62508:36 136.70581:12 136.97255:12 137.02614:12 137.05909:11797 137.22228:12 137.25927:12 137.52736:12 13…
1017	4.376	277.18	Unknown	[M+H]+	null	0.07	TRUE	null	null	null	null	null	null	999	FALSE	FALSE	FALSE	Normalized unit: pmol_per_10E6_cells	FALSE	FALSE	1017	0	0	null	null	null	null	null	null	null	231.06	190404_TT1_Hclass_WK_Feces_047_A094_Pos	277.17975:60503 278.18442:8766 279.18908:923	77.03774:24 79.05153:12 81.06850:12 91.05481:24 93.03069:12 94.04055:316 95.05479:12 122.03549:352 136.62263:24 136.63108:12 137.05895:1766
1018	3.305	277.181	Unknown	[M+H]+	null	0.24	TRUE	null	null	null	null	null	null	999	FALSE	FALSE	FALSE	Normalized unit: pmol_per_10E6_cells	FALSE	FALSE	1018	0	0	null	null	null	null	null	null	null	552.15	190408_TT1_Hclass_WK_Feces_031_C021_Pos	277.18063:308966 278.18530:47021 279.18997:4729	75.02182:12 76.02786:12 77.03761:212 79.01942:12 79.05419:144 81.06883:176 83.08429:641 85.06460:24 85.10452:12 89.03794:60 90.77180:12 91.05343:2401 93.03256:36 93.04113:12 93.07361:12 93.74491:12 94.04044:1453 95.04849:24 95.08495:24 97.10035:36 102.04521:48 102.05882:12 103.05243:323 105.02989:81 105.04375:12 105.06882:129 107.04925:127 109.06584:36 109.09636:12 114.69139:36 114.70859:12 115.0…
1019	1.31	277.182	Unknown	[M+H]+	null	0.01	TRUE	null	null	null	null	null	null	999	FALSE	FALSE	FALSE	Normalized unit: pmol_per_10E6_cells	FALSE	FALSE	1019	0	0	null	null	null	null	null	null	null	42.84	190404_TT1_Hclass_WK_Feces_039_C004_Pos	277.18243:3672 278.18710:525 279.19177:0	71.08335:12 77.03665:12 79.05344:36 81.06514:12 81.07384:24 83.08493:48 85.06546:12 93.07205:12 95.08215:24 97.06411:12 97.09909:24 107.08259:12 109.09944:12 111.11588:12 119.08604:12 121.10492:12 151.14910:12 177.16291:12 231.18327:12 233.12028:36 259.17155:24 277.13739:12
1021	3.813	277.214	Unknown	[M+H]+	null	0.01	TRUE	null	null	null	null	null	null	999	FALSE	FALSE	FALSE	Normalized unit: pmol_per_10E6_cells	FALSE	FALSE	1021	0	0	null	null	null	null	null	null	null	69	190404_TT1_Hclass_WK_Feces_016_C093_Pos	277.21442:6107 278.21908:1217 279.22375:329	77.03892:48 79.05456:137 80.06119:12 81.07015:24 91.05278:137 93.06967:179 95.08791:24 97.10235:12 105.04287:24 105.07127:36 106.06303:12 107.08519:36 109.10261:12 117.06544:12 119.06241:24 119.08480:36 121.10021:48 133.10185:12 133.11075:12 135.11447:48 143.08623:12 147.08168:12 149.12831:12 157.09373:12 185.13067:12
1023	3.14	277.215	Unknown	[M+H]+	null	0	TRUE	null	null	null	null	null	null	999	FALSE	FALSE	FALSE	Normalized unit: pmol_per_10E6_cells	FALSE	FALSE	1023	0	0	null	null	null	null	null	null	null	133.68	190404_TT1_Hclass_WK_Feces_016_C093_Pos	277.21542:2786 278.22009:484 279.22476:65	77.03795:12 79.05514:36 81.07168:12 91.05331:24 93.06946:36 105.06864:12 107.08882:24 109.09861:12 117.06930:12 119.08535:36 128.06221:24 133.10225:12 135.11476:12 145.10114:12 147.11441:12 163.11009:12 171.11534:12 175.14493:24 235.16906:24 277.21492:24 277.22813:12
1024	4.508	277.216	Unknown	[M+H]+	null	0	TRUE	null	null	null	null	null	null	999	FALSE	FALSE	FALSE	Normalized unit: pmol_per_10E6_cells	FALSE	FALSE	1024	0	0	null	null	null	null	null	null	null	61.32	190401_TT1_Hclass_WK_Feces_002_C083_Pos	277.21579:5346 278.22046:947 279.22513:507	77.03740:24 79.05717:24 81.03504:12 81.06675:12 81.07483:12 91.05427:36 93.06957:24 95.04721:12 105.06999:12 107.08676:12 119.08487:12 142.07439:12 149.13016:12 161.13148:12 173.07264:12 222.43281:24 222.60774:12 222.83495:12 223.10449:24 223.49150:12 224.90820:12 225.11027:24 225.31347:12 225.50308:12 225.70892:24 226.68250:12 226.80188:12 227.07149:24 227.26914:12 227.48840:36 227.88997:12 229.…
1025	4.172	277.217	Unknown	[M+H]+	null	0.13	TRUE	null	null	null	null	null	null	999	FALSE	FALSE	FALSE	Normalized unit: pmol_per_10E6_cells	FALSE	FALSE	1025	0	0	null	null	null	null	null	null	null	96.4	190401_TT1_Hclass_WK_Feces_059_A089_Pos	277.21667:86437 278.22134:15079 279.22601:31442	71.05025:24 77.03827:147 79.05411:456 81.06948:202 81.08311:12 83.08369:36 84.32163:12 85.06323:24 91.05419:247 92.77579:12 93.06997:536 95.04926:24 95.08495:242 97.06546:12 97.10348:24 105.04618:24 105.06975:101 107.08507:295 109.06641:24 109.10054:80 115.05620:12 116.06231:12 117.06857:12 117.07378:24 119.05748:12 119.08750:76 120.05783:12 121.10002:174 123.08634:12 123.11825:12 128.06483:12 12…
1026	3.361	277.226	Unknown	[M+H]+	null	0.01	TRUE	null	null	null	null	null	null	999	FALSE	FALSE	FALSE	Normalized unit: pmol_per_10E6_cells	FALSE	FALSE	1026	0	0	null	null	null	null	null	null	null	147.77	190423_TT1_Hclass_WK_Feces_004_A041_Pos	277.22647:20442 278.23114:3848 279.23581:295	72.08034:60 77.03759:60 78.04910:12 79.05232:24 83.81559:24 84.07965:4246 84.69491:12 84.75433:12 84.78146:12 84.87395:24 84.89842:12 84.93334:12 85.31136:12 98.09542:36 104.04721:24 105.72903:24 106.06416:650 110.09503:136 112.11186:24 117.05487:36 128.10711:12 130.06244:12 131.06936:12 132.07932:88 184.16903:342 206.15657:24 277.22273:24 277.22909:12
1027	6.769	277.251	Unknown	[M+H]+	null	0.18	TRUE	null	null	null	null	null	null	999	FALSE	FALSE	FALSE	Normalized unit: pmol_per_10E6_cells	FALSE	FALSE	1027	0	0	null	null	null	null	null	null	null	399.33	190404_TT1_Hclass_WK_Feces_022_C008_Pos	277.25122:247651 278.25589:50310 279.26056:5739	71.08545:48 77.03783:132 78.80324:12 79.05333:495 79.62875:12 80.05944:12 80.81200:12 81.03395:334 81.06882:650 83.04867:129 83.08483:175 83.45190:12 85.06255:12 85.10070:36 91.05386:390 93.07012:113 94.75263:36 94.76128:12 94.76811:12 94.79065:12 95.04858:4859 95.08539:131 95.29749:12 95.77478:12 96.06888:12 96.19476:12 96.67774:24 96.77503:12 96.93867:24 97.10038:36 97.58493:12 103.05275:12 104…
1028	6.326	277.252	Unknown	[M+H]+	null	0.03	TRUE	null	null	null	null	null	null	999	FALSE	FALSE	FALSE	Normalized unit: pmol_per_10E6_cells	FALSE	FALSE	1028	0	0	null	null	null	null	null	null	null	182.85	190404_TT1_Hclass_WK_Feces_022_C008_Pos	277.25171:34527 278.25638:6319 279.26104:654	71.04867:24 71.08416:24 77.03861:60 79.05363:151 80.77868:12 81.03299:342 81.05190:24 81.07002:100 82.03517:24 82.07272:12 83.04898:48 83.05630:12 83.08530:36 91.05242:194 93.06952:64 95.04822:36 95.08473:60 96.04751:24 97.05212:12 97.06120:24 97.09857:24 105.06847:48 107.08482:36 109.06486:12 109.10142:24 117.06532:12 119.08556:36 121.10102:12 123.07880:24 133.09932:60 135.11269:24 135.12110:12 …
1029	6.606	277.252	Unknown	[M+H]+	null	0.01	TRUE	null	null	null	null	null	null	999	FALSE	FALSE	FALSE	Normalized unit: pmol_per_10E6_cells	FALSE	FALSE	1029	0	0	null	null	null	null	null	null	null	389.3	190408_TT1_Hclass_WK_Feces_004_B023_Pos	277.25226:37839 278.25693:7156 279.26159:1329	71.08552:36 77.03902:60 79.05313:193 81.03234:337 81.06828:256 81.51294:12 83.04666:60 83.08549:60 85.06252:12 91.05278:228 93.06884:92 95.04880:48 95.08381:213 97.06396:24 97.09967:24 105.04388:12 105.06727:48 107.08334:24 109.06312:12 109.10328:24 111.07881:12 117.06745:12 119.08365:48 121.10055:24 123.07574:24 123.11867:12 131.08548:36 133.10015:60 135.11554:24 137.09574:48 147.11670:24 151.11…
1030	6.416	277.293	Unknown	[M+H]+	null	0.9	TRUE	null	null	null	null	null	null	999	FALSE	FALSE	FALSE	Normalized unit: pmol_per_10E6_cells	FALSE	FALSE	1030	0	0	null	null	null	null	null	null	null	42.16	190328_TT1_Hclass_WK_Feces_QC_Pos_06	277.29138:4927 278.29605:1204 279.30072:67	81.03552:12 93.06947:12 107.08519:12 128.06649:12
1031	1.634	278.08	Unknown	[M+H]+	null	0	TRUE	null	null	null	null	null	null	999	FALSE	FALSE	FALSE	Normalized unit: pmol_per_10E6_cells	FALSE	FALSE	1031	0	0	null	null	null	null	null	null	null	93.61	190408_TT1_Hclass_WK_Feces_031_C021_Pos	278.08044:2916 279.08511:496 280.08978:43	98.97482:12 168.13521:12 191.06743:12 192.07443:12 207.06577:12 219.07022:24 220.07450:24 235.05699:12 248.07017:24 263.05883:24 276.06637:12 278.07950:114
1032	1.199	278.118	Unknown	[M+H]+	null	0.01	TRUE	null	null	null	null	null	null	999	FALSE	FALSE	FALSE	Normalized unit: pmol_per_10E6_cells	FALSE	FALSE	1032	0	0	null	null	null	null	null	null	null	1046.03	210202_TT1_Iclass_WK_Feces_009_A108_Pos	278.11761:54209 279.12228:8082 280.12695:942	77.03950:12 78.03541:60 80.04998:36 89.04066:12 90.04699:12 96.04506:12 101.03939:12 106.02732:12 107.05138:12 115.05459:12 117.05979:36 126.04646:24 127.05653:142 128.04875:106 128.06548:392 129.04707:12 129.07152:438 130.06865:12 131.04770:24 137.03896:12 138.04464:24 139.05414:723 140.05004:371 141.05733:134 143.08215:12 144.04504:24 151.05698:12 152.04479:24 152.05401:24 152.06318:12 153.0508…
1033	1.109	278.173	Unknown	[M+2H]2+	null	0.01	TRUE	null	null	null	null	null	null	999	FALSE	FALSE	FALSE	Normalized unit: pmol_per_10E6_cells	FALSE	FALSE	1033	0	0	null	null	null	null	null	null	null	173.79	190328_TT1_Hclass_WK_Feces_045_B061_Pos	278.17319:5592 279.17786:0 280.18252:0	70.06825:24 72.08033:265 73.06284:12 73.08251:12 77.03902:36 91.05324:36 97.07526:67 100.08691:24 103.05847:12 105.07032:12 107.04964:214 108.05125:12 113.10861:12 114.10253:136 115.08767:24 115.10718:12 117.07032:12 119.04426:12 120.05653:12 121.06055:24 128.06378:24 131.04831:90 131.12724:60 132.04839:24 132.13056:12 133.06530:12 136.07336:12 145.06256:12 146.03172:12 146.05970:24 147.04163:148…
1034	0.999	278.173	Unknown	[M+2H]2+	null	0.02	TRUE	null	null	null	null	null	null	999	FALSE	FALSE	FALSE	Normalized unit: pmol_per_10E6_cells	FALSE	FALSE	1034	0	0	null	null	null	null	null	null	null	221.66	190328_TT1_Hclass_WK_Feces_059_A066_Pos	278.17334:16908 279.17801:1005 280.18268:0	70.06517:24 71.85276:12 72.04558:12 72.08102:970 73.03912:24 73.06655:24 73.08579:24 74.01753:12 77.04043:48 79.05360:12 84.08032:12 86.07150:12 87.07841:36 88.07742:12 89.10759:24 91.05471:24 97.07486:60 100.08764:36 103.05464:24 107.04839:566 108.05153:36 112.07718:12 112.09129:12 113.10538:24 114.10210:178 115.05133:12 115.08562:36 115.09416:24 115.10853:12 117.06835:24 119.04615:36 119.05374:…
1035	1.652	278.175	Unknown	[M+H]+	null	0.13	TRUE	null	null	null	null	null	null	999	FALSE	FALSE	FALSE	Normalized unit: pmol_per_10E6_cells	FALSE	FALSE	1035	0	0	null	null	null	null	null	null	null	130.44	190423_TT1_Hclass_WK_Feces_002_A050_Pos	278.17502:63430 279.17969:9890 280.18435:1301	70.02867:24 70.06470:314 70.07592:12 71.08738:12 76.79655:12 77.03829:146 79.05294:24 83.04871:36 83.81652:12 84.08027:541 85.05487:24 85.08630:12 85.82725:48 86.09600:8453 86.11444:22 86.52358:12 86.54929:24 86.55327:12 86.61170:12 86.63782:12 86.66525:12 86.78024:12 86.92880:12 86.93914:12 86.95680:12 87.04187:12 87.12870:24 87.22525:12 87.39963:12 87.47245:12 87.49805:12 87.59520:12 87.68059:1…
1036	2.006	278.175	Unknown	[M+H]+	null	0.03	TRUE	null	null	null	null	null	null	999	FALSE	FALSE	FALSE	Normalized unit: pmol_per_10E6_cells	FALSE	FALSE	1036	0	0	null	null	null	null	null	null	null	63.92	190401_TT1_Hclass_WK_Feces_QC_Pos_07	278.17505:3540 279.17972:390 280.18438:0	70.06315:24 72.08085:24 77.03853:12 83.05022:12 84.08317:12 86.09628:221 91.05414:24 98.97706:12 103.05457:36 107.04766:24 112.07440:36 123.04536:70 126.13212:12 131.05016:60 133.06509:36 137.05751:24 147.08099:24 149.01827:12 149.05872:48 149.07309:12 168.13656:60 193.08848:12 207.08446:12 260.16365:24 278.17145:92
1037	5.254	278.189	Unknown	[M+H]+	null	0	TRUE	null	null	null	null	null	null	999	FALSE	FALSE	FALSE	Normalized unit: pmol_per_10E6_cells	FALSE	FALSE	1037	0	0	null	null	null	null	null	null	null	51.27	190404_TT1_Hclass_WK_Feces_002_A102_Pos	278.18927:2993 279.19394:456 280.19861:85	77.03783:60 79.05344:24 79.05811:12 91.05329:48 93.07129:24 105.06880:24 115.05338:84 119.08934:12 139.05483:12 140.63536:12 141.06874:1493 155.06720:12 178.07665:12 189.06122:12 191.08377:12 203.08494:12
1039	21.831	278.21	Unknown	[M+H]+	null	0	TRUE	null	null	null	null	null	null	999	FALSE	FALSE	FALSE	Normalized unit: pmol_per_10E6_cells	FALSE	FALSE	1039	0	0	null	null	null	null	null	null	null	125.16	210202_TT1_Iclass_WK_Feces_Blank_Pos	278.21005:1609 279.21472:347 280.21939:98	71.08750:12 78.04044:12 79.05154:12 80.05661:12 81.06849:36 91.05331:12 92.05595:12 93.06686:12 95.05044:12 97.06324:12 101.05896:12 103.05285:12 105.06910:12 106.06467:12 107.05042:12 107.06712:12 117.07290:12 119.08676:12 120.08857:12 121.06374:12 129.07094:24 131.07991:12 131.08794:12 133.10398:12 135.04163:12 135.08474:24 136.07912:12 138.06378:12 142.08038:12 143.08325:12 144.09638:12 145.06…
1040	6.33	278.255	Unknown	[M+H]+	null	0.02	TRUE	null	null	null	null	null	null	999	FALSE	FALSE	FALSE	Normalized unit: pmol_per_10E6_cells	FALSE	FALSE	1028	1	0	null	null	null	null	null	null	null	70.03	190328_TT1_Hclass_WK_Feces_042_C062_Pos	278.24719:2194 279.25186:555 280.25653:1190	72.07887:12 79.05269:24 81.03193:36 81.06844:24 83.08800:12 98.06134:36 111.11742:12 121.02856:12 124.07546:24 138.09155:12 149.02014:12 150.08920:12 152.10985:12 207.17256:12 224.22570:12 250.25399:12 278.24735:36
1041	3.164	279.093	Triphenylphosphine oxide (also known as chemical regent)	[M+H]+	null	0	TRUE	3.071	279.093	C18H15OP	Others	FIQMHBFVRAXMOP-UHFFFAOYSA-N	O=P(C1=CC=CC=C1)(C1=CC=CC=C1)C1=CC=CC=C1	330	TRUE	TRUE	TRUE	Normalized unit: pmol_per_10E6_cells; Annotation method: Msp20221205132019_conventional_converted_dev_1	FALSE	FALSE	1041	0	1	1	0.69	0.78	0.77	23	0.65	1.21	8.07	190408_TT1_Hclass_WK_Feces_052_A019_Pos	279.09286:3612 280.09753:840 281.10220:68	77.03896:24 93.03174:24 98.97409:60 116.98376:12 121.02919:48 128.06340:24 141.06975:12 147.03124:12 149.02265:667 154.07431:12 170.02605:12 171.03577:24 173.05256:48 177.04244:12 183.03094:12 191.07095:12 201.04527:273 209.08237:12 219.05380:36 279.09267:79
1042	0.11	279.093	Unknown	[M+H]+	null	0.01	TRUE	null	null	null	null	null	null	999	FALSE	FALSE	FALSE	Normalized unit: pmol_per_10E6_cells	FALSE	FALSE	1042	0	0	null	null	null	null	null	null	null	25.51	190328_TT1_Hclass_WK_Feces_006_B070_Pos	279.09344:7147 280.09811:1620 281.10278:182	77.03791:127 91.05551:12 93.03353:24 95.00356:48 98.97358:186 105.04456:12 121.03006:89 121.04497:12 122.99914:12 128.06157:24 129.06965:48 133.02008:12 141.06659:12 145.01740:12 149.02222:581 151.05273:12 153.07132:24 154.07804:60 159.03507:12 170.02532:12 171.03384:103 173.04957:226 183.03187:60 191.06903:12 199.02553:24 200.42617:12 201.04426:1300 202.26493:12 219.05438:122 233.06250:12 233.07…
1043	0.878	279.15	Unknown	[M+H]+	null	0	TRUE	null	null	null	null	null	null	999	FALSE	FALSE	FALSE	Normalized unit: pmol_per_10E6_cells	FALSE	FALSE	1043	0	0	null	null	null	null	null	null	null	65.41	190328_TT1_Hclass_WK_Feces_009_B051_Pos	279.14960:17549 280.15426:3397 281.15893:507	71.05954:168 77.04036:24 80.05478:12 83.00168:12 84.06785:12 85.07588:36 91.05248:180 93.03125:12 98.97408:308 103.05290:24 103.05680:12 104.04943:12 105.06816:12 107.04756:100 108.06511:12 110.99996:12 115.05160:365 116.06214:12 116.98231:12 117.07020:12 120.04427:12 121.02688:36 121.03761:24 121.06497:12 128.06170:24 129.06787:12 130.04533:12 130.06294:36 130.99918:12 131.04833:396 132.07948:24…
1044	0.524	279.158	Unknown	[M+H]+	null	0.01	TRUE	null	null	null	null	null	null	999	FALSE	FALSE	FALSE	Normalized unit: pmol_per_10E6_cells	FALSE	FALSE	1044	0	0	null	null	null	null	null	null	null	6.33	190408_TT1_Hclass_WK_Feces_046_C013_Pos	279.15808:1206 280.16275:262 281.16742:45	81.06734:12 93.03234:36 93.07067:12 96.99673:12 98.66039:12 98.97374:888 116.98428:12 121.02927:87 122.99601:12 148.54656:12 149.02245:949 157.05442:12 159.02913:24 167.03230:12 171.03807:12 173.05185:24 177.04952:12 191.06886:24 201.04441:60 209.07074:12 219.06149:12 279.09105:36
1045	21.552	279.158	Unknown	[M+H]+	null	0	TRUE	null	null	null	null	null	null	999	FALSE	FALSE	FALSE	Normalized unit: pmol_per_10E6_cells	FALSE	FALSE	1045	0	0	null	null	null	null	null	null	null	88.92	210202_TT1_Iclass_WK_Feces_008_A107_Pos	279.15826:8542 280.16293:1774 281.16760:531	77.03636:24 79.05388:12 80.02506:24 80.03322:12 80.05582:12 81.06724:12 83.05027:12 83.08992:12 91.05457:12 93.03326:478 93.06273:12 95.01619:12 95.08908:12 97.01067:12 99.11875:12 107.07950:24 109.10175:12 111.08230:12 120.65836:12 121.02820:1170 122.06826:24 125.09933:12 128.06381:24 132.09266:12 135.08754:12 136.08148:12 139.10895:12 142.06899:12 146.07350:12 148.56554:36 148.57954:24 149.0231…
1046	21.288	279.158	Unknown	[M+H]+	null	0	TRUE	null	null	null	null	null	null	999	FALSE	FALSE	FALSE	Normalized unit: pmol_per_10E6_cells	FALSE	FALSE	1046	0	0	null	null	null	null	null	null	null	47.78	210202_TT1_Iclass_WK_Feces_007_A106_Pos	279.15845:6213 280.16312:860 281.16778:433	77.03963:24 79.05133:24 80.02959:12 81.06927:12 83.04657:12 91.05270:12 93.03326:365 93.07013:12 94.06123:12 95.08087:24 95.08504:12 97.06377:24 105.07647:12 107.08298:12 108.04823:12 120.65314:12 121.02899:890 122.99735:12 123.11800:12 125.00771:12 129.07252:12 135.12117:12 145.09418:12 148.56212:48 149.02364:6542 149.09797:12 149.13310:12 149.22651:12 149.68886:12 149.91214:12 150.20867:12 160.…
1047	21.867	279.159	Unknown	[M+H]+	null	0.01	TRUE	null	null	null	null	null	null	999	FALSE	FALSE	FALSE	Normalized unit: pmol_per_10E6_cells	FALSE	FALSE	1047	0	0	null	null	null	null	null	null	null	57.86	210202_TT1_Iclass_WK_Feces_Blank_Pos	279.15866:6517 280.16333:1097 281.16800:540	77.03790:24 79.05338:24 81.06792:12 83.05414:12 87.04437:12 93.03522:155 93.07014:12 95.08180:12 111.08227:24 120.66039:12 121.02746:462 121.10242:12 122.05944:12 128.05786:24 135.07979:12 137.05717:12 142.07269:12 148.56407:36 149.02289:2720 149.54907:12 150.00160:12 152.05813:12 178.13471:12 201.04605:60 203.08878:12 206.12275:12 260.06482:12 261.06944:12 262.16574:12 262.18732:12 279.09351:12
1048	7.447	279.159	Unknown	[M+H]+	null	0.96	TRUE	null	null	null	null	null	null	999	FALSE	FALSE	FALSE	Normalized unit: pmol_per_10E6_cells	FALSE	FALSE	1048	0	0	null	null	null	null	null	null	null	19.4	190404_TT1_Hclass_WK_Feces_034_A006_Pos	279.15903:15578 280.16369:1606 281.16836:226	71.08479:24 80.02906:12 93.03366:24 98.97633:48 121.02966:115 149.02282:1073 167.03364:24 171.03954:12 173.04730:24 191.06819:12 201.04584:75 279.09562:24
1049	5.038	279.159	Unknown	[M+H]+	null	1	TRUE	null	null	null	null	null	null	999	FALSE	FALSE	FALSE	Normalized unit: pmol_per_10E6_cells	FALSE	FALSE	1049	0	0	null	null	null	null	null	null	null	48.58	190401_TT1_Hclass_WK_Feces_043_B080_Pos	279.15906:15898 280.16373:2940 281.16839:465	80.02916:24 93.03217:298 98.97109:24 98.97757:36 111.04653:24 120.64168:12 120.66403:12 121.02856:685 139.03610:24 148.53525:12 148.55348:36 149.02272:7633 149.59915:12 149.62918:12 149.68068:12 150.02521:24 150.48175:12 150.77451:12 150.91842:12 151.16847:12 151.19867:12 151.24439:12 152.13442:12 152.23568:12 167.03232:36 173.05028:24 181.04962:12 191.07035:172 201.04414:107 209.08032:48 219.056…
1052	7.786	279.176	Unknown	[M+H]+	null	0	TRUE	null	null	null	null	null	null	999	FALSE	FALSE	FALSE	Normalized unit: pmol_per_10E6_cells	FALSE	FALSE	1052	0	0	null	null	null	null	null	null	null	20.1	190401_TT1_Hclass_WK_Feces_006_C074_Pos	279.17581:7652 280.18048:1522 281.18515:359	73.01191:36 77.03925:12 91.05935:12 93.03899:12 95.08369:12 98.97496:48 105.06881:12 121.02904:97 121.04777:24 125.00251:24 127.01940:12 131.08408:24 133.06541:24 135.08064:12 139.02303:12 147.07708:12 148.55190:12 149.02378:1455 149.55665:12 149.68538:12 150.04439:12 159.02680:12 163.05910:24 163.10894:12 165.03964:12 167.04846:48 167.05786:36 173.05404:24 181.06883:24 191.07064:24 191.14422:36 …
1053	4.78	279.194	Unknown	[M+H]+	null	0.01	TRUE	null	null	null	null	null	null	999	FALSE	FALSE	FALSE	Normalized unit: pmol_per_10E6_cells	FALSE	FALSE	1053	0	0	null	null	null	null	null	null	null	9.18	190328_TT1_Hclass_WK_Feces_057_A055_Pos	279.19427:3223 280.19894:712 281.20361:88	77.03590:12 79.05299:24 93.03315:24 93.07052:12 94.04006:48 95.00203:12 95.08381:12 98.97479:36 111.04514:24 121.02624:66 121.03593:48 122.03516:48 129.06865:12 137.05715:362 149.02129:897 159.03455:12 171.03628:12 173.04875:24 191.07257:12 201.04395:115 209.07902:24 219.05790:12 279.09812:36 279.23615:12
1055	13.021	279.231	Unknown	[M+H]+	null	0.01	TRUE	null	null	null	null	null	null	999	FALSE	FALSE	FALSE	Normalized unit: pmol_per_10E6_cells	FALSE	FALSE	1055	0	0	null	null	null	null	null	null	null	84.41	190404_TT1_Hclass_WK_Feces_050_A009_Pos	279.23117:1675 280.23584:596 281.24051:65	77.03648:12 79.05440:36 80.02756:12 81.06940:114 91.05571:12 93.03353:48 93.07186:12 95.00475:12 95.08238:60 95.09340:12 98.97416:60 105.07142:12 109.10291:12 121.02688:184 121.05376:12 128.06666:12 131.08547:12 133.10378:12 148.54911:12 149.02235:1342 149.65087:12 167.03118:24 167.04562:12 171.04096:12 173.05388:24 191.06183:12 191.07204:12 199.02970:12 201.04548:146 209.07703:36 219.04684:12 21…
1056	8.553	279.231	Unknown	[M+H]+	null	0.02	TRUE	null	null	null	null	null	null	999	FALSE	FALSE	FALSE	Normalized unit: pmol_per_10E6_cells	FALSE	FALSE	1056	0	0	null	null	null	null	null	null	null	24.68	190401_TT1_Hclass_WK_Feces_059_A089_Pos	279.23108:4168 280.23575:953 281.24041:2763	77.03771:12 79.05350:36 81.07115:88 93.03397:36 93.06854:36 95.08603:87 98.97681:12 109.10060:24 119.08630:12 121.02962:83 123.11642:24 135.11855:12 141.06590:12 149.02314:1379 161.13815:12 171.03694:12 173.04952:36 191.07225:36 201.04728:60 201.06547:12 209.08215:12 219.05786:24 243.21984:12 279.09777:48
1057	12.911	279.231	Unknown	[M+H]+	null	0.01	TRUE	null	null	null	null	null	null	999	FALSE	FALSE	FALSE	Normalized unit: pmol_per_10E6_cells	FALSE	FALSE	1057	0	0	null	null	null	null	null	null	null	85.86	190404_TT1_Hclass_WK_Feces_060_C001_Pos	279.23126:1825 280.23593:381 281.24060:99	79.05320:24 81.06948:60 91.05094:12 93.03264:48 93.07005:12 95.08092:24 95.08507:48 98.97485:74 105.07849:12 107.08372:12 109.10058:24 121.02859:164 129.06529:12 131.08608:12 147.12431:12 148.55084:12 149.02246:1517 150.02334:12 154.08335:12 159.03876:12 167.03248:24 173.05157:24 191.07178:24 201.04598:89 209.08176:48 219.05155:12 219.06712:12 279.08371:24 279.10324:12
1058	1.65	279.231	RIKEN P-VS1 ID-965 from Mouse_Feces_WT_N_Ctr	[M+H]+	null	0.02	TRUE	1.65	279.232	null	Unknown	null	null	330	TRUE	TRUE	TRUE	Normalized unit: pmol_per_10E6_cells; Annotation method: Msp20221205132019_conventional_converted_dev_1	FALSE	FALSE	1058	0	1	1	0.32	0.3	0.95	4	1	1.16	8.46	190404_TT1_Hclass_WK_Feces_059_C005_Pos	279.23123:6840 280.23590:1341 281.24057:216	70.07416:12 72.08023:36 77.03644:36 79.05460:36 81.07082:112 82.99637:12 84.07726:24 85.08473:12 86.09559:60 91.05507:24 93.03358:24 93.06715:24 95.08564:60 98.97465:79 103.05387:12 105.06855:12 107.08313:12 109.10071:12 111.04321:12 112.07531:36 113.07596:12 120.08076:24 121.02732:48 121.03761:36 121.09775:12 123.04261:12 123.11611:12 131.04849:12 132.05517:12 147.07600:24 148.55471:12 149.02274…
1059	4.687	279.232	RIKEN P-VS1 ID-964 from Mouse_Feces_WT_N_Ctr	[M+H]+	null	0.38	TRUE	4.55	279.231	null	Unknown	null	null	330	TRUE	TRUE	TRUE	Normalized unit: pmol_per_10E6_cells; Annotation method: Msp20221205132019_conventional_converted_dev_1	FALSE	FALSE	1059	0	1	1	0.75	0.75	0.94	5	1	1.27	57.69	190328_TT1_Hclass_WK_Feces_017_C053_Pos	279.23138:2488 280.23605:582 281.24072:11634	79.05479:24 81.06894:60 93.03338:48 95.08500:36 95.09043:36 98.97491:141 121.02908:108 149.02294:731 171.03214:12 173.05116:24 183.03625:12 191.06920:24 201.04791:60 209.08929:12 279.09389:36
1060	8.968	279.232	Unknown	[M+H]+	null	0.02	TRUE	null	null	null	null	null	null	999	FALSE	FALSE	FALSE	Normalized unit: pmol_per_10E6_cells	FALSE	FALSE	1060	0	0	null	null	null	null	null	null	null	21.13	190423_TT1_Hclass_WK_Feces_029_B032_Pos	279.23114:4213 280.23581:855 281.24048:113	77.03709:36 79.05349:36 81.06815:88 93.03230:24 95.00136:12 95.08321:36 95.08914:12 98.97191:24 107.08820:12 109.09850:12 121.02856:127 121.10236:12 128.05629:12 135.10972:12 137.13565:12 147.11679:12 148.55229:24 149.02198:1316 167.03366:12 171.03418:24 173.04764:24 173.05853:24 183.03091:12 191.06995:36 201.04469:48 209.07773:12 219.05691:12 279.09227:48
1061	4.367	279.232	RIKEN P-VS1 ID-964 from Mouse_Feces_WT_N_Ctr	[M+H]+	null	0.19	TRUE	4.55	279.231	null	Unknown	null	null	330	TRUE	TRUE	TRUE	Normalized unit: pmol_per_10E6_cells; Annotation method: Msp20221205132019_conventional_converted_dev_1	FALSE	FALSE	1061	0	1	1	0.74	0.75	0.95	5	1	1.27	74.98	190401_TT1_Hclass_WK_Feces_060_B081_Pos	279.23132:2160 280.23599:459 281.24066:36	77.03922:24 79.05336:24 81.06903:48 93.03195:48 95.00333:12 95.08377:24 98.97476:109 121.02713:117 121.04220:24 121.10147:12 131.09171:12 149.02303:618 173.05359:48 191.07030:12 201.04661:60 209.08777:12 219.05399:12 279.09606:24
1062	6.164	279.232	RIKEN P-VS1 ID-960 from Mouse_Feces_WT_N_Ctr	[M+H]+	null	0.02	TRUE	6.25	279.228	null	Unknown	null	null	330	TRUE	TRUE	TRUE	Normalized unit: pmol_per_10E6_cells; Annotation method: Msp20221205132019_conventional_converted_dev_1	FALSE	FALSE	1062	0	1	0.97	0.68	0.76	0.93	5	1	1.25	49.74	190408_TT1_Hclass_WK_Feces_013_B012_Pos	279.23074:4085 280.23541:982 281.24008:170	71.08688:24 79.05521:24 81.06972:60 83.04671:12 91.05351:24 93.03451:36 95.00667:12 95.08659:24 97.06171:12 98.97564:75 119.08171:24 121.02786:118 121.10379:12 129.06967:12 131.08681:24 133.02270:12 135.11806:24 145.10006:12 147.11397:36 148.54216:12 148.55370:24 149.02262:1378 149.12603:24 149.83530:12 149.91088:12 156.08250:12 163.11524:12 173.04933:24 183.03474:12 191.06613:24 201.04478:97 209…
1063	4.136	279.232	RIKEN P-VS1 ID-964 from Mouse_Feces_WT_N_Ctr	[M+H]+	null	0.03	TRUE	4.55	279.231	null	Unknown	null	null	330	TRUE	TRUE	TRUE	Normalized unit: pmol_per_10E6_cells; Annotation method: Msp20221205132019_conventional_converted_dev_1	FALSE	FALSE	1063	0	0.98	1	0.68	0.72	0.87	5	1	1.23	115.01	190328_TT1_Hclass_WK_Feces_028_A067_Pos	279.23126:4384 280.23593:1163 281.24060:383	77.03942:12 81.07133:48 93.03303:36 95.08590:64 98.97635:48 107.08254:24 109.09530:12 109.10156:24 121.02681:69 149.02241:817 167.03374:12 173.04742:12 177.04961:12 183.03580:12 191.07096:12 201.04711:169 279.09669:24
1064	4.555	279.232	RIKEN P-VS1 ID-964 from Mouse_Feces_WT_N_Ctr	[M+H]+	null	0.1	TRUE	4.55	279.231	null	Unknown	null	null	330	TRUE	TRUE	TRUE	Normalized unit: pmol_per_10E6_cells; Annotation method: Msp20221205132019_conventional_converted_dev_1	FALSE	FALSE	1064	0	1	1	0.74	0.74	0.9	5	1	1.26	75.7	190404_TT1_Hclass_WK_Feces_039_C004_Pos	279.23108:4138 280.23575:663 281.24041:2119	77.03902:24 81.06974:24 91.05742:12 93.03460:36 95.08286:12 98.97563:86 121.02877:118 123.07858:12 133.09988:12 149.02318:873 167.03670:12 173.05349:24 181.15482:12 191.06935:24 201.04592:60 209.08221:24 219.05591:12 279.09003:24
1065	5.745	279.232	RIKEN P-VS1 ID-960 from Mouse_Feces_WT_N_Ctr	[M+H]+	null	0.06	TRUE	6.25	279.228	null	Unknown	null	null	330	TRUE	TRUE	TRUE	Normalized unit: pmol_per_10E6_cells; Annotation method: Msp20221205132019_conventional_converted_dev_1	FALSE	FALSE	1065	0	0.97	0.96	0.78	0.79	0.96	5	1	1.27	115.93	190401_TT1_Hclass_WK_Feces_051_A092_Pos	279.23126:2575 280.23593:632 281.24060:177	77.03921:12 81.06966:60 93.03263:36 93.06982:12 95.08454:24 98.97450:48 109.10320:12 121.02782:197 128.06935:12 129.07252:12 148.54778:12 149.02274:994 149.56881:12 154.07088:12 171.03487:12 173.04843:36 191.07708:24 201.04816:80 209.07546:12 279.09226:24
1066	7.034	279.267	Unknown	[M+H]+	null	0.09	TRUE	null	null	null	null	null	null	999	FALSE	FALSE	FALSE	Normalized unit: pmol_per_10E6_cells	FALSE	FALSE	1066	0	0	null	null	null	null	null	null	null	73.4	190404_TT1_Hclass_WK_Feces_022_C008_Pos	279.26724:111445 280.27191:21408 281.27658:2994	71.08472:123 77.03815:288 78.80445:12 79.05314:348 79.06646:12 80.02677:12 81.03223:12 81.06875:175 82.78600:12 83.04854:419 83.08396:151 84.93444:12 85.06569:24 85.10220:48 91.05397:87 91.06568:12 93.03204:36 93.06935:276 95.08456:178 95.78641:12 97.06332:48 97.10034:24 98.97456:36 105.04312:12 105.07117:12 106.74843:12 107.08569:60 109.09891:36 111.07474:12 111.11552:24 121.02769:115 121.03858:…
1067	3.817	280.056	Unknown	[M+H]+	null	0	TRUE	null	null	null	null	null	null	999	FALSE	FALSE	FALSE	Normalized unit: pmol_per_10E6_cells	FALSE	FALSE	1067	0	0	null	null	null	null	null	null	null	26.04	190328_TT1_Hclass_WK_Feces_021_C070_Pos	280.05551:1122 281.06018:316 282.06485:0	89.03296:24 89.03979:36 90.04523:12 98.97233:12 98.99941:24 121.03261:12 125.01429:590 149.02504:36 150.02676:73 154.03012:12 202.04371:12 210.08332:12
1068	4.048	280.056	Unknown	[M+H]+	null	0	TRUE	null	null	null	null	null	null	999	FALSE	FALSE	FALSE	Normalized unit: pmol_per_10E6_cells	FALSE	FALSE	1068	0	0	null	null	null	null	null	null	null	30.2	190328_TT1_Hclass_WK_Feces_021_C070_Pos	280.05566:4610 281.06033:770 282.06500:0	77.03936:24 78.04278:12 87.04212:12 88.97851:12 93.03455:12 98.97230:12 99.97715:12 111.02603:36 122.03414:12 140.05348:60 141.00978:443 149.02317:36 150.02536:90 150.03789:12 202.04665:24 280.10660:12
1069	0.859	280.152	low score: NATau 10:0	[M+H]+	null	0.01	TRUE	2.23	280.158	C12H25NO4S	NATau	PPQGKIDZESAVRG-UHFFFAOYSA-N	O=C(NCCS(=O)(=O)O)CCCCCCCCC	520	TRUE	TRUE	FALSE	Normalized unit: pmol_per_10E6_cells; Annotation method: Msp20221205132019_conventional_converted_dev_1	FALSE	FALSE	1069	0	0.79	0.94	null	null	null	2	null	0.44	34.57	190401_TT1_Hclass_WK_Feces_060_B081_Pos	280.15424:4108 281.15890:683 282.16357:124	74.05710:12 91.05356:419 98.97751:12 102.05340:12 105.06917:12 115.04881:24 115.05874:24 117.06942:249 130.08505:72 134.09772:24 144.08339:12 149.02548:76 150.02405:24 150.03069:12 160.11204:240 202.05057:12 206.11635:171 234.15153:80 280.10616:12
1070	5.969	280.263	Unknown	[M+H]+	null	0.03	TRUE	null	null	null	null	null	null	999	FALSE	FALSE	FALSE	Normalized unit: pmol_per_10E6_cells	FALSE	FALSE	1070	0	0	null	null	null	null	null	null	null	37.29	190404_TT1_Hclass_WK_Feces_059_C005_Pos	280.26282:7015 281.26749:1579 282.27215:135	79.05353:12 81.06925:12 95.08979:12 98.97478:24 121.02827:24 122.03495:24 149.02219:48 150.02573:60 201.04136:12 202.04536:12 267.00833:12 280.25997:12
1071	6.43	280.263	Unknown	[M+H]+	null	0.91	TRUE	null	null	null	null	null	null	999	FALSE	FALSE	FALSE	Normalized unit: pmol_per_10E6_cells	FALSE	FALSE	1071	0	0	null	null	null	null	null	null	null	49.52	190401_TT1_Hclass_WK_Feces_040_A082_Pos	280.26343:9123 281.26810:1159 282.27276:454	70.06698:12 71.08193:12 79.05431:36 81.06970:60 83.08532:36 86.05686:12 91.05325:24 93.06735:36 95.08574:60 97.06361:36 97.09964:36 97.10536:12 98.09584:12 100.07574:12 105.07015:24 107.08517:24 109.09843:24 109.10729:12 111.11567:12 114.09512:12 119.08645:12 121.02873:12 122.03455:12 123.11892:12 133.10300:12 147.11780:12 149.02046:75 149.13469:12 150.02628:60 153.13239:12 202.04325:12 238.25254…
1072	5.822	280.263	Unknown	[M+H]+	null	0.07	TRUE	null	null	null	null	null	null	999	FALSE	FALSE	FALSE	Normalized unit: pmol_per_10E6_cells	FALSE	FALSE	1072	0	0	null	null	null	null	null	null	null	46.42	190401_TT1_Hclass_WK_Feces_058_A087_Pos	280.26318:20675 281.26785:4259 282.27252:539	77.03957:24 79.05322:36 80.04765:24 81.06778:36 82.06747:24 83.08647:12 84.08325:12 91.05655:24 93.06823:48 94.06428:24 95.08442:36 105.06774:12 107.08522:12 109.09916:12 110.09439:12 117.06757:24 119.08173:12 121.02926:12 149.02280:156 150.02608:60 154.11733:12 191.07617:12 201.04462:12 260.24206:12 262.25832:12 280.26612:24
1073	7.468	281.05	Unknown	[M+H]+	null	0.01	TRUE	null	null	null	null	null	null	999	FALSE	FALSE	FALSE	Normalized unit: pmol_per_10E6_cells	FALSE	FALSE	1073	0	0	null	null	null	null	null	null	null	23.29	190328_TT1_Hclass_WK_Feces_QC_Pos_07	281.04971:3002 282.05438:893 283.05905:0	73.04670:69 149.02298:24 150.02557:24 151.02777:36 164.94752:12 164.98807:12 176.98050:12 178.99792:24 191.00111:36 192.97613:12 205.01413:36 207.03303:60 209.01469:36 210.99152:12 223.02484:24 223.04161:12 248.98822:151 265.02093:96 266.99771:105 281.04636:68 281.05669:24 283.03160:24
1075	6.086	281.051	Unknown	[M+H]+	null	0.09	TRUE	null	null	null	null	null	null	999	FALSE	FALSE	FALSE	Normalized unit: pmol_per_10E6_cells	FALSE	FALSE	1075	0	0	null	null	null	null	null	null	null	41.7	190408_TT1_Hclass_WK_Feces_QC_Pos_07	281.05066:18508 282.05533:5052 283.05999:0	73.04560:506 75.02729:12 79.05311:12 91.05589:36 109.09894:12 118.99838:36 132.92214:12 133.01113:24 137.01457:12 149.02025:12 150.02830:12 151.03048:12 160.95099:12 162.97238:24 164.95158:12 164.98639:24 175.98114:12 176.98497:60 177.95489:12 178.96900:12 178.99810:87 180.94359:12 180.97945:12 188.98400:12 189.02741:12 191.00115:256 192.97848:113 193.01708:12 194.99345:36 197.01004:60 202.99959:…
1076	5.444	281.051	Unknown	[M+H]+	null	0.01	TRUE	null	null	null	null	null	null	999	FALSE	FALSE	FALSE	Normalized unit: pmol_per_10E6_cells	FALSE	FALSE	1076	0	0	null	null	null	null	null	null	null	28.37	190408_TT1_Hclass_WK_Feces_QC_Pos_05	281.05038:4474 282.05505:911 283.05972:0	73.04704:36 79.05315:12 95.07907:12 101.05913:12 107.08429:12 133.10014:12 149.02365:12 150.02655:12 151.02376:60 176.98372:12 178.99386:12 191.00017:24 205.01170:24 207.03012:12 207.04324:12 210.98689:12 211.16894:24 225.03841:12 248.98598:124 265.01961:64 266.99879:36 281.05337:24 281.23972:36 281.25494:24 283.03255:12
1077	3.525	281.101	Unknown	[M+H]+	null	0.01	TRUE	null	null	null	null	null	null	999	FALSE	FALSE	FALSE	Normalized unit: pmol_per_10E6_cells	FALSE	FALSE	1077	0	0	null	null	null	null	null	null	null	20.09	190401_TT1_Hclass_WK_Feces_QC_Pos_07	281.10251:2898 282.10718:363 283.11184:51	91.05570:12 93.07455:12 119.04948:36 149.02052:12 150.02942:12 205.01844:12 248.98901:24 265.02091:12 267.01085:12 283.01888:12
1078	1.655	281.117	Unknown	[M+H]+	null	0.03	TRUE	null	null	null	null	null	null	999	FALSE	FALSE	FALSE	Normalized unit: pmol_per_10E6_cells	FALSE	FALSE	1078	0	0	null	null	null	null	null	null	null	26.06	190328_TT1_Hclass_WK_Feces_014_B056_Pos	281.11703:8198 282.12170:1444 283.12637:212	77.03812:48 79.05326:60 81.07019:12 91.05527:24 103.05271:60 104.74434:12 105.06891:372 107.04837:60 115.05103:24 115.05981:24 119.04620:12 121.02742:12 121.06438:36 127.05309:12 131.04946:90 133.06385:727 133.92735:12 135.04564:24 141.06812:24 143.05458:12 144.05744:12 145.06448:24 147.04278:12 149.05837:118 149.07287:12 151.03408:12 155.05429:24 156.09399:12 157.06233:12 157.09887:12 161.05624:…
1079	4.137	281.137	Unknown	[M+H]+	null	0.02	TRUE	null	null	null	null	null	null	999	FALSE	FALSE	FALSE	Normalized unit: pmol_per_10E6_cells	FALSE	FALSE	1079	0	0	null	null	null	null	null	null	null	28.26	190408_TT1_Hclass_WK_Feces_025_B020_Pos	281.13745:3129 282.14212:487 283.14679:114	81.03129:12 85.02764:36 91.05452:24 100.96997:12 105.06782:24 106.75317:12 107.08629:77 119.08350:12 135.08196:36 149.02763:12 223.03033:12 225.04240:12 265.02061:24 267.00332:12 283.02650:12
1080	1.346	281.164	Unknown	[M+H]+	null	0	TRUE	null	null	null	null	null	null	999	FALSE	FALSE	FALSE	Normalized unit: pmol_per_10E6_cells	FALSE	FALSE	1080	0	0	null	null	null	null	null	null	null	31.33	190328_TT1_Hclass_WK_Feces_009_B051_Pos	281.16434:4367 282.16900:789 283.17367:96	91.05672:12 98.97097:12 115.05286:36 117.02565:12 142.06686:24 143.07177:36 152.05830:12 178.07769:36 191.08712:12 193.09529:36 202.07673:36 203.08358:60 204.08641:24 205.08607:12 217.08659:12 218.08529:12 218.10539:24 219.10300:60 220.10472:36 220.11429:48 248.98453:12 281.16746:36
1081	4.544	281.247	Unknown	[M+H]+	null	0.02	TRUE	null	null	null	null	null	null	999	FALSE	FALSE	FALSE	Normalized unit: pmol_per_10E6_cells	FALSE	FALSE	1081	0	0	null	null	null	null	null	null	null	102.72	190404_TT1_Hclass_WK_Feces_022_C008_Pos	281.24701:7250 282.25168:1380 283.25634:182	73.05097:12 77.03766:12 79.05565:36 81.06979:60 83.08595:48 91.05193:36 91.05793:12 93.06750:36 93.07652:12 95.08513:60 97.09909:24 97.10663:12 105.07042:36 107.08181:24 109.10144:36 111.08081:12 111.11631:12 119.08447:24 121.09883:12 131.07809:12 133.10253:24 135.11579:12 137.12982:12 147.11374:24 149.13664:12 150.02513:12 151.03053:12 161.12934:12 161.14003:12 190.99484:12 205.01853:12 248.9909…
1082	1.726	281.247	Unknown	[M+H]+	null	0.01	TRUE	null	null	null	null	null	null	999	FALSE	FALSE	FALSE	Normalized unit: pmol_per_10E6_cells	FALSE	FALSE	1082	0	0	null	null	null	null	null	null	null	25.5	190328_TT1_Hclass_WK_Feces_052_A060_Pos	281.24698:4196 282.25165:888 283.25631:136	79.05198:12 81.07107:36 83.08478:24 91.05426:12 95.08390:24 95.08952:24 97.10112:24 105.06839:24 107.08260:24 109.09817:36 119.08319:12 121.10142:12 150.02847:12 193.16598:12 221.22297:12 248.98498:12 281.03823:12
1083	6.544	281.247	Unknown	[M+H]+	null	0.17	TRUE	null	null	null	null	null	null	999	FALSE	FALSE	FALSE	Normalized unit: pmol_per_10E6_cells	FALSE	FALSE	1083	0	0	null	null	null	null	null	null	null	92.82	190423_TT1_Hclass_WK_Feces_049_B031_Pos	281.24741:36213 282.25207:7235 283.25674:869	70.06795:12 71.08533:69 73.04587:24 77.03864:12 79.05413:36 81.06881:164 83.08488:48 83.09148:12 85.06301:12 85.09990:12 91.05709:24 93.06665:12 95.08514:134 97.06287:12 97.10228:24 105.07005:24 107.08129:12 109.10089:24 119.08757:12 123.11412:24 133.09687:12 135.11342:12 137.09256:12 141.03900:12 149.02280:12 149.13245:12 150.02656:12 151.02852:12 161.13172:12 190.99939:12 192.98255:12 209.01060…
1084	5.538	281.247	Unknown	[M+H]+	null	0.04	TRUE	null	null	null	null	null	null	999	FALSE	FALSE	FALSE	Normalized unit: pmol_per_10E6_cells	FALSE	FALSE	1084	0	0	null	null	null	null	null	null	null	68.01	190423_TT1_Hclass_WK_Feces_049_B031_Pos	281.24744:11441 282.25210:2339 283.25677:260	71.08581:12 73.04819:24 79.05358:24 79.06293:12 81.06902:128 83.00938:12 83.04837:12 83.08802:12 85.02867:24 91.05484:24 93.06856:36 95.05016:24 95.08628:36 97.02578:24 97.06350:12 105.06634:36 107.04928:12 109.06770:36 109.10612:12 111.04497:12 123.03124:12 123.07841:24 125.05810:12 127.07956:12 133.10083:12 135.11171:12 137.09419:24 137.10644:12 141.09391:12 149.02223:12 150.02560:12 151.02928:…
1085	5.084	281.247	Unknown	[M+H]+	null	0.95	TRUE	null	null	null	null	null	null	999	FALSE	FALSE	FALSE	Normalized unit: pmol_per_10E6_cells	FALSE	FALSE	1085	0	0	null	null	null	null	null	null	null	821.64	190404_TT1_Hclass_WK_Feces_022_C008_Pos	281.24747:472341 282.25213:85160 283.25680:64965	70.82999:12 70.86257:24 71.04823:162 71.06814:11 71.08526:4560 71.36300:12 71.58127:12 71.61155:12 71.62256:12 71.95751:12 72.03490:12 72.14570:12 72.54193:12 73.02696:24 73.04874:48 73.06431:195 73.41579:12 77.03906:328 78.80681:12 79.05391:2603 79.34960:12 79.69621:12 79.91182:12 80.56479:12 80.81515:48 80.84022:12 81.03336:12 81.06960:6079 81.44024:12 81.46719:12 81.49569:12 81.74162:12 81.786…
1086	9.208	281.248	Unknown	[M+H]+	null	0.01	TRUE	null	null	null	null	null	null	999	FALSE	FALSE	FALSE	Normalized unit: pmol_per_10E6_cells	FALSE	FALSE	1086	0	0	null	null	null	null	null	null	null	54.1	190401_TT1_Hclass_WK_Feces_059_A089_Pos	281.24756:16182 282.25223:3070 283.25689:623	73.04670:12 150.02353:12 151.02715:24 179.00076:12 190.99820:12 207.03102:12 209.01132:12 248.98633:36 265.01798:24 267.00611:12 281.05170:12 283.04062:12
1087	8.768	281.248	Unknown	[M+H]+	null	0	TRUE	null	null	null	null	null	null	999	FALSE	FALSE	FALSE	Normalized unit: pmol_per_10E6_cells	FALSE	FALSE	1087	0	0	null	null	null	null	null	null	null	105.31	190401_TT1_Hclass_WK_Feces_059_A089_Pos	281.24792:21483 282.25259:4255 283.25726:251	73.04236:12 81.06774:12 95.08511:24 97.09840:12 109.10131:12 121.03891:12 133.10194:12 135.12015:12 147.11916:12 149.02408:24 150.03275:12 151.02647:36 179.00105:12 191.00045:12 205.01929:12 248.99000:48 265.01532:24 266.99981:12 281.05215:12
1088	6.23	281.248	Unknown	[M+H]+	null	0.19	TRUE	null	null	null	null	null	null	999	FALSE	FALSE	FALSE	Normalized unit: pmol_per_10E6_cells	FALSE	FALSE	1088	0	0	null	null	null	null	null	null	null	77.21	190401_TT1_Hclass_WK_Feces_059_A089_Pos	281.24799:30516 282.25265:6649 283.25732:732	71.08472:24 73.04746:24 77.03580:24 79.05338:48 81.06963:78 83.05058:24 83.08726:60 85.06518:12 91.05277:48 93.06898:60 95.04086:12 95.08475:48 97.06677:24 97.09599:12 97.10352:24 105.06875:36 107.08562:24 109.10240:48 111.07628:12 119.08445:48 121.10120:36 123.07584:12 123.11761:24 133.10153:60 135.11581:24 137.13211:12 145.10239:12 147.11397:24 149.02631:12 149.13425:24 150.02493:12 151.02601:1…
1089	4.635	281.249	Unknown	[M+H]+	null	0.8	TRUE	null	null	null	null	null	null	999	FALSE	FALSE	FALSE	Normalized unit: pmol_per_10E6_cells	FALSE	FALSE	1089	0	0	null	null	null	null	null	null	null	307.04	190423_TT1_Hclass_WK_Feces_037_B040_Pos	281.24872:848657 282.25339:157551 283.25805:16981	70.07658:12 70.20062:12 70.24498:12 70.25439:12 70.27203:12 70.48039:12 70.49983:12 70.81770:12 71.02568:12 71.04865:435 71.08430:678 71.45086:12 73.04535:24 73.06366:80 76.79634:12 77.03801:654 78.04642:12 78.80692:12 79.05372:3316 79.19230:12 79.46038:12 79.60241:12 79.69382:12 80.06347:24 80.16677:12 80.81037:12 80.81746:48 80.83592:12 81.03200:12 81.06938:8849 81.40311:24 81.42109:12 81.43586…
1090	6.926	281.283	Unknown	[M+H]+	null	0.02	TRUE	null	null	null	null	null	null	999	FALSE	FALSE	FALSE	Normalized unit: pmol_per_10E6_cells	FALSE	FALSE	1090	0	0	null	null	null	null	null	null	null	94.87	190404_TT1_Hclass_WK_Feces_022_C008_Pos	281.28259:10209 282.28726:5093 283.29193:0	71.04702:12 71.05097:24 71.08547:12 73.04857:12 77.03761:12 79.05278:36 81.06934:276 83.08411:36 85.06128:12 95.08669:142 97.10057:24 100.97179:12 109.10074:115 123.12415:12 137.12973:12 150.02504:12 176.98399:12 194.99572:12 205.01237:12 248.98753:36 249.00495:12 265.02092:24 266.99825:12 281.05134:24 281.09475:12 283.02246:12
1092	21.457	282.19	Unknown	[M+H]+	null	0	TRUE	null	null	null	null	null	null	999	FALSE	FALSE	FALSE	Normalized unit: pmol_per_10E6_cells	FALSE	FALSE	1092	0	0	null	null	null	null	null	null	null	67.91	210202_TT1_Iclass_WK_Feces_008_A107_Pos	282.19028:1543 283.19494:312 284.19961:424	74.04333:12 83.08469:24 87.04430:12 88.07378:12 103.07985:12 134.09518:24 184.02411:12 191.00409:12 192.00906:12 206.00691:12 206.02010:24 207.03137:12 237.19069:12 248.98936:12 249.98771:107 266.01950:24 282.05438:12 282.18402:12
1093	4.42	282.206	Unknown	[M+H]+	null	0	TRUE	null	null	null	null	null	null	999	FALSE	FALSE	FALSE	Normalized unit: pmol_per_10E6_cells	FALSE	FALSE	1093	0	0	null	null	null	null	null	null	null	33.88	190401_TT1_Hclass_WK_Feces_032_B085_Pos	282.20560:2914 283.21026:494 284.21493:119	77.03738:24 95.04753:12 103.05710:12 105.03151:36 107.08208:12 123.04280:660 131.04578:12 149.06148:12 266.02318:12 282.23134:12
1094	4.643	282.251	low score: NAE 15:2	[M+H]+	null	0.44	TRUE	5.45	282.243	C17H31NO2	NAE	SLEJIZVJVWBJBG-UHFFFAOYSA-N	O=C(NCCO)CCCCCCC=CCC=CCCC	520	TRUE	TRUE	FALSE	Normalized unit: pmol_per_10E6_cells; Annotation method: Msp20221205132019_conventional_converted_dev_1	FALSE	FALSE	1094	0	0.94	0.64	null	null	null	1	2	1.23	114.88	190423_TT1_Hclass_WK_Feces_032_B039_Pos	282.25220:3911 283.25687:553 284.26153:103	70.07342:12 79.05355:24 81.07078:24 82.07259:12 83.08440:12 91.05216:12 92.05779:12 93.07233:12 96.08327:24 107.07921:12 107.08938:12 108.08709:12 121.09896:12 133.09609:12 134.09922:12 149.13414:12 229.18939:12 249.99852:12 266.02986:12 282.05836:12 282.17503:12
1095	6.337	282.279	Unknown	[M+H]+	null	0.15	TRUE	null	null	null	null	null	null	999	FALSE	FALSE	FALSE	Normalized unit: pmol_per_10E6_cells	FALSE	FALSE	1095	0	0	null	null	null	null	null	null	null	276.72	190423_TT1_Hclass_WK_Feces_057_B048_Pos	282.27908:79671 283.28375:13026 284.28842:1232	70.06524:60 71.04911:24 71.08520:36 73.04490:12 74.05876:12 77.03688:36 79.05328:181 80.05041:24 81.05745:36 81.06941:157 82.06393:82 82.07385:12 83.04793:60 83.05354:36 83.08444:82 84.07964:24 86.05903:36 91.05336:60 93.06939:79 94.06440:36 95.08482:128 96.08276:60 97.06580:24 97.10334:48 100.07689:12 105.04548:24 105.07109:12 107.08473:36 108.07755:12 109.10207:48 110.09736:24 111.08278:12 111.…
1096	6.263	282.279	Unknown	[M+H]+	null	0.59	TRUE	null	null	null	null	null	null	999	FALSE	FALSE	FALSE	Normalized unit: pmol_per_10E6_cells	FALSE	FALSE	1096	0	0	null	null	null	null	null	null	null	241.36	190401_TT1_Hclass_WK_Feces_054_C089_Pos	282.27917:123076 283.28384:18184 284.28851:1863	70.06463:48 71.08673:48 72.04362:12 74.05936:12 77.03882:48 79.05385:188 80.04985:24 81.05778:24 81.06904:266 82.06415:172 82.08684:12 83.05003:24 83.08537:107 84.07886:12 85.09710:12 86.05982:48 91.05452:60 93.05716:12 93.06970:142 94.06551:12 94.78818:12 95.07374:24 95.08447:114 96.08001:70 97.06677:12 97.09649:48 97.10403:12 100.07164:12 105.07069:24 107.08685:60 109.09940:24 110.09359:12 111.…
1097	6.86	282.279	Unknown	[M+H]+	null	1	TRUE	null	null	null	null	null	null	999	FALSE	FALSE	FALSE	Normalized unit: pmol_per_10E6_cells	FALSE	FALSE	1097	0	0	null	null	null	null	null	null	null	1512.56	190401_TT1_Hclass_WK_Feces_009_A076_Pos	282.27917:224789 283.28384:36044 284.28851:3781	70.05866:12 70.06578:60 70.07804:12 70.21319:12 71.04858:24 71.08526:478 71.53862:12 72.04351:102 72.07967:259 73.04774:12 74.06354:12 77.03791:140 78.81253:12 79.05353:722 81.06909:597 82.06177:24 83.04892:145 83.06647:12 83.08497:1127 83.47238:12 84.08012:36 85.06371:36 85.09961:210 86.05979:190 86.09612:83 88.07550:24 91.05434:124 92.06090:12 93.06948:570 94.04143:12 95.04872:12 95.08437:619 9…
1099	4.403	283.169	Unknown	[M+H]+	null	0.01	TRUE	null	null	null	null	null	null	999	FALSE	FALSE	FALSE	Normalized unit: pmol_per_10E6_cells	FALSE	FALSE	1099	0	0	null	null	null	null	null	null	null	51.86	190408_TT1_Hclass_WK_Feces_010_B030_Pos	283.16891:6319 284.17358:1254 285.17825:108	77.03799:60 79.05473:36 91.05476:36 95.04903:24 103.04879:12 105.04544:12 105.06989:36 107.04822:811 119.08544:12 121.06400:36 132.05592:12 133.06325:216 134.06704:12 145.06379:12 147.08056:194 190.08079:12 190.99598:12 207.01262:12 225.05496:12
1100	6.469	283.241	Unknown	[M+H]+	null	0.02	TRUE	null	null	null	null	null	null	999	FALSE	FALSE	FALSE	Normalized unit: pmol_per_10E6_cells	FALSE	FALSE	1100	0	0	null	null	null	null	null	null	null	168.8	190404_TT1_Hclass_WK_Feces_022_C008_Pos	283.24091:19619 284.24557:4576 285.25024:791	79.05157:12 81.06591:24 83.08261:12 91.05385:24 93.06859:24 105.07032:24 107.08625:24 117.07064:12 119.08483:12 127.05907:12 128.06744:24 129.06966:36 130.68243:12 131.08438:48 133.09784:36 141.06850:12 142.07693:36 143.08292:48 144.09445:12 145.10094:24 147.11847:12 154.07477:12 157.10081:24 159.11854:24 161.13029:12 169.09521:12 171.11609:60 173.13410:12 184.12507:12 185.12908:36 199.14864:24 2…
1101	7.731	283.245	Unknown	[M+H]+	null	0	TRUE	null	null	null	null	null	null	999	FALSE	FALSE	FALSE	Normalized unit: pmol_per_10E6_cells	FALSE	FALSE	1101	0	0	null	null	null	null	null	null	null	41.54	190328_TT1_Hclass_WK_Feces_018_C055_Pos	283.24460:3160 284.24927:648 285.25393:0	81.06750:12 83.08529:12 87.02498:24 101.04205:24 102.97064:12 162.96771:12 207.02799:12 250.98063:24 250.99576:12
1102	9.745	283.258	Unknown	[M+H]+	null	0.01	TRUE	null	null	null	null	null	null	999	FALSE	FALSE	FALSE	Normalized unit: pmol_per_10E6_cells	FALSE	FALSE	1102	0	0	null	null	null	null	null	null	null	27.77	190404_TT1_Hclass_WK_Feces_015_B007_Pos	283.26175:2226 284.26642:422 285.27108:53	83.08618:12 162.96550:12 190.99966:12 225.03900:12
1105	6.263	283.262	Unknown	[M+H]+	null	0.01	TRUE	null	null	null	null	null	null	999	FALSE	FALSE	FALSE	Normalized unit: pmol_per_10E6_cells	FALSE	FALSE	1105	0	0	null	null	null	null	null	null	null	104.99	190404_TT1_Hclass_WK_Feces_015_B007_Pos	283.26245:14240 284.26712:2525 285.27179:300	71.08517:24 73.06502:12 79.05204:48 81.06971:60 83.05089:12 83.08371:36 85.09945:12 91.05327:12 93.05857:12 93.06857:60 95.08624:24 97.06394:24 97.10478:24 107.08413:48 107.09258:12 109.09891:36 111.08228:12 119.08520:12 121.10155:36 123.11843:12 125.09509:12 135.11487:48 139.11582:12 149.13183:24 163.14354:12 225.03762:12 250.98389:12
1106	6.437	283.263	Unknown	[M+H]+	null	0.03	TRUE	null	null	null	null	null	null	999	FALSE	FALSE	FALSE	Normalized unit: pmol_per_10E6_cells	FALSE	FALSE	1106	0	0	null	null	null	null	null	null	null	94.25	190423_TT1_Hclass_WK_Feces_025_B041_Pos	283.26254:14945 284.26721:2390 285.27188:270	71.04796:12 71.08608:24 77.03860:12 79.05358:36 81.06954:36 83.08427:24 85.10089:24 91.05686:12 93.06846:36 95.08385:36 97.10263:24 107.08222:24 109.10270:24 109.10716:12 111.07824:12 121.09881:12 123.11296:12 135.11393:24 181.15305:12 207.01298:12 250.98363:12
1107	5.147	283.263	Unknown	[M+H]+	null	0.98	TRUE	null	null	null	null	null	null	999	FALSE	FALSE	FALSE	Normalized unit: pmol_per_10E6_cells	FALSE	FALSE	1107	0	0	null	null	null	null	null	null	null	4338.98	190423_TT1_Hclass_WK_Feces_037_B040_Pos	283.26273:2321441 284.26739:346110 285.27206:37994	70.01905:24 70.03196:12 70.04488:12 70.06203:12 70.07223:12 70.11536:12 70.16119:12 70.18441:24 70.21938:12 70.24525:12 70.27054:12 70.30530:24 70.31583:12 70.32642:12 70.33937:12 70.50363:12 70.64863:12 70.79495:12 70.86209:48 70.87580:12 70.94734:12 70.98812:12 71.04867:480 71.06488:45 71.08483:7752 71.10580:11 71.16261:12 71.26721:12 71.27345:12 71.32368:12 71.34028:12 71.38058:12 71.42919:12 …
1108	6.731	283.263	Unknown	[M+H]+	null	0.01	TRUE	null	null	null	null	null	null	999	FALSE	FALSE	FALSE	Normalized unit: pmol_per_10E6_cells	FALSE	FALSE	1108	0	0	null	null	null	null	null	null	null	126.37	190401_TT1_Hclass_WK_Feces_059_A089_Pos	283.26291:16964 284.26758:2923 285.27224:304	71.08615:12 77.03585:24 79.05662:24 81.06855:36 83.04744:12 83.08437:36 91.05632:12 93.06570:12 95.08529:48 97.06272:24 97.09879:12 107.08285:36 109.10163:24 111.08079:12 111.12442:12 115.07882:12 119.09470:12 121.10068:12 125.08989:12 135.11511:24 149.13541:12 190.99949:12 250.98211:24 267.01959:12
1109	6.977	283.263	Unknown	[M+H]+	null	0	TRUE	null	null	null	null	null	null	999	FALSE	FALSE	FALSE	Normalized unit: pmol_per_10E6_cells	FALSE	FALSE	1109	0	0	null	null	null	null	null	null	null	186.42	190401_TT1_Hclass_WK_Feces_037_B077_Pos	283.26303:6286 284.26770:443 285.27237:0	71.08847:12 97.10056:12 107.08402:12 109.10147:12 121.09716:24 135.11705:12 207.03520:24
1110	4.95	283.263	Unknown	[M+H]+	null	0.01	TRUE	null	null	null	null	null	null	999	FALSE	FALSE	FALSE	Normalized unit: pmol_per_10E6_cells	FALSE	FALSE	1110	0	0	null	null	null	null	null	null	null	134.3	190328_TT1_Hclass_WK_Feces_031_C058_Pos	283.26306:19658 284.26773:3963 285.27240:483	71.05064:12 71.08337:36 77.03621:24 79.05425:91 81.07026:48 83.05131:12 83.08572:36 85.06231:24 85.09636:12 91.05239:12 93.06971:70 95.08507:36 97.06376:48 97.10069:60 99.08095:12 105.06572:12 107.08423:24 109.09711:12 109.11104:12 111.07730:12 121.10071:60 125.09411:12 135.11695:24 139.11150:12 149.13342:24 190.99539:12 207.03425:12 250.98719:12
1111	5.756	283.299	Unknown	[M+H]+	null	0.16	TRUE	null	null	null	null	null	null	999	FALSE	FALSE	FALSE	Normalized unit: pmol_per_10E6_cells	FALSE	FALSE	1111	0	0	null	null	null	null	null	null	null	91.65	190423_TT1_Hclass_WK_Feces_001_C048_Pos	283.29910:32149 284.30377:7079 285.30844:633	71.08510:117 81.07052:24 83.08422:190 85.10109:36 97.10023:60 111.11667:48 125.12896:12 250.98245:12 267.02152:24
1114	0.965	284.155	Unknown	[M+2H]2+	null	0.01	TRUE	null	null	null	null	null	null	999	FALSE	FALSE	FALSE	Normalized unit: pmol_per_10E6_cells	FALSE	FALSE	1114	0	0	null	null	null	null	null	null	null	145.48	190328_TT1_Hclass_WK_Feces_027_A056_Pos	284.15527:8766 285.15994:607 286.16461:24	70.06488:220 71.05127:12 72.08083:48 73.03965:12 77.03960:12 78.03424:12 84.05051:12 86.03549:12 88.07559:60 91.05511:12 97.07507:12 98.05922:60 103.05455:36 107.04694:24 112.08527:12 113.07081:24 113.07983:12 114.05345:36 114.10300:48 115.05231:24 115.06288:12 120.05095:12 120.06325:12 121.02712:12 121.03848:12 122.06029:12 129.11415:24 130.09605:36 131.04711:36 131.12612:36 139.05201:12 143.048…
1115	3.355	284.164	Unknown	[M+H]+	null	0.01	TRUE	null	null	null	null	null	null	999	FALSE	FALSE	FALSE	Normalized unit: pmol_per_10E6_cells	FALSE	FALSE	1115	0	0	null	null	null	null	null	null	null	43.83	190328_TT1_Hclass_WK_Feces_018_C055_Pos	284.16400:5938 285.16867:1019 286.17334:167	77.04046:24 79.05722:12 80.04970:12 81.05693:36 81.06238:12 84.08225:24 86.09809:12 91.05589:12 95.07539:12 103.05334:12 105.07090:12 107.04890:12 112.07451:48 115.05586:24 127.05531:36 128.06297:132 129.06806:24 131.05007:36 133.06493:24 134.09256:12 136.07487:12 138.09296:48 141.06862:24 143.08717:60 145.06414:12 150.04840:12 150.09052:12 151.05586:36 151.10021:85 151.57553:12 152.06210:568 153…
1116	4.723	284.188	low score: RIKEN P-VS1 ID-1004 from Blank	[M+H]+	null	0	TRUE	4.14	284.187	null	Unknown	null	null	520	TRUE	TRUE	FALSE	Normalized unit: pmol_per_10E6_cells; Annotation method: Msp20221205132019_conventional_converted_dev_1	FALSE	FALSE	1116	0	0.96	0.99	null	null	null	3	null	0.44	36.13	190404_TT1_Hclass_WK_Feces_006_A005_Pos	284.18823:2330 285.19290:359 286.19757:0	79.05469:12 85.06352:24 91.05314:12 107.08874:24 132.04554:12 133.06575:12 161.10187:12 180.08151:12
1117	6.837	284.294	RIKEN P-VS1 ID-1009 from Mouse_Muscle_WT_CTX0_Ctr	[M+H]+	null	0.17	TRUE	7.1	284.298	null	Unknown	null	null	330	TRUE	TRUE	TRUE	Normalized unit: pmol_per_10E6_cells; Annotation method: Msp20221205132019_conventional_converted_dev_1	FALSE	FALSE	1117	0	0.98	0.94	0.21	0.28	0.7	5	0.2	0.75	52.14	190401_TT1_Hclass_WK_Feces_014_C080_Pos	284.29416:2805 285.29883:542 286.30349:67	70.06282:24 70.07026:12 84.07969:12 95.08531:24 161.09928:24 266.28295:48 284.29271:36 284.30359:12
1118	6.433	284.294	RIKEN P-VS1 ID-1009 from Mouse_Muscle_WT_CTX0_Ctr	[M+H]+	null	0.32	TRUE	7.1	284.298	null	Unknown	null	null	330	TRUE	TRUE	TRUE	Normalized unit: pmol_per_10E6_cells; Annotation method: Msp20221205132019_conventional_converted_dev_1	FALSE	FALSE	1118	0	0.95	0.93	0.43	0.57	0.7	5	0.2	0.81	93.42	190423_TT1_Hclass_WK_Feces_050_B049_Pos	284.29395:929 285.29861:154 286.30328:66	79.05155:12 81.07167:12 97.10203:12 109.10225:12 123.11819:12 132.04235:12 155.08765:12 161.09214:12 210.01649:12 254.28742:12 284.28603:12 284.29604:36 284.31679:24 284.33115:36
1119	6.507	284.294	RIKEN P-VS1 ID-1009 from Mouse_Muscle_WT_CTX0_Ctr	[M+H]+	null	0.11	TRUE	7.1	284.298	null	Unknown	null	null	330	TRUE	TRUE	TRUE	Normalized unit: pmol_per_10E6_cells; Annotation method: Msp20221205132019_conventional_converted_dev_1	FALSE	FALSE	1119	0	0.95	0.95	0.27	0.33	0.7	5	0.2	0.76	116.48	190423_TT1_Hclass_WK_Feces_021_C049_Pos	284.29468:9927 285.29935:2139 286.30401:139	70.06564:12 71.04793:12 81.06912:36 83.08630:36 95.08593:36 97.10212:12 161.09481:12 208.02628:12 254.28065:60 254.29486:24 266.28349:36 284.28620:60 284.29897:81 284.33313:12
1120	7.355	284.294	RIKEN P-VS1 ID-1009 from Mouse_Muscle_WT_CTX0_Ctr	[M+H]+	null	1	TRUE	7.1	284.298	null	Unknown	null	null	330	TRUE	TRUE	TRUE	Normalized unit: pmol_per_10E6_cells; Annotation method: Msp20221205132019_conventional_converted_dev_1	FALSE	FALSE	1120	0	0.99	0.96	0.56	0.58	0.75	5	1	1.16	164.5	190401_TT1_Hclass_WK_Feces_055_C081_Pos	284.29492:19806 285.29959:3709 286.30426:388	71.04777:12 71.08616:24 72.04117:12 74.05975:36 81.07314:24 83.08551:12 85.06595:12 85.10025:36 88.07535:70 97.06736:12 100.07294:12 102.09295:68 109.10487:12 116.10174:12 116.11081:12 128.10068:12 130.12878:12 161.10170:12 200.20096:12 284.29548:401
1121	7.166	284.294	RIKEN P-VS1 ID-1009 from Mouse_Muscle_WT_CTX0_Ctr	[M+H]+	null	0	TRUE	7.1	284.298	null	Unknown	null	null	330	TRUE	TRUE	TRUE	Normalized unit: pmol_per_10E6_cells; Annotation method: Msp20221205132019_conventional_converted_dev_1	FALSE	FALSE	1121	0	1	0.95	0.72	0.63	0.73	5	0.8	1.1	44.53	190404_TT1_Hclass_WK_Feces_018_B008_Pos	284.29443:3768 285.29910:615 286.30377:65	71.08494:24 72.04323:24 77.04286:12 81.07081:12 102.09131:12 114.08942:12 116.10368:24 130.12201:36 161.09517:12 192.01690:12 249.18314:12 284.29396:288 284.33528:12
1122	6.421	284.331	Unknown	[M+H]+	null	0.01	TRUE	null	null	null	null	null	null	999	FALSE	FALSE	FALSE	Normalized unit: pmol_per_10E6_cells	FALSE	FALSE	1122	0	0	null	null	null	null	null	null	null	1143.52	190423_TT1_Hclass_WK_Feces_024_C035_Pos	284.33063:164836 285.33530:32065 286.33996:3265	71.08440:566 74.09848:12 81.06902:12 83.08489:12 85.09973:268 86.09500:12 91.05404:12 95.08853:12 97.09882:12 99.11756:12 107.08272:12 108.08916:12 158.09666:12 161.09689:12 200.13707:12 208.03467:24 254.27632:36 283.20263:12 283.40500:36 283.42257:99 283.73892:12 283.79092:12 283.89140:12 284.02381:12 284.17518:12 284.32999:32426 284.38692:12 284.61177:12 284.80591:12 284.91801:24 284.93641:12 2…
1124	6.64	285.008	Unknown	[M+H]+	null	0.03	TRUE	null	null	null	null	null	null	999	FALSE	FALSE	FALSE	Normalized unit: pmol_per_10E6_cells	FALSE	FALSE	1124	0	0	null	null	null	null	null	null	null	105.82	190408_TT1_Hclass_WK_Feces_QC_Pos_03	285.00827:2673 286.01294:602 287.01761:0	93.07306:12 98.97951:12 132.04859:12 145.09921:12 155.08486:12 161.09821:12 178.96052:24 191.00172:12 192.97807:12 196.96983:36 206.99803:24 207.01457:12 207.03173:12 222.93783:24 224.91657:12 225.04648:12 240.94994:12 250.96560:48 250.98012:24 266.99666:60 268.97619:36 270.95873:12 270.98003:12 278.95728:12 278.97486:48 280.95342:36 285.00343:12 285.04251:12
1125	3.184	285.075	Unknown	[M+H]+	null	0.01	TRUE	null	null	null	null	null	null	999	FALSE	FALSE	FALSE	Normalized unit: pmol_per_10E6_cells	FALSE	FALSE	1125	0	0	null	null	null	null	null	null	null	48.12	190423_TT1_Hclass_WK_Feces_013_A111_Pos	285.07526:2844 286.07992:407 287.08459:57	132.04320:12 133.06950:24 153.01730:155 159.04269:12 168.05707:24 213.04939:12 214.06203:12 225.10365:12 241.04486:24 241.05902:12 242.05581:904 270.05012:204 270.07799:12 285.07529:488
1126	1.487	285.075	Unknown	[M+H]+	null	0.01	TRUE	null	null	null	null	null	null	999	FALSE	FALSE	FALSE	Normalized unit: pmol_per_10E6_cells	FALSE	FALSE	1126	0	0	null	null	null	null	null	null	null	53.06	190401_TT1_Hclass_WK_Feces_035_B089_Pos	285.07547:4336 286.08014:861 287.08481:91	77.03764:12 103.05381:12 104.06020:12 105.03334:12 110.00023:12 116.06262:12 127.05395:12 128.06346:12 131.04127:12 131.05296:12 132.04668:12 139.00059:36 139.04980:36 139.05647:12 140.01230:36 140.06105:24 144.05842:60 145.06585:24 150.04410:24 151.05658:68 154.04095:12 155.05208:24 158.06938:24 168.00421:81 168.05523:48 169.06711:12 171.04624:60 172.04904:12 172.05824:12 173.06098:12 179.04780:…
1127	2.742	285.076	Unknown	[M+H]+	null	0.01	TRUE	null	null	null	null	null	null	999	FALSE	FALSE	FALSE	Normalized unit: pmol_per_10E6_cells	FALSE	FALSE	1127	0	0	null	null	null	null	null	null	null	920.81	190401_TT1_Hclass_WK_Feces_035_B089_Pos	285.07574:53537 286.08041:8096 287.08508:1223	70.00741:12 71.01357:12 77.03777:36 77.04871:12 78.04496:24 84.02042:70 85.02702:12 91.05228:12 95.00672:12 102.04206:12 102.04679:24 103.05449:224 104.06161:155 105.03295:101 109.99873:12 111.00746:24 112.01529:141 115.05232:76 116.06079:212 117.06947:24 118.04512:12 121.06373:12 125.04138:12 126.04501:36 127.00252:12 127.05471:118 128.06026:60 128.07534:12 129.03470:36 129.06792:60 130.07714:24…
1128	0.963	285.076	Unknown	[M+H]+	null	0.07	TRUE	null	null	null	null	null	null	999	FALSE	FALSE	FALSE	Normalized unit: pmol_per_10E6_cells	FALSE	FALSE	1128	0	0	null	null	null	null	null	null	null	170.35	190408_TT1_Hclass_WK_Feces_028_B027_Pos	285.07593:44485 286.08060:7569 287.08526:958	77.03760:36 78.00982:36 78.04681:24 79.01585:24 80.02340:24 89.03952:36 90.04238:12 91.05324:48 92.02580:12 96.02000:60 96.03370:12 97.02996:24 103.05682:12 105.03326:36 106.03966:60 107.01369:24 107.04672:48 108.02049:36 109.02388:12 111.04282:82 111.05473:12 115.05435:84 117.06778:12 118.03932:568 119.04865:24 121.02751:65 121.04228:12 123.00460:12 123.04692:24 124.01421:141 124.99995:12 125.02…
1129	2.985	285.076	Unknown	[M+H]+	null	0.01	TRUE	null	null	null	null	null	null	999	FALSE	FALSE	FALSE	Normalized unit: pmol_per_10E6_cells	FALSE	FALSE	1129	0	0	null	null	null	null	null	null	null	232.4	190401_TT1_Hclass_WK_Feces_035_B089_Pos	285.07599:38296 286.08066:6127 287.08532:839	70.00448:48 71.01237:24 77.03995:24 84.02065:65 94.00408:36 95.01645:12 99.00858:24 102.04679:12 103.05039:24 105.03287:251 112.01435:147 115.05481:24 116.06231:12 127.00431:12 127.05334:12 128.06126:24 129.03252:12 129.07317:12 131.04847:36 137.02454:12 139.00112:36 139.05360:70 139.56239:24 140.00900:757 140.06127:170 141.01845:12 142.04260:12 144.05443:24 145.06192:24 147.04300:24 152.05959:12…
1130	3.451	285.111	Unknown	[M+H]+	null	0	TRUE	null	null	null	null	null	null	999	FALSE	FALSE	FALSE	Normalized unit: pmol_per_10E6_cells	FALSE	FALSE	1130	0	0	null	null	null	null	null	null	null	63.13	190401_TT1_Hclass_WK_Feces_040_A082_Pos	285.11145:7404 286.11612:1663 287.12079:0	105.06688:12 127.05571:12 133.06349:12 137.05985:24 145.57833:12 146.03384:192 152.05846:24 152.07086:12 153.06864:83 154.07515:24 161.05845:48 163.05125:24 164.05790:12 165.06771:194 166.08427:12 178.07839:12 179.08253:12 181.06146:48 182.07090:36 193.06100:48 194.07120:12 195.08076:12 196.05308:12 197.06229:12 197.09283:12 199.07359:24 209.04662:24 209.06325:36 210.06646:62 210.07883:24 211.080…
1131	3.548	285.142	low score: NATau 8:0;O	[M+NH4]+	null	0	TRUE	1.69	285.148	C10H21NO5S	NATau	DJXZWCSZSMNVPJ-UHFFFAOYSA-N	O=C(NCCS(=O)(=O)O)CC(O)CCCCC	520	TRUE	TRUE	FALSE	Normalized unit: pmol_per_10E6_cells; Annotation method: Msp20221205132019_conventional_converted_dev_1	FALSE	FALSE	1131	0	0.65	0.82	0	null	0.71	2	0.5	0.8	260.79	190423_TT1_Hclass_WK_Feces_024_C035_Pos	285.14151:29080 286.14618:5089 287.15085:0	70.06392:48 71.07240:1391 71.93852:12 77.03749:12 79.05717:12 83.81688:12 84.08054:129 85.82815:48 86.09595:4648 86.46131:12 86.48154:12 86.63754:12 86.93035:12 87.53321:12 87.93539:12 88.34641:12 91.05357:24 103.05142:12 105.06888:60 106.06367:24 109.01153:48 126.04650:12 127.05166:24 127.05644:12 128.05233:48 130.06253:24 131.07142:12 132.04514:12 136.02082:36 139.05241:24 140.04963:48 147.0262…
1132	1.127	285.148	low score: NATau 8:0;O	[M+NH4]+	null	0.01	TRUE	1.69	285.148	C10H21NO5S	NATau	DJXZWCSZSMNVPJ-UHFFFAOYSA-N	O=C(NCCS(=O)(=O)O)CC(O)CCCCC	520	TRUE	TRUE	FALSE	Normalized unit: pmol_per_10E6_cells; Annotation method: Msp20221205132019_conventional_converted_dev_1	FALSE	FALSE	1132	0	0.96	1	null	null	null	2	null	0.49	51.48	190328_TT1_Hclass_WK_Feces_042_C062_Pos	285.14758:3479 286.15225:750 287.15692:64	77.03406:12 77.04099:24 79.05335:24 91.05305:12 95.05127:12 103.05366:24 105.07053:24 107.04796:164 115.05337:24 117.06538:12 119.08795:12 121.06333:12 129.07296:12 131.08462:12 133.06381:48 144.05780:24 147.07950:36 157.06788:24 159.08190:36
1133	5.759	285.184	Unknown	[M+H]+	null	0	TRUE	null	null	null	null	null	null	999	FALSE	FALSE	FALSE	Normalized unit: pmol_per_10E6_cells	FALSE	FALSE	1133	0	0	null	null	null	null	null	null	null	131.2	190408_TT1_Hclass_WK_Feces_031_C021_Pos	285.18396:6101 286.18863:1284 287.19330:172	79.05242:12 81.07049:36 83.04526:12 83.08490:12 95.08578:24 103.05092:36 115.05249:24 117.07294:12 118.07517:12 123.04989:24 127.05489:36 128.06349:24 129.07005:12 131.04800:48 131.08855:24 132.04253:12 133.09753:12 141.06724:24 141.08215:12 143.08543:12 144.05603:12 145.06127:60 145.07336:24 147.04681:24 149.05923:69 151.05244:12 153.06801:24 154.07816:24 155.08631:36 155.09392:24 157.06123:24 1…
1134	7.431	285.221	Unknown	[M+H]+	null	0.01	TRUE	null	null	null	null	null	null	999	FALSE	FALSE	FALSE	Normalized unit: pmol_per_10E6_cells	FALSE	FALSE	1134	0	0	null	null	null	null	null	null	null	956.19	190401_TT1_Hclass_WK_Feces_003_C075_Pos	285.22110:121661 286.22577:25190 287.23044:4544	71.04885:24 71.08284:12 77.03857:106 79.05400:274 81.06942:163 83.04899:36 83.08522:36 85.06519:36 91.05359:543 93.06932:216 95.04529:12 95.08508:173 97.06347:93 97.10074:12 103.05482:24 104.06044:24 105.04445:48 105.06897:401 107.04843:12 107.08361:205 109.06464:36 109.10062:60 111.07907:24 115.05327:165 116.06130:48 117.06914:590 119.08510:267 121.06264:12 121.09982:69 123.08195:24 123.12002:36…
1135	4.67	285.222	Unknown	[M+H]+	null	0.01	TRUE	null	null	null	null	null	null	999	FALSE	FALSE	FALSE	Normalized unit: pmol_per_10E6_cells	FALSE	FALSE	1135	0	0	null	null	null	null	null	null	null	48.54	190401_TT1_Hclass_WK_Feces_006_C074_Pos	285.22079:5889 286.22546:1407 287.23013:317	79.05368:12 91.05205:24 93.06680:12 95.08246:24 105.07104:12 119.09060:12 128.06460:12 131.08257:12 132.04262:12 137.09167:12 145.10136:24 147.11803:12 156.09521:12 157.09942:36 159.11531:24 163.11029:12 173.12949:12 196.12265:12 225.17063:24 227.16991:24 227.18419:12 229.16175:12 257.22733:12 267.21279:12
1139	8.873	285.242	Unknown	[M+H]+	null	0.01	TRUE	null	null	null	null	null	null	999	FALSE	FALSE	FALSE	Normalized unit: pmol_per_10E6_cells	FALSE	FALSE	1139	0	0	null	null	null	null	null	null	null	89.02	190401_TT1_Hclass_WK_Feces_043_B080_Pos	285.24203:22221 286.24670:4077 287.25137:367	71.08487:192 81.07163:36 83.08473:12 85.10098:24 89.05740:12 95.08493:60 109.09954:24 149.13002:12 209.03109:12 285.24361:12
1140	5.858	285.242	Unknown	[M+H]+	null	0.02	TRUE	null	null	null	null	null	null	999	FALSE	FALSE	FALSE	Normalized unit: pmol_per_10E6_cells	FALSE	FALSE	1140	0	0	null	null	null	null	null	null	null	59.39	190423_TT1_Hclass_WK_Feces_017_B033_Pos	285.24207:14856 286.24673:2756 287.25140:1299	71.04995:12 79.05291:24 81.06940:24 82.07261:12 85.10162:48 91.05487:12 93.06598:24 95.08528:36 97.09820:36 105.07022:24 107.08727:12 109.10058:24 111.11842:12 113.09551:36 119.08577:12 123.11667:12 135.11440:12 141.12416:12 144.05385:12 145.06273:12 147.07659:12 147.11356:12 151.15458:12 159.07745:24 161.09853:12 187.10755:12 189.12678:12 201.12419:12 215.14399:12 217.18434:12 229.15048:12
1141	4.679	285.242	Unknown	[M+H]+	null	0.07	TRUE	null	null	null	null	null	null	999	FALSE	FALSE	FALSE	Normalized unit: pmol_per_10E6_cells	FALSE	FALSE	1141	0	0	null	null	null	null	null	null	null	48.89	190404_TT1_Hclass_WK_Feces_022_C008_Pos	285.24213:14256 286.24679:2322 287.25146:345	71.04928:24 77.03896:24 79.05323:219 81.06840:228 83.08396:36 85.06485:24 91.05376:48 93.06742:152 95.08420:168 97.10372:12 105.06982:48 106.06829:24 107.08464:36 108.09173:12 109.10101:12 119.08453:12 121.10061:24 123.11151:12 132.04314:24 135.11750:12 149.13584:12 208.17278:24
1142	6.25	285.242	Unknown	[M+H]+	null	0.02	TRUE	null	null	null	null	null	null	999	FALSE	FALSE	FALSE	Normalized unit: pmol_per_10E6_cells	FALSE	FALSE	1142	0	0	null	null	null	null	null	null	null	65.95	190401_TT1_Hclass_WK_Feces_043_B080_Pos	285.24225:14490 286.24692:2597 287.25158:322	71.08570:24 81.06897:36 85.10405:12 95.08336:24
1144	6.724	285.257	Unknown	[M+H]+	null	0.16	TRUE	null	null	null	null	null	null	999	FALSE	FALSE	FALSE	Normalized unit: pmol_per_10E6_cells	FALSE	FALSE	1144	0	0	null	null	null	null	null	null	null	131.66	190404_TT1_Hclass_WK_Feces_022_C008_Pos	285.25656:77156 286.26123:17365 287.26590:1469	71.08434:77 77.03824:145 78.80497:12 79.05374:512 81.06899:614 83.08420:103 85.10317:12 90.76306:12 91.05306:933 92.05902:12 93.06930:387 94.78912:12 95.05177:24 95.08436:469 97.09958:48 103.05395:60 105.05018:12 105.06888:648 106.08317:12 106.72510:12 107.08411:234 109.10082:119 111.11430:24 115.05331:126 116.06203:82 116.69937:12 117.06931:631 119.08411:504 121.09992:328 123.12078:12 127.05674:…
1145	6.761	285.277	Unknown	[M+H]+	null	0.05	TRUE	null	null	null	null	null	null	999	FALSE	FALSE	FALSE	Normalized unit: pmol_per_10E6_cells	FALSE	FALSE	1145	0	0	null	null	null	null	null	null	null	30.78	190328_TT1_Hclass_WK_Feces_041_C061_Pos	285.27744:6176 286.28210:1302 287.28677:164	79.05464:12 81.06849:24 83.08591:24 95.08581:60 109.10663:12 119.08191:12 123.11118:12 145.06307:12 189.12736:12
1146	8.146	285.278	Unknown	[M+H]+	null	0.01	TRUE	null	null	null	null	null	null	999	FALSE	FALSE	FALSE	Normalized unit: pmol_per_10E6_cells	FALSE	FALSE	1146	0	0	null	null	null	null	null	null	null	25.87	190408_TT1_Hclass_WK_Feces_054_B026_Pos	285.27759:2029 286.28226:471 287.28692:30	81.06832:24 93.06666:24 132.04107:24 211.00361:12
1147	6.152	285.278	Unknown	[M+H]+	null	0.05	TRUE	null	null	null	null	null	null	999	FALSE	FALSE	FALSE	Normalized unit: pmol_per_10E6_cells	FALSE	FALSE	1147	0	0	null	null	null	null	null	null	null	46.76	190423_TT1_Hclass_WK_Feces_056_A039_Pos	285.27802:14518 286.28268:2895 287.28735:2635	71.08498:48 77.03949:12 79.05281:24 81.06926:48 83.08401:24 95.08765:12 109.09932:12
1148	4.875	285.289	Unknown	[M+H]+	null	0.01	TRUE	null	null	null	null	null	null	999	FALSE	FALSE	FALSE	Normalized unit: pmol_per_10E6_cells	FALSE	FALSE	1148	0	0	null	null	null	null	null	null	null	59.5	190404_TT1_Hclass_WK_Feces_028_A096_Pos	285.28946:4532 286.29413:1035 287.29879:100	71.08523:24 79.05670:12 81.06828:24 83.08354:12 85.10272:12 86.09448:352 93.07009:12 95.08252:24 98.98481:12 103.12392:12 109.10022:12 132.04696:24 183.16418:12 200.20081:24 268.27188:24 285.27697:12 285.29119:36
1149	3.601	286.143	Unknown	[M+H]+	null	0.66	TRUE	null	null	null	null	null	null	999	FALSE	FALSE	FALSE	Normalized unit: pmol_per_10E6_cells	FALSE	FALSE	1149	0	0	null	null	null	null	null	null	null	2386.61	190328_TT1_Hclass_WK_Feces_042_C062_Pos	286.14340:1096220 287.14807:178488 288.15274:20733	70.02825:107 70.06426:240 70.14142:12 70.25663:12 70.27545:12 70.39490:12 70.61994:12 71.09181:12 71.95871:12 72.43204:12 74.01598:24 75.02162:36 76.79742:36 77.03744:2344 77.67984:12 77.81656:12 78.04572:12 78.19703:12 78.80275:12 79.01669:48 79.05323:1339 79.16101:12 79.52661:12 80.04858:193 80.99867:12 81.03324:24 81.05649:551 82.02447:36 82.04099:12 82.06501:60 83.04753:36 83.07240:24 83.8132…
1150	2.948	286.144	Unknown	[M+H]+	null	0	TRUE	null	null	null	null	null	null	999	FALSE	FALSE	FALSE	Normalized unit: pmol_per_10E6_cells	FALSE	FALSE	1150	0	0	null	null	null	null	null	null	null	46.33	190401_TT1_Hclass_WK_Feces_020_A081_Pos	286.14359:3943 287.14825:699 288.15292:126	82.03054:12 94.04339:12 110.05670:12 115.05378:60 122.03664:12 122.09323:12 131.05607:24 132.05661:24 137.06100:120 143.05028:24 146.03794:12 147.07774:12 150.08916:12 160.05104:36 161.05619:12 171.04281:36 171.06016:24 175.07265:12 188.04444:36 188.05722:12 203.07022:60 210.11266:12 218.10909:12 226.10140:12 238.11044:12 239.11943:12 286.12053:12
1151	0.814	286.171	Unknown	[M+H]+	null	0	TRUE	null	null	null	null	null	null	999	FALSE	FALSE	FALSE	Normalized unit: pmol_per_10E6_cells	FALSE	FALSE	1151	0	0	null	null	null	null	null	null	null	86.86	190328_TT1_Hclass_WK_Feces_059_A066_Pos	286.17093:1775 287.17560:114 288.18026:19	70.06317:48 72.08065:36 77.03684:12 83.06765:12 88.07525:12 97.07325:12 98.07051:12 107.04946:48 112.08471:24 114.09829:24 114.10893:12 119.05460:12 131.04213:48 131.05057:24 131.12914:12 145.06161:12 147.04431:36 147.11545:12 161.05497:12 179.07957:12 189.05902:12 207.08653:12 225.08589:36 225.09809:24 226.08883:12 258.13950:12 267.10197:12
1152	0.82	286.202	Unknown	[M+H]+	null	0.01	TRUE	null	null	null	null	null	null	999	FALSE	FALSE	FALSE	Normalized unit: pmol_per_10E6_cells	FALSE	FALSE	1152	0	0	null	null	null	null	null	null	null	148.48	190401_TT1_Hclass_WK_Feces_035_B089_Pos	286.20157:7750 287.20624:1041 288.21090:121	84.07863:24 85.02778:1256 97.10134:36 103.03762:12 129.07953:24 131.03107:12 144.10111:60 227.12009:12 227.14229:12 286.19353:12 286.21371:12
1153	7.484	286.255	Unknown	[M+H]+	null	0.01	TRUE	null	null	null	null	null	null	999	FALSE	FALSE	FALSE	Normalized unit: pmol_per_10E6_cells	FALSE	FALSE	1153	0	0	null	null	null	null	null	null	null	53.95	190328_TT1_Hclass_WK_Feces_018_C055_Pos	286.25516:3025 287.25983:784 288.26449:0	75.02247:24 81.06999:36 83.08269:12 95.08456:24 101.04060:24 109.10003:24 212.23676:24 269.23145:24
1154	7.434	286.274	NAE 15:0	[M+H]+	null	0.01	TRUE	6.32	286.274	C17H35NO2	NAE	UHPXXKLAACDXGS-UHFFFAOYSA-N	O=C(NCCO)CCCCCCCCCCCCCC	310	TRUE	TRUE	TRUE	Normalized unit: pmol_per_10E6_cells; Annotation method: Msp20221205132019_conventional_converted_dev_1	FALSE	FALSE	1154	0	0.86	1	0.1	0.16	0.75	1	2	1.58	67.34	190401_TT1_Hclass_WK_Feces_046_B088_Pos	286.27368:2948 287.27835:381 288.28302:119	79.05455:12 81.06840:12 83.08434:12 97.06809:12 97.09989:12 107.08243:24 149.13304:12 238.13674:12 286.28938:12
1155	5.719	286.274	SPB 17:1;O2	[M+H]+	null	0.05	TRUE	5.95	286.274	C17H35NO2	Sph	RBEJCQPPFCKTRZ-UHFFFAOYSA-N	OCC(N)C(O)C=CCCCCCCCCCCCC	310	TRUE	TRUE	TRUE	Normalized unit: pmol_per_10E6_cells; Annotation method: Msp20221205132019_conventional_converted_dev_1	FALSE	FALSE	1155	0	0.99	1	0.26	0.35	0.87	5	2	1.69	97.14	190328_TT1_Hclass_WK_Feces_056_B054_Pos	286.27356:22845 287.27823:3333 288.28290:427	70.06588:12 71.08354:24 77.03764:48 79.05391:141 80.04699:12 81.06994:226 82.06353:24 83.04920:36 83.08430:24 84.08645:12 85.06913:12 86.05753:12 91.05381:110 93.06850:166 93.07831:12 95.08531:156 96.08167:12 97.10230:24 100.07608:60 105.06776:12 107.08548:36 109.09935:24 121.10230:48 124.11658:24 135.11658:48 156.17281:12 238.24873:12 238.26162:24 250.25036:36 268.25429:24 268.26869:36 268.27826…
1156	5.818	286.274	C17-Sphingosine	[M+H]+	null	0.03	TRUE	5.956	286.274	C17H35NO2	Others	RBEJCQPPFCKTRZ-CRUCTFTKSA-N	CCCCCCCCCCCC\C=C\C(O)[C@@H](N)CO	330	TRUE	TRUE	TRUE	Normalized unit: pmol_per_10E6_cells; Annotation method: Msp20221205132019_conventional_converted_dev_1	FALSE	FALSE	1156	0	1	1	0.38	0.7	0.37	17	0.53	0.99	77.39	190423_TT1_Hclass_WK_Feces_057_B048_Pos	286.27350:3332 287.27817:498 288.28283:652	77.03950:12 79.05339:12 81.06769:12 91.05531:24 93.06901:12 95.08708:24 107.08507:12 121.09977:12 135.11429:12 268.26819:12
1157	6.242	286.274	SPB 17:1;O2	[M+H]+	null	0.24	TRUE	5.95	286.274	C17H35NO2	Sph	RBEJCQPPFCKTRZ-UHFFFAOYSA-N	OCC(N)C(O)C=CCCCCCCCCCCCC	310	TRUE	TRUE	TRUE	Normalized unit: pmol_per_10E6_cells; Annotation method: Msp20221205132019_conventional_converted_dev_1; Tag: Confirmed	FALSE	FALSE	1157	0	0.99	1	0.34	0.49	0.88	5	2	1.73	117.54	190401_TT1_Hclass_WK_Feces_053_A077_Pos	286.27417:2655 287.27884:427 288.28351:255	70.06461:12 81.07331:12 91.05612:24 93.06895:12 131.08186:12 222.13451:12 238.25021:12 250.25846:36 256.26291:36 268.26339:36 286.28532:12
1158	5.53	286.309	Unknown	[M+H]+	null	0	TRUE	null	null	null	null	null	null	999	FALSE	FALSE	FALSE	Normalized unit: pmol_per_10E6_cells	FALSE	FALSE	1158	0	0	null	null	null	null	null	null	null	40.84	190408_TT1_Hclass_WK_Feces_025_B020_Pos	286.30948:2224 287.31415:366 288.31881:38	71.08710:12 71.85197:12 72.08121:60 83.08504:24 88.07394:12 90.09142:48 93.06652:12 240.25861:12 242.28561:12 286.31043:197
1159	6.559	286.31	Unknown	[M+H]+	null	0.17	TRUE	null	null	null	null	null	null	999	FALSE	FALSE	FALSE	Normalized unit: pmol_per_10E6_cells	FALSE	FALSE	1159	0	0	null	null	null	null	null	null	null	136.55	190404_TT1_Hclass_WK_Feces_033_B096_Pos	286.31009:7534 287.31476:1142 288.31942:163	70.06759:12 83.08386:12 85.10146:12 97.10257:12 126.10590:12 268.29802:442
1160	7.658	286.31	Unknown	[M+H]+	null	0.06	TRUE	null	null	null	null	null	null	999	FALSE	FALSE	FALSE	Normalized unit: pmol_per_10E6_cells	FALSE	FALSE	1160	0	0	null	null	null	null	null	null	null	63.59	190408_TT1_Hclass_WK_Feces_013_B012_Pos	286.30930:4644 287.31396:915 288.31863:106	125.09488:12 132.04035:12
1161	6.639	286.31	Unknown	[M+H]+	null	0.27	TRUE	null	null	null	null	null	null	999	FALSE	FALSE	FALSE	Normalized unit: pmol_per_10E6_cells	FALSE	FALSE	1161	0	0	null	null	null	null	null	null	null	80.57	190423_TT1_Hclass_WK_Feces_024_C035_Pos	286.31030:16310 287.31497:3114 288.31964:272	70.06220:12 71.08545:36 83.08500:93 85.10456:12 97.10089:48 125.09441:24 183.11990:12 268.25383:12 268.29998:1115 286.34193:36
1162	3.206	286.31	Unknown	[M+H]+	null	0	TRUE	null	null	null	null	null	null	999	FALSE	FALSE	FALSE	Normalized unit: pmol_per_10E6_cells	FALSE	FALSE	1162	0	0	null	null	null	null	null	null	null	255.5	190328_TT1_Hclass_WK_Feces_027_A056_Pos	286.31042:11594 287.31509:2385 288.31976:238	71.08572:36 81.06760:24 156.17207:98 158.18811:233 172.16603:36 172.17756:12 174.18389:159 286.31020:985
1163	1.034	287.055	Unknown	[M+H]+	null	0.01	TRUE	null	null	null	null	null	null	999	FALSE	FALSE	FALSE	Normalized unit: pmol_per_10E6_cells	FALSE	FALSE	1163	0	0	null	null	null	null	null	null	null	54.57	190401_TT1_Hclass_WK_Feces_014_C080_Pos	287.05493:2413 288.05960:365 289.06427:69	89.03801:36 117.03194:12 125.02106:24 135.04507:36 137.01864:12 137.02685:12 139.05300:12 153.01667:293 161.01907:24 179.03214:12 201.04850:12 213.05176:12 216.04326:12 241.04780:24 241.05753:24 269.04705:36 287.05463:481
1164	1.601	287.055	Unknown	[M+H]+	null	0.02	TRUE	null	null	null	null	null	null	999	FALSE	FALSE	FALSE	Normalized unit: pmol_per_10E6_cells	FALSE	FALSE	1164	0	0	null	null	null	null	null	null	null	157.28	190401_TT1_Hclass_WK_Feces_035_B089_Pos	287.05524:28659 288.05990:3682 289.06457:494	71.01718:12 72.04407:12 77.03767:36 78.04782:12 79.01712:12 79.05252:36 79.05798:12 81.03197:24 83.01102:12 85.02904:12 91.05303:24 93.03251:36 94.04055:12 95.01296:12 95.04853:12 97.02829:12 100.07599:135 103.05424:36 105.03438:48 107.04866:162 108.02176:12 108.68489:12 109.02855:60 111.00720:60 111.04223:24 115.05277:48 117.06994:24 119.04898:48 121.02804:411 125.02267:12 126.02838:12 127.05364…
1165	2.95	287.091	Unknown	[M+H]+	null	0.01	TRUE	null	null	null	null	null	null	999	FALSE	FALSE	FALSE	Normalized unit: pmol_per_10E6_cells	FALSE	FALSE	1165	0	0	null	null	null	null	null	null	null	93.72	190328_TT1_Hclass_WK_Feces_017_C053_Pos	287.09116:6145 288.09582:1168 289.10049:216	75.02168:12 77.03985:12 79.05562:24 83.01133:12 90.04857:12 94.04602:12 97.00206:12 97.02901:36 100.07261:24 100.08314:12 103.05448:24 105.06800:36 109.06444:24 118.04115:48 121.06485:24 133.06330:429 135.07841:24 137.05901:24 144.05629:12 151.03722:12 152.06590:12 152.52999:12 153.01807:1238 161.06123:316 171.02770:24 195.07212:12 203.07170:12 245.08153:12 269.07913:24 287.09577:36
1166	0.899	287.12	Unknown	[M+H]+	null	0	TRUE	null	null	null	null	null	null	999	FALSE	FALSE	FALSE	Normalized unit: pmol_per_10E6_cells	FALSE	FALSE	1166	0	0	null	null	null	null	null	null	null	49.29	190423_TT1_Hclass_WK_Feces_024_C035_Pos	287.12024:1492 288.12491:267 289.12957:0	72.07970:171 154.05974:12 154.07019:12 165.06797:12 167.07152:24 179.06583:12 179.07616:24 180.07996:48 183.02120:12 186.03675:24 198.03654:104 199.04605:141 212.04470:24 212.05665:60 213.05734:24 216.05092:60 226.06732:12 238.06550:12 239.07696:36 287.11682:24
1167	3.361	287.131	Unknown	[M+H]+	null	0	TRUE	null	null	null	null	null	null	999	FALSE	FALSE	FALSE	Normalized unit: pmol_per_10E6_cells	FALSE	FALSE	1167	0	0	null	null	null	null	null	null	null	68.7	190401_TT1_Hclass_WK_Feces_035_B089_Pos	287.13083:8670 288.13550:1606 289.14016:0	100.07329:24 139.00678:12 139.05382:60 163.05263:99 164.06092:60 164.53611:36 164.55153:12 165.06882:2831 165.39410:12 165.54766:48 165.72903:12 165.97660:12 166.07718:2560 166.93429:12 167.80747:12 168.05840:12 169.29491:12 183.07794:48 193.07395:83 199.03095:24 200.39425:12 200.41313:12 201.04562:1525 202.90890:12 229.04304:12 241.04178:12 287.05445:12
1168	0.815	287.164	Unknown	[M+H]+	null	0	TRUE	null	null	null	null	null	null	999	FALSE	FALSE	FALSE	Normalized unit: pmol_per_10E6_cells	FALSE	FALSE	1168	0	0	null	null	null	null	null	null	null	70.67	190423_TT1_Hclass_WK_Feces_004_A041_Pos	287.16360:21319 288.16827:4452 289.17294:585	71.01280:24 77.03828:36 79.05321:24 81.06788:12 83.04629:12 89.02372:12 91.05327:36 105.07061:24 115.05467:48 117.06854:36 124.07138:12 127.05549:24 128.06098:155 129.06885:174 130.07219:12 131.08622:36 139.05519:12 141.06768:264 142.07614:36 142.44618:12 143.08427:165 145.06820:12 145.09817:48 149.05934:12 150.04312:24 151.05224:24 151.06271:12 152.06075:204 153.06752:130 154.07654:63 155.05838:…
1169	1.547	287.176	Unknown	[M+H]+	null	0.01	TRUE	null	null	null	null	null	null	999	FALSE	FALSE	FALSE	Normalized unit: pmol_per_10E6_cells	FALSE	FALSE	1169	0	0	null	null	null	null	null	null	null	22.79	190401_TT1_Hclass_WK_Feces_059_A089_Pos	287.17581:7006 288.18048:1626 289.18515:149	70.06463:153 82.06528:24 83.06020:12 84.06733:48 84.08182:48 85.07556:36 86.08310:12 87.09181:24 88.07994:12 96.08078:36 97.07453:48 99.09144:334 100.07532:24 102.09232:36 113.10493:24 113.11081:24 114.09058:73 115.05551:36 125.10642:36 127.05644:12 127.12337:36 128.06080:36 129.06949:36 131.08475:12 143.11800:289 144.07948:12 153.06938:36 154.07582:12 155.05886:12 155.08566:67 157.06611:36 165.0…
1171	2.795	287.211	Unknown	[M+H]+	null	0.01	TRUE	null	null	null	null	null	null	999	FALSE	FALSE	FALSE	Normalized unit: pmol_per_10E6_cells	FALSE	FALSE	1171	0	0	null	null	null	null	null	null	null	65.15	190408_TT1_Hclass_WK_Feces_035_C017_Pos	287.21136:14831 288.21603:2331 289.22070:300	90.77070:36 91.05348:2601 92.31375:12 109.07529:225 121.06807:12 123.09376:24 139.08444:24 165.13878:24 175.11817:12 195.14738:48 197.16263:12 199.12113:125 200.13807:12 213.14053:12 231.15037:60 286.29303:12 286.31149:12 287.08961:12 287.21048:3121 288.16764:12 288.46393:24
1172	5.517	287.222	Unknown	[M+H]+	null	0.85	TRUE	null	null	null	null	null	null	999	FALSE	FALSE	FALSE	Normalized unit: pmol_per_10E6_cells	FALSE	FALSE	1172	0	0	null	null	null	null	null	null	null	111.76	190401_TT1_Hclass_WK_Feces_052_B090_Pos	287.22220:23982 288.22687:4130 289.23153:414	71.04886:36 79.05273:12 83.08778:24 89.06364:12 93.07457:12 105.06564:12 107.08817:12 111.11480:120 121.09854:24 159.11939:12
1174	6.425	287.236	low score: NAGly 13:1	[M+NH4]+	null	0.06	TRUE	4.56	287.233	C15H27NO3	NAGly	NKFDRHDWOXQAMT-UHFFFAOYSA-N	O=C(O)CNC(=O)CCCCCCCC=CCCC	520	TRUE	TRUE	FALSE	Normalized unit: pmol_per_10E6_cells; Annotation method: Msp20221205132019_conventional_converted_dev_1	FALSE	FALSE	1174	0	0.64	0.96	0	0.07	null	1	null	0.44	50.26	190423_TT1_Hclass_WK_Feces_036_C031_Pos	287.23593:12441 288.24060:2518 289.24527:361	81.06844:12 93.06916:12 95.08727:12 97.06392:12 105.06942:36 107.08705:24 109.10435:12 117.06612:12 119.08027:12 121.10697:12 123.11807:12 128.06182:12 129.06974:12 133.10046:12 135.07871:12 135.11668:12 145.09989:24 147.11762:24 157.09919:24 159.11400:36 161.13456:12 171.11785:12 173.13310:48 177.12230:12 185.12560:12 199.14963:48 213.16526:36 227.17556:24 229.18598:24 229.20164:12 269.23626:12 …
1175	7.749	287.237	Unknown	[M+H]+	null	0	TRUE	null	null	null	null	null	null	999	FALSE	FALSE	FALSE	Normalized unit: pmol_per_10E6_cells	FALSE	FALSE	1175	0	0	null	null	null	null	null	null	null	30.59	190401_TT1_Hclass_WK_Feces_003_C075_Pos	287.23651:5231 288.24118:1202 289.24585:194	79.05500:12 81.06915:12 91.05110:12 93.06923:12 105.06937:36 109.10145:12 117.06948:24 128.05786:12 129.06963:24 131.08240:12 133.10191:12 142.07524:12 143.08449:24 145.10345:12 147.11759:12 149.13789:12 155.08221:12 157.09874:12 161.12805:12 171.11845:12 213.16141:24 243.20999:12 269.22539:24 287.23260:12 287.24181:24
1176	4.001	287.237	low score: NAOrn 10:0	[M+H]+	null	0.01	TRUE	4.14	287.233	C15H30N2O3	NAOrn	WALYGZUGCXBQJI-UHFFFAOYSA-N	O=C(NC(C(=O)O)CCCN)CCCCCCCCC	520	TRUE	TRUE	FALSE	Normalized unit: pmol_per_10E6_cells; Annotation method: Msp20221205132019_conventional_converted_dev_1	FALSE	FALSE	1176	0	1	0.96	0	0.02	null	2	null	0.49	37.52	190423_TT1_Hclass_WK_Feces_031_A036_Pos	287.23572:2893 288.24039:791 289.24505:182	77.03718:12 79.05348:36 81.06884:68 91.05291:36 93.06829:36 95.08643:60 97.10476:12 100.07626:24 105.06937:48 107.08148:24 109.09908:24 111.07799:12 115.05232:12 115.05867:12 117.06542:12 119.08285:36 121.09905:36 129.06901:12 130.07643:12 131.08514:24 133.09890:12 135.11520:24 141.07039:12 142.07617:24 143.08269:24 145.10093:48 145.11369:12 147.08110:12 147.11854:12 149.13143:12 156.08697:12 157…
1177	4.435	287.237	low score: NAGly 13:1	[M+NH4]+	null	0.01	TRUE	4.56	287.233	C15H27NO3	NAGly	NKFDRHDWOXQAMT-UHFFFAOYSA-N	O=C(O)CNC(=O)CCCCCCCC=CCCC	520	TRUE	TRUE	FALSE	Normalized unit: pmol_per_10E6_cells; Annotation method: Msp20221205132019_conventional_converted_dev_1	FALSE	FALSE	1177	0	1	0.95	0	0.05	null	1	null	0.49	31.86	190423_TT1_Hclass_WK_Feces_047_A109_Pos	287.23624:4779 288.24090:873 289.24557:101	79.05252:24 81.07432:12 85.06163:12 91.05302:36 93.06881:24 95.08744:12 105.06905:24 107.08159:12 111.07820:12 119.08395:12 121.10032:24 131.08676:12 133.10168:36 142.08064:12 143.09015:12 144.09481:12 147.11118:12 149.13213:12 157.10125:36 159.11373:36 161.13077:24 163.14700:12 171.11369:12 173.13133:24 185.12742:24 187.14302:24 189.16233:12 199.14832:24 213.16701:24 227.18323:12 269.21638:12 26…
1178	1.786	287.243	Unknown	[M+H]+	null	0.01	TRUE	null	null	null	null	null	null	999	FALSE	FALSE	FALSE	Normalized unit: pmol_per_10E6_cells	FALSE	FALSE	1178	0	0	null	null	null	null	null	null	null	21.28	190404_TT1_Hclass_WK_Feces_057_C101_Pos	287.24316:1812 288.24783:366 289.25250:24	72.04360:36 72.08162:12 81.07029:12 84.08002:12 100.07524:342 171.14821:66
1179	1.361	287.243	Unknown	[M+H]+	null	0.01	TRUE	null	null	null	null	null	null	999	FALSE	FALSE	FALSE	Normalized unit: pmol_per_10E6_cells	FALSE	FALSE	1179	0	0	null	null	null	null	null	null	null	30.88	190328_TT1_Hclass_WK_Feces_043_B068_Pos	287.24326:5833 288.24792:905 289.25259:125	72.04267:183 72.08145:12 84.07987:12 99.76629:12 100.07500:471 112.11332:24 129.13974:12 154.05636:12 171.15099:128 178.07311:12 179.08295:24 189.06823:12 205.05569:12 210.11490:12
1180	0.806	287.243	Unknown	[M+H]+	null	0.01	TRUE	null	null	null	null	null	null	999	FALSE	FALSE	FALSE	Normalized unit: pmol_per_10E6_cells	FALSE	FALSE	1180	0	0	null	null	null	null	null	null	null	22.52	190404_TT1_Hclass_WK_Feces_054_B003_Pos	287.24350:2813 288.24817:404 289.25284:46	72.04316:65 72.07924:12 72.08426:12 83.05962:12 84.08133:12 99.76296:12 100.07463:625 112.11213:24 171.14815:79
1181	1.082	287.244	Unknown	[M+H]+	null	0.01	TRUE	null	null	null	null	null	null	999	FALSE	FALSE	FALSE	Normalized unit: pmol_per_10E6_cells	FALSE	FALSE	1181	0	0	null	null	null	null	null	null	null	39.28	190328_TT1_Hclass_WK_Feces_056_B054_Pos	287.24353:10341 288.24820:1887 289.25287:159	72.04378:192 72.08352:12 84.07769:48 99.76119:36 100.07507:1776 100.78252:12 101.07786:12 110.09609:12 112.11190:36 171.14849:199 208.09843:12 219.09267:12
1182	6.09	287.257	Unknown	[M+H]+	null	0.08	TRUE	null	null	null	null	null	null	999	FALSE	FALSE	FALSE	Normalized unit: pmol_per_10E6_cells	FALSE	FALSE	1182	0	0	null	null	null	null	null	null	null	25.89	190423_TT1_Hclass_WK_Feces_056_A039_Pos	287.25677:7284 288.26144:1165 289.26611:279	77.03771:48 79.05338:48 81.06962:48 83.08506:12 91.05218:12 93.06899:48 95.08608:24 107.08866:12 121.10176:24 135.11996:12
1183	4.742	287.257	Unknown	[M+H]+	null	0.01	TRUE	null	null	null	null	null	null	999	FALSE	FALSE	FALSE	Normalized unit: pmol_per_10E6_cells	FALSE	FALSE	1183	0	0	null	null	null	null	null	null	null	25.29	190404_TT1_Hclass_WK_Feces_015_B007_Pos	287.25742:5050 288.26208:757 289.26675:155	79.05461:12 81.07035:12 93.06649:12 135.11471:12
1184	5.754	287.257	Unknown	[M+H]+	null	0.02	TRUE	null	null	null	null	null	null	999	FALSE	FALSE	FALSE	Normalized unit: pmol_per_10E6_cells	FALSE	FALSE	1184	0	0	null	null	null	null	null	null	null	56.57	190404_TT1_Hclass_WK_Feces_022_C008_Pos	287.25745:10284 288.26211:1843 289.26678:302	77.03815:12 79.05404:36 81.06934:159 83.08595:24 91.05430:12 93.06835:63 95.08422:172 97.10086:24 100.07340:12 107.08646:24 109.10072:24 121.10161:24 135.11623:24 159.11555:12 287.25274:12
1185	5.918	287.258	Unknown	[M+H]+	null	0.02	TRUE	null	null	null	null	null	null	999	FALSE	FALSE	FALSE	Normalized unit: pmol_per_10E6_cells	FALSE	FALSE	1185	0	0	null	null	null	null	null	null	null	48.49	190423_TT1_Hclass_WK_Feces_017_B033_Pos	287.25793:32206 288.26260:5608 289.26727:839	71.08851:24 73.06418:24 77.03702:24 79.05358:60 81.06967:119 83.08684:60 85.09961:36 91.05761:24 93.06938:92 95.08430:60 97.06448:24 97.10074:48 106.74185:12 107.08443:48 109.10099:24 111.07911:12 111.11598:24 121.10210:48 123.11732:12 125.09708:24 126.09849:12 135.11571:60 139.11093:12 149.13110:36 153.12663:12 163.14914:24 167.14665:12 177.16185:24 219.21021:12 237.21300:12
1186	6.792	287.271	Unknown	[M+H]+	null	0.03	TRUE	null	null	null	null	null	null	999	FALSE	FALSE	FALSE	Normalized unit: pmol_per_10E6_cells	FALSE	FALSE	1186	0	0	null	null	null	null	null	null	null	59.06	190404_TT1_Hclass_WK_Feces_022_C008_Pos	287.27145:18711 288.27612:4430 289.28079:291	77.03797:75 79.05328:127 81.06932:181 83.08381:24 83.08988:24 91.05447:220 93.06961:204 95.08418:190 97.10042:12 105.06836:269 107.08437:107 109.10192:24 111.11657:12 118.06633:12 119.08367:60 121.10171:159 123.11663:24 131.08203:12 132.09045:12 133.10094:60 135.11578:100 145.10113:24 147.11512:60 149.13242:36 161.13116:48 163.14786:24 173.13221:12 175.14853:48 177.15890:48 189.16388:36 191.18011…
1188	6.589	287.272	Unknown	[M+H]+	null	0.03	TRUE	null	null	null	null	null	null	999	FALSE	FALSE	FALSE	Normalized unit: pmol_per_10E6_cells	FALSE	FALSE	1188	0	0	null	null	null	null	null	null	null	64.36	190401_TT1_Hclass_WK_Feces_044_C090_Pos	287.27267:12931 288.27734:2608 289.28201:468	71.08510:24 77.03760:60 79.05355:153 81.06899:159 83.08408:36 85.09936:12 91.05248:147 93.06908:294 95.08479:152 97.09756:60 105.03953:12 105.06857:92 107.08548:71 109.10085:36 117.06743:12 119.08570:48 121.10018:66 121.11063:12 123.11631:12 131.08199:12 133.09970:75 135.11705:106 145.10247:12 147.11533:36 149.12896:24 149.13863:24 161.13189:60 163.14585:24 175.14625:48 177.16335:12 189.16394:24 …
1189	3.651	288.113	Unknown	[M+H]+	null	0	TRUE	null	null	null	null	null	null	999	FALSE	FALSE	FALSE	Normalized unit: pmol_per_10E6_cells	FALSE	FALSE	1189	0	0	null	null	null	null	null	null	null	24.47	190401_TT1_Hclass_WK_Feces_053_A077_Pos	288.11282:2609 289.11749:410 290.12216:52	91.05438:12 115.05634:12 116.05413:12 119.08561:12 120.04440:24 129.05378:12 132.05187:12 142.06372:24 143.06375:12 144.08180:12 145.03838:12 146.06342:12 149.06508:12 167.05819:36 169.07594:60 170.05393:12 171.06091:12 188.05663:12 204.08529:12 215.07413:12 216.07689:36 218.08351:24 219.09629:12 242.09144:12 243.09234:36 244.08595:24 245.09110:12 246.07099:12 246.09410:12 253.07240:12 261.09854:…
1190	3.608	288.159	Unknown	[M+H]+	null	0.27	TRUE	null	null	null	null	null	null	999	FALSE	FALSE	FALSE	Normalized unit: pmol_per_10E6_cells	FALSE	FALSE	1190	0	0	null	null	null	null	null	null	null	180.05	190423_TT1_Hclass_WK_Feces_032_B039_Pos	288.15948:491612 289.16415:87923 290.16882:8623	70.02691:48 70.06350:211 70.07287:36 70.15864:12 70.30798:12 70.36094:12 70.43864:12 74.01617:24 75.02083:12 76.79373:24 76.80066:24 77.03782:2957 78.03720:12 79.05346:324 81.03380:36 81.11884:12 82.06583:12 83.04852:36 83.81958:12 84.08009:3809 84.77560:24 85.14347:12 85.82720:159 85.83752:60 85.84365:12 86.05613:12 86.07435:10 86.09609:42939 86.32644:12 86.34860:12 86.35817:24 86.38968:12 86.40…
1191	3.042	288.16	Unknown	[M+H]+	null	0.04	TRUE	null	null	null	null	null	null	999	FALSE	FALSE	FALSE	Normalized unit: pmol_per_10E6_cells	FALSE	FALSE	1191	0	0	null	null	null	null	null	null	null	84.19	190401_TT1_Hclass_WK_Feces_020_A081_Pos	288.15967:20429 289.16434:3650 290.16900:371	70.06315:12 78.04558:12 80.04698:12 81.06990:12 84.08057:24 86.09690:60 89.03938:12 91.05405:70 94.04174:60 96.08377:12 103.05518:12 104.06402:12 105.06576:24 107.04924:24 110.06167:12 112.07367:36 115.05387:681 116.06237:36 117.03083:12 117.06954:36 118.04186:12 119.07957:12 119.08424:24 122.03551:85 122.06280:12 122.09572:12 124.10837:12 128.06008:24 129.06736:36 131.04806:210 132.05608:122 133…
1192	2.643	288.16	Unknown	[M+H]+	null	0.09	TRUE	null	null	null	null	null	null	999	FALSE	FALSE	FALSE	Normalized unit: pmol_per_10E6_cells	FALSE	FALSE	1192	0	0	null	null	null	null	null	null	null	205.07	190401_TT1_Hclass_WK_Feces_038_B073_Pos	288.15973:72880 289.16440:12233 290.16906:1375	70.06165:12 70.06828:36 77.03726:48 78.04523:48 79.05283:48 80.05129:12 81.03354:12 81.05502:12 81.06908:24 82.06309:12 83.05118:12 84.07924:166 86.09474:169 86.76180:12 89.03736:125 91.05354:214 94.04007:298 94.06012:24 95.04050:12 95.08534:12 96.04280:24 96.07787:12 100.07496:12 103.05005:60 103.06229:12 104.06308:60 105.03176:12 105.06885:48 107.04935:36 109.05136:12 109.06020:24 112.07441:110…
1193	1.413	288.217	low score: CAR 8:0	[M+H]+	null	0	TRUE	1.37	288.217	C15H29NO4	CAR	CXTATJFJDMJMIY-UHFFFAOYSA-N	O=C([O-])CC(OC(=O)CCCCCCC)C[N+](C)(C)C	520	TRUE	TRUE	FALSE	Normalized unit: pmol_per_10E6_cells; Annotation method: Msp20221205132019_conventional_converted_dev_1	FALSE	FALSE	1193	0	1	1	0.08	0.08	0.17	2	2	1.43	27.28	190401_TT1_Hclass_WK_Feces_035_B089_Pos	288.21661:2655 289.22128:403 290.22595:75	85.02771:60 85.03688:12 100.07798:12 139.05583:12 141.07254:12 146.03497:12 147.04055:12 149.02265:12 151.05769:12 152.06308:12 153.01926:36 168.05527:24 168.06487:12 169.06608:24 171.04125:12 183.04189:12 215.07133:24 243.05800:12 253.05240:24 253.06229:12 271.06450:36
1194	4.483	288.253	low score: SPB 16:1;O3	[M+H]+	null	0	TRUE	4.71	288.253	C16H33NO3	PhytoSph	BAZATHGLKPSAQL-UHFFFAOYSA-N	OCC(N)C(O)C(O)CCCC=CCCCCCCC	520	TRUE	TRUE	FALSE	Normalized unit: pmol_per_10E6_cells; Annotation method: Msp20221205132019_conventional_converted_dev_1	FALSE	FALSE	1194	0	0.99	1	null	null	null	4	null	0.5	50.61	190401_TT1_Hclass_WK_Feces_012_A083_Pos	288.25269:4493 289.25735:709 290.26202:144	71.08378:12 79.05395:12 81.06865:80 91.05389:24 93.07074:24 93.07732:12 95.08579:48 95.09303:24 109.10001:90 119.08798:24 120.10164:12 121.09710:12 123.11559:24 135.11365:36 137.13424:12 147.11452:12 179.14164:12 214.24500:24 214.25899:24 217.19327:36 288.28807:95
1195	4.137	288.253	low score: SPB 16:1;O3	[M+H]+	null	0.28	TRUE	4.71	288.253	C16H33NO3	PhytoSph	BAZATHGLKPSAQL-UHFFFAOYSA-N	OCC(N)C(O)C(O)CCCC=CCCCCCCC	520	TRUE	TRUE	FALSE	Normalized unit: pmol_per_10E6_cells; Annotation method: Msp20221205132019_conventional_converted_dev_1	FALSE	FALSE	1195	0	0.97	1	null	null	null	4	null	0.49	64.35	190328_TT1_Hclass_WK_Feces_QC_Pos_07	288.25333:4327 289.25799:515 290.26266:0	79.05166:24 81.06654:48 83.08541:36 85.06355:12 85.09914:72 91.05520:24 93.07107:36 95.08604:48 97.06617:12 97.10135:48 105.06999:12 107.08277:36 109.09988:36 113.09566:48 119.05824:12 119.09040:12 121.09964:12 123.11142:24 133.09868:48 135.11364:24 141.13035:12 147.11608:12 151.14889:12 161.13449:12 217.19473:24 253.22214:12
1196	6.687	288.288	C17-Sphinganine	[M+H]+	null	0.01	TRUE	6.145	288.29	C17H37NO2	Others	KFQUQCFJDMSIJF-UHFFFAOYNA-N	CCCCCCCCCCCCCCC(O)C(N)CO	330	TRUE	TRUE	TRUE	Normalized unit: pmol_per_10E6_cells; Annotation method: Msp20221205132019_conventional_converted_dev_1	FALSE	FALSE	1196	0	0.97	1	0.07	0.41	0.08	16	0.06	0.61	44	190328_TT1_Hclass_WK_Feces_001_B060_Pos	288.28888:2217 289.29355:511 290.29821:231	95.08321:12 135.11258:12
1197	6.368	288.288	low score: SPB 17:0;O2	[M+H]+	null	0.01	TRUE	6.12	288.29	C17H37NO2	DHSph	KFQUQCFJDMSIJF-UHFFFAOYSA-N	OCC(N)C(O)CCCCCCCCCCCCCC	520	TRUE	TRUE	FALSE	Normalized unit: pmol_per_10E6_cells; Annotation method: Msp20221205132019_conventional_converted_dev_1	FALSE	FALSE	1197	0	0.99	1	0.01	0.06	0.21	5	0.2	0.65	39.38	190328_TT1_Hclass_WK_Feces_009_B051_Pos	288.28876:4140 289.29343:825 290.29809:81	74.06100:12 77.03925:12 223.63965:12 223.89993:12 224.07319:12 224.30325:12 226.20812:12 226.40185:12 226.79943:12 226.98834:36 227.21169:12 228.05853:24 228.21218:12 228.36095:24 228.61453:12 270.28104:12
1198	5.757	288.289	RIKEN P-VS1 ID-1062 from Mouse_Aorta_WT_N_Ctr	[M+H]+	null	0.13	TRUE	5.5	288.29	null	Unknown	null	null	330	TRUE	TRUE	TRUE	Normalized unit: pmol_per_10E6_cells; Annotation method: Msp20221205132019_conventional_converted_dev_1	FALSE	FALSE	1198	0	0.99	1	0.86	0.92	0.87	11	0.64	1.15	46.48	190423_TT1_Hclass_WK_Feces_052_A035_Pos	288.28906:2977 289.29373:595 290.29840:63	70.06571:48 71.08534:12 79.05209:12 88.07614:99 102.08743:12 106.08478:109 270.28329:12 288.28911:220
1199	4.514	288.289	RIKEN P-VS1 ID-1062 from Mouse_Aorta_WT_N_Ctr	[M+H]+	null	0.03	TRUE	5.5	288.29	null	Unknown	null	null	330	TRUE	TRUE	TRUE	Normalized unit: pmol_per_10E6_cells; Annotation method: Msp20221205132019_conventional_converted_dev_1	FALSE	FALSE	1199	0	0.88	1	0.32	0.75	0.62	11	0.45	0.9	38.44	190401_TT1_Hclass_WK_Feces_015_B083_Pos	288.28931:7744 289.29397:1226 290.29864:134	70.06719:12 71.08830:24 72.07995:12 75.04219:12 81.06727:12 81.07296:12 83.08980:12 84.08029:138 85.09906:12 95.08514:36 102.08967:36 102.09827:12 109.10035:24 118.08297:24 119.08076:24 120.10070:85 137.13175:12 147.11362:12 212.23235:12 213.56579:12 214.25523:131 287.37035:12 288.28682:1037
1200	5.935	288.289	SPB 17:0;O2	[M+H]+	null	0.16	TRUE	6.12	288.29	C17H37NO2	DHSph	KFQUQCFJDMSIJF-UHFFFAOYSA-N	OCC(N)C(O)CCCCCCCCCCCCCC	310	TRUE	TRUE	TRUE	Normalized unit: pmol_per_10E6_cells; Annotation method: Msp20221205132019_conventional_converted_dev_1	FALSE	FALSE	1200	0	1	1	0.84	0.92	0.99	5	2	1.89	117.16	190401_TT1_Hclass_WK_Feces_004_A075_Pos	288.28925:6896 289.29391:1148 290.29858:169	79.05189:12 81.06895:36 83.08589:24 95.08133:36 95.08963:24 97.10378:12 240.26648:87 252.27004:36 270.27491:48
1201	6.074	288.289	SPB 17:0;O2	[M+H]+	null	0.73	TRUE	6.12	288.29	C17H37NO2	DHSph	KFQUQCFJDMSIJF-UHFFFAOYSA-N	OCC(N)C(O)CCCCCCCCCCCCCC	310	TRUE	TRUE	TRUE	Normalized unit: pmol_per_10E6_cells; Annotation method: Msp20221205132019_conventional_converted_dev_1; Tag: Confirmed	FALSE	FALSE	1201	0	1	1	0.92	0.93	0.97	5	2	1.9	170.84	190404_TT1_Hclass_WK_Feces_049_C097_Pos	288.28915:4544 289.29382:890 290.29849:126	81.06892:36 95.08487:12 95.09314:24 149.06283:12 240.26317:36 240.27384:36 252.26847:12 270.27981:48
1202	7.935	288.29	C17-Sphinganine	[M+H]+	null	0.24	TRUE	6.145	288.29	C17H37NO2	Others	KFQUQCFJDMSIJF-UHFFFAOYNA-N	CCCCCCCCCCCCCCC(O)C(N)CO	330	TRUE	TRUE	TRUE	Normalized unit: pmol_per_10E6_cells; Annotation method: Msp20221205132019_conventional_converted_dev_1	FALSE	FALSE	1202	0	0.67	1	0.17	0.23	0.25	16	0.63	0.84	98.73	190408_TT1_Hclass_WK_Feces_013_B012_Pos	288.28876:37154 289.29343:5607 290.29809:843	71.04990:48 71.08435:36 73.06536:24 77.03837:12 79.05604:24 81.06845:24 83.08450:60 85.10093:12 89.05876:36 91.05443:12 93.06651:24 95.08501:36 97.06514:24 97.09994:36 103.07382:60 107.08320:12 109.09933:24 111.11651:12 117.09249:24 119.08406:24 121.09864:12 125.09961:12 125.13100:12 131.10762:12 135.12496:12 153.12326:24 167.14231:12 271.26037:92 288.29431:12
1203	8.059	288.325	Unknown	[M+H]+	null	0.03	TRUE	null	null	null	null	null	null	999	FALSE	FALSE	FALSE	Normalized unit: pmol_per_10E6_cells	FALSE	FALSE	1203	0	0	null	null	null	null	null	null	null	262.77	190404_TT1_Hclass_WK_Feces_038_B006_Pos	288.32523:5258 289.32989:937 290.33456:111	91.05606:36 119.08640:24
1204	3.361	289.128	Unknown	[M+H]+	null	0	TRUE	null	null	null	null	null	null	999	FALSE	FALSE	FALSE	Normalized unit: pmol_per_10E6_cells	FALSE	FALSE	1204	0	0	null	null	null	null	null	null	null	54.7	190401_TT1_Hclass_WK_Feces_035_B089_Pos	289.12772:2903 290.13238:433 291.13705:78	129.07002:12 163.05298:12 165.06845:86 166.07835:60 193.08098:12 203.04238:60
1205	1.476	289.19	Unknown	[M+H]+	null	0.01	TRUE	null	null	null	null	null	null	999	FALSE	FALSE	FALSE	Normalized unit: pmol_per_10E6_cells	FALSE	FALSE	1205	0	0	null	null	null	null	null	null	null	62.89	190408_TT1_Hclass_WK_Feces_035_C017_Pos	289.19009:4475 290.19476:862 291.19943:1565	96.07667:12 106.07131:12 121.03679:12 122.06401:12 124.07442:12 133.05468:24 134.05784:24 142.06532:12 146.05693:36 146.06326:12 146.07881:12 147.06666:12 160.06030:24 160.07496:73 161.06493:12 161.07695:12 172.06734:12 173.07225:24 174.08040:12 175.08529:24 176.09865:12 177.10187:24 187.08618:36 188.08952:12 189.09280:36 189.10455:48 200.09402:12 200.45643:12 201.10141:929 202.11674:12 215.11807…
1206	3.819	289.19	Unknown	[M+H]+	null	0.07	TRUE	null	null	null	null	null	null	999	FALSE	FALSE	FALSE	Normalized unit: pmol_per_10E6_cells	FALSE	FALSE	1206	0	0	null	null	null	null	null	null	null	45.3	190328_TT1_Hclass_WK_Feces_031_C058_Pos	289.19046:5674 290.19513:1055 291.19980:232	77.04012:24 79.05353:36 80.04756:12 80.05446:12 81.06705:12 91.05474:24 92.07004:12 93.05680:24 93.06840:12 94.06466:12 96.08136:12 104.04904:12 105.06871:36 106.06471:24 107.07048:24 107.07988:24 108.08148:12 117.05777:24 119.07722:12 120.07996:12 122.09532:147 124.07697:24 131.06938:12 132.07948:24 134.09559:141 135.06460:24 136.07628:60 144.08530:12 148.07552:24 149.08282:48 149.61547:24 149.6…
1208	4.445	289.226	Unknown	[M+H]+	null	0	TRUE	null	null	null	null	null	null	999	FALSE	FALSE	FALSE	Normalized unit: pmol_per_10E6_cells	FALSE	FALSE	1208	0	0	null	null	null	null	null	null	null	33.59	190423_TT1_Hclass_WK_Feces_004_A041_Pos	289.22641:3840 290.23108:782 291.23575:122	84.07864:48 91.05311:188 96.08839:12 111.07804:12 114.09071:12 120.08030:12 170.15139:36 174.12774:12 289.22741:12
1210	5.941	289.252	low score: NAGly 13:0	[M+NH4]+	null	0.01	TRUE	5.06	289.249	C15H29NO3	NAGly	BTHNNPTZHGZNAO-UHFFFAOYSA-N	O=C(O)CNC(=O)CCCCCCCCCCCC	520	TRUE	TRUE	FALSE	Normalized unit: pmol_per_10E6_cells; Annotation method: Msp20221205132019_conventional_converted_dev_1	FALSE	FALSE	1210	0	0.91	0.95	null	null	null	1	null	0.47	72.9	210202_TT1_Iclass_WK_Feces_003_A002_Pos	289.25186:3297 290.25653:730 291.26120:107	70.06481:12 77.03833:12 79.05471:36 80.06293:12 81.07066:36 91.05398:24 93.06956:24 95.08379:36 105.07160:36 107.08353:24 107.09013:12 109.10135:36 119.08202:48 121.10438:12 123.11717:12 130.07241:12 131.08425:12 133.10109:12 137.13657:12 145.10505:12 147.11642:24 159.12212:12 161.13226:12 163.15413:12 173.13202:12 227.18612:12 229.19358:12
1211	6.819	289.252	low score: NAGly 13:0	[M+NH4]+	null	0.01	TRUE	5.06	289.249	C15H29NO3	NAGly	BTHNNPTZHGZNAO-UHFFFAOYSA-N	O=C(O)CNC(=O)CCCCCCCCCCCC	520	TRUE	TRUE	FALSE	Normalized unit: pmol_per_10E6_cells; Annotation method: Msp20221205132019_conventional_converted_dev_1	FALSE	FALSE	1211	0	0.68	0.94	null	null	null	1	null	0.43	43.66	190401_TT1_Hclass_WK_Feces_051_A092_Pos	289.25198:1531 290.25665:404 291.26132:38	77.03613:12 79.05580:12 81.06938:24 91.05800:12 93.06740:12 95.08478:24 103.05059:12 105.06811:12 107.07761:12 107.08777:12 109.10351:24 119.08382:36 121.09544:12 121.10546:24 159.12344:12 161.13311:24 189.15570:12
1212	5.316	289.254	low score: NAGly 13:0	[M+NH4]+	null	0.49	TRUE	5.06	289.249	C15H29NO3	NAGly	BTHNNPTZHGZNAO-UHFFFAOYSA-N	O=C(O)CNC(=O)CCCCCCCCCCCC	520	TRUE	TRUE	FALSE	Normalized unit: pmol_per_10E6_cells; Annotation method: Msp20221205132019_conventional_converted_dev_1	FALSE	FALSE	1212	0	0.99	0.95	0	0.22	null	1	null	0.51	316.84	190423_TT1_Hclass_WK_Feces_047_A109_Pos	289.25195:2608 290.25662:631 291.26129:82	78.04125:12 91.05527:12 95.08775:12 107.08740:12 145.09792:12 159.11184:12 289.25626:12
1213	4.164	289.256	low score: NAGly 13:0	[M+NH4]+	null	0.01	TRUE	5.06	289.249	C15H29NO3	NAGly	BTHNNPTZHGZNAO-UHFFFAOYSA-N	O=C(O)CNC(=O)CCCCCCCCCCCC	520	TRUE	TRUE	FALSE	Normalized unit: pmol_per_10E6_cells; Annotation method: Msp20221205132019_conventional_converted_dev_1	FALSE	FALSE	1213	0	0.91	0.96	null	null	null	1	null	0.47	61.94	190423_TT1_Hclass_WK_Feces_031_A036_Pos	289.25162:2504 290.25629:0 291.26095:252	77.03665:12 79.05285:24 81.07093:48 91.05462:24 95.08430:36 105.07084:12 119.08613:36 121.10222:24 131.08397:12 133.09499:12 145.09855:24 157.10293:12 189.09170:12
1215	6.665	289.273	Unknown	[M+H]+	null	0.03	TRUE	null	null	null	null	null	null	999	FALSE	FALSE	FALSE	Normalized unit: pmol_per_10E6_cells	FALSE	FALSE	1215	0	0	null	null	null	null	null	null	null	91.13	190401_TT1_Hclass_WK_Feces_011_B084_Pos	289.27283:13910 290.27749:2892 291.28216:393	71.08627:48 75.04529:36 83.08393:12 85.09960:24
1216	7.444	289.288	Unknown	[M+H]+	null	0.01	TRUE	null	null	null	null	null	null	999	FALSE	FALSE	FALSE	Normalized unit: pmol_per_10E6_cells	FALSE	FALSE	1216	0	0	null	null	null	null	null	null	null	68.26	190404_TT1_Hclass_WK_Feces_022_C008_Pos	289.28833:6519 290.29300:1699 291.29767:156	77.03788:60 79.05378:60 81.06797:48 91.05375:48 93.06826:92 95.08720:36 107.08494:24 121.10112:12 135.11501:24
1217	1.604	290.153	Unknown	[M+H]+	null	0.01	TRUE	null	null	null	null	null	null	999	FALSE	FALSE	FALSE	Normalized unit: pmol_per_10E6_cells	FALSE	FALSE	1217	0	0	null	null	null	null	null	null	null	58.73	190401_TT1_Hclass_WK_Feces_015_B083_Pos	290.15332:4281 291.15799:852 292.16266:79	91.05289:340 115.05431:36 127.05257:12 130.06587:12 139.05398:12 141.07119:36 154.06582:36 155.06075:12 155.07434:24 155.08783:12 156.08373:12 161.05894:24 166.06067:12 167.07282:115 168.08046:110 169.09101:12 190.07818:12 202.07851:24 203.08976:12 204.09685:12 205.08332:12 215.07985:12 217.09922:12 228.09324:24 229.08962:12 230.09553:48 230.10665:12 231.10933:24 243.10581:12 244.11280:24 245.343…
1218	3.782	290.174	Unknown	[M+H]+	null	0.02	TRUE	null	null	null	null	null	null	999	FALSE	FALSE	FALSE	Normalized unit: pmol_per_10E6_cells	FALSE	FALSE	1218	0	0	null	null	null	null	null	null	null	142.29	190328_TT1_Hclass_WK_Feces_042_C062_Pos	290.17441:24136 291.17908:3773 292.18374:531	70.06500:60 77.03827:36 79.05492:24 83.04843:12 84.07983:115 85.09214:12 85.82135:24 86.09603:2097 91.05363:48 93.06746:12 98.09877:24 103.05424:216 105.03542:12 105.06875:36 107.04749:60 112.07395:540 117.07338:12 119.04472:12 119.08651:24 124.10762:24 126.09138:12 128.05912:12 129.07181:24 131.04791:577 131.06820:12 131.08506:12 132.05440:24 133.06402:64 135.04258:476 145.06346:12 147.08013:133…
1219	5.322	290.256	low score: SPB 16:0;O3	[M+H]+	null	0.21	TRUE	5.33	290.269	C16H35NO3	PhytoSph	OCHZTELGZBWSJD-UHFFFAOYSA-N	OCC(N)C(O)C(O)CCCCCCCCCCCC	520	TRUE	TRUE	FALSE	Normalized unit: pmol_per_10E6_cells; Annotation method: Msp20221205132019_conventional_converted_dev_1	FALSE	FALSE	1219	0	1	0.99	0.22	0.83	0.34	4	0.25	0.85	177.02	190404_TT1_Hclass_WK_Feces_014_B094_Pos	290.26773:1062 291.27240:279 292.27707:31	83.08608:12 254.24453:24
1220	4.044	290.268	low score: SPB 16:0;O3	[M+H]+	null	0	TRUE	5.33	290.269	C16H35NO3	PhytoSph	OCHZTELGZBWSJD-UHFFFAOYSA-N	OCC(N)C(O)C(O)CCCCCCCCCCCC	520	TRUE	TRUE	FALSE	Normalized unit: pmol_per_10E6_cells; Annotation method: Msp20221205132019_conventional_converted_dev_1	FALSE	FALSE	1220	0	0.81	1	null	null	null	4	null	0.47	129.77	190423_TT1_Hclass_WK_Feces_002_A050_Pos	290.26804:4582 291.27270:611 292.27737:106	71.08496:24 77.03568:12 79.05396:48 81.06881:60 83.04890:12 83.08437:60 85.09974:12 91.05549:12 93.06910:74 95.08427:63 96.78778:12 97.06422:24 97.09860:121 107.08412:60 109.09968:24 111.07886:24 111.11330:12 121.09971:72 123.11609:36 125.13025:12 135.11746:48 139.11075:24 143.10600:12 149.12839:48 153.12986:24 163.14939:36 165.16495:12 167.14188:12 177.16270:24 181.15574:36 219.20221:24 219.2084…
1221	5.478	290.268	low score: SPB 16:0;O3	[M+H]+	null	0.27	TRUE	5.33	290.269	C16H35NO3	PhytoSph	OCHZTELGZBWSJD-UHFFFAOYSA-N	OCC(N)C(O)C(O)CCCCCCCCCCCC	520	TRUE	TRUE	FALSE	Normalized unit: pmol_per_10E6_cells; Annotation method: Msp20221205132019_conventional_converted_dev_1	FALSE	FALSE	1221	0	1	0.99	0.02	0.11	0.15	4	0.25	0.67	80.04	190401_TT1_Hclass_WK_Feces_033_B078_Pos	290.26797:3094 291.27264:895 292.27731:205	223.43803:12 223.65612:24 224.06246:12 224.24734:24 224.45331:12 224.85292:12 225.95682:12 226.20895:12 226.22056:12 226.38415:12 226.63816:12 226.88269:12 227.84963:12 228.04656:24
1222	4.203	290.269	low score: SPB 16:0;O3	[M+H]+	null	0.44	TRUE	5.33	290.269	C16H35NO3	PhytoSph	OCHZTELGZBWSJD-UHFFFAOYSA-N	OCC(N)C(O)C(O)CCCCCCCCCCCC	520	TRUE	TRUE	FALSE	Normalized unit: pmol_per_10E6_cells; Annotation method: Msp20221205132019_conventional_converted_dev_1	FALSE	FALSE	1222	0	0.87	1	null	null	null	4	null	0.48	183.54	190328_TT1_Hclass_WK_Feces_054_C056_Pos	290.26852:23922 291.27319:4166 292.27786:457	70.86569:12 71.04828:36 71.08446:236 73.06469:36 77.03753:36 79.05347:258 81.06955:484 83.04793:48 83.08440:513 85.06408:24 85.10000:130 87.08177:12 91.05261:60 93.06935:369 95.08454:279 97.06298:209 97.09997:381 99.07845:24 101.05966:24 105.06977:24 107.08480:353 109.09962:109 111.07816:48 111.11578:106 113.09608:12 115.07367:24 115.10867:24 121.09932:202 123.11520:110 125.09537:48 125.13241:12 …
1223	6.994	290.284	Unknown	[M+H]+	null	0.01	TRUE	null	null	null	null	null	null	999	FALSE	FALSE	FALSE	Normalized unit: pmol_per_10E6_cells	FALSE	FALSE	1223	0	0	null	null	null	null	null	null	null	99.79	190404_TT1_Hclass_WK_Feces_045_C003_Pos	290.28381:6934 291.28848:1653 292.29315:222	77.03596:12 79.05508:122 80.81539:12 81.06881:214 83.08388:24 91.05370:36 93.06929:184 95.08385:73 97.09861:12 105.06908:24 107.08392:48 107.09076:12 109.10063:36 119.08278:12 121.10150:60 135.10427:12 135.11569:12 147.11370:12 149.13571:36 161.13197:12
1224	7.121	290.305	Unknown	[M+H]+	null	0.01	TRUE	null	null	null	null	null	null	999	FALSE	FALSE	FALSE	Normalized unit: pmol_per_10E6_cells	FALSE	FALSE	1224	0	0	null	null	null	null	null	null	null	84.72	190401_TT1_Hclass_WK_Feces_055_C081_Pos	290.30511:7546 291.30978:1416 292.31445:160	71.08603:24 83.08742:36 97.09970:36 111.11854:12
1225	4.894	291.122	Unknown	[M+H]+	null	0	TRUE	null	null	null	null	null	null	999	FALSE	FALSE	FALSE	Normalized unit: pmol_per_10E6_cells	FALSE	FALSE	1225	0	0	null	null	null	null	null	null	null	51.09	190404_TT1_Hclass_WK_Feces_059_C005_Pos	291.12186:3711 292.12652:487 293.13119:98	83.04482:12 83.05191:24 133.06351:12 137.09567:12
1226	1.664	291.125	Unknown	[M+H]+	null	0	TRUE	null	null	null	null	null	null	999	FALSE	FALSE	FALSE	Normalized unit: pmol_per_10E6_cells	FALSE	FALSE	1226	0	0	null	null	null	null	null	null	null	114.69	190328_TT1_Hclass_WK_Feces_043_B068_Pos	291.12527:7464 292.12994:1319 293.13461:0	72.07871:36 84.07715:12 95.08648:12 114.09997:12 139.05130:110 140.04759:24 140.06165:36 166.06371:130 166.07959:36 166.53901:24 166.56365:24 167.07179:1975 167.39255:12 168.03311:12 168.08495:12 175.03654:12 178.07469:12 180.08012:12 202.04077:650 202.08633:12 235.07189:12 246.06684:36 250.06538:12 277.07903:12 278.04580:24 278.05856:24 279.05974:12 293.09101:12
1227	0.736	291.149	Unknown	[M+H]+	null	0.01	TRUE	null	null	null	null	null	null	999	FALSE	FALSE	FALSE	Normalized unit: pmol_per_10E6_cells	FALSE	FALSE	1227	0	0	null	null	null	null	null	null	null	231.01	190328_TT1_Hclass_WK_Feces_014_B056_Pos	291.14883:23999 292.15350:5491 293.15817:558	77.03886:12 81.03043:12 83.04858:24 98.05898:12 127.05320:24 127.06183:12 128.05391:12 128.06026:12 139.05702:36 140.04928:24 150.04738:36 151.05279:192 151.58446:24 152.06086:388 153.05442:24 153.06826:276 154.06304:24 155.05958:24 162.03564:12 163.05496:80 164.04619:48 164.06016:48 165.06804:759 166.06507:48 166.07765:36 166.08379:12 167.08421:60 168.05820:12 169.06747:12 176.05819:24 177.05511…
1228	4.888	291.159	Unknown	[M+H]+	null	0.09	TRUE	null	null	null	null	null	null	999	FALSE	FALSE	FALSE	Normalized unit: pmol_per_10E6_cells	FALSE	FALSE	1228	0	0	null	null	null	null	null	null	null	236.28	190404_TT1_Hclass_WK_Feces_047_A094_Pos	291.15872:81666 292.16339:13517 293.16806:1497	71.01290:24 71.08481:358 77.03613:24 78.04383:24 79.05466:12 81.06471:12 89.03732:146 91.05337:36 93.07333:12 94.04132:24 95.08396:36 99.04263:12 99.07907:143 101.03554:12 103.05257:24 106.03933:24 113.06119:12 115.05299:60 117.03240:311 122.03510:48 127.05918:12 128.06226:36 129.06929:60 130.03867:12 131.04607:36 132.05942:12 133.06161:24 134.03578:48 135.04222:24 137.05778:170 139.05612:12 141.…
1229	1.454	291.163	Unknown	[M+2H]2+	null	0.01	TRUE	null	null	null	null	null	null	999	FALSE	FALSE	FALSE	Normalized unit: pmol_per_10E6_cells	FALSE	FALSE	1229	0	0	null	null	null	null	null	null	null	175.21	190423_TT1_Hclass_WK_Feces_005_C033_Pos	291.16266:7951 292.16733:676 293.17199:24	72.07981:333 91.05148:36 97.07435:70 98.05943:149 103.05435:12 107.04791:12 114.10121:86 115.05241:12 115.08496:24 115.10811:12 119.05101:12 129.03134:12 131.12837:120 132.12675:12 133.06471:12 137.05829:12 142.06931:12 143.04857:12 145.06507:24 147.04296:24 150.04916:12 151.05033:12 152.05743:12 157.10865:86 158.03441:24 158.10995:12 159.04414:12 161.05988:24 163.05785:12 164.06280:12 165.06896:…
1230	1.3	291.163	Unknown	[M+2H]2+	null	0.1	TRUE	null	null	null	null	null	null	999	FALSE	FALSE	FALSE	Normalized unit: pmol_per_10E6_cells	FALSE	FALSE	1230	0	0	null	null	null	null	null	null	null	107.62	190328_TT1_Hclass_WK_Feces_036_B055_Pos	291.16278:9370 292.16745:462 293.17212:19	70.06428:12 72.08019:197 89.10880:12 91.05539:36 97.07587:36 98.05868:159 98.08005:12 99.06430:12 107.04898:36 114.09849:126 115.08600:24 121.02997:12 130.03782:24 131.04738:12 131.12732:152 132.13114:12 133.06264:12 140.07056:12 141.03237:24 145.06570:12 147.04242:24 151.05247:24 152.06036:12 157.10721:192 158.03562:36 159.04147:24 161.06003:12 164.06313:12 165.06895:48 166.07102:12 168.05559:24…
1231	1.171	291.163	Unknown	[M+2H]2+	null	0.01	TRUE	null	null	null	null	null	null	999	FALSE	FALSE	FALSE	Normalized unit: pmol_per_10E6_cells	FALSE	FALSE	1231	0	0	null	null	null	null	null	null	null	295.96	190401_TT1_Hclass_WK_Feces_037_B077_Pos	291.16351:24079 292.16818:1232 293.17285:83	70.06346:24 72.08035:762 73.08877:12 77.03892:12 91.05571:12 94.04434:12 97.07521:120 98.05852:490 99.06098:24 101.09287:12 102.04287:12 107.04792:36 114.10228:223 115.05598:24 115.08565:60 115.10838:12 116.09129:12 117.07416:12 119.04756:36 121.02681:24 128.06595:12 129.03404:12 130.04422:36 131.05022:24 131.12898:374 132.05450:12 132.13227:24 137.06190:12 139.04446:12 140.08099:12 141.03291:12 …
1232	0.966	291.164	Unknown	[M+2H]2+	null	0	TRUE	null	null	null	null	null	null	999	FALSE	FALSE	FALSE	Normalized unit: pmol_per_10E6_cells	FALSE	FALSE	1232	0	0	null	null	null	null	null	null	null	1722.57	190328_TT1_Hclass_WK_Feces_027_A056_Pos	291.16376:63942 292.16843:4092 293.17309:97	70.06375:60 72.08018:1606 72.50409:12 73.06314:12 73.07634:12 73.08428:36 74.07352:12 77.03982:36 86.03627:12 86.07142:12 89.10686:12 91.05495:60 93.03689:12 97.07416:226 97.74690:12 97.75314:12 98.05854:1124 98.08014:12 99.06002:24 99.08953:12 101.09091:24 102.04324:12 103.05239:12 105.03142:12 107.04926:83 113.73974:12 114.10186:609 115.05270:36 115.06017:24 115.08555:114 115.10639:60 116.08860…
1233	3.75	291.195	Unknown	[M+H]+	null	0.02	TRUE	null	null	null	null	null	null	999	FALSE	FALSE	FALSE	Normalized unit: pmol_per_10E6_cells	FALSE	FALSE	1233	0	0	null	null	null	null	null	null	null	108.96	190408_TT1_Hclass_WK_Feces_031_C021_Pos	291.19449:25015 292.19916:4560 293.20382:636	77.03624:36 78.04336:12 79.05327:24 83.08470:36 83.08995:24 89.03388:36 89.04118:24 90.04657:24 91.05374:107 93.06834:24 103.05545:24 104.05823:24 105.04816:12 105.06711:111 106.03923:12 107.04827:117 108.05730:71 115.05337:36 116.06100:48 117.03648:12 117.06747:60 119.04419:12 119.05476:12 121.06503:71 127.05324:36 128.06036:60 129.06952:60 130.08197:48 131.04609:60 131.08419:60 132.05700:36 133…
1234	4.303	291.195	Unknown	[M+H]+	null	0.01	TRUE	null	null	null	null	null	null	999	FALSE	FALSE	FALSE	Normalized unit: pmol_per_10E6_cells	FALSE	FALSE	1234	0	0	null	null	null	null	null	null	null	43.68	190408_TT1_Hclass_WK_Feces_023_A016_Pos	291.19504:3719 292.19971:632 293.20437:94	79.05298:36 81.07291:24 91.05396:48 93.07019:12 95.08573:24 105.06945:36 107.08585:24 109.09782:12 115.05417:12 119.05662:12 123.11808:24 133.09974:12 135.08103:827 135.61209:24 143.08150:12 147.07943:12 173.10149:12 175.11686:24
1237	5.951	291.231	Unknown	[M+H]+	null	0.02	TRUE	null	null	null	null	null	null	999	FALSE	FALSE	FALSE	Normalized unit: pmol_per_10E6_cells	FALSE	FALSE	1237	0	0	null	null	null	null	null	null	null	95.75	190404_TT1_Hclass_WK_Feces_022_C008_Pos	291.23141:8040 292.23608:1433 293.24075:9446	71.05165:12 77.03607:24 79.05238:24 81.03281:12 81.07023:48 83.08560:12 85.03039:12 87.04327:12 91.05188:24 93.06869:24 95.04819:221 95.08468:48 105.07007:12 107.08304:24 109.09598:12 112.69768:12 113.05915:228 119.08531:12 121.09661:12 131.08366:24 135.11914:12 159.11815:12 189.16434:12 227.17480:12 231.20562:12 291.22960:12
1239	0.234	291.237	Unknown	[M+H]+	null	0.03	TRUE	null	null	null	null	null	null	999	FALSE	FALSE	FALSE	Normalized unit: pmol_per_10E6_cells	FALSE	FALSE	1239	0	0	null	null	null	null	null	null	null	63.5	190408_TT1_Hclass_WK_Feces_052_A019_Pos	291.23746:2174 292.24213:361 293.24679:37	77.03750:12 83.08429:143 87.04452:12 91.05341:36 93.06879:295 100.11157:12 110.09491:79 111.07877:60 128.10508:573 145.65495:12 146.11661:488
1240	3.361	291.242	Unknown	[M+H]+	null	0.01	TRUE	null	null	null	null	null	null	999	FALSE	FALSE	FALSE	Normalized unit: pmol_per_10E6_cells	FALSE	FALSE	1240	0	0	null	null	null	null	null	null	null	357.89	190423_TT1_Hclass_WK_Feces_004_A041_Pos	291.24243:18455 292.24710:4227 293.25177:525	70.06356:12 72.08045:12 81.06716:12 83.81621:12 84.07954:4188 84.52354:12 84.69971:12 84.82022:12 84.83896:12 85.53767:12 90.76873:12 91.05264:1046 96.07909:24 98.09612:48 106.06620:12 110.09582:73 112.11037:12 120.07910:85 122.05925:119 129.06818:12 142.07114:12 146.09453:36 148.07476:24 148.11416:12 184.16762:213 220.16808:36 291.19926:12 291.24610:24
1241	5.502	291.268	Unknown	[M+H]+	null	0.29	TRUE	null	null	null	null	null	null	999	FALSE	FALSE	FALSE	Normalized unit: pmol_per_10E6_cells	FALSE	FALSE	1241	0	0	null	null	null	null	null	null	null	446.88	190404_TT1_Hclass_WK_Feces_019_C098_Pos	291.26819:351710 292.27286:60677 293.27752:6555	70.48031:12 71.04825:36 71.08593:73 73.06565:36 77.03793:1532 77.76090:12 78.04617:36 78.80053:12 78.81020:24 79.05398:3307 79.19601:12 79.24846:12 79.81597:12 79.99659:12 80.04240:12 80.06364:12 80.81152:24 80.82786:12 81.06948:9087 81.09914:12 81.33752:12 81.51070:12 81.52238:12 81.52999:12 81.54202:12 81.56236:24 81.60539:12 81.65224:24 81.76201:12 81.82991:12 81.91688:12 81.96398:12 82.37090:…
1242	5.964	291.268	Unknown	[M+H]+	null	0.05	TRUE	null	null	null	null	null	null	999	FALSE	FALSE	FALSE	Normalized unit: pmol_per_10E6_cells	FALSE	FALSE	1242	0	0	null	null	null	null	null	null	null	141.95	190423_TT1_Hclass_WK_Feces_050_B049_Pos	291.26828:16139 292.27295:3048 293.27762:398	71.04846:12 73.06483:36 77.03897:48 79.05439:36 81.06875:261 83.08472:24 91.05218:24 91.06228:12 93.06813:75 95.08403:118 97.06754:12 97.10255:48 99.07967:12 105.06892:48 107.08192:148 109.09898:67 111.07960:12 111.11450:12 119.08496:48 121.10002:60 123.11728:48 129.06438:12 133.09767:36 135.11583:48 137.13586:24 145.10373:12 147.11538:36 149.13126:100 151.14985:12 159.11349:12 161.13590:24 163.1…
1243	7.07	291.269	Unknown	[M+H]+	null	0.03	TRUE	null	null	null	null	null	null	999	FALSE	FALSE	FALSE	Normalized unit: pmol_per_10E6_cells	FALSE	FALSE	1243	0	0	null	null	null	null	null	null	null	68.15	190401_TT1_Hclass_WK_Feces_052_B090_Pos	291.26871:5837 292.27338:1430 293.27804:169	77.03957:12 79.05518:24 81.07119:115 83.08462:36 91.05282:36 93.06979:60 95.08581:133 97.10268:24 99.08155:12 105.07180:48 107.08652:48 109.06325:12 109.10029:48 111.08156:12 119.08537:60 121.09642:24 121.10432:12 123.11654:36 133.10067:24 135.11647:48 147.11437:24 147.12008:12 149.13146:36 161.13168:36 163.15020:36 175.15028:24 189.15884:12 203.18414:12 217.19436:24 233.21480:12 291.27062:12
1244	4.236	291.272	Unknown	[M+H]+	null	0.06	TRUE	null	null	null	null	null	null	999	FALSE	FALSE	FALSE	Normalized unit: pmol_per_10E6_cells	FALSE	FALSE	1222	1	0	null	null	null	null	null	null	null	108.47	190328_TT1_Hclass_WK_Feces_027_A056_Pos	291.26862:17996 292.27328:3950 293.27795:465	71.04399:12 71.05193:24 71.08479:36 72.08057:24 77.03870:24 79.05406:60 81.06827:384 81.49360:12 83.04953:12 83.08574:60 91.05322:60 93.06805:153 95.05076:12 95.08632:1304 97.07448:24 97.10123:24 98.06272:12 99.08111:12 105.06906:60 107.05068:12 107.08628:536 108.09709:12 109.06364:24 109.09850:562 109.61453:12 111.07923:24 111.11329:12 114.10085:24 115.05591:12 117.06839:12 119.08529:36 121.0988…
1246	1.699	292.157	Unknown	[M+H]+	null	0.01	TRUE	null	null	null	null	null	null	999	FALSE	FALSE	FALSE	Normalized unit: pmol_per_10E6_cells	FALSE	FALSE	1246	0	0	null	null	null	null	null	null	null	121.55	190328_TT1_Hclass_WK_Feces_034_A063_Pos	292.15717:14726 293.16183:2226 294.16650:0	73.02691:12 79.05257:36 81.06971:12 83.04543:24 83.08616:60 91.05135:24 93.07075:48 96.99490:24 97.05897:12 107.08446:12 135.11897:24 140.03607:426 153.12673:24 210.18330:24
1247	0.991	292.171	Unknown	[M+2H]2+	null	0.01	TRUE	null	null	null	null	null	null	999	FALSE	FALSE	FALSE	Normalized unit: pmol_per_10E6_cells	FALSE	FALSE	1247	0	0	null	null	null	null	null	null	null	251.28	190401_TT1_Hclass_WK_Feces_025_A088_Pos	292.17093:8750 293.17560:593 294.18026:137	70.06554:12 71.84940:12 72.07945:367 73.08331:12 77.03872:48 79.05572:12 86.07179:12 89.03705:12 91.05257:24 97.07640:36 98.06126:24 102.04348:12 103.05450:12 105.06649:36 107.04803:415 108.05388:36 114.10209:145 115.05408:12 115.10676:12 118.04284:12 119.04869:24 120.05574:24 121.02515:12 127.05630:12 130.04165:24 131.04741:24 131.06936:12 131.12874:72 132.03662:12 132.05436:24 133.06271:48 133.…
1248	3.677	292.19	low score: NAGly 15:4	[M+H]+	null	0.01	TRUE	4.19	292.191	C17H25NO3	NAGly	VRDTUGRGNKLESA-UHFFFAOYSA-N	O=C(O)CNC(=O)CC=CCC=CCC=CCC=CCC	520	TRUE	TRUE	FALSE	Normalized unit: pmol_per_10E6_cells; Annotation method: Msp20221205132019_conventional_converted_dev_1	FALSE	FALSE	1248	0	0.96	1	null	null	null	1	null	0.49	79.86	190401_TT1_Hclass_WK_Feces_012_A083_Pos	292.19043:1941 293.19510:385 294.19977:102	71.08211:12 77.03699:36 79.04971:12 81.06963:12 97.06608:12 100.07529:12 105.03354:12 107.08917:12 118.03632:12 123.04382:218 135.11097:12 138.13122:12 143.04751:12 146.03091:12 153.12756:12 176.14397:12
1249	6.658	292.206	Unknown	[M+H]+	null	0	TRUE	null	null	null	null	null	null	999	FALSE	FALSE	FALSE	Normalized unit: pmol_per_10E6_cells	FALSE	FALSE	1249	0	0	null	null	null	null	null	null	null	969.13	190404_TT1_Hclass_WK_Feces_002_A102_Pos	292.20557:40154 293.21023:9162 294.21490:1118	77.03792:698 78.04424:12 78.10995:12 79.05324:473 81.07050:24 89.03687:24 91.05325:488 93.06889:413 94.06209:12 95.04979:24 95.07184:12 103.05303:60 105.04496:60 105.06972:181 106.07780:24 108.07791:12 115.05272:1409 119.08337:24 120.07845:12 121.10191:24 127.05471:12 128.06740:12 133.07215:12 134.09260:12 135.10309:24 136.10974:12 139.05304:60 140.06250:12 140.62458:67 140.63471:60 140.65107:12 …
1250	1.659	292.226	Unknown	[M+H]+	null	0	TRUE	null	null	null	null	null	null	999	FALSE	FALSE	FALSE	Normalized unit: pmol_per_10E6_cells	FALSE	FALSE	1250	0	0	null	null	null	null	null	null	null	59.03	190401_TT1_Hclass_WK_Feces_031_A080_Pos	292.22650:3310 293.23117:736 294.23584:142	79.05392:12 81.05702:12 81.06902:12 82.06414:24 84.08343:24 93.07458:12 94.06161:24 95.08387:24 96.08049:24 107.07809:12 119.08270:12 120.07904:12 122.10052:12 135.11481:24 136.11568:12 180.10450:12 198.15698:24 208.13381:36 210.15625:12 223.15827:24 223.16386:12 224.16531:24 292.22749:24
1251	5.49	292.249	MG 12:0	[M+NH4]+	null	0.02	TRUE	4.85	292.248	C15H30O4	MG	ARIWANIATODDMH-UHFFFAOYSA-N	O=C(OCC(O)CO)CCCCCCCCCCC	310	TRUE	TRUE	TRUE	Normalized unit: pmol_per_10E6_cells; Annotation method: Msp20221205132019_conventional_converted_dev_1	FALSE	FALSE	1251	0	0.95	1	0.14	0.33	0.75	3	2	1.63	476.33	190423_TT1_Hclass_WK_Feces_011_C046_Pos	292.24731:3229 293.25198:671 294.25665:128	71.08567:12 79.05407:12 85.10037:12 95.08272:24 257.20974:12
1252	6.684	292.262	Unknown	[M+H]+	null	0.01	TRUE	null	null	null	null	null	null	999	FALSE	FALSE	FALSE	Normalized unit: pmol_per_10E6_cells	FALSE	FALSE	1252	0	0	null	null	null	null	null	null	null	64.78	190328_TT1_Hclass_WK_Feces_042_C062_Pos	292.26230:3146 293.26697:732 294.27163:126	81.03409:36 81.06875:12 112.07630:24 164.10576:12 207.16777:12 292.26433:36 292.29316:12
1253	5.872	292.263	Unknown	[M+H]+	null	0.02	TRUE	null	null	null	null	null	null	999	FALSE	FALSE	FALSE	Normalized unit: pmol_per_10E6_cells	FALSE	FALSE	1253	0	0	null	null	null	null	null	null	null	111.12	190401_TT1_Hclass_WK_Feces_011_B084_Pos	292.26331:10880 293.26797:1931 294.27264:262	70.06410:12 77.03967:24 79.05414:36 80.04785:24 81.05640:12 81.06895:126 82.06462:24 83.08328:24 91.05462:24 93.05158:12 93.07033:36 94.05592:12 95.04786:12 95.08446:48 100.07791:12 104.73013:12 105.04588:12 105.07060:24 106.06481:12 107.08244:36 108.08451:12 110.05802:24 112.07331:12 117.07155:36 119.07997:24 120.07701:12 131.08496:24 133.10538:24 135.11153:12 135.11860:24 144.09303:12 145.10336…
1254	6.212	292.284	Unknown	[M+H]+	null	0.09	TRUE	null	null	null	null	null	null	999	FALSE	FALSE	FALSE	Normalized unit: pmol_per_10E6_cells	FALSE	FALSE	1254	0	0	null	null	null	null	null	null	null	46.19	190401_TT1_Hclass_WK_Feces_025_A088_Pos	292.28433:2690 293.28900:570 294.29367:67	71.08512:24 85.10184:12 89.05938:48 107.07304:12 133.06136:24 134.06809:12
1255	7.169	292.299	Unknown	[M+H]+	null	0	TRUE	null	null	null	null	null	null	999	FALSE	FALSE	FALSE	Normalized unit: pmol_per_10E6_cells	FALSE	FALSE	1255	0	0	null	null	null	null	null	null	null	58.69	190404_TT1_Hclass_WK_Feces_038_B006_Pos	292.29895:2799 293.30362:0 294.30829:0	79.05434:24 81.06941:110 93.07054:12 95.08590:48 109.10241:48 135.11795:24
1257	4.686	293.174	low score: RIKEN P-VS1 ID-1094 from Mouse_Muscle_WT_CTX0_Ctr	[M+H]+	null	0	TRUE	5.43	293.176	null	Unknown	null	null	520	TRUE	TRUE	FALSE	Normalized unit: pmol_per_10E6_cells; Annotation method: Msp20221205132019_conventional_converted_dev_1	FALSE	FALSE	1257	0	0.93	0.98	0	0.01	0.05	7	0.14	0.5	61.74	190404_TT1_Hclass_WK_Feces_047_A094_Pos	293.17352:5224 294.17819:900 295.18286:103	71.08444:24 91.05103:12 94.04255:60 107.04902:12 122.03424:146 122.04619:24 135.04622:12 136.61946:12 137.05882:887 145.06533:24 146.03139:12 177.09396:12 179.07000:48 222.42211:12 223.04198:12 223.21450:24 223.48962:12 224.69323:12 224.90887:12 225.11620:12 225.50112:12 225.70714:12 226.57757:12 226.78501:24 227.21377:12 227.40523:12 227.88053:12 229.29992:24 229.50066:12 229.73774:12 229.89713:…
1258	21.831	293.174	Unknown	[M+H]+	null	0	TRUE	null	null	null	null	null	null	999	FALSE	FALSE	FALSE	Normalized unit: pmol_per_10E6_cells	FALSE	FALSE	1258	0	0	null	null	null	null	null	null	null	97.29	210202_TT1_Iclass_WK_Feces_Blank_Pos	293.17438:1334 294.17905:0 295.18371:0	71.01501:24 71.08381:12 77.03876:12 79.05459:60 80.04954:12 81.07016:48 83.04850:48 83.08542:12 89.05829:12 91.05153:36 93.06889:48 95.08643:24 97.06417:60 97.09900:12 101.02420:12 105.06889:12 107.08361:36 107.08942:12 109.10354:12 111.08141:24 119.08441:24 121.02127:12 121.09817:24 123.07772:12 123.11665:12 125.05654:12 125.09578:12 128.06389:12 131.08527:12 133.10291:12 135.08050:12 141.06910:…
1259	1.134	293.179	Unknown	[M+H]+	null	0.01	TRUE	null	null	null	null	null	null	999	FALSE	FALSE	FALSE	Normalized unit: pmol_per_10E6_cells	FALSE	FALSE	1259	0	0	null	null	null	null	null	null	null	84.22	190401_TT1_Hclass_WK_Feces_005_A084_Pos	293.17877:2815 294.18344:146 295.18811:14	70.06708:12 72.08020:160 77.03462:12 91.05294:24 97.07368:24 107.04851:60 113.08470:12 114.08966:12 114.10382:36 131.12981:48 147.07903:12 149.05914:24 160.05767:12 161.06113:24 167.08450:24 176.05716:12 176.07484:12 177.05310:12 177.06379:36 178.06580:12 179.06842:12 184.11017:24 188.04660:12 191.06941:36 194.07259:12 195.08004:48 207.07851:12 209.09295:12 219.06397:48 223.07542:24 225.08989:12 …
1260	0.983	293.179	Unknown	[M+2H]2+	null	0.03	TRUE	null	null	null	null	null	null	999	FALSE	FALSE	FALSE	Normalized unit: pmol_per_10E6_cells	FALSE	FALSE	1260	0	0	null	null	null	null	null	null	null	195.93	190328_TT1_Hclass_WK_Feces_059_A066_Pos	293.17883:14973 294.18350:1080 295.18817:14	70.06386:60 71.85568:24 72.05987:12 72.07983:845 73.06691:12 73.08238:24 77.03795:36 79.05325:12 86.07046:36 87.07672:24 87.08181:24 91.05508:36 97.07636:84 98.05899:36 98.08015:12 100.08678:24 101.09238:12 105.07021:24 107.04766:429 108.05041:12 108.05770:12 112.07347:12 112.10467:12 113.10806:24 114.07961:12 114.10062:358 115.05379:36 115.08868:48 115.09625:24 115.10704:24 118.03971:12 119.0504…
1261	2.696	293.185	Unknown	[M+H]+	null	0	TRUE	null	null	null	null	null	null	999	FALSE	FALSE	FALSE	Normalized unit: pmol_per_10E6_cells	FALSE	FALSE	1261	0	0	null	null	null	null	null	null	null	31.32	190404_TT1_Hclass_WK_Feces_018_B008_Pos	293.18500:1978 294.18967:354 295.19433:44	77.04059:36 86.09638:48 101.06242:12 103.05381:74 119.70382:12 120.08043:364 146.12191:48
1262	3.562	293.211	Unknown	[M+H]+	null	0	TRUE	null	null	null	null	null	null	999	FALSE	FALSE	FALSE	Normalized unit: pmol_per_10E6_cells	FALSE	FALSE	1262	0	0	null	null	null	null	null	null	null	162.1	190404_TT1_Hclass_WK_Feces_016_C093_Pos	293.21057:13226 294.21524:2350 295.21991:339	77.03671:12 79.05338:24 81.07053:12 91.04992:24 93.06934:24 95.04602:12 109.06725:12 117.06980:12 121.06511:36 121.10265:12 135.07581:12 149.09636:12 151.11048:12 164.11992:12 237.14886:24 275.19845:12 293.21089:325
1263	4.079	293.211	Unknown	[M+H]+	null	0.01	TRUE	null	null	null	null	null	null	999	FALSE	FALSE	FALSE	Normalized unit: pmol_per_10E6_cells	FALSE	FALSE	1263	0	0	null	null	null	null	null	null	null	99.11	190401_TT1_Hclass_WK_Feces_002_C083_Pos	293.21109:23008 294.21576:4038 295.22043:528	71.04874:36 77.03813:236 79.05417:597 79.51715:12 81.03278:36 81.06929:201 83.04961:48 83.08624:48 85.06557:12 91.05422:348 93.06986:324 94.18753:12 95.04859:36 95.08607:36 97.06290:36 97.10186:24 103.05282:48 105.04701:24 105.06831:135 107.04869:77 107.08519:91 109.06578:12 109.10308:24 111.04419:12 111.07894:12 115.05182:24 117.06976:60 119.04992:12 119.08562:85 121.06607:36 121.10099:48 125.09…
1264	1.464	293.222	Unknown	[M+H]+	null	0.01	TRUE	null	null	null	null	null	null	999	FALSE	FALSE	FALSE	Normalized unit: pmol_per_10E6_cells	FALSE	FALSE	1264	0	0	null	null	null	null	null	null	null	453.46	190408_TT1_Hclass_WK_Feces_035_C017_Pos	293.22180:28390 294.22647:4993 295.23114:456	70.06185:24 70.07060:12 72.07901:64 77.03658:36 79.05705:24 83.81647:36 84.08040:4440 84.48011:24 84.56967:12 84.62646:24 84.98023:12 85.23230:12 85.84549:12 86.33698:12 87.19506:12 94.04176:152 94.06538:24 95.04965:24 98.09612:79 103.05237:12 106.06298:24 108.03876:12 110.09636:140 112.10970:36 114.09354:12 115.09318:12 120.04300:24 121.04318:12 122.05924:1215 128.10465:12 130.06156:12 131.04919…
1265	7.668	293.226	Unknown	[M+H]+	null	0	TRUE	null	null	null	null	null	null	999	FALSE	FALSE	FALSE	Normalized unit: pmol_per_10E6_cells	FALSE	FALSE	1265	0	0	null	null	null	null	null	null	null	81.48	190404_TT1_Hclass_WK_Feces_034_A006_Pos	293.22580:5713 294.23047:1412 295.23514:110	91.05426:12 93.06897:12 95.08542:24 105.06698:12 109.10165:12 117.07018:12 119.08769:24 128.05860:12 129.06946:24 131.08309:24 131.08988:12 133.09889:24 141.07470:24 143.08344:12 152.06482:24 153.06660:24 154.07516:12 154.08287:12 155.08450:24 157.10367:12 165.06699:12 166.07793:12 167.08581:36 168.09395:12 169.10002:24 169.10891:24 171.11648:12 179.08460:24 181.09757:36 181.11624:12 183.11273:36…
1266	13.656	293.246	Unknown	[M+H]+	null	0	TRUE	null	null	null	null	null	null	999	FALSE	FALSE	FALSE	Normalized unit: pmol_per_10E6_cells	FALSE	FALSE	1266	0	0	null	null	null	null	null	null	null	33.85	190408_TT1_Hclass_WK_Feces_006_C022_Pos	293.24640:1481 294.25107:309 295.25573:45	79.05202:12 81.07089:36 82.06572:12 91.05366:12 93.06911:12 95.08460:36 95.09103:12 107.08671:12 109.09742:12 149.02066:12 149.02788:12 149.13116:12 237.10463:12
1267	6.341	293.247	Unknown	[M+H]+	null	0.03	TRUE	null	null	null	null	null	null	999	FALSE	FALSE	FALSE	Normalized unit: pmol_per_10E6_cells	FALSE	FALSE	1267	0	0	null	null	null	null	null	null	null	192.41	190404_TT1_Hclass_WK_Feces_022_C008_Pos	293.24652:32393 294.25119:6485 295.25586:3673	71.04937:24 77.03956:24 79.05451:82 81.03354:12 81.06966:36 87.04591:12 91.05199:24 93.06918:48 95.04719:472 95.08402:48 97.10414:12 105.07266:12 107.08655:24 113.05869:433 117.07024:24 119.08272:12 135.11523:12 145.10109:24 293.24891:24
1268	7.254	293.247	Unknown	[M+H]+	null	0.37	TRUE	null	null	null	null	null	null	999	FALSE	FALSE	FALSE	Normalized unit: pmol_per_10E6_cells	FALSE	FALSE	1268	0	0	null	null	null	null	null	null	null	107.55	190401_TT1_Hclass_WK_Feces_015_B083_Pos	293.24716:45269 294.25183:8799 295.25650:1311	71.05103:12 77.03815:24 79.05354:189 80.81496:12 81.06920:978 83.05108:12 83.08214:12 83.08859:24 91.05474:69 93.07007:154 95.08446:591 97.06891:24 97.10201:24 105.06889:48 107.08455:48 109.06311:12 109.10027:327 117.07125:12 119.08430:36 121.10158:48 123.11666:48 129.07483:12 130.07857:24 131.08463:36 133.10032:24 135.11405:24 137.10757:12 137.13440:24 139.11527:12 145.10015:36 147.11542:48 149.…
1269	5.941	293.247	Unknown	[M+H]+	null	0.23	TRUE	null	null	null	null	null	null	999	FALSE	FALSE	FALSE	Normalized unit: pmol_per_10E6_cells	FALSE	FALSE	1269	0	0	null	null	null	null	null	null	null	83.89	190401_TT1_Hclass_WK_Feces_046_B088_Pos	293.24725:28264 294.25192:5496 295.25659:603	73.06298:12 79.05293:90 81.06841:198 83.08283:24 91.05555:24 93.06891:60 95.08393:178 105.06829:12 107.08149:24 109.09960:60 117.07151:12 121.09669:24 121.10630:12 131.08196:24 135.11261:24 145.10134:24 159.11340:24 163.11463:12 173.13401:12 293.18234:12
1270	21.125	293.283	Unknown	[M+H]+	null	0	TRUE	null	null	null	null	null	null	999	FALSE	FALSE	FALSE	Normalized unit: pmol_per_10E6_cells	FALSE	FALSE	1270	0	0	null	null	null	null	null	null	null	67.87	210202_TT1_Iclass_WK_Feces_007_A106_Pos	293.28290:1213 294.28757:107 295.29223:590	71.08636:12 79.05493:24 80.04915:12 81.07077:24 83.04880:24 91.05647:12 93.07094:24 95.08380:24 97.06631:12 105.07063:12 107.08651:36 109.10220:12 111.08068:36 115.05234:12 121.06703:12 123.02192:24 123.04060:12 125.09793:24 127.07593:12 129.06739:12 134.10646:12 145.10223:12 147.08673:12 149.02405:60 149.09842:24 149.13355:12 153.05686:12 153.08926:24 159.08175:24 161.09547:24 163.10680:24 165.0…
1271	21.831	293.283	Unknown	[M+H]+	null	0	TRUE	null	null	null	null	null	null	999	FALSE	FALSE	FALSE	Normalized unit: pmol_per_10E6_cells	FALSE	FALSE	1271	0	0	null	null	null	null	null	null	null	116.02	210202_TT1_Iclass_WK_Feces_Blank_Pos	293.28293:1464 294.28760:164 295.29226:574	71.08145:12 77.03843:36 79.05140:12 81.06979:48 83.04861:24 83.08582:24 91.05143:12 93.03082:12 93.07157:24 95.02975:12 95.08436:48 97.06593:12 98.06072:12 105.07681:12 107.08586:24 109.00948:24 109.09905:24 111.04473:12 119.08626:12 121.10473:24 123.02637:12 123.11432:12 125.09265:12 127.07567:12 133.09888:12 135.07970:12 135.11279:12 135.11966:12 137.13677:12 140.06587:12 141.06939:24 142.08932…
1272	21.576	293.283	Unknown	[M+H]+	null	0	TRUE	null	null	null	null	null	null	999	FALSE	FALSE	FALSE	Normalized unit: pmol_per_10E6_cells	FALSE	FALSE	1272	0	0	null	null	null	null	null	null	null	204.06	210202_TT1_Iclass_WK_Feces_008_A107_Pos	293.28296:1682 294.28763:144 295.29229:623	71.01335:24 71.05002:12 71.08669:12 77.03812:24 79.05300:36 80.04891:12 81.06979:36 83.04259:12 83.05072:12 91.05389:24 93.07069:36 95.04970:12 95.08891:12 97.06342:36 97.10253:24 98.06256:12 99.08032:12 101.05753:12 105.04609:12 105.06911:12 107.08628:36 109.10328:24 111.04647:12 111.08196:24 113.10253:12 117.07224:12 119.08332:24 121.02439:12 121.07061:12 121.10203:24 123.02657:24 123.11859:12 …
1273	7.252	293.283	Unknown	[M+H]+	null	0.02	TRUE	null	null	null	null	null	null	999	FALSE	FALSE	FALSE	Normalized unit: pmol_per_10E6_cells	FALSE	FALSE	1273	0	0	null	null	null	null	null	null	null	95.19	190423_TT1_Hclass_WK_Feces_027_C036_Pos	293.28311:14616 294.28778:2641 295.29245:381	71.08181:24 77.03557:12 79.05470:48 80.81967:12 81.06940:271 83.08333:60 85.06534:12 91.05136:24 93.06895:36 95.08504:284 97.10129:24 99.08056:12 105.06769:24 107.08547:48 109.10068:60 121.10230:24 123.11861:24 123.12629:12 135.11772:24 137.13610:12 149.02280:12 149.13330:12 163.14895:24 165.15889:12 165.16791:12 191.18172:12
1275	4.371	293.284	Unknown	[M+H]+	null	0.01	TRUE	null	null	null	null	null	null	999	FALSE	FALSE	FALSE	Normalized unit: pmol_per_10E6_cells	FALSE	FALSE	1275	0	0	null	null	null	null	null	null	null	74.6	190328_TT1_Hclass_WK_Feces_027_A056_Pos	293.28378:5657 294.28845:1149 295.29312:138	71.08357:12 73.06487:12 77.03841:24 79.05347:36 81.06976:48 83.08480:66 85.06513:24 91.05650:12 93.06996:24 95.08565:74 97.06337:12 97.10070:24 107.08487:24 109.10024:48 111.08333:12 111.11661:12 121.10062:24 123.11542:24 125.09268:12 125.12721:12 135.11896:24 137.13191:12 149.13023:70 151.15340:24 165.16070:12 167.14487:12 177.16123:12 293.28109:36
1276	5.712	293.284	Unknown	[M+H]+	null	0.06	TRUE	null	null	null	null	null	null	999	FALSE	FALSE	FALSE	Normalized unit: pmol_per_10E6_cells	FALSE	FALSE	1276	0	0	null	null	null	null	null	null	null	229.8	190404_TT1_Hclass_WK_Feces_038_B006_Pos	293.28387:54946 294.28854:10403 295.29321:1229	71.08595:36 73.06372:12 77.03725:60 78.80721:12 79.05309:264 80.06282:12 80.81212:12 80.82045:24 81.06929:1765 81.84992:12 83.08505:487 85.06525:60 85.10264:36 91.05460:60 93.06897:280 94.77455:12 95.04590:12 95.08456:1881 95.74417:12 96.69804:12 97.10030:171 99.08212:48 101.05809:12 105.06849:24 107.08529:280 108.09128:12 108.75960:24 108.76618:12 109.10062:1153 111.07956:12 111.11506:121 113.09…
1277	5.956	293.284	Unknown	[M+H]+	null	0.05	TRUE	null	null	null	null	null	null	999	FALSE	FALSE	FALSE	Normalized unit: pmol_per_10E6_cells	FALSE	FALSE	1277	0	0	null	null	null	null	null	null	null	232.55	190423_TT1_Hclass_WK_Feces_027_C036_Pos	293.28409:103765 294.28876:18620 295.29342:2231	71.04566:12 71.08529:48 77.03665:159 79.05367:390 80.06116:24 80.82064:24 81.06949:2104 81.93840:12 81.97015:12 82.07300:24 82.43005:12 82.71354:24 83.08496:383 85.06403:166 85.10251:36 91.05379:214 92.78004:12 93.06962:460 94.78435:12 95.08484:1968 95.66273:12 96.08629:12 97.02557:12 97.06981:12 97.10074:242 99.08073:112 103.05493:12 105.06984:60 107.08501:452 108.09503:12 108.76025:12 109.10091…
1278	3.21	294.089	Unknown	[M+H]+	null	0.06	TRUE	null	null	null	null	null	null	999	FALSE	FALSE	FALSE	Normalized unit: pmol_per_10E6_cells	FALSE	FALSE	1278	0	0	null	null	null	null	null	null	null	72.82	190401_TT1_Hclass_WK_Feces_059_A089_Pos	294.08902:8780 295.09369:1211 296.09836:0	88.03901:12 105.07063:24 114.04865:12 115.05436:24 116.06378:36 125.01471:12 128.05151:24 128.06120:12 129.07215:12 140.04814:36 141.06186:12 142.04242:24 149.01450:322 154.06664:24 156.04396:24 156.08102:36 157.04555:12 157.05874:12 157.08851:36 161.09496:12 164.01933:12 167.07536:12 170.05809:24 177.01164:48 184.07559:48 185.08041:36 192.01916:12 192.05987:12 205.00390:12 212.06898:12 213.07758…
1279	1.768	294.154	Unknown	[M+H]+	null	0	TRUE	null	null	null	null	null	null	999	FALSE	FALSE	FALSE	Normalized unit: pmol_per_10E6_cells	FALSE	FALSE	1279	0	0	null	null	null	null	null	null	null	118.9	190401_TT1_Hclass_WK_Feces_018_C085_Pos	294.15417:5677 295.15884:896 296.16351:90	87.00634:36 87.01479:12 105.01562:48 105.02520:12 110.66119:12 111.00655:439 115.03861:813 129.01713:209 133.04906:118 139.00200:553 156.55218:24 157.01233:35 157.04938:1844 157.86003:12 158.84798:12 161.09571:12 167.04019:24 185.04075:36 203.09579:24 217.10435:12
1280	3.491	294.184	Unknown	[M+H]+	null	0	TRUE	null	null	null	null	null	null	999	FALSE	FALSE	FALSE	Normalized unit: pmol_per_10E6_cells	FALSE	FALSE	1280	0	0	null	null	null	null	null	null	null	73.76	190404_TT1_Hclass_WK_Feces_002_A102_Pos	294.18433:5872 295.18899:1279 296.19366:158	81.07231:12 91.05408:87 93.06788:12 103.05177:12 115.05344:215 119.08314:24 139.05368:24 140.62390:24 141.07001:2475 141.59066:12 141.97077:12 142.07445:12 157.05131:12 161.09593:24 165.06906:12 178.07502:12 203.08812:24 229.09533:12
1281	4.377	294.206	low score: NAGly 15:3	[M+H]+	null	0.03	TRUE	4.6	294.206	C17H27NO3	NAGly	ZOJVOYPOQHPHNA-UHFFFAOYSA-N	O=C(O)CNC(=O)CCCCC=CCC=CCC=CCC	520	TRUE	TRUE	FALSE	Normalized unit: pmol_per_10E6_cells; Annotation method: Msp20221205132019_conventional_converted_dev_1	FALSE	FALSE	1281	0	0.99	1	null	null	null	1	null	0.5	58.07	190401_TT1_Hclass_WK_Feces_010_C072_Pos	294.20621:4968 295.21088:956 296.21554:164	77.03928:36 79.05284:24 81.06743:24 91.05474:24 94.04071:326 107.04969:12 109.06712:12 122.03529:659 123.03873:12 133.11270:12 135.04701:12 136.61300:12 136.62706:60 136.92713:12 137.01702:12 137.05885:7185 137.56496:12 137.62504:12 137.64314:12 137.70242:12 137.94045:12 138.06302:24 138.63019:12 138.67563:12 138.83017:12 139.37134:12 139.52544:12 139.54533:12 161.09274:36 182.09382:24
1282	21.552	294.206	Unknown	[M+H]+	null	0	TRUE	null	null	null	null	null	null	999	FALSE	FALSE	FALSE	Normalized unit: pmol_per_10E6_cells	FALSE	FALSE	1282	0	0	null	null	null	null	null	null	null	1304.43	210202_TT1_Iclass_WK_Feces_008_A107_Pos	294.20569:31398 295.21036:5172 296.21502:712	71.04903:236 72.04710:12 77.03835:36 79.05339:48 80.05143:12 81.07039:12 82.07458:24 83.04899:12 91.05326:164 93.07099:36 94.06743:24 95.04852:12 95.05757:24 95.08323:12 99.04514:24 101.05895:12 103.05491:24 105.06968:714 106.13914:12 107.04497:12 107.08664:36 109.02686:12 109.06390:48 109.09867:12 109.10600:12 111.04426:12 113.06299:12 115.05489:48 116.06100:48 117.06970:36 118.07838:12 119.0500…
1283	21.867	294.206	Unknown	[M+H]+	null	0.01	TRUE	null	null	null	null	null	null	999	FALSE	FALSE	FALSE	Normalized unit: pmol_per_10E6_cells	FALSE	FALSE	1283	0	0	null	null	null	null	null	null	null	1223.71	210202_TT1_Iclass_WK_Feces_Blank_Pos	294.20605:24729 295.21072:3682 296.21539:740	70.07342:12 71.04899:175 77.03859:36 79.05426:48 81.07100:24 83.08691:12 91.05375:60 92.05876:12 93.07021:36 94.06837:12 95.04744:24 95.08507:12 98.06372:12 103.05541:24 105.02753:24 105.06904:339 107.05061:24 107.08497:12 109.06649:36 109.08073:12 109.10125:24 111.08086:12 115.05415:24 117.06953:12 119.04707:24 119.05859:12 119.08569:48 121.06585:214 123.04217:129 125.05817:24 127.05182:12 128.0…
1285	21.264	294.206	Unknown	[M+H]+	null	0	TRUE	null	null	null	null	null	null	999	FALSE	FALSE	FALSE	Normalized unit: pmol_per_10E6_cells	FALSE	FALSE	1285	0	0	null	null	null	null	null	null	null	1016.14	210202_TT1_Iclass_WK_Feces_007_A106_Pos	294.20590:21820 295.21057:3692 296.21524:487	71.04912:60 77.03734:36 79.05462:12 80.04955:12 81.06942:12 83.05220:12 83.08892:12 91.05289:164 93.07103:36 95.04760:24 95.08596:12 103.05343:36 104.74140:12 105.06902:253 107.05045:12 107.08140:36 107.08778:12 108.08039:24 109.02465:12 109.06128:12 109.06967:36 111.04301:24 115.05318:36 117.07057:36 118.07498:24 119.04780:24 119.07358:12 119.08484:48 121.06254:48 121.07374:24 122.06264:12 123.0…
1286	4.569	294.206	low score: NAGly 15:3	[M+H]+	null	0	TRUE	4.6	294.206	C17H27NO3	NAGly	ZOJVOYPOQHPHNA-UHFFFAOYSA-N	O=C(O)CNC(=O)CCCCC=CCC=CCC=CCC	520	TRUE	TRUE	FALSE	Normalized unit: pmol_per_10E6_cells; Annotation method: Msp20221205132019_conventional_converted_dev_1	FALSE	FALSE	1286	0	1	1	null	null	null	1	null	0.5	47.55	190423_TT1_Hclass_WK_Feces_009_B038_Pos	294.20618:3163 295.21084:512 296.21551:117	131.08371:24 133.10418:12 137.06056:12 146.07535:24 147.11138:12 160.08795:12 161.09413:48 165.05632:12 171.13516:24 175.10888:24 179.10700:36 203.10338:12 221.11946:24 277.17180:12
1288	5.312	294.242	low score: NAE 16:3	[M+H]+	null	0.01	TRUE	5.45	294.243	C18H31NO2	NAE	RNAPVEPGLLMNHR-UHFFFAOYSA-N	O=C(NCCO)CCCCCC=CCC=CCC=CCC	520	TRUE	TRUE	FALSE	Normalized unit: pmol_per_10E6_cells; Annotation method: Msp20221205132019_conventional_converted_dev_1	FALSE	FALSE	1288	0	1	1	null	null	null	1	2	1.36	62.02	190401_TT1_Hclass_WK_Feces_032_B085_Pos	294.24222:4867 295.24689:970 296.25155:156	81.06699:12 161.09409:60 164.07017:12 193.11961:12
1289	6.513	294.279	Unknown	[M+H]+	null	0.01	TRUE	null	null	null	null	null	null	999	FALSE	FALSE	FALSE	Normalized unit: pmol_per_10E6_cells	FALSE	FALSE	1289	0	0	null	null	null	null	null	null	null	38.14	190401_TT1_Hclass_WK_Feces_004_A075_Pos	294.27881:2624 295.28348:392 296.28814:80	70.06366:36 94.06360:12 96.04451:12 97.05408:12 98.06093:24 161.09366:24 252.26740:12 294.27817:154
1290	6.14	294.279	Unknown	[M+H]+	null	0.03	TRUE	null	null	null	null	null	null	999	FALSE	FALSE	FALSE	Normalized unit: pmol_per_10E6_cells	FALSE	FALSE	1290	0	0	null	null	null	null	null	null	null	57.33	190401_TT1_Hclass_WK_Feces_011_B084_Pos	294.27899:9718 295.28366:1896 296.28833:191	79.05243:36 81.07020:36 82.06576:24 83.08424:24 85.10010:12 86.06003:24 91.05498:36 93.06564:12 93.07004:24 94.06529:48 95.08433:36 97.06448:12 105.06755:24 107.08559:12 109.10059:12 119.09399:12 121.10305:12 133.09882:12 147.10999:12 149.11912:12 161.09396:24 235.16512:12 264.26457:24 276.27116:12 294.26877:24 294.28454:36
1292	1.506	295.071	Unknown	[M+H]+	null	0.01	TRUE	null	null	null	null	null	null	999	FALSE	FALSE	FALSE	Normalized unit: pmol_per_10E6_cells	FALSE	FALSE	1292	0	0	null	null	null	null	null	null	null	92.26	190401_TT1_Hclass_WK_Feces_022_A079_Pos	295.07117:8046 296.07583:1278 297.08050:702	77.03969:24 90.03518:36 115.05130:12 116.04984:12 118.02249:12 130.02383:24 130.03452:36 130.04268:12 130.05824:12 130.07069:12 136.07238:12 139.05549:62 140.04956:24 153.05790:36 164.04619:24 164.07045:12 165.05490:12 166.06401:418 167.07518:24 176.05191:24 181.05265:36 184.07371:12 191.05854:12 192.06934:430 192.46232:12 193.04286:12 193.07411:830 194.06039:60 194.07949:12 203.05937:60 204.0568…
1293	4.155	295.117	Unknown	[M+H]+	null	0	TRUE	null	null	null	null	null	null	999	FALSE	FALSE	FALSE	Normalized unit: pmol_per_10E6_cells	FALSE	FALSE	1293	0	0	null	null	null	null	null	null	null	41.11	190408_TT1_Hclass_WK_Feces_025_B020_Pos	295.11685:2658 296.12152:347 297.12619:0	107.08038:24 109.10007:12
1294	2.776	295.133	Unknown	[M+H]+	null	0.01	TRUE	null	null	null	null	null	null	999	FALSE	FALSE	FALSE	Normalized unit: pmol_per_10E6_cells	FALSE	FALSE	1294	0	0	null	null	null	null	null	null	null	262.27	190408_TT1_Hclass_WK_Feces_010_B030_Pos	295.13309:39378 296.13775:7383 297.14242:957	77.03789:965 79.05290:262 91.05313:501 93.06892:400 95.04890:60 98.97277:12 102.04718:12 103.05239:362 105.04463:60 105.06783:24 105.07342:12 106.71166:12 107.04799:3842 108.15020:12 108.61913:12 109.06416:12 115.05401:36 116.05959:12 117.06769:36 117.07798:12 119.04862:12 119.08603:36 120.68285:12 121.06387:4437 121.35124:12 121.50974:12 122.32470:12 122.72154:12 122.84904:12 122.99683:12 126.04…
1295	1.604	295.143	Unknown	[M+H]+	null	0.02	TRUE	null	null	null	null	null	null	999	FALSE	FALSE	FALSE	Normalized unit: pmol_per_10E6_cells	FALSE	FALSE	1295	0	0	null	null	null	null	null	null	null	52.86	190401_TT1_Hclass_WK_Feces_026_C076_Pos	295.14331:1620 296.14798:471 297.15265:0	77.03897:12 106.06708:12 118.06779:12 120.08325:24 130.06571:48 132.07752:12 136.07928:12 142.06508:12 164.07212:24 166.09264:24 180.08420:12 205.07181:12 206.08035:12 207.08524:24 207.09760:12 216.07966:12 218.09626:12 219.09079:36 219.10147:12 220.09660:24 221.10667:36 222.10954:24 233.10443:24 234.11473:36 235.12327:48 236.13096:12 247.12403:12 249.13148:12 277.13100:24 277.14736:12 280.12225:…
1296	1.066	295.144	Unknown	[M+H]+	null	0	TRUE	null	null	null	null	null	null	999	FALSE	FALSE	FALSE	Normalized unit: pmol_per_10E6_cells	FALSE	FALSE	1296	0	0	null	null	null	null	null	null	null	41.13	190328_TT1_Hclass_WK_Feces_009_B051_Pos	295.14371:4250 296.14838:1258 297.15304:0	98.97151:36 115.05415:24 142.06225:24 143.07254:12 154.06253:12 167.08678:12 169.07555:12 178.08170:12 193.10002:12 202.08364:24 203.09009:24 204.08860:12 205.10017:12 215.08891:12 217.08559:12 218.09776:12 219.10500:36 220.11113:24 223.43397:12 223.69203:12 223.86206:12 224.10251:12 224.31157:12 225.96434:12 226.19266:12 226.58068:12 226.78138:12 227.00014:12 228.40070:24 295.14434:24 295.15932:…
1297	3.05	295.19	Unknown	[M+H]+	null	0.01	TRUE	null	null	null	null	null	null	999	FALSE	FALSE	FALSE	Normalized unit: pmol_per_10E6_cells	FALSE	FALSE	1297	0	0	null	null	null	null	null	null	null	74.63	190408_TT1_Hclass_WK_Feces_031_C021_Pos	295.19028:3491 296.19494:757 297.19961:73	79.05237:36 81.06989:60 83.05058:12 91.05359:12 95.08417:24 97.06172:12 98.97209:24 105.06565:12 105.07342:12 109.06517:24 111.04452:12 121.10189:24 133.10029:12 135.08506:12 137.05893:303 147.11358:24 151.07783:12 153.09033:12 157.10603:12 161.09672:24 165.08331:12 175.11746:12 187.11285:12 203.17705:12 277.17716:12
1298	3.304	295.19	Unknown	[M+H]+	null	0.09	TRUE	null	null	null	null	null	null	999	FALSE	FALSE	FALSE	Normalized unit: pmol_per_10E6_cells	FALSE	FALSE	1298	0	0	null	null	null	null	null	null	null	156.86	190408_TT1_Hclass_WK_Feces_031_C021_Pos	295.19037:43760 296.19504:7841 297.19970:839	71.04906:24 77.03706:80 79.05310:60 81.03155:12 81.06829:36 83.04596:12 83.08465:36 91.05376:123 94.03975:771 95.08692:12 98.97442:24 103.05709:12 105.02793:12 105.06533:12 105.07324:12 107.04824:36 109.06032:12 115.05290:214 116.05499:12 116.06074:36 117.06843:569 119.04853:36 122.03467:1183 123.11488:24 127.05291:48 128.06084:85 129.06907:24 131.04845:48 135.04227:60 136.05213:24 136.62623:60 1…
1299	5.353	295.223	Unknown	[M+H]+	null	0	TRUE	null	null	null	null	null	null	999	FALSE	FALSE	FALSE	Normalized unit: pmol_per_10E6_cells	FALSE	FALSE	1299	0	0	null	null	null	null	null	null	null	33.08	190423_TT1_Hclass_WK_Feces_024_C035_Pos	295.22305:2551 296.22772:266 297.23239:177	222.10894:12 295.22529:24
1300	5.651	295.225	Unknown	[M+H]+	null	0.01	TRUE	null	null	null	null	null	null	999	FALSE	FALSE	FALSE	Normalized unit: pmol_per_10E6_cells	FALSE	FALSE	1300	0	0	null	null	null	null	null	null	null	63.18	190423_TT1_Hclass_WK_Feces_005_C033_Pos	295.22537:5071 296.23004:1124 297.23471:179	79.05378:36 81.06914:36 83.04562:24 91.05470:12 93.07052:36 95.05228:12 95.08375:24 109.06517:12 119.08300:12 131.08266:12 147.08499:12 157.09803:12
1301	3.133	295.226	Unknown	[M+H]+	null	0.01	TRUE	null	null	null	null	null	null	999	FALSE	FALSE	FALSE	Normalized unit: pmol_per_10E6_cells	FALSE	FALSE	1301	0	0	null	null	null	null	null	null	null	148.94	190404_TT1_Hclass_WK_Feces_016_C093_Pos	295.22626:8960 296.23093:1683 297.23559:181	71.04841:12 71.08690:60 77.04067:36 79.05173:71 81.03309:24 81.06772:60 83.04694:12 83.08419:24 91.05350:48 93.06984:48 95.04316:12 95.08441:48 97.06557:24 97.10067:12 99.08032:12 105.04994:12 105.07152:36 107.08467:24 109.10008:12 119.08424:24 121.09966:24 129.06672:12 131.09198:12 133.06421:12 133.09820:12 133.10953:12 135.11116:48 145.09987:24 147.12463:12 149.13609:24 151.11429:48 153.12458:1…
1302	4.22	295.226	Unknown	[M+H]+	null	0.14	TRUE	null	null	null	null	null	null	999	FALSE	FALSE	FALSE	Normalized unit: pmol_per_10E6_cells	FALSE	FALSE	1302	0	0	null	null	null	null	null	null	null	90.94	190404_TT1_Hclass_WK_Feces_016_C093_Pos	295.22644:77036 296.23111:13247 297.23578:1431	70.98520:12 71.04751:24 71.08564:421 77.03752:532 78.04615:12 79.05359:968 79.51765:24 80.82303:12 81.03271:196 81.05216:12 81.06985:613 83.04848:238 83.08601:36 85.06579:36 91.05334:874 92.77716:12 93.06952:621 94.03906:12 95.05018:98 95.08567:461 97.06371:175 97.10097:36 99.04198:12 99.08010:96 101.09907:12 103.05399:24 105.04440:24 105.06935:291 106.07434:12 106.74887:12 107.04821:62 107.08409…
1303	4.498	295.227	Unknown	[M+H]+	null	0.01	TRUE	null	null	null	null	null	null	999	FALSE	FALSE	FALSE	Normalized unit: pmol_per_10E6_cells	FALSE	FALSE	1303	0	0	null	null	null	null	null	null	null	189.25	190401_TT1_Hclass_WK_Feces_002_C083_Pos	295.22675:19759 296.23141:3722 297.23608:610	71.04784:12 71.08451:12 79.05327:60 81.03332:105 81.06946:86 83.08466:12 91.05409:48 93.06922:36 95.04833:48 95.08676:24 97.06403:24 105.06947:48 107.08748:12 109.06407:24 109.09582:12 109.10217:12 111.08017:12 115.05411:12 121.06760:12 121.09959:12 125.09281:12 129.06973:12 133.06644:12 133.10154:24 147.11774:12 151.10727:24 157.09911:12 161.09928:24 161.13311:12 165.12695:24 171.11713:24 173.12…
1304	6.487	295.241	Unknown	[M+H]+	null	0.05	TRUE	null	null	null	null	null	null	999	FALSE	FALSE	FALSE	Normalized unit: pmol_per_10E6_cells	FALSE	FALSE	1304	0	0	null	null	null	null	null	null	null	62.91	190401_TT1_Hclass_WK_Feces_021_C077_Pos	295.24146:7057 296.24612:1827 297.25079:422	77.03926:24 79.05071:48 81.06995:48 91.05311:81 93.06528:24 93.07054:36 95.08510:24 105.06989:24 107.08613:36 109.09788:12 115.05252:24 117.07034:24 119.08544:36 121.10212:24 126.04620:12 127.05672:24 128.06163:24 129.07063:36 131.08451:36 131.09804:12 133.09743:24 135.11593:24 139.05310:12 141.07110:48 142.07584:24 143.08437:97 145.10160:48 147.11712:48 149.12962:12 152.06087:24 154.07539:24 155…
1305	6.777	295.261	Unknown	[M+H]+	null	0.06	TRUE	null	null	null	null	null	null	999	FALSE	FALSE	FALSE	Normalized unit: pmol_per_10E6_cells	FALSE	FALSE	1305	0	0	null	null	null	null	null	null	null	362.37	190404_TT1_Hclass_WK_Feces_022_C008_Pos	295.26144:89079 296.26611:18944 297.27078:2630	71.04817:107 77.03860:24 79.05446:67 81.03353:12 81.06906:174 83.04978:36 83.08701:36 85.02752:48 85.06665:12 85.09965:24 87.04397:83 91.05396:131 93.06815:60 95.04826:1367 95.08552:77 97.10176:24 105.06922:48 107.08713:36 109.06222:36 109.09806:24 111.11325:12 112.69743:12 113.05899:1812 113.85297:12 117.07808:12 119.08632:24 119.09157:12 121.10099:24 123.08208:12 127.07340:36 133.10072:36 135.1…
1306	6.619	295.262	Unknown	[M+H]+	null	0.01	TRUE	null	null	null	null	null	null	999	FALSE	FALSE	FALSE	Normalized unit: pmol_per_10E6_cells	FALSE	FALSE	1306	0	0	null	null	null	null	null	null	null	262.08	190404_TT1_Hclass_WK_Feces_022_C008_Pos	295.26230:27678 296.26697:5386 297.27163:55981	71.04935:12 71.08779:24 77.03765:48 79.05340:125 79.91886:12 81.03431:36 81.07073:114 83.04746:36 83.08503:60 85.10330:12 87.04195:78 91.05394:84 93.06961:136 93.49993:12 94.74692:12 95.04808:169 95.08310:88 97.10247:36 105.04818:12 105.06874:36 107.08565:48 109.10163:24 113.05867:223 119.08401:24 121.09658:12 123.07893:12 133.10179:24 135.11599:12 137.09580:12 147.12164:12 149.12827:12 295.25464…
1307	7.608	295.262	Unknown	[M+H]+	null	0.47	TRUE	null	null	null	null	null	null	999	FALSE	FALSE	FALSE	Normalized unit: pmol_per_10E6_cells	FALSE	FALSE	1307	0	0	null	null	null	null	null	null	null	138.17	190408_TT1_Hclass_WK_Feces_047_C025_Pos	295.26245:101256 296.26712:18279 297.27179:2417	71.04828:24 71.08487:60 73.06490:24 77.03817:60 79.05359:366 80.17241:12 81.06888:963 83.04824:60 83.08444:513 83.86188:12 85.06348:36 85.09854:24 91.05358:303 93.06938:315 94.78480:12 94.79425:24 95.04833:24 95.08435:689 97.06336:111 97.09900:206 97.52247:12 99.07674:24 101.05840:12 104.73625:12 105.06931:350 107.08539:254 108.71454:12 109.06379:36 109.09963:378 111.07769:36 111.11545:48 113.095…
1308	5.884	295.263	Unknown	[M+H]+	null	0.02	TRUE	null	null	null	null	null	null	999	FALSE	FALSE	FALSE	Normalized unit: pmol_per_10E6_cells	FALSE	FALSE	1308	0	0	null	null	null	null	null	null	null	85.46	190328_TT1_Hclass_WK_Feces_031_C058_Pos	295.26294:6872 296.26761:1378 297.27227:206	77.03894:24 79.05681:24 81.06932:48 83.01106:12 83.04722:12 83.08641:24 85.02815:12 91.05383:24 93.06873:36 95.04894:12 95.08440:60 97.02855:24 97.06550:24 98.98220:12 105.06887:24 107.08326:24 109.06500:78 109.10438:24 111.04220:12 111.11023:12 113.06002:12 119.08157:12 121.10126:24 123.07737:24 123.11863:12 125.05606:12 125.06203:48 133.10119:36 135.07884:24 135.11143:12 139.07442:24 147.11683:…
1309	7.682	295.263	Unknown	[M+H]+	null	0.11	TRUE	null	null	null	null	null	null	999	FALSE	FALSE	FALSE	Normalized unit: pmol_per_10E6_cells	FALSE	FALSE	1309	0	0	null	null	null	null	null	null	null	229.09	190401_TT1_Hclass_WK_Feces_015_B083_Pos	295.26297:63225 296.26764:11212 297.27231:1259	71.04505:12 71.08414:48 73.06529:24 77.03782:113 79.05379:377 80.81246:12 81.06899:786 83.04930:48 83.08436:321 85.06274:36 85.10704:12 91.05303:340 92.06239:12 93.06812:238 95.08421:717 97.06349:36 97.10007:277 99.08003:24 105.04390:12 105.06808:211 107.08520:132 109.06227:24 109.10015:271 111.08173:48 111.11487:36 115.07330:24 117.07080:12 118.06923:12 119.05778:12 119.08251:242 121.10021:70 12…
1310	6.153	295.263	Unknown	[M+H]+	null	0.43	TRUE	null	null	null	null	null	null	999	FALSE	FALSE	FALSE	Normalized unit: pmol_per_10E6_cells	FALSE	FALSE	1310	0	0	null	null	null	null	null	null	null	217.7	210202_TT1_Iclass_WK_Feces_006_A105_Pos	295.26312:257840 296.26779:41365 297.27246:3963	70.10963:24 71.04831:48 71.06278:12 71.08569:265 73.06458:48 77.03839:612 78.81189:12 78.81921:12 78.82793:12 79.05440:2070 80.05931:12 80.06747:12 80.81786:12 80.82226:24 80.83836:24 81.03537:12 81.06920:5335 81.44707:12 81.52047:24 81.74623:12 81.88522:24 82.83080:12 83.04867:283 83.06341:12 83.08397:4372 83.29058:12 83.46677:12 83.51229:12 83.59630:12 83.61106:12 83.62453:12 84.01639:12 84.162…
1311	6.041	296.033	Unknown	[M+H]+	null	0	TRUE	null	null	null	null	null	null	999	FALSE	FALSE	FALSE	Normalized unit: pmol_per_10E6_cells	FALSE	FALSE	1311	0	0	null	null	null	null	null	null	null	114.24	190328_TT1_Hclass_WK_Feces_021_C070_Pos	296.03287:5562 297.03754:1364 298.04220:0	79.05341:12 80.05590:12 89.03752:60 90.04104:12 90.04790:24 95.08488:12 97.01051:60 98.99956:36 99.02353:24 109.01051:24 110.01846:85 111.02541:60 112.02213:12 114.96623:12 123.02408:12 124.02311:12 124.03546:12 124.62688:12 125.01457:932 126.96712:12 127.96818:36 127.97788:12 128.97804:24 130.06262:12 138.03535:36 139.97444:36 140.98202:218 141.53413:12 141.98951:549 142.99765:323 149.02481:48 1…
1313	1.037	296.149	low score: NATau 10:0;O	[M+H]+	null	0	TRUE	1.74	296.153	C12H25NO5S	NATau	HEMNWWOVMJQDMO-UHFFFAOYSA-N	O=C(NCCS(=O)(=O)O)CC(O)CCCCCCC	520	TRUE	TRUE	FALSE	Normalized unit: pmol_per_10E6_cells; Annotation method: Msp20221205132019_conventional_converted_dev_1	FALSE	FALSE	1313	0	0.94	0.95	null	null	null	2	null	0.47	34.19	190401_TT1_Hclass_WK_Feces_040_A082_Pos	296.14944:3314 297.15411:527 298.15878:69	77.03714:24 103.05453:96 103.76873:12 105.06979:24 110.06209:12 115.05414:12 117.07529:24 121.06844:12 124.07599:12 128.06424:24 131.04884:832 131.08470:12 143.04969:12 145.06395:12 147.04580:12 149.02337:60 159.04267:134 161.05798:93 173.06050:24 175.03971:48 177.05302:36 185.05958:12 186.06883:12 187.04351:36 188.44406:12 188.45851:12 189.05307:1323 191.07396:36 201.05121:36 201.09300:12 203.06…
1315	4.78	296.221	low score: NAGly 15:2	[M+H]+	null	0.05	TRUE	5.04	296.222	C17H29NO3	NAGly	HJGFWDSVMQUMLC-UHFFFAOYSA-N	O=C(O)CNC(=O)CCCCCCC=CCC=CCCC	520	TRUE	TRUE	FALSE	Normalized unit: pmol_per_10E6_cells; Annotation method: Msp20221205132019_conventional_converted_dev_1	FALSE	FALSE	1315	0	0.99	1	null	null	null	1	null	0.5	80.68	190401_TT1_Hclass_WK_Feces_008_B079_Pos	296.22186:4889 297.22653:0 298.23120:132	94.04093:36 121.04081:12 122.03669:48 137.05969:443 149.02220:36 149.03040:12
1316	5.698	296.259	NAE 16:2	[M+H]+	null	0.87	TRUE	5.9	296.258	C18H33NO2	NAE	KULZUVXNSCAVNT-UHFFFAOYSA-N	O=C(NCCO)CCCCCCCC=CCC=CCCC	310	TRUE	TRUE	TRUE	Normalized unit: pmol_per_10E6_cells; Annotation method: Msp20221205132019_conventional_converted_dev_1	FALSE	FALSE	1316	0	1	0.99	0.25	0.3	0.75	1	2	1.65	376.34	190401_TT1_Hclass_WK_Feces_042_B072_Pos	296.25949:1660 297.26416:284 298.26883:52	84.08379:12 85.03020:12 87.04170:12 149.02185:48 225.18348:12 226.18689:12 296.27178:36
1317	6.182	296.294	Unknown	[M+H]+	null	0	TRUE	null	null	null	null	null	null	999	FALSE	FALSE	FALSE	Normalized unit: pmol_per_10E6_cells	FALSE	FALSE	1317	0	0	null	null	null	null	null	null	null	33.68	190404_TT1_Hclass_WK_Feces_009_B004_Pos	296.29373:1715 297.29840:330 298.30307:0	71.08391:12 83.08562:12 85.09973:12 91.05744:24 95.08219:12 149.00720:12 149.02204:36 296.29204:36 296.31643:12
1320	0.245	297.081	Unknown	[M+H]+	null	0	TRUE	null	null	null	null	null	null	999	FALSE	FALSE	FALSE	Normalized unit: pmol_per_10E6_cells	FALSE	FALSE	1320	0	0	null	null	null	null	null	null	null	14.41	190404_TT1_Hclass_WK_Feces_037_B001_Pos	297.08145:1926 298.08612:403 299.09079:0	73.04665:36 149.02175:12 176.99108:12 179.00395:24 190.99929:36 192.98432:24 193.00966:12 203.00382:12 205.01604:48 207.03245:36 209.00230:12 209.01529:12 223.01909:12 225.04645:36 248.98633:130 265.01585:60 266.98461:12 267.00323:60 281.04990:84 283.03047:48 299.05511:24
1321	21.989	297.081	Unknown	[M+H]+	null	0	TRUE	null	null	null	null	null	null	999	FALSE	FALSE	FALSE	Normalized unit: pmol_per_10E6_cells	FALSE	FALSE	1321	0	0	null	null	null	null	null	null	null	13.13	210202_TT1_Iclass_WK_Feces_002_A001_Pos	297.08148:1502 298.08615:435 299.09082:0	73.04623:192 133.01045:24 164.98619:12 176.99092:24 178.99942:36 179.00941:24 184.02850:12 191.00124:144 192.97632:24 194.99923:12 203.00300:24 205.01422:145 207.03236:211 209.00430:12 220.95445:12 223.02534:12 225.04264:24 247.00326:12 248.98685:699 265.01892:247 266.99997:48 267.01320:12 281.04843:112 283.03176:12 299.05928:12
[truncated: 17,707 more rows]

## Sheet: Neg_MSMS
Alignment ID	Average Rt(min)	Average Mz	Metabolite name	Adduct type	Post curation result	Fill %	MS/MS assigned	Reference RT	Reference m/z	Formula	Ontology	INCHIKEY	SMILES	Annotation tag (VS1.0)	RT matched	m/z matched	MS/MS matched	Comment	Manually modified for quantification	Manually modified for annotation	Isotope tracking parent ID	Isotope tracking weight number	RT similarity	m/z similarity	Simple dot product	Weighted dot product	Reverse dot product	Matched peaks count	Matched peaks percentage	Total score	S/N average	Spectrum reference file name	MS1 isotopic spectrum	MS/MS spectrum
[truncated: 10,224 more rows]

[truncated: 1 more sheets: Bile acids expressions]
