# Supplementary material for: MS2Lipid: A Lipid Subclass Prediction Program Using Machine Learning and Curated Tandem Mass Spectral Data
Source: Metabolites. 2024 Nov 7;14(11):602. doi: 10.3390/metabo14110602 (PMC11596251; doi:10.3390/metabo14110602)
Supplement: Supplementary file 1 [file metabolites-14-00602-s001.zip › Supplementary Files/Supplementary Tables.xlsx]

## Sheet: TableS1
	Table S1. MCH-values for lipid sublcasses supported in MS-DIAL. The MCH-value was inserted into the original supplementary table provided in the previous paper (https://www.nature.com/articles/s41587-020-0531-2).
	Category	Main class	Sub class	Ontology	Name	Adduct type	Example (species level)	Example (molecular species level)	Example(Chemical formula:neutral)	Diagnostic ions (Class)	Diagnostic ions (acyl chains)	SMILES	InChIKey	Type	MCH_adduct	MCH_value
	Glycerolipids [GL]	Other Glycerolipids [GL00]		ADGGA	Acyl diacylglyceryl glucuronide	[M-H]-	ADGGA 50:2	ADGGA 16:0_16:0_18:2	C59H106O12	-	16:0 FA (m/z 255.231, 120, C16H31O2-), 18:2 FA (m/z 279.234, 60, C18H31O2-)	CCCCCCCCCCCCCCCC(=O)OCC(COC1OC(C(O)C(O)C1OC(=O)CCCCCCC\C=C/C\C=C/CCCCC)C(O)=O)OC(=O)CCCCCCCCCCCCCCC	NLTGUVUXODFZJN-DHSNEXAONA-N	Negative	[M-H]-	0.007805
	Glycerolipids [GL]	Other Glycerolipids [GL00]		ADGGA	Acyl diacylglyceryl glucuronide	[M+NH4]+	ADGGA 50:2	ADGGA (O-16:0)16:0_18:2	C59H106O12	-	16:0 DMAG (m/z 313.274, 350, C19H37O3+), 18:2 DMAG (m/z 337.274, 320, C21H37O3+), 16:0 FA +C6H6O7 (m/z 415.269, 1000, C22H39O7+)	CCCCCCCCCCCCCCCC(=O)OC(COC1OC(C(O)C(O)C1OC(=O)CCCCCCCCCCCCCCC)C(O)=O)COC(=O)CCCCCCC\C=C/C\C=C/CCCCC	FJDBGXOVRVMDAM-DHSNEXAONA-N	Positive	[M+NH4]+	0.089129
	Sterol Lipids [ST]	Other Sterol lipids [ST00]		AHexBRS	Acylhexosyl brassicasterol	[M-H]-, [M+HCOO]-, [M+CH3COO]-	ST 28:2;O;Hex;FA 16:0	BRS;Hex;FA 16:0	C50H86O7	-	16:0 FA- (m/z 255.228, 1000, C16H31O2-)	CCCCCCCCCCCCCCCC(=O)OCC1OC(OC2CCC3(C)C4CCC5(C)C(CCC5C4CC=C3C2)C(C)C=CC(C)C(C)C)C(O)C(O)C1O	ZLXHIFXOCNWIKN-UHFFFAOYNA-N	Negative	[M-H]-	0.00193
	Sterol Lipids [ST]	Other Sterol lipids [ST00]		AHexCAS	Acylhexosyl campesterol	[M-H]-, [M+HCOO]-, [M+CH3COO]-	ST 28:1;O;Hex;FA 18:1	CAS;Hex;FA 18:1	C52H90O7	-	18:1 FA (m/z 281.256, 600, C18H33O2-)	CCCCCCCC\C=C/CCCCCCCC(=O)OCC1OC(OC2CCC3(C)C4CCC5(C)C(CCC5C4CC=C3C2)C(C)CCC(C)C(C)C)C(O)C(O)C1O	SZVZHAIFWPRDNE-NXVVXOECNA-N	Negative	[M-H]-	0.00193
	Sterol Lipids [ST]	Other Sterol lipids [ST00]		AHexCAS	Acylhexosyl campesterol	[M+NH4]+	ST 28:1;O;Hex;FA 18:2	CAS;Hex;FA 18:2	C52H88O7	ST 28:1+ (m/z 383.361, 1000, C28H47+)	-	CCCCC\C=C/C\C=C/CCCCCCCC(=O)OCC1OC(OC2CCC3(C)C4CCC5(C)C(CCC5C4CC=C3C2)C(C)CCC(C)C(C)C)C(O)C(O)C1O	GQUUYRBGRSKWNI-QGLGPCELNA-N	Positive	[M+NH4]+	0.083254
	Sphingolipids [SP]	Neutral glycosphingolipids [SP05]	Simple Glc series [SP0501] and Acylceramides [SP0204]	AHexCer	Acylhexosylceramide	[M+H]+	AHexCer 56:1;3O	AHexCer (O-16:0)18:1;2O/22:0;O	C62H119NO10	-	NL of 16:0 Acyl and C6H10O5 (m/z 638.611, 120, C40H80NO4+), NL of 16:0 Acyl and C6H10O5 and H2O (m/z 620.587, 470, C40H78NO3+), d18:1 Sph - H2O (m/z 282.280, 90, C18H36NO+), d18:1 Sph - C2H7NO (m/z 239.242, 290, C16H31O+)	CCCCCCCCCCCCCCCCCCCCC(O)C(=O)NC(COC1OC(CO)C(O)C(O)C1OC(=O)CCCCCCCCCCCCCCC)C(O)C=CCCCCCCCCCCCCC	FPSANBZKJWDRIZ-UHFFFAOYNA-N	Positive	[M+H]+	0.042924
	Sphingolipids [SP]	Neutral glycosphingolipids [SP05]	Simple Glc series [SP0501] and Acylceramides [SP0204]	AHexCer	Acylhexosylceramide	[M+HCOO]-, [M+CH3COO]-	AHexCer 56:1;3O	AHexCer (O-16:0)18:1;2O/22:0;O	C62H119NO10	-	NL of 16:0 Acyl (m/z 798.647, 530, C46H88NO9-), NL of 16:0 Acyl and H2O (m/z 780.634, 400, C46H86NO8-), NL of 16:0 Acyl and C6H10O5 (m/z 636.594, 50, C40H78NO4-), 16:0 FA (m/z 255.233, 90, C16H31O2-), NL of (d18:1 Sph - C2H7NO) (m/z 798.647, 530, C46H88NO9-), NL of (d18:1 Sph - C2H7NO) and H2O (m/z 780.634, 400, C46H86NO8-)	CCCCCCCCCCCCCCCCCCCCC(O)C(=O)NC(COC1OC(CO)C(O)C(O)C1OC(=O)CCCCCCCCCCCCCCC)C(O)C=CCCCCCCCCCCCCC	FPSANBZKJWDRIZ-UHFFFAOYNA-N	Negative	[M+CH3COO]-	0.064054
	Sterol Lipids [ST]	Other Sterol lipids [ST00]		AHexCS	Acylhexosyl cholesterol	[M-H]-, [M+HCOO]-, [M+CH3COO]-	ST 27:1;O;Hex;FA 18:1	CS;Hex;FA 18:1	C49H86O7	-	18:1 FA (m/z 281.241, 330, C18H33O2-)	CCCCCCCCCCCCCCCC(=O)OCC1OC(OC2CCC3(C)C4CCC5(C)C(CCC5C4CC=C3C2)C(C)CCCC(C)C)C(O)C(O)C1O	YPMUZVRAVKLKGC-UHFFFAOYNA-N	Negative	[M-H]-	0.00193
	Sterol Lipids [ST]	Other Sterol lipids [ST00]		AHexCS	Acylhexosyl cholesterol	[M+NH4]+	ST 27:1;O;Hex;FA 16:0	CS;Hex;FA 16:0	C49H86O7	ST 27:1+ (m/z 369.353, 1000, C27H45+)	-	CCCCCCCCCCCCCCCC(=O)OCC1OC(OC2CCC3(C)C4CCC5(C)C(CCC5C4CC=C3C2)C(C)CCCC(C)C)C(O)C(O)C1O	YPMUZVRAVKLKGC-UHFFFAOYNA-N	Positive	[M+NH4]+	0.083254
	Sterol Lipids [ST]	Other Sterol lipids [ST00]		AHexSIS	Acylhexosyl sitosterol	[M-H]-, [M+HCOO]-, [M+CH3COO]-	ST 29:1;O;Hex;FA 18:1	SIS;Hex;FA 18:1	C53H92O7	-	18:1 FA (m/z 281.250, 1000, C18H33O2-)	CCCCCCCC\C=C/CCCCCCCC(=O)OCC1OC(OC2CCC3(C)C4CCC5(C)C(CCC5C4CC=C3C2)C(C)CCC(CC)C(C)C)C(O)C(O)C1O	MEEONOMPSMYAQO-MSUUIHNZNA-N	Negative	[M-H]-	0.00193
	Sterol Lipids [ST]	Other Sterol lipids [ST00]		AHexSIS	Acylhexosyl sitosterol	[M+NH4]+	ST 29:1;O;Hex;FA 18:1	SIS;Hex;FA 18:1	C53H92O7	ST 29:1+ (m/z 397.384, 1000, C29H49+)	-	CCCCCCCC\C=C/CCCCCCCC(=O)OCC1OC(OC2CCC3(C)C4CCC5(C)C(CCC5C4CC=C3C2)C(C)CCC(CC)C(C)C)C(O)C(O)C1O	MEEONOMPSMYAQO-MSUUIHNZNA-N	Positive	[M+NH4]+	0.083254
	Sterol Lipids [ST]	Other Sterol lipids [ST00]		AHexSTS	Acylhexosyl stigmasterol	[M-H]-, [M+HCOO]-, [M+CH3COO]-	ST 29:2;O;Hex;FA 16:0	STS;Hex;FA 16:0	C51H88O7	-	16:0 FA- (m/z 255.228, 110, C16H31O2-)	CCCCCCCCCCCCCCCC(=O)OCC1OC(OC2CCC3(C)C4CCC5(C)C(CCC5C4CC=C3C2)C(C)C=CC(CC)C(C)C)C(O)C(O)C1O	SQDYRCMAEQXKCQ-UHFFFAOYNA-N	Negative	[M-H]-	0.00193
	Sterol Lipids [ST]	Other Sterol lipids [ST00]		AHexSTS	Acylhexosyl stigmasterol	[M+NH4]+	ST 29:2;O;Hex;FA 16:0	STS;Hex;FA 16:0	C51H88O7	ST 29:2+ (m/z 395.372, 1000, C29H47+)	-	CCCCCCCCCCCCCCCC(=O)OCC1OC(OC2CCC3(C)C4CCC5(C)C(CCC5C4CC=C3C2)C(C)C=CC(CC)C(C)C)C(O)C(O)C1O	SQDYRCMAEQXKCQ-UHFFFAOYNA-N	Positive	[M+NH4]+	0.083254
	Sphingolipids [SP]	Phosphosphingolipids [SP03]	Ceramide phosphocholines (sphingomyelins) [SP0301]	ASM	Acylsphingomyelin	[M+HCOO]-, [M+CH3COO]-	SM 52:2;3O	SM 34:1;2O(FA 18:0)	C57H113N2O7P	NL of CH3 (m/z 953.809, 1000, C56H110N2O7P-)	NL of CH3 and 18:0 Acyl and H2O (m/z 669.534, 170, C38H74N2O5P-), 18:0 FA (m/z 283.266, 100, C18H35O2-), Acyl amide (without omega acyl chain) (not observed)	CCCCCCCCCCCCCCCCCC(=O)NC(COP([O-])(=O)OCC[N+](C)(C)C)C(OC(=O)CCCCCCCCCCCCCCCCC)C=CCCCCCCCCCCC	NXNZLWGRIQLZPW-UHFFFAOYNA-N	Negative	[M+CH3COO]-	0.010794
	Sphingolipids [SP]	Phosphosphingolipids [SP03]	Ceramide phosphocholines (sphingomyelins) [SP0301]	ASM	Acylsphingomyelin	[M+H]+	SM 52:2;3O	SM 34:1;2O(FA 18:0)	C57H113N2O7P	Characteristic fragment (m/z 184.074, 1000, C5H15NO4P+)	NL of 18:0 Acyl and H2O (m/z 685.548, 270, C39H78N2O5P+)	CCCCCCCCCCCCCCCCCC(=O)NC(COP([O-])(=O)OCC[N+](C)(C)C)C(OC(=O)CCCCCCCCCCCCCCCCC)C=CCCCCCCCCCCC	NXNZLWGRIQLZPW-UHFFFAOYNA-N	Positive	[M+H]+	0.083564
	Sterol Lipids [ST]	Bile acids and derivatives [ST04]		BASulfate	Bile acid sulfate (e.g. Cholic acid sulfate)	[M-H]-	ST 24:1;O5;S	CA;S	C24H40O8S	Hydrogensulfate (m/z 96.959, 200, HSO4-)	-	C[C@H](CCC(O)=O)[C@H]1CC[C@H]2[C@@H]3[C@H](O)C[C@@H]4C[C@@H](CC[C@]4(C)[C@H]3C[C@H](O)[C@]12C)OS(O)(=O)=O	AUVYDCOKXDDYKR-OELDTZBJSA-N	Negative	[M-H]-	0.062816
	Sterol Lipids [ST]	Bile acids and derivatives [ST04]		BileAcid	Glycine conjugated bile acid (e.g. Glycodeoxycholic acid)	[M-H]-, [M+HCOO]-, [M+CH3COO]-	ST 24:1;O3;G	DCA;G	C26H43NO5	Glycine ion (m/z 74.024, 5, C2H4NO2-)	-	C[C@H](CCC(=O)NCC(=O)O)[C@H]1CC[C@@H]2[C@@]1([C@H](C[C@H]3[C@H]2CC[C@H]4[C@@]3(CC[C@H](C4)O)C)O)C	WVULKSPCQVQLCU-BUXLTGKBSA-N	Negative	[M-H]-	0.037049
	Sterol Lipids [ST]	Bile acids and derivatives [ST04]		BileAcid	Taurine conjugated bile acid (e.g. Taurolithocholic acid)	[M-H]-, [M+HCOO]-, [M+CH3COO]-	ST 24:1;O2;T	LCA;T	C26H45NO5S	Taurine ion (m/z 124.01, 1, C2H6NO3S-)	-	C[C@H](CCC(=O)NCCS(=O)(=O)O)[C@H]1CC[C@@H]2[C@@]1(CC[C@H]3[C@H]2CC[C@H]4[C@@]3(CC[C@H](C4)O)C)C	QBYUNVOYXHFVKC-GBURMNQMSA-N	Negative	[M-H]-	0.04042
	Glycerophospholipids [GP]	Glycerophosphoglycerols [GP04]	Monoacylglycerophosphomonoradylglycerols [GP0410]	BMP	Bismonoacylglycerophosphate	[M+NH4]+	BMP 40:5	BMP 18:1_22:4	C46H81O10P	NL of C3H8O6P (m/z 653.57, 70, C40H77O6+)	18:1 DMAG (m/z 339.287, 1000, C21H39O3+), 22:4 DMAG (m/z 389.305, 530, C25H41O3+)	CCCCCCCC\C=C/CCCCCCCC(=O)OC(CO)COP(O)(=O)OCC(CO)OC(=O)CCCCCCCC\C=C/C\C=C/C\C=C/C\C=C/CC	KWAXGWUDHUPXQN-DCMOKHIZNA-N	Positive	[M+NH4]+	0.080885
	Sterol Lipids [ST]	Sterols [ST01]	Steryl esters [ST0102]	BRSE	Brassicasterol ester	[M+NH4]+	SE 28:2/22:6	BRSE 22:6	C50H76O2	ST 28:2+ (m/z 381.341, 1000, C28H45+)	-	CC\C=C/C\C=C/C\C=C/C\C=C/C\C=C/C\C=C/CCC(=O)OC1CCC2(C)C3CCC4(C)C(CCC4C3CC=C2C1)C(C)C=CC(C)C(C)C	KKPGEUZMHRXIDU-NKWULGDGNA-N	Positive	[M+NH4]+	0.077379
	Fatty acyls [FA]	Fatty esters [FA07]	Fatty acyl carnitines [FA0707]	CAR	Acylcarnitine	[M]+	CAR 18:1	CAR 18:1	C25H48NO4	Characteristic fragment (m/z 85.028, 1000, C4H5O2+)	-	CCCCCC\C=C/CCCCCCCCCC(=O)OC(CC(O)=O)C[N+](C)(C)C	HOAMADDCQBUDDY-KHPPLWFENA-O	Positive	[M]+	0.073434
	Sterol Lipids [ST]	Sterols [ST01]	Steryl esters [ST0102]	CASE	Campesterol ester	[M+NH4]+	SE 28:1/18:1	CASE 18:1	C46H80O2	ST 28:1+ (m/z 383.376, 1000, C28H47+)	-	CCCCCC\C=C/CCCCCCCCCC(=O)OC1CCC2(C)C3CCC4(C)C(CCC4C3CC=C2C1)C(C)CCC(C)C(C)C	FADVQEKKXJMGQA-YPKPFQOONA-N	Positive	[M+NH4]+	0.077379
	Sterol Lipids [ST]	Sterols [ST01]	Steryl esters [ST0102]	CE	Cholesteryl ester	[M+NH4]+, [M+Na]+	SE 27:1/18:1	CE 18:1	C45H78O2	ST 27:1+ (m/z 369.349, 1000, C27H45+)	-	CCCCCCCC\C=C/CCCCCCCC(=O)OC1CCC2(C)C3CCC4(C)C(CCC4C3CC=C2C1)C(C)CCCC(C)C	RJECHNNFRHZQKU-PFONDFGANA-N	Positive	[M+NH4]+	0.077379
	Sphingolipids [SP]	Ceramides [SP02]	N-acylsphinganines (dihydroceramides) [SP0202]	Cer-ADS	Ceramide alpha-hydroxy fatty acid-dihydrosphingosine	[M-H]-, [M+HCOO]-, [M+CH3COO]-	Cer 34:0;3O	Cer 18:0;2O/16:0;(2OH)	C34H69NO4	NL of CH4O2 (m/z 506.478, 30, C33H64NO2-) NL of H2O (m/z 536.501, 70, C34H66NO3-)	SPB 18:0;O2 (m/z 300.28, 90, C18H38NO2-), SPB 18:0;O2 - H2O (m/z 282.28, 90, C18H36NO-), SPB 18:0;O2 - C2H7NO (m/z 239.233, 90, C16H31O-), 16:0;O Acyl - CH2O (m/z 225.217, 120, C15H29O-), 16:0;O Acyl - 2H (m/z 253.209, 70, C16H29O2-)	CCCCCCCCCCCCCCCC(O)C(CO)NC(=O)C(O)CCCCCCCCCCCCCC	NQXMVCBJWMTLGK-UHFFFAOYNA-N	Negative	[M-H]-	0.073434
	Sphingolipids [SP]	Ceramides [SP02]	N-acyl-4-hydroxysphinganines (phytoceramides) [SP0203]	Cer-AP	Ceramide alpha-hydroxy fatty acid-phytospingosine	[M-H]-, [M+HCOO]-, [M+CH3COO]-	Cer 38:0;4O	Cer 18:0;3O/20:0;(2OH)	C38H77NO5	-	20:0;O Acyl - CH2O (m/z 281.288, 80, C19H37O-), 20:0;O Acyl + O (m/z 327.292, 340, C20H39O3-), 20:0;O Acyl + C3H5NO (m/z 382.332, 130, C23H44NO3-)	CCCCCCCCCCCCCCCCCCC(O)C(=O)NC(CO)C(O)C(O)CCCCCCCCCCCCCC	RYCCNLKFNBMCIU-UHFFFAOYNA-N	Negative	[M-H]-	0.037049
	Sphingolipids [SP]	Ceramides [SP02]	N-acyl-4-hydroxysphinganines (phytoceramides) [SP0203]	Cer-AP	Ceramide alpha-hydroxy fatty acid-phytospingosine	[M+H]+	Cer 42:1;4O	Cer 18:1;3O/24:0;(2OH)	C42H83NO5	NL of H2O (m/z 664.625, 1000, C42H82NO4+), NL of 2H2O (m/z 646.619, 350, C42H80NO3+)	SPB 18:1;O3 (m/z 316.281, 70, C18H38NO3+), SPB 18:1;O3 -H2O (m/z 298.27, 320, C18H36NO2+), SPB 18:1;O3 -3H2O (m/z 262.253, 890, C18H32N+)	CCCCCCCCCCCCCCCCCCCCCCC(O)C(=O)NC(CO)C(O)C(O)CCC\C=C\CCCCCCCCC	BIVGPKIBTGZJJH-ORIPQNMZNA-N	Positive	[M+H]+	0.037049
	Sphingolipids [SP]	Ceramides [SP02]	N-acylsphingosines (ceramides) [SP0201]	Cer-AS	Ceramide alpha-hydroxy fatty acid-sphingosine	[M-H]-, [M+HCOO]-, [M+CH3COO]-	Cer 34:1;3O	Cer 18:1;2O/16:0;(2OH)	C34H67NO4	NL of CH4O2 (m/z 504.472, 90, C33H62NO2-), NL of H2O (m/z 534.467, 40, C34H64NO3-)	d18:1 Sph - H2O (m/z 280.267, 50, C18H34NO-), d18:1 Sph - C2H7NO (m/z 237.225, 50, C16H29O-), 16:0+O Acyl - CH2O (m/z 225.222, 190, C15H29O-), 16:0+O Acyl - 2H (m/z 253.223, 80, C16H29O2-)	CCCCCCCCCCCCCCC(O)C(=O)NC(CO)C(O)\C=C\CCCCCCCCCCCCC	YWZGQPJRQXHVQX-BYCLXTJYNA-N	Negative	[M-H]-	0.073434
	Sphingolipids [SP]	Ceramides [SP02]	N-acylsphinganines (dihydroceramides) [SP0202]	Cer-BDS	Ceramide beta-hydroxy fatty acid-dihydrosphingosine	[M-H]-, [M+HCOO]-, [M+CH3COO]-	Cer 34:0;3O	Cer 18:0;2O/16:0;(3OH)	C34H69NO4	-	SPB 18:0;O2 + C2H2O (m/z 342.303, 1000, C20H40NO3-), SPB 18:0;O2 + C2H2O - CH4O (m/z 310.274, 350, C19H36NO2-), SPB 18:0;O2 (m/z 300.292, 90, C18H38NO2-), SPB 18:0;O2 - C2H7NO (m/z 239.238, 270, C16H31O-)	CCCCCCCCCCCCCCCC(O)C(CO)NC(=O)CC(O)CCCCCCCCCCCCC	NANAYHZEAHRCME-UHFFFAOYNA-N	Negative	[M-H]-	0.073434
	Sphingolipids [SP]	Ceramides [SP02]	N-acylsphingosines (ceramides) [SP0201]	Cer-BS	Ceramide beta-hydroxy fatty acid-sphingosine	[M-H]-, [M+HCOO]-, [M+CH3COO]-	Cer 40:1;3O	Cer 16:1;2O/24:0;(3OH)	C40H79NO4	-	SPB 16:1;O2 - C2H7NO (m/z 209.186, 270, C14H25O-), SPB 16:1;O2 + C2H2O (m/z 312.246, 1000, C18H34NO3-), SPB 16:1;O2 + C2H2O - CH2O (m/z 282.236, 250, C17H30NO2-)	CCCCCCCCCCCCCCCCCCCCCC(O)CC(=O)NC(CO)C(O)\C=C\CCCCCCCCCCC	GBNDEDTYBNPHFO-NWBJSICCNA-N	Negative	[M-H]-	0.073434
	Sphingolipids [SP]	Ceramides [SP02]	Acylceramides [SP0204]	Cer-EBDS	Ceramide Esterified beta-hydroxy fatty acid-dihydrosphingosine	[M+HCOO]-, [M+CH3COO]-	Cer 50:1;4O	Cer 18:0;2O/17:0;(3OH)(FA 15:0)	C50H99NO5	-	SPB 18:0;O2 +C2H2O (m/z 342.302, 60, C20H40NO3-) 15:0 FA (m/z 241.219, 1000, C15H29O2-), NL of 15:0 Acyl and H2O (m/z 550.523, 90, C35H68NO3-)	CCCCCCCCCCCCCCCC(O)C(CO)NC(=O)CC(CCCCCCCCCCCCCC)OC(=O)CCCCCCCCCCCCCC	QEKDEBOPACJDST-UHFFFAOYNA-N	Negative	[M+CH3COO]-	0.058179
	Sphingolipids [SP]	Ceramides [SP02]	Acylceramides [SP0204]	Cer-EODS	Ceramide Esterified omega-hydroxy fatty acid-dihydrosphingosine	[M-H]-, [M+HCOO]-, [M+CH3COO]-	Cer 49:1;4O	Cer 18:0;2O/16:0;O(FA 15:0)	C49H97NO5	-	15:0 FA (m/z 241.217, 1000, C15H29O2-), NL of 15:0 Acyl (m/z 554.511, 10, C34H68NO4-), Acyl amide (without omega acyl chain) (not observed)	CCCCCCCCCCCCCCCCCC(O)C(CO)NC(=O)CCCCCCCCCCCCCOC(=O)CCCCCCCCCCCCCC	XPLHCCOOXCIDKL-UHFFFAOYNA-N	Negative	[M-H]-	0.037049
	Sphingolipids [SP]	Ceramides [SP02]	Acylceramides [SP0204]	Cer-EOS	Ceramide Esterified omega-hydroxy fatty acid-sphingosine	[M-H]-, [M+HCOO]-, [M+CH3COO]-	Cer 68:3;4O	Cer 18:1;2O/32:0;O(FA 18:2)	C68H129NO5	-	32:0 Acyl amide (without 18:2 FA) (m/z 494.479, 4, C32H64NO2-), 18:2 FA (m/z 279.227, 1000, C18H31O2-), NL of 18:2 FA (m/z 776.738, 50, C50H98NO4-)	CCCCCCCCCCCCC\C=C\C(O)C(CO)NC(=O)CCCCCCCCCCCCCCCCCCCCCCCCCCCCCCCOC(=O)CCCCCCC\C=C/C\C=C/CCCCC	NKZDGPMKCOVGRH-FHDUZSEONA-N	Negative	[M-H]-	0.037049
	Sphingolipids [SP]	Ceramides [SP02]	Acylceramides [SP0204]	Cer-EOS	Ceramide Esterified omega-hydroxy fatty acid-sphingosine	[M+H]+	Cer 70:4;4O	Cer 18:1;2O/52:3;2O	C70H133NO5	NL of H2O (m/z 1051.024, 1000, C70H132NO4+)	SPB 18:1;O2 -H2O (m/z 282.282, 130, C18H36NO+), SPB 18:1;O2 -2H2O (m/z 264.268, 590, C18H34N+), SPB 18:1;O2 -CH4O2 (m/z 252.263, 190, C17H34N+)	CCCCCCCCCCCCC\C=C\C(O)C(CO)NC(=O)CCCCCCCCCCCCCCCCCCCCCCCCCCCCCCCCCOC(=O)CCCCCCC\C=C/C\C=C/CCCCC	WTOPSPXQQJWZJF-APUKNJKBNA-N	Positive	[M+H]+	0.037049
	Sphingolipids [SP]	Ceramides [SP02]	N-acylsphingosines (ceramides) [SP0201]	Cer-HDS	Ceramide hydroxy fatty acid-dihydrosphingosine	[M+H]+	Cer 36:0;3O	Cer 19:0;2O/17:0;O	C36H73NO4	-	SPB 19:0;O2 -H2O (m/z 298.308, 590, C19H40NO+), SPB 19:0;O2 -2H2O (m/z 280.302, 390, C19H38N+), SPB 19:0;O2 -CH4O2 (m/z 268.265, 160, C18H38N+)	CCCCCCCCCCCCCCCCC(O)C(CO)NC(=O)C(O)CCCCCCCCCCCCCCC	LEOLKNSQMOJDOF-UHFFFAOYNA-N	Positive	[M+H]+	0.073434
	Sphingolipids [SP]	Ceramides [SP02]	N-acylsphingosines (ceramides) [SP0201]	Cer-HDS	Ceramide hydroxy fatty acid-dihydrosphingosine	[M-H]-, [M+HCOO]-, [M+CH3COO]-	Cer 38:0;3O	Cer 18:0;2O/20:0;O	C38H77NO4	-	(case of cannot determine OH position at Cer-ADS, Cer-BDS)	CCCCCCCCCCCCCCCCCCC(O)C(=O)NC(CO)C(O)CCCCCCCCCCCCCCC	QZPHNIHBKGRHTP-UHFFFAOYNA-N	Negative	[M-H]-	0.073434
	Sphingolipids [SP]	Ceramides [SP02]	N-acylsphingosines (ceramides) [SP0201]	Cer-HS	Ceramide hydroxy fatty acid-sphingosine	[M-H]-, [M+HCOO]-, [M+CH3COO]-	Cer 40:1;3O	Cer 18:1;2O/22:0;O	C40H79NO4	NL of CH2O (m/z 606.573, 30, C39H76NO3-), NL of CH4O2 (m/z 588.572, 40, C39H74NO2-)	22:0 Acyl + C2H3N (m/z 380.355, 210, C24H46NO2-), SPB 18:1;O2 - C2H7NO (m/z 237.216, 30, C16H29O-)	CCCCCCCCCCCCCC=CC(O)C(CO)NC(=O)CCCCCCCCCCCCCCCCCCCCCO	AMJLYOTUBFUEBE-UHFFFAOYNA-N	Negative	[M-H]-	0.073434
	Sphingolipids [SP]	Ceramides [SP02]	N-acylsphingosines (ceramides) [SP0201]	Cer-HS	Ceramide hydroxy fatty acid-sphingosine	[M+H]+	Cer 44:1;3O	Cer 20:1;2O/24:0;O	C44H87NO4	-	SPB 20:1;O2 -H2O (m/z 310.308, 170, C20H40NO+), SPB 20:1;O2 -2H2O (m/z 292.299, 1000, C20H38N+), SPB 20:1;O2 -CH4O2 (m/z 280.299, 140, C19H38N+)	CCCCCCCCCCCCCCCCCCCCCCC(O)C(=O)NC(CO)C(O)\C=C\CCCCCCCCCCCCCCC	ZEHOOLFQJBPFJO-BSKJHSHCNA-N	Positive	[M+H]+	0.073434
	Sphingolipids [SP]	Ceramides [SP02]	N-acylsphinganines (dihydroceramides) [SP0202]	Cer-NDS	Ceramide non-hydroxyfatty acid-dihydrosphingosine	[M+H]+	Cer 44:0;2O	Cer 18:0;2O/26:0	C44H89NO3	NL of H2O (m/z 662.679, 1000, C44H88NO2+)	SPB 18:0;O2 -H2O (m/z 284.299, 390, C18H38NO+), SPB 18:0;O2 -2H2O (m/z 266.289, 290, C18H36N+), SPB 18:0;O2 -CH4O2 (m/z 254.281, 60, C17H34N+)	CCCCCCCCCCCCCCCCCCCCCCCCCC(=O)NC(CO)C(O)CCCCCCCCCCCCCCC	NWERZHCPHDHUMO-UHFFFAOYNA-N	Positive	[M+H]+	0.015919
	Sphingolipids [SP]	Ceramides [SP02]	N-acylsphinganines (dihydroceramides) [SP0202]	Cer-NDS	Ceramide non-hydroxyfatty acid-dihydrosphingosine	[M-H]-, [M+HCOO]-, [M+CH3COO]-	Cer 34:0;2O	Cer 18:0;2O/16:0	C34H69NO3	NL of CH4O (m/z 506.486, 250, C33H64NO2-), NL of CH4O2 (m/z 490.489, 200, C33H64NO-)	16:0 Acyl + C2H3N (m/z 280.264, 610, C18H34NO-), SPB 18:0;O2 - C2H7NO (m/z 239.233, 120, C16H31O-), 16:0 Acyl - 2H (m/z 237.223, 190, C16H29O-)	CCCCCCCCCCCCCCCC(O)C(CO)NC(=O)CCCCCCCCCCCCCCC	GCGTXOVNNFGTPQ-UHFFFAOYNA-N	Negative	[M-H]-	0.015919
	Sphingolipids [SP]	Ceramides [SP02]	N-acyl-4-hydroxysphinganines (phytoceramides) [SP0203]	Cer-NP	Ceramide non-hydroxyfatty acid-phytospingosine	[M-H]-, [M+HCOO]-, [M+CH3COO]-	Cer 34:0;3O	Cer 18:0;3O/16:0	C34H69NO4	NL of H2O (m/z 536.5, 50, C34H66NO3-), NL of 2H2O (m/z 518.534, 10, C34H64NO2-)	16:0 Acyl + C3H5NO (m/z 310.271, 390, C19H36NO2-), 16:0 Acyl amide (m/z 254.249, 190, C16H32NO-), SPB 18:0;O2 - CH7NO (m/z 267.232, 350, C17H31O2-)	CCCCCCCCCCCCCCCC(=O)NC(CO)C(O)C(O)CCCCCCCCCCCCCC	IVBULNXGVIHEKN-UHFFFAOYNA-N	Negative	[M-H]-	0.073434
	Sphingolipids [SP]	Ceramides [SP02]	N-acylsphingosines (ceramides) [SP0201]	Cer-NS	Ceramide non-hydroxyfatty acid-sphingosine	[M+H]+	Cer 42:1;2O	Cer 18:1;2O/24:0	C42H83NO3	NL of H2O (m/z 632.64, 120, C42H82NO2+)	SPB 18:1;O2 -H2O (m/z 282.28, 180, C18H36NO+), SPB 18:1;O2 -2H2O (m/z 264.27, 1000, C18H34N+), SPB 18:1;O2 -CH4O2 (m/z 252.269, 120, C17H34N+)	CCCCCCCCCCCCCCCCCCCCCCCC(=O)NC(CO)C(O)\C=C\CCCCCCCCCCCCC	ZJVVOYPTFQEGPH-MHAUTQJVNA-N	Positive	[M+H]+	0.015919
	Sphingolipids [SP]	Ceramides [SP02]	N-acylsphingosines (ceramides) [SP0201]	Cer-NS	Ceramide non-hydroxyfatty acid-sphingosine	[M-H]-, [M+HCOO]-, [M+CH3COO]-	Cer 34:1;2O	Cer 18:1;2O/16:0	C34H67NO3	NL of H2O (m/z 518.499, 10, C34H64NO3-), NL of CH2O (m/z 506.495, 160, C33H64NO2-)	16:0 Acyl + C2H3N (m/z 280.264, 670, C18H34NO-), SPB 18:1;O2 - C2H7NO (m/z 237.223, 370, C16H29O-), 16:0 Acyl - 2H (m/z 237.223, 370, C16H29O-)	CCCCCCCCCCCCCCCC(=O)NC(CO)C(O)\C=C\CCCCCCCCCCCCC	YDNKGFDKKRUKPY-ORIPQNMZNA-N	Negative	[M-H]-	0.015919
	Sphingolipids [SP]	Ceramides [SP02]	Ceramide 1-phosphates [SP0205]	CerP	Ceramide 1-phosphates	[M+H]+	CerP 30:1;2O	CerP 18:1;2O/12:0	C30H60NO6P	NL of H3PO4 (m/z 464.444, 150, C30H58NO2+), NL of H3PO4 and H2O (m/z 446.445, 200, C30H56NO+)	SPB 18:1;O2 -2H2O (m/z 264.265, 1000, C18H34N+)	CCCCCCCCCCCCC\C=C\[C@@H](O)[C@H](COP(O)(O)=O)NC(=O)CCCCCCCCCCC	KXEMZGPJXBKYJP-VARSQMIESA-N	Positive	[M+H]+	0.01355
	Sphingolipids [SP]	Ceramides [SP02]	Ceramide 1-phosphates [SP0205]	CerP	Ceramide 1-phosphates	[M-H]-	CerP 30:1;2O	CerP 18:1;2O/12:0	C30H60NO6P	(m/z 78.96, 550, PO3-), (m/z 96.97, 150, H2PO4-)	NL of 12:0 Acyl (m/z 378.237, 10, C18H37NO5P-), NL of 12:0 Acyl and H2O (m/z 360.209, 10, C18H35NO4P-)	CCCCCCCCCCCCC\C=C\[C@@H](O)[C@H](COP(O)(O)=O)NC(=O)CCCCCCCCCCC	KXEMZGPJXBKYJP-VARSQMIESA-N	Negative	[M-H]-	0.01355
	Glycerophospholipids [GP]	Glycerophosphoglycerophosphoglycerols [GP12]	Diacylglycerophosphoglycerophosphodiradylglycerols [GP1201]	CL	Cardiolipin	[M+NH4]+	CL 70:4	CL 34:1_36:3	C79H146O17P2	-	(R1+R2 (34:1)) + C3H3 (m/z 577.511, 840, C37H69O4+), (R3+R4 (36:3)) + C3H3 (m/z 601.513, 1000, C39H69O4+)	CCCCCCCCCCCCCCCC(=O)OC(COC(=O)CCCCCCC\C=C/CCCCCCCC)COP(O)(=O)OCC(O)COP(O)(=O)OCC(COC(=O)CCCCCCC\C=C/C\C=C/CCCCC)OC(=O)CCCCCCCCCC\C=C/CCCCC	LDMWDTCYJRXJER-BKVWNNRANA-N	Positive	[M+NH4]+	0.026876
	Glycerophospholipids [GP]	Glycerophosphoglycerophosphoglycerols [GP12]	Diacylglycerophosphoglycerophosphodiradylglycerols [GP1201]	CL	Cardiolipin	[M-H]-	CL 70:5	CL 16:0_18:1_18:2_18:2	C79H144O17P2	Phosphoglycerol - H2O (m/z 152.989, 230, C3H6O5P-)	16:0 FA + 18:2 FA + C3H6O4P (m/z 673.468, 300, C37H70O8P-), 18:2 FA + 18:2 FA + C3H6O4P (m/z 695.459, 490, C39H68O8P-), 16:0 FA (m/z 255.222, 300, C16H31O2-), 18:1 FA (m/z 281.242, 300, C18H33O2-), 18:2 FA (m/z 279.221, 390, C18H31O2-)	CCCCCCCCCCCCCCCC(=O)OC(COC(=O)CCCCCCC\C=C/CCCCCCCC)COP(O)(=O)OCC(O)COP(O)(=O)OCC(COC(=O)CCCCCCC\C=C/C\C=C/CCCCC)OC(=O)CCCCCCC\C=C/C\C=C/CCCCC	NRSNLZLGIJBZSA-GFMWECAPNA-N	Negative	[M-H]-	0.039452
	Prenol Lipids [PR]	Quinones and hydroquinones [PR02]	Ubiquinones [PR0201]	CoQ	Coenzyme Q	[M+H]+	CoQ10	CoQ10	C59H90O4	Characteristic fragment (m/z 197.083, 1000, C10H13O4+)	-	COC1=C(OC)C(=O)C(CC=C(C)CCC=C(C)CCC=C(C)CCC=C(C)CCC=C(C)CCC=C(C)CCC=C(C)CCC=C(C)CCC=C(C)CCC=C(C)C)=C(C)C1=O	ACTIUHUUMQJHFO-UHFFFAOYSA-N	Positive	[M+H]+	0.017185
	Sterol Lipids [ST]	Bile acids and derivatives [ST04]		DCAE	Bile acid ester (e.g. Esterified deoxycholic acid)	[M+NH4]+	SE 24:1;O3/18:1	DCAE 18:1	C42H72O5	ST 24:1;O2+ (m/z 357.274, 1000, C24H37O2+)	-	CCCCCCCC\C=C/CCCCCCCC(=O)OC1CCC2(C)C(CCC3C4CCC(C(C)CCC(O)=O)C4(C)C(O)CC23)C1	SETZXCDZKDISRM-SEYXRHQNNA-N	Positive	[M+NH4]+	0.062124
	Sterol Lipids [ST]	Bile acids and derivatives [ST04]		DCAE	Bile acid ester (e.g. Esterified deoxycholic acid)	[M-H]-	SE 24:1;O3/18:1	DCAE 18:1	C42H72O5	ST 24:1;O3- (m/z 373.269, 50, C24H37O3-)	18:1 FA (m/z 281.247, 50, C18H33O2-)	CCCCCCCC\C=C/CCCCCCCC(=O)OC1CCC2(C)C(CCC3C4CCC(C(C)CCC(O)=O)C4(C)C(O)CC23)C1	SETZXCDZKDISRM-SEYXRHQNNA-N	Negative	[M-H]-	0.0747
	Sterol Lipids [ST]	Sterols [ST01]		DEGSE	Dehydroergosterol ester	[M+H]+, [M+NH4]+, [M+Na]+	SE 28:4/18:1	DEGSE 18:1	C46H74O2	ST 28:4+(m/z 377.320, 1000, C28H41+)	-	O=C(OC1CC2=CC=C3C(=CCC4(C)C3CCC4C(C=CC(C)C(C)C)C)C2(C)CC1)CCCCCCCC=CCCCCCCCC	BQQDVWVYMCDTIT-UHFFFAOYSA-N	Positive	[M+H]+	0.089955
	Glycerolipids [GL]	Diradylglycerols [GL02]	Diacylglycerols [GL0201]	DG	Diacylglycerol	[M+NH4]+	DG 38:4	DG 18:0_20:4	C41H72O5	NL of H2O (m/z 627.522, 190, C41H71O4+)	20:4 DMAG (m/z 361.280, 400, C23H37O3+), 18:0 DMAG (m/z 341.302, 1000, C21H41O3+)	CCCCCCCCCCCCCCCCCC(=O)OCC(CO)OC(=O)CCCCCC\C=C/C\C=C/C\C=C/C\C=C/CC	BRKLTVAHEPCGNK-ZKVKLVECNA-N	Positive	[M+NH4]+	0.062124
	Glycerolipids [GL]	Other Glycerolipids [GL00]		DGCC	Diacylglyceryl-3-O-carboxyhydroxymethylcholine	[M+H]+	DGCC 34:1	DGCC 16:0_18:1	C44H83NO8	Characteristic fragment (m/z 132.103, 30, C6H14NO2+)	NL of 16:0 Acyl (m/z 516.386, 3, C28H54NO7+), NL of 16:0 Acyl and H2O (m/z 498.301, 3, C28H52NO6+), NL of 18:1 Acyl (m/z 490.374, 4, C26H52NO7+), NL of 18:1 Acyl and H2O (m/z 472.353, 10, C26H50NO6+)	CCCCCCCCCCCCCCCC(=O)OCC(COC(OCC[N+](C)(C)C)C([O-])=O)OC(=O)CCCCCCC\C=C/CCCCCCCC	PDTNQRNURMVYAJ-MRCUWXFGNA-N	Positive	[M+H]+	0.021794
	Glycerolipids [GL]	Glycosyldiradylglycerols [GL05]	Glycosyldiacylglycerols [GL0501]	DGDG	Digalactosyldiacylglycerol	[M+HCOO]-, [M+CH3COO]-	DGDG 34:1	DGDG 16:0_18:1	C49H90O15	NL of FA x 2 (m/z 397.131, 760, C15H25O12-) NL of FA x 2 and H2O (m/z 379.127, 1000, C15H23O11-)	16:0 FA (m/z 255.234, 470, C16H31O2-), 18:1 FA (m/z 281.246, 920, C18H33O2-)	CCCCCCCCCCCCCCCC(=O)OCC(COC1OC(COC2OC(CO)C(O)C(O)C2O)C(O)C(O)C1O)OC(=O)CCCCCCC\C=C/CCCCCCCC	JRCZTCGPEBCBPF-ZCXUNETKNA-N	Negative	[M+CH3COO]-	0.01368
	Glycerolipids [GL]	Glycosyldiradylglycerols [GL05]	Glycosyldiacylglycerols [GL0501]	DGDG	Digalactosyldiacylglycerol	[M+NH4]+	DGDG 34:1	DGDG 16:0_18:1	C49H90O15	NL of C12H21O11 (m/z 577.522, 880, C37H69O4+)	18:1 DMAG (m/z 339.289, 840, C21H39O3+), 16:0 DMAG (m/z 313.275, 1000, C19H37O3+)	CCCCCCCCCCCCCCCC(=O)OCC(COC1OC(COC2OC(CO)C(O)C(O)C2O)C(O)C(O)C1O)OC(=O)CCCCCCC\C=C/CCCCCCCC	JRCZTCGPEBCBPF-ZCXUNETKNA-N	Positive	[M+NH4]+	0.073874
	Glycerolipids [GL]	Other Glycerolipids [GL00]		DGGA	Diacylglyceryl glucuronide	[M+NH4]+	DGGA 34:2	DGGA 16:0_18:2	C43H76O11	NL of C6H10O7 (m/z 575.511, 1000, C37H67O4+)	18:2 DMAG (m/z 337.274, 320, C21H37O3+), 16:0 DMAG (m/z 313.274, 350, C19H37O3+)	CCCCCCCCCCCCCCCC(=O)OC(COC1OC(C(O)C(O)C1O)C(O)=O)COC(=O)CCCCCCC\C=C/C\C=C/CCCCC	BUAACCTZRHRKAS-BCTRXSSUNA-N	Positive	[M+NH4]+	0.031614
	Glycerolipids [GL]	Other Glycerolipids [GL00]		DGGA	Diacylglyceryl glucuronide	[M-H]-	DGGA 34:2	DGGA 16:0_18:2	C43H76O11	-	16:0 FA (m/z 255.228, 280, C16H31O2-), 18:2 FA (m/z 279.232, 220, C18H31O2-)	CCCCCCCCCCCCCCCC(=O)OC(COC1OC(C(O)C(O)C1O)C(O)=O)COC(=O)CCCCCCC\C=C/C\C=C/CCCCC	BUAACCTZRHRKAS-BCTRXSSUNA-N	Negative	[M-H]-	0.04419
	Glycerolipids [GL]	Other Glycerolipids [GL00]		DGTS/A	Diacylglyceryl trimethylhomoserine/diacylglyceryl hydroxymethyl-N,N,N-trimethyl-ﾎｲ-alanine	[M+H]+	DGTS 34:1	DGTS 16:0_18:1	C44H83NO7	Characteristic fragment (m/z 144.105, 10, C7H14NO2+), Characteristic fragment (m/z 236.149, 210, C10H22NO5+)	NL of 16:0 Acyl (m/z 500.393, 330, C28H54NO6+), NL of 16:0 Acyl and H2O (m/z 482.389, 100, C28H52NO5+), NL of 18:1 Acyl (m/z 474.381, 170, C26H52NO6+), NL of 18:1 Acyl and H2O (m/z 456.369, 80, C26H50NO5+)	CCCCCCCCCCCCCCCC(=O)OCC(COCCC(C([O-])=O)[N+](C)(C)C)OC(=O)CCCCCCC\C=C/CCCCCCCC	LMOAWGSXADBGPG-MRCUWXFGNA-N	Positive	[M+H]+	0.058179
	Sphingolipids [SP]	Sphingoid bases [SP01]	Sphingoid base homologs and variants [SP0104]	DHSph	Sphinganine	[M+H]+	SPB 17:0;2O	SPB 17:0;(1OH,3OH)	C17H37NO2	NL of H2O (m/z 270.277, 580, C17H36NO+), NL of 2H2O (m/z 252.284, 140, C17H34N+), NL of CH4O2 (m/z 240.271, 1000, C16H34N+),	-	CCCCCCCCCCCCCCC(O)C(N)CO	KFQUQCFJDMSIJF-UHFFFAOYNA-N	Positive	[M+H]+	0.052304
	Glycerophospholipids [GP]	Glycerophosphoglycerophosphoglycerols [GP12]	Monoacylglycerophosphoglycerophosphomonoradylglycerols [GP1207]	DLCL	Dilysocardiolipin	[M-H]-	DLCL 34:2	DLCL 16:0_18:2	C43H82O15P2	Phosphoglycerol - H2O (m/z 152.995, 240, C3H6O5P-)	16:0 FA +C3H6O5P (m/z 409.23, 220, C19H38O7P-), 18:2 FA +C3H6O5P (m/z 433.23, 130, C21H38O7P-)	CCCCCCCCCCCCCCCC(=O)OCC(O)COP(O)(=O)OCC(O)COP(O)(=O)OCC(O)COC(=O)CCCCCCCC\C=C\C=C\CCCCC	FETCDGKJIFEJLQ-SBLPRGNDNA-N	Negative	[M-H]-	0.018322
	Glycerophospholipids [GP]	Glycerophosphoethanolamines [GP02]		DMPE	N-Dimethylphosphatidylethanolamine	[M-H]-	DMPE 34:1	DMPE 16:0_18:1	C41H80NO8P	-	16:0 FA- (m/z 255.233, 1000, C16H31O2-), 18:1 FA (m/z 281.249, 1000, C18H33O2-)	O=C(OCC(OC(=O)CCCCCCCC=CCCCCCCCC)COP(=O)(O)OCCN(C)C)CCCCCCCCCCCCCCC	ZSVMWQMKUKDZTH-UHFFFAOYSA-N	Negative	[M-H]-	0.03468
	Glycerophospholipids [GP]	Glycerophosphoethanolamines [GP02]		DMPE	N-Dimethylphosphatidylethanolamine	[M+H]+	DMPE 34:1	DMPE 16:0_18:1	C41H80NO8P	NL of C4H12NO4P (m/z 577.519, 1000, C37H69O4+)	16:0 Acyl (m/z 239.237, 50, C16H31O+), 18:1 Acyl (m/z 265.257, 50, C18H33O+)	O=C(OCC(OC(=O)CCCCCCCC=CCCCCCCCC)COP(=O)(O)OCCN(C)C)CCCCCCCCCCCCCCC	ZSVMWQMKUKDZTH-UHFFFAOYSA-N	Positive	[M+H]+	0.03468
	Sterol Lipids [ST]	Sterols [ST01]		DSMSE	Desmosterol ester	[M+H]+, [M+NH4]+, [M+Na]+	SE 27:2/18:1	DSMSE 18:1	C45H76O2	ST 27:2+(m/z 367.336, 1000, C27H43+)	-	O=C(OC1CC2=CCC3C(CCC4(C)C(CCC34)C(C)CCC=C(C)C)C2(C)CC1)CCCCCCCC=CCCCCCCCC	TZIBSSODYIYCPE-UHFFFAOYSA-N	Positive	[M+H]+	0.089955
	Sterol Lipids [ST]	Sterols [ST01]		EGSE	Ergosterol ester	[M+H]+, [M+NH4]+, [M+Na]+	SE 28:3/18:1	EGSE 18:1	C46H76O2	ST 28:3+(m/z 379.336, 1000, C28H43+)	-	O=C(OC1CC2=CC=C3C(CCC4(C)C3CCC4C(C=CC(C)C(C)C)C)C2(C)CC1)CCCCCCCC=CCCCCCCCC	VVZNLLXLOKRQPH-UHFFFAOYSA-N	Positive	[M+H]+	0.089955
	Glycerolipids [GL]	Diradylglycerols [GL02]	1-alkyl,2-acylglycerols [GL0202] and 1-acyl,2-alkylglycerols [GL0207] and 1Z-alkenylacylglycerols [GL0204]	EtherDG	Ether-linked diacylglycerol	[M+NH4]+	DG O-34:1	DG O-16:0_18:1	C37H72O4	-	18:1 DMAG (m/z 339.293, 1000, C21H39O3+)	CCCCCCCCCCCCCCCCOCC(CO)OC(=O)CCCCCCC\C=C/CCCCCCCC	ZDRGKGZHXIWXJD-ZPHPHTNENA-N	Positive	[M+NH4]+	0.004609
	Glycerolipids [GL]	Glycosyldiradylglycerols [GL05]	Glycosylalkylacylglycerols [GL0502]	EtherDGDG	Ether-linked digalactosyldiacylglycerol	[M+HCOO]-, [M+CH3COO]-	DGDG O-34:2	DGDG O-18:2_16:0	C49H90O14	-	NL of 16:0 Acyl (m/z 663.401, 400, C33H59O13-), 16:0 FA (m/z 255.231, 800, C16H31O2-)	CCCCCCCCCCCCCCCC(=O)OC(COCCCCCCCC\C=C/C\C=C/CCCCC)COC1OC(COC2OC(CO)C(O)C(O)C2O)C(O)C(O)C1O	RIZVXDGWUYVMDC-BCTRXSSUNA-N	Negative	[M+CH3COO]-	0.050065
	Glycerophospholipids [GP]	Glycerophosphocholines [GP01]	Monoalkylglycerophosphocholines [GP0106] and 1Z-alkenylglycerophosphocholines [GP0107]	EtherLPC	Ether-linked lysophosphatidylcholine	[M+H]+	LPC O-18:1	LPC O-18:1	C26H54NO6P	Characteristic fragments (m/z 104.112, 1000, C5H14NO+), (m/z 125.001, 280, C2H6O4P+), (m/z 184.07, 330, C5H15NO4P+)	-	CCCCCCCC\C=C/CCCCCCCCOCC(O)COP([O-])(=O)OCC[N+](C)(C)C	XWYSLMAMRKYUFH-SEYXRHQNNA-N	Positive	[M+H]+	0.01355
	Glycerophospholipids [GP]	Glycerophosphocholines [GP01]	Monoalkylglycerophosphocholines [GP0106] and 1Z-alkenylglycerophosphocholines [GP0107]	EtherLPC	Ether-linked lysophosphatidylcholine	[M+HCOO]-, [M+CH3COO]-	LPC O-18:1	LPC O-18:1	C26H54NO6P	NL of CH3 (m/z 492.337, 1000, C25H51NO6P-), Characteristic fragment (m/z 168.043, 110, C4H11NO4P-)	-	CCCCCCCC\C=C/CCCCCCCCOCC(O)COP([O-])(=O)OCC[N+](C)(C)C	XWYSLMAMRKYUFH-SEYXRHQNNA-N	Negative	[M+CH3COO]-	0.03468
	Glycerophospholipids [GP]	Glycerophosphoethanolamines [GP02]	Monoalkylglycerophosphoethanolamines [GP0206] and 1Z-alkenylglycerophosphoethanolamines [GP0207]	EtherLPE	Ether-linked lysophosphatidylethanolamine	[M+H]+	LPE O-18:1	LPE O-18:1	C23H48NO6P	NL of C3H8NO4P (m/z 312.329, 470, C20H42NO+), NL of C3H10NO5P (m/z 294.315, 1000, C20H40N+)	-	CCCCCCCCCCCCCCCC\C=C/OCC(O)COP(O)(=O)OCCN	KACDZDULGKPXHT-ZPHPHTNENA-N	Positive	[M+H]+	0.01355
	Glycerophospholipids [GP]	Glycerophosphoethanolamines [GP02]	Monoalkylglycerophosphoethanolamines [GP0206] and 1Z-alkenylglycerophosphoethanolamines [GP0207]	EtherLPE	Ether-linked lysophosphatidylethanolamine	[M-H]-	LPE P-18:0	LPE P-18:0	C23H48NO6P	Phosphoethanolamine (m/z 140.009, 310, C2H7NO4P-), Characteristic fragment (m/z 196.038, 750, C5H11NO5P-)	18:1 Ether (m/z 267.266, 690, C18H35O-)	CCCCCCCCCCCCCCCC\C=C/OCC(O)COP(O)(=O)OCCN	KACDZDULGKPXHT-ZPHPHTNENA-N	Negative	[M-H]-	0.01355
	Glycerophospholipids [GP]	Glycerophosphoglycerols [GP04]	Monoalkylglycerophosphoglycerols [GP0406] and 1Z-alkenylglycerophosphoglycerols [GP0407]	EtherLPG	Ether-linked lysophosphatidylglycerol	[M-H]-	LPG O-18:1	LPG O-18:1	C24H49O8P	Phosphoglycerol - H2O (m/z 152.997, 1000, C3H6O5P-)	18:1 Ether (m/z 267.276, 250, C18H35O-)	CCCCCCCC\C=C/CCCCCCCCOCC(O)COP(O)(=O)OCC(O)CO	WOQCBNBIWAYDQK-KTKRTIGZNA-N	Negative	[M-H]-	0.072331
	Glycerolipids [GL]	Glycosyldiradylglycerols [GL05]	Glycosylalkylacylglycerols [GL0502]	EtherMGDG	Ether-linked monogalactosyldiacylglycerol	[M+NH4]+	MGDG O-32:0	MGDG O-16:0_16:0	C41H80O9	NL of C6H11O6 (m/z 537.527, 540, C35H69O3+)	16:0 DMAG (m/z 313.273, 1000, C19H37O3+)	CCCCCCCCCCCCCCCCOCC(COC1OC(CO)C(O)C(O)C1O)OC(=O)CCCCCCCCCCCCCCC	SJNQGVXAWCTAPW-UHFFFAOYNA-N	Positive	[M+NH4]+	0.010484
	Glycerolipids [GL]	Glycosyldiradylglycerols [GL05]	Glycosylalkylacylglycerols [GL0502]	EtherMGDG	Ether-linked monogalactosyldiacylglycerol	[M+HCOO]-, [M+CH3COO]-	MGDG O-34:1	MGDG O-16:0_18:1	C43H82O9		18:1 FA (m/z 281.248, 1000, C18H33O2-), NL of 18:1 Acyl (m/z 477.344, 450, C25H49O8-)	CCCCCCCCCCCCCCCCOCC(COC1OC(CO)C(O)C(O)C1O)OC(=O)CCCCCCC\C=C/CCCCCCCC	DYPHHCMHRAPUBW-ZPHPHTNENA-N	Negative	[M+CH3COO]-	0.04419
	Glycerophospholipids [GP]	Oxidized glycerophospholipids [GP20]	Oxidized glycerophosphoethanolamines [GP2002]	EtherOxPE	Ether-linked oxidized phosphatidylethanolamine	[M-H]-	PE O-38:6;O	PE O-16:0_22:6;O	C43H76NO8P		22:6;O FA (m/z 343.221, 480, C22H31O3-), 22:6;O FA - H2O (m/z 325.212, 120, C22H29O2-)	CCCCCCCCCCCCCCCCOCC(COP(O)(=O)OCCN)OC(=O)CC\C=C\C\C=C\C\C=C\C\C=C\C\C=C\C\C=C/C(C)O	HKJMQHKNYQEKMV-SLGYAQHNNA-N	Negative	[M-H]-	0.03468
	Glycerophospholipids [GP]	Glycerophosphocholines [GP01]	1-alkyl,2-acylglycerophosphocholines [GP0102] and 1-acyl,2-alkylglycerophosphocholines [GP0108] and 1-(1Z-alkenyl),2-acylglycerophosphocholines [GP0103] and 1-acyl,2-(1Z-alkenyl)-glycerophosphocholines [GP0109] and 1Z-alkenylglycerophosphocholines [GP0107]	EtherPC	Ether-linked phosphatidylcholine	[M+H]+	PC O-38:4	PC O-38:4	C46H86NO7P	Characteristic fragment (m/z 184.073, 1000, C5H15NO4P+)	-	CCCCCCCCCCCCCCCCCCOCC(COP([O-])(=O)OCC[N+](C)(C)C)OC(=O)CCCCCC\C=C/C\C=C/C\C=C/C\C=C/CC	PTKWWHCMNOQBSL-WKUHSSGJNA-N	Positive	[M+H]+	0.071065
	Glycerophospholipids [GP]	Glycerophosphocholines [GP01]	1-alkyl,2-acylglycerophosphocholines [GP0102] and 1-acyl,2-alkylglycerophosphocholines [GP0108] and 1-(1Z-alkenyl),2-acylglycerophosphocholines [GP0103] and 1-acyl,2-(1Z-alkenyl)-glycerophosphocholines [GP0109] and 1Z-alkenylglycerophosphocholines [GP0107]	EtherPC	Ether-linked phosphatidylcholine	[M+HCOO]-, [M+CH3COO]-	PC O-38:4	PC O-18:0_20:4	C46H86NO7P	NL of CH3 (m/z 780.594, 1000, C45H83NO7P-)	20:4 FA (m/z 303.233, 990, C20H31O2-)	CCCCCCCCCCCCCCCCCCOCC(COP([O-])(=O)OCC[N+](C)(C)C)OC(=O)CCCCCC\C=C/C\C=C/C\C=C/C\C=C/CC	PTKWWHCMNOQBSL-WKUHSSGJNA-N	Negative	[M+CH3COO]-	0.092195
	Glycerophospholipids [GP]	Glycerophosphoethanolamines [GP02]	1-alkyl,2-acylglycerophosphoethanolamines [GP0202] and 1-(1Z-alkenyl),2-acylglycerophosphoethanolamines [GP0203]	EtherPE_O	Ether-linked phosphatidylethanolamine	[M-H]-	PE O-34:1	PE O-16:0_18:1	C39H78NO7P	-	18:1 FA (m/z 281.254, 1000, C18H33O2-), NL of 18:1 Acyl (m/z 438.309, 50, C21H45NO6P-)	CCCCCCCCCCCCCCCCOCC(COP(O)(=O)OCCN)OC(=O)CCCCCCC\C=C/CCCCCCCC	JJGMGPGKWYLISM-ZPHPHTNENA-N	Negative	[M-H]-	0.071065
	Glycerophospholipids [GP]	Glycerophosphoethanolamines [GP02]	1-alkyl,2-acylglycerophosphoethanolamines [GP0202] and 1-(1Z-alkenyl),2-acylglycerophosphoethanolamines [GP0203]	EtherPE_O	Ether-linked phosphatidylethanolamine	[M+H]+	PE O-34:1	PE O-16:0_18:1	C39H78NO7P	NL of C2H8NO4P (m/z 563.536, 1000, C37H71O3+)	18:1 Acyl (m/z 265.257, 10, C18H33O+)	CCCCCCCCCCCCCCCCOCC(COP(O)(=O)OCCN)OC(=O)CCCCCCC\C=C/CCCCCCCC	JJGMGPGKWYLISM-ZPHPHTNENA-N	Positive	[M+H]+	0.071065
	Glycerophospholipids [GP]	Glycerophosphoethanolamines [GP02]	1-alkyl,2-acylglycerophosphoethanolamines [GP0202] and 1-(1Z-alkenyl),2-acylglycerophosphoethanolamines [GP0203]	EtherPE_P	Ether-linked phosphatidylethanolamine	[M+H]+	PE P-38:3	PE P-18:0_20:3	C43H80NO7P	NL of C2H8NO4P (m/z 613.548, 120, C41H73O3+)	18:0p Ether +C2H8NO3P (m/z 392.288, 290, C20H43NO4P+), 20:3 DMAG (m/z 363.288, 1000, C23H39O3+)	CCCCCCCCCCCCCCCC\C=C\OCC(COP(O)(=O)OCCN)OC(=O)CCCCCC\C=C/C\C=C/C\C=C/CCCCC	AFHNYJFSTNQXTK-WSNOBPJUNA-N	Positive	[M+H]+	0.071065
	Glycerophospholipids [GP]	Glycerophosphoglycerols [GP04]	1-alkyl,2-acylglycerophosphoglycerols [GP0402] and 1-(1Z-alkenyl),2-acylglycerophosphoglycerols [GP0403]	EtherPG	Ether-linked phosphatidylglycerol	[M-H]-	PG O-34:1	PG O-18:1_16:0	C40H79O9P	Phosphoglycerol - H2O (m/z 152.995, 80, C3H6O5P-)	18:1 Ether + O (m/z 283.265, 290, C18H35O2-), 16:0 FA (m/z 255.232, 1000, C16H31O2-)	CCCCCCCCCCCCCCCC(=O)OC(COCCCCCCCC\C=C/CCCCCCCC)COP(O)(=O)OCC(O)CO	HYKWYOORLWSMCU-ZCXUNETKNA-N	Negative	[M-H]-	0.035946
	Glycerophospholipids [GP]	Glycerophosphoinositols [GP06]	1-alkyl,2-acylglycerophosphoinositols [GP0602] and 1-(1Z-alkenyl),2-acylglycerophosphoinositols [GP0603]	EtherPI	Ether-linked phosphatidylinositol	[M-H]-	PI O-36:4	PI O-16:0_20:4	C45H81O12P	Phosphoinositol - H2O (m/z 241.011, 90, C6H10O8P-)	16:0 Ether + C3H5O4P (m/z 377.241, 190, C19H38O5P-) 20:4 FA (m/z 303.228, 190, C20H31O2-)	CCCCCCCCCCCCCCCCOCC(COP(O)(=O)OC1C(O)C(O)C(O)C(O)C1O)OC(=O)CCCCCC\C=C/C\C=C/C\C=C/C\C=C/CC	WYUJHUHIPXIISK-PYQGTGCGNA-N	Negative	[M-H]-	0.020691
	Glycerophospholipids [GP]	Glycerophosphoserines [GP03]	1-alkyl,2-acylglycerophosphoserines [GP0302] and 1-(1Z-alkenyl),2-acylglycerophosphoserines [GP0303]	EtherPS	Ether-linked phosphatidylserine	[M-H]-	PS O-38:6	PS O-16:0_22:6	C44H76NO9P	NL of C3H5NO2 (m/z 705.484, 670, C41H70O7P-)	NL of 22:6 Acyl and H2O and C3H5NO2 (m/z 377.242, 1000, C19H38O5P-), 22:6 FA (m/z 327.234, 30, C22H31O2-)	CCCCCCCCCCCCCCCCOCC(COP(O)(=O)OCC(N)C(O)=O)OC(=O)CC\C=C/C\C=C/C\C=C/C\C=C/C\C=C/C\C=C/CC	IYFFSZNOPSWCNI-YKPVOZFUNA-N	Negative	[M-H]-	0.092195
	Glycerolipids [GL]	Glycosyldiradylglycerols [GL05]	Glycosylalkylacylglycerols [GL0502]	EtherSMGDG	Semino lipid	[M-H]-	SMGDG O-30:0	SMGDG O-16:0_14:0	C39H76O12S	Hex;S (m/z 241.002, C6H9O8S-), Sulfate (m/z 96.96, HSO4-)	NL of 14:0 Acyl and H2O (m/z 539.29, 1, C25H47O10S-)	CCCCCCCCCCCCCCCCOCC(COC1OC(CO)C(O)C(OS(O)(=O)=O)C1O)OC(=O)CCCCCCCCCCCCC	LPSIUSBXXKDWAC-UHFFFAOYNA-N	Negative	[M-H]-	0.011176
	Glycerolipids [GL]	Triradylglycerols [GL03]	Alkyldiacylglycerols [GL0302] and 1Z-alkenyldiacylglycerols [GL0304]	EtherTG	Ether-linked triacylglycerol	[M+NH4]+	TG O-56:7	TG O-16:0_18:1_22:6	C59H102O5	-	NL of 16:0 Ether (m/z 649.503, 100, C43H69O4+), NL of 18:1 Acyl and H2O (m/z 609.525, 190, C41H69O3+), NL of 22:6 Acyl and H2O (m/z 565.554, 30, C37H73O3+)	CCCCCCCCCCCCCCCCOCC(COC(=O)CC\C=C/C\C=C/C\C=C/C\C=C/C\C=C/C\C=C/CC)OC(=O)CCCCCCC\C=C/CCCCCCCC	OMDLTBMQAJDLQE-NCLBPQCDNA-N	Positive	[M+NH4]+	0.062124
	Glycerolipids [GL]	Triradylglycerols [GL03]	Alkyldiacylglycerols [GL0302] and 1Z-alkenyldiacylglycerols [GL0304]	EtherTG	Ether-linked triacylglycerol	[M+Na]+	TG 56:6e	TG O-18:0_16:0_22:6	C59H104O5	-	NL of 16:0 Acyl and H2O (m/z 659.534, 10, C43H72O3Na+), NL of 22:6 Acyl and H2O (m/z 587.529, 4, C37H72O3Na+)	CCCCCCCCCCCCCCCCCCOCC(COC(=O)CC\C=C/C\C=C/C\C=C/C\C=C/C\C=C/C\C=C/CC)OC(=O)CCCCCCCCCCCCCCC	KETUIIAODCHPHD-AZLNLTGWNA-N	Positive	[M+Na]+	0.072294
	Fatty acyls [FA]	Fatty acids and Conjugates [FA01]	Straight chain fatty acids [FA0101] and Unsaturated fatty acids [FA0103]	FA	Free fatty acid	[M-H]-	FA 18:1	FA 18:1	C18H34O2	-	-	CCCCCCCC\C=C/CCCCCCCC(O)=O	ZQPPMHVWECSIRJ-KTKRTIGZSA-N	Negative	[M-H]-	0.089955
	Fatty acyls [FA]	Fatty esters [FA07]	Wax monoesters [FA0701]	FAHFA	Fatty acid ester of hydroxy fatty acid	[M-H]-	FAHFA 34:1	FAHFA 16:0/18:1	C34H64O4	-	NL of 16:0 Acyl and H2O (m/z 297.24, 250, C18H33O3-), 16:0 FA (m/z 255.23, 1000, C16H31O2-)	CCCCCCCCCCCCCCCC(=O)OC(CCCCCCC(O)=O)\C=C/CCCCCCCC	VNUWHSZUZKHZTA-COOPMVRXNA-N	Negative	[M-H]-	0.017185
	Sphingolipids [SP]	Acidic glycosphingolipids [SP06]	Gangliosides [SP0601]	GD1a	Ganglioside GD1a	[M-H]-, [M-2H]2-	GD1a 36:1;2O		C84H148N4O39	Characteristic fragment (m/z 290.087, 100, C11H16NO8-)	-	O=C(O)C1(OC2C(O)C(OC(CO)C2O)OC3C(O)C(OC(OC4C(OC(OC5C(O)C(O)C(OCC(NC(=O)CCCCCCCCCCCCCCCCC)C(O)C=CCCCCCCCCCCCCC)OC5CO)C(O)C4OC6(OC(C(O)C(O)CO)C(NC(=O)C)C(O)C6)C(=O)O)CO)C3NC(=O)C)CO)OC(C(O)C(O)CO)C(NC(=O)C)C(O)C1	RXIWRIRPTSKUTD-UHFFFAOYSA-N	Negative	[M-H]-	0.051756
	Sphingolipids [SP]	Acidic glycosphingolipids [SP06]	Gangliosides [SP0601]	GD1a	Ganglioside GD1a	[M+2H]2+, [M+2NH4]2+	GD1a 36:1;2O	GD1a 18:1;2O/18:0	C84H148N4O39	Characteristic fragment (m/z 657.235, 300, C25H41N2O18+)	SPB 18:1;O2 -H2O (m/z 282.294, 120, C18H36NO+), SPB 18:1;O2 -2H2O (m/z 264.261, 430, C18H34N+)	O=C(O)C1(OC2C(O)C(OC(CO)C2O)OC3C(O)C(OC(OC4C(OC(OC5C(O)C(O)C(OCC(NC(=O)CCCCCCCCCCCCCCCCC)C(O)C=CCCCCCCCCCCCCC)OC5CO)C(O)C4OC6(OC(C(O)C(O)CO)C(NC(=O)C)C(O)C6)C(=O)O)CO)C3NC(=O)C)CO)OC(C(O)C(O)CO)C(NC(=O)C)C(O)C1	RXIWRIRPTSKUTD-UHFFFAOYSA-N	Positive	[M+2H]2+	0.051756
	Sphingolipids [SP]	Acidic glycosphingolipids [SP06]	Gangliosides [SP0601]	GD1b	Ganglioside GD1b	[M-H]-, [M-2H]2-	GD1b 36:1;2O		C84H148N4O39	Characteristic fragment (m/z 290.087, 100, C11H16NO8-)	-	O=C(O)C1(OC(CO)C(O)C2OC(OC3C(O)C(OC(CO)C3OC4OC(CO)C(O)C(OC5OC(CO)C(O)C(O)C5O)C4NC(=O)C)OC6C(O)C(O)C(OCC(NC(=O)CCCCCCCCCCCCCCCCC)C(O)C=CCCCCCCCCCCCCC)OC6CO)(C(=O)O)CC(O)C2NC(=O)C)OC(C(O)C(O)CO)C(NC(=O)C)C(O)C1	UXKZRIMBSGILRR-UHFFFAOYSA-N	Negative	[M-H]-	0.051756
	Sphingolipids [SP]	Acidic glycosphingolipids [SP06]	Gangliosides [SP0601]	GD1b	Ganglioside GD1b	[M+2H]2+, [M+2NH4]2+	GD1b 36:1;2O	GD1b 18:1;2O/18:0	C84H148N4O39	Characteristic fragment (m/z 366.139, 700, C14H24NO10+)	SPB 18:1;O2 -H2O (m/z 282.294, 120, C18H36NO+), SPB 18:1;O2 -2H2O (m/z 264.261, 430, C18H34N+)	O=C(O)C1(OC(CO)C(O)C2OC(OC3C(O)C(OC(CO)C3OC4OC(CO)C(O)C(OC5OC(CO)C(O)C(O)C5O)C4NC(=O)C)OC6C(O)C(O)C(OCC(NC(=O)CCCCCCCCCCCCCCCCC)C(O)C=CCCCCCCCCCCCCC)OC6CO)(C(=O)O)CC(O)C2NC(=O)C)OC(C(O)C(O)CO)C(NC(=O)C)C(O)C1	UXKZRIMBSGILRR-UHFFFAOYSA-N	Positive	[M+2H]2+	0.051756
	Sphingolipids [SP]	Acidic glycosphingolipids [SP06]	Gangliosides [SP0601]	GD2	Ganglioside GD2	[M-H]-, [M-2H]2-	GD2 36:1;2O		C79H139N3O34	Characteristic fragment (m/z 290.087, 200, C11H16NO8-)	-	CCCCCCCCCCCCCCCCCC(=O)NC(COC1OC(CO)C(OC2OC(CO)C(OC3OC(CO)C(O)C(O)C3NC(C)=O)C(OC3(CC(O)C(NC(C)=O)C(O3)C(O)C(CO)OC3(CC(O)C(NC(C)=O)C(O3)C(O)C(O)CO)C(O)=O)C(O)=O)C2O)C(O)C1O)C(O)C=CCCCCCCCCCCCCC	CXQCLLQQYTUUKJ-UHFFFAOYNA-N	Negative	[M-H]-	0.083532
	Sphingolipids [SP]	Acidic glycosphingolipids [SP06]	Gangliosides [SP0601]	GD3	Ganglioside GD3	[M-H]-, [M-2H]2-	GD3 36:1;2O		C70H125N3O29	Characteristic fragment (m/z 290.087, 1000, C11H16NO8-)	-	CCCCCCCCCCCCCCCCCC(=O)NC(COC1OC(CO)C(OC2OC(CO)C(O)C(OC3(CC(O)C(NC(C)=O)C(O3)C(O)C(O)COC3(CC(O)C(NC(C)=O)C(O3)C(O)C(O)CO)C(O)=O)C(O)=O)C2O)C(O)C1O)C(O)C=CCCCCCCCCCCCCC	AXBJMMUOFICXEP-UHFFFAOYNA-N	Negative	[M-H]-	0.077657
	Sphingolipids [SP]	Acidic glycosphingolipids [SP06]	Gangliosides [SP0601]	GM1	Ganglioside GM1	[M-H]-, [M-2H]2-	GM1 36:1;2O		C73H131N3O31	Characteristic fragment (m/z 290.087, 1000, C11H16NO8-)	-	O=C(O)C1(OC2C(O)C(OC(CO)C2OC3OC(CO)C(O)C(OC4OC(CO)C(O)C(O)C4O)C3NC(=O)C)OC5C(O)C(O)C(OCC(NC(=O)CCCCCCCCCCCCCCCCC)C(O)C=CCCCCCCCCCCCCC)OC5CO)OC(C(O)C(O)CO)C(NC(=O)C)C(O)C1	QPJBWNIQKHGLAU-UHFFFAOYSA-N	Negative	[M-H]-	0.004887
	Sphingolipids [SP]	Acidic glycosphingolipids [SP06]	Gangliosides [SP0601]	GM1	Ganglioside GM1	[M+NH4]+, [M+2H]2+, [M+2NH4]2+	GM1 36:1;2O	GM1 18:1;2O/18:0	C73H131N3O31	Characteristic fragment (m/z 366.139, 600, C14H24NO10+)	SPB 18:1;O2 -H2O (m/z 282.294, 120, C18H36NO+), SPB 18:1;O2 -2H2O (m/z 264.261, 430, C18H34N+)	O=C(O)C1(OC2C(O)C(OC(CO)C2OC3OC(CO)C(O)C(OC4OC(CO)C(O)C(O)C4O)C3NC(=O)C)OC5C(O)C(O)C(OCC(NC(=O)CCCCCCCCCCCCCCCCC)C(O)C=CCCCCCCCCCCCCC)OC5CO)OC(C(O)C(O)CO)C(NC(=O)C)C(O)C1	QPJBWNIQKHGLAU-UHFFFAOYSA-N	Positive	[M+NH4]+	0.086211
	Sphingolipids [SP]	Acidic glycosphingolipids [SP06]	Gangliosides [SP0601]	GM3	Ganglioside GM3	[M+H]+, [M+NH4]+	GM3 36:1;2O	GM3 18:1;2O/18:0	C59H108N2O21	NL of H2O (m/z 1163.734, 740, C59H107N2O20+), NL of H2O and C23H37NO18 (m/z 548.535, 1000, C36H70NO2+)	SPB 18:1;O2 -H2O (m/z 282.294, 120, C18H36NO+), SPB 18:1;O2 -2H2O (m/z 264.261, 430, C18H34N+)	CCCCCCCCCCCCCCCCCC(=O)NC(COC1OC(CO)C(OC2OC(CO)C(O)C(OC3(CC(O)C(NC(C)=O)C(O3)C(O)C(O)CO)C(O)=O)C2O)C(O)C1O)C(O)\C=C\CCCCCCCCCCCCC	UIKPUUZBQYTDRX-NHQGMKOONA-N	Positive	[M+H]+	0.030788
	Sphingolipids [SP]	Acidic glycosphingolipids [SP06]	Gangliosides [SP0601]	GM3	Ganglioside GM3	[M-H]-	GM3 34:1;2O	GM3 34:1;2O	C57H104N2O21	Characteristic fragment (m/z 290.087, 150, C11H16NO8-)	-	CCCCCCCCCCCCCCCC(O)C(COC1OC(CO)C(OC2OC(CO)C(O)C(OC3(CC(O)C(NC(C)=O)C(O3)C(O)C(O)CO)C(O)=O)C2O)C(O)C1O)NC(=O)CCCCCCCCC\C=C/CCCC	ZLSGXCMTLBZHOL-QBFSEMIENA-N	Negative	[M-H]-	0.030788
	Glycerophospholipids [GP]			GPNAE	Glycerophospho N-acyl ethanolamine	[M-H]-	GPNAE 16:0	GPNAE 16:0	C21H44NO7P	Characteristic fragment (m/z 171.0064, 500, C3H8PO6-; m/z 78.9590, 800, PO3-)	-	O=C(NCCOP(=O)(O)OCC(O)CO)CCCCCCCCCCCCCCC	FIXMIXZULLAMCB-UHFFFAOYSA-N	Negative	[M-H]-	0.071065
	Glycerophospholipids [GP]			GPNAE	Glycerophospho N-acyl ethanolamine	[M+H]+	GPNAE 16:0	GPNAE 16:0	C21H44NO7P	NL of C3H8O6P (m/z 282.279, 1000, C18H36NO+)	-	O=C(NCCOP(=O)(O)OCC(O)CO)CCCCCCCCCCCCCCC	FIXMIXZULLAMCB-UHFFFAOYSA-N	Positive	[M+H]+	0.071065
	Sphingolipids [SP]	Acidic glycosphingolipids [SP06]	Gangliosides [SP0601]	GQ1b	Ganglioside GQ1b	[M-H]-, [M-2H]2-	GQ1b 36:1;2O		C106H182N6O55	Characteristic fragment (m/z 290.087, 1000, C11H16NO8-; m/z 581.184, 50, C22H33N2O16-)	-	O=C(O)C1(OC(CO)C(O)C2OC(OC3C(O)C(OC(CO)C3O)OC4C(O)C(OC(OC5C(OC(OC6C(O)C(O)C(OCC(NC(=O)CCCCCCCCCCCCCCCCC)C(O)C=CCCCCCCCCCCCCC)OC6CO)C(O)C5OC7(OC(C(O)C(OC8(OC(C(O)C(O)CO)C(NC(=O)C)C(O)C8)C(=O)O)CO)C(NC(=O)C)C(O)C7)C(=O)O)CO)C4NC(=O)C)CO)(C(=O)O)CC(O)C2NC(=O)C)OC(C(O)C(O)CO)C(NC(=O)C)C(O)C1	LRUVGSYWSFDCIT-UHFFFAOYSA-N	Negative	[M-H]-	0.007844
	Sphingolipids [SP]	Acidic glycosphingolipids [SP06]	Gangliosides [SP0601]	GQ1b	Ganglioside GQ1b	[M+2NH4]2+	GQ1b 36:1;2O	GQ1b 18:1;2O/18:0	C106H182N6O55	Characteristic fragment (m/z 657.235, 300, C25H41N2O18+; m/z 366.139, 250, C14H24NO10+)	SPB 18:1;O2 -H2O (m/z 282.294, 120, C18H36NO+), SPB 18:1;O2 -2H2O (m/z 264.261, 430, C18H34N+)	O=C(O)C1(OC(CO)C(O)C2OC(OC3C(O)C(OC(CO)C3O)OC4C(O)C(OC(OC5C(OC(OC6C(O)C(O)C(OCC(NC(=O)CCCCCCCCCCCCCCCCC)C(O)C=CCCCCCCCCCCCCC)OC6CO)C(O)C5OC7(OC(C(O)C(OC8(OC(C(O)C(O)CO)C(NC(=O)C)C(O)C8)C(=O)O)CO)C(NC(=O)C)C(O)C7)C(=O)O)CO)C4NC(=O)C)CO)(C(=O)O)CC(O)C2NC(=O)C)OC(C(O)C(O)CO)C(NC(=O)C)C(O)C1	LRUVGSYWSFDCIT-UHFFFAOYSA-N	Positive	[M+2NH4]2+	0.089168
	Sphingolipids [SP]	Acidic glycosphingolipids [SP06]	Gangliosides [SP0601]	GT1b	Ganglioside GT1b	[M-H]-, [M-2H]2-	GT1b 36:1;2O		C95H165N5O47	Characteristic fragment (m/z 290.087, 1000, C11H16NO8-; m/z 581.184, 50, C22H33N2O16-)	-	O=C(O)C1(OC(CO)C(O)C2OC(OC3C(O)C(OC(CO)C3OC4OC(CO)C(O)C(OC5OC(CO)C(O)C(OC6(OC(C(O)C(O)CO)C(NC(=O)C)C(O)C6)C(=O)O)C5O)C4NC(=O)C)OC7C(O)C(O)C(OCC(NC(=O)CCCCCCCCCCCCCCCCC)C(O)C=CCCCCCCCCCCCCC)OC7CO)(C(=O)O)CC(O)C2NC(=O)C)OC(C(O)C(O)CO)C(NC(=O)C)C(O)C1	LEZNRPFLOGYEIO-UHFFFAOYSA-N	Negative	[M-H]-	0.054875
	Sphingolipids [SP]	Acidic glycosphingolipids [SP06]	Gangliosides [SP0601]	GT1b	Ganglioside GT1b	[M+2H]2+, [M+2NH4]2+	GT1b 36:1;2O	GT1b 18:1;2O/18:0	C95H165N5O47	Characteristic fragment (m/z 657.235, 300, C25H41N2O18+; m/z 366.139, 200, C14H24NO10+)	SPB 18:1;O2 -H2O (m/z 282.294, 120, C18H36NO+), SPB 18:1;O2 -2H2O (m/z 264.261, 430, C18H34N+)	O=C(O)C1(OC(CO)C(O)C2OC(OC3C(O)C(OC(CO)C3OC4OC(CO)C(O)C(OC5OC(CO)C(O)C(OC6(OC(C(O)C(O)CO)C(NC(=O)C)C(O)C6)C(=O)O)C5O)C4NC(=O)C)OC7C(O)C(O)C(OCC(NC(=O)CCCCCCCCCCCCCCCCC)C(O)C=CCCCCCCCCCCCCC)OC7CO)(C(=O)O)CC(O)C2NC(=O)C)OC(C(O)C(O)CO)C(NC(=O)C)C(O)C1	LEZNRPFLOGYEIO-UHFFFAOYSA-N	Positive	[M+2H]2+	0.054875
	Glycerophospholipids [GP]	Glycerophosphoglycerols [GP04]	Diacylglycerophosphomonoradylglycerols [GP0409]	HBMP	Hemibismonoacylglycerophosphate	[M+NH4]+	HBMP 52:3	HBMP 18:1/16:1_18:1	C58H107O11P	-	NL of 18:1 DMAG and H3PO3 and H2O (m/z 575.501, 1000, C37H67O4+), 16:1 DMAG (m/z 311.259, 70, C19H35O3+), 18:1 DMAG (m/z 339.284, 180, C21H39O3+)	CCCCCCCC\C=C/CCCCCCCC(=O)OC(CO)COP(O)(=O)OCC(COC(=O)CCCCCCC\C=C/CCCCCC)OC(=O)CCCCCCC\C=C/CCCCCCCC	MXVQIGMBUPXWRN-CABVQDRLNA-N	Positive	[M+NH4]+	0.0445
	Glycerophospholipids [GP]	Glycerophosphoglycerols [GP04]	Diacylglycerophosphomonoradylglycerols [GP0409]	HBMP	Hemibismonoacylglycerophosphate	[M-H]-	HBMP 50:2	HBMP 16:0/16:0_18:2	C56H105O11P	-	16:0 DMAG + H2PO3 (m/z 391.22, 60, C19H36PO6-), 16:0 FA (m/z 255.232, 230, C16H31O2-), 18:2 FA (m/z 279.23, 460, C18H33O2-)	CCCCCCCCCCCCCCCC(=O)OC(CO)COP(O)(=O)OCC(COC(=O)CCCCCCC\C=C/C\C=C/CCCCC)OC(=O)CCCCCCCCCCCCCCC	CUDDSUOFIHDHJN-DHSNEXAONA-N	Negative	[M-H]-	0.057076
	Sphingolipids [SP]	Neutral glycosphingolipids [SP05]	Gal- (Gala series) [SP0509]	Hex2Cer	Dihexosylceramide	[M+H]+	Hex2Cer 34:1;2O	Hex2Cer 18:1;2O/16:0	C46H87NO13	NL of C6H10O5 (m/z 700.598, 170, C40H78NO8+), NL of C12H22O11 (m/z 520.498, 990, C34H76NO2+)	SPB 18:1;O2 -H2O (m/z 282.275, 350, C18H36NO+), SPB 18:1;O2 -2H2O (m/z 264.268, 970, C18H34N+), SPB 18:1;O2 -CH4O2 (m/z 252.265, 270, C17H34N+)	CCCCCCCCCCCCCCCC(=O)NC(COC1OC(CO)C(OC2OC(CO)C(O)C(O)C2O)C(O)C1O)C(O)\C=C\CCCCCCCCCCCCC	HLIJNIKSBCIDGO-ORIPQNMZNA-N	Positive	[M+H]+	0.027669
	Sphingolipids [SP]	Neutral glycosphingolipids [SP05]	Gal- (Gala series) [SP0509]	Hex2Cer	Dihexosylceramide	[M+HCOO]-, [M+CH3COO]-	Hex2Cer 34:1;2O	Hex2Cer 34:1;2O	C46H87NO13	NL of C12H20O10 (m/z 536.509, 70, C34H66NO3-), NL of C6H10O5 (m/z 698.567, 90, C40H76NO8-)	-	CCCCCCCCCCCCCCCC(=O)NC(COC1OC(CO)C(OC2OC(CO)C(O)C(O)C2O)C(O)C1O)C(O)\C=C\CCCCCCCCCCCCC	HLIJNIKSBCIDGO-ORIPQNMZNA-N	Negative	[M+CH3COO]-	0.048799
	Sphingolipids [SP]	Neutral glycosphingolipids [SP05]	Gal- (Gala series) [SP0509]	Hex3Cer	Trihexosylceramide	[M+H]+	Hex3Cer 34:1;2O	Hex3Cer d18:1/16:0	C52H97NO18	NL of C6H12O6 (m/z 844.599, 140, C46H86NO12+), NL of C12H22O11 (m/z 682.557, 240, C40H76NO7+), NL of C18H30O15 (m/z 538.503, 140, C34H68NO3+), NL of C18H30O15 and H2O (m/z 520.5, 1000, C34H66NO2+)	SPB 18:1;O2 -H2O (not observed), SPB 18:1;O2 -2H2O (m/z 264.261, 280, C18H34N+), SPB 18:1;O2 -CH4O2 (not observed)	CCCCCCCCCCCCCCCC(=O)NC(COC1OC(CO)C(OC2OC(CO)C(OC3OC(CO)C(O)C(O)C3O)C(O)C2O)C(O)C1O)C(O)\C=C\CCCCCCCCCCCCC	MGOOTGNGBOPVIV-ORIPQNMZNA-N	Positive	[M+H]+	0.033544
	Sphingolipids [SP]	Neutral glycosphingolipids [SP05]	Gal- (Gala series) [SP0509]	Hex3Cer	Trihexosylceramide	[M+HCOO]-, [M+CH3COO]-	Hex3Cer 42:1;2O	Hex3Cer 42:1;2O	C60H113NO18	NL of C18H30O15 (m/z 648.589, 10, C42H83NO3-), NL of C12H20O10 (m/z 810.671, 50, C48H93NO8-), NL of C6H10O5 (m/z 972.731, 30, C54H103NO13-)	-	CCCCCCCCCCCCCCCCCCCCC\C=C\C(O)C(COC1OC(CO)C(OC2OC(CO)C(OC3OC(CO)C(O)C(O)C3O)C(O)C2O)C(O)C1O)NC(=O)CCCCCCCCCCCCCCC	MLCJQTVYTUBZGN-MHAUTQJVNA-N	Negative	[M+CH3COO]-	0.054674
	Sphingolipids [SP]	Neutral glycosphingolipids [SP05]	Simple Glc series [SP0501] and N-acyl-4-hydroxysphinganines (phytoceramides) [SP0203]	HexCer-AP	Hexosylceramide alpha-hydroxy fatty acid-phytospingosine	[M-H]-, [M+HCOO]-, [M+CH3COO]-	HexCer 34:0;4O	HexCer 18:0;3O/16:0;(2OH)	C40H79NO10	NL of C6H10O5 (m/z 570.501, 70, C34H68NO5-)	16:0 Acyl - CH2O (m/z 225.222, 60, C15H29O-), 16:0 Acyl + O (m/z 271.227, 60, C16H31O3-), 16:0 Acyl + C3H5NO (m/z 326.269, 510, C19H36NO3-)	CCCCCCCCCCCCCCC(O)C(O)C(COC1OC(CO)C(O)C(O)C1O)NC(=O)C(O)CCCCCCCCCCCCCC	YGQNMWJVCQBFGZ-UHFFFAOYNA-N	Negative	[M-H]-	0.042924
	Sphingolipids [SP]	Neutral glycosphingolipids [SP05]	Simple Glc series [SP0501] and N-acyl-4-hydroxysphinganines (phytoceramides) [SP0203]	HexCer-AP	Hexosylceramide alpha-hydroxy fatty acid-phytospingosine	[M+H]+	HexCer 42:0;4O	HexCer 18:0;3O/24:0;(2OH)	C48H95NO10	NL of C6H10O5 (m/z 684.644, 610, C42H86NO5+), NL of C6H10O5 and H2O (m/z 666.638, 1000, C42H84NO4+)	SPB 18:0;O3 (m/z 318.297, 20, C18H40NO3+), SPB 18:0;O3 -H2O (m/z 300.29, 100, C18H38NO2+), SPB 18:0;O3 -3H2O (m/z 264.27, 110, C18H34N+)	CCCCCCCCCCCCCCCCCCCCCCC(O)C(=O)NC(COC1OC(CO)C(O)C(O)C1O)C(O)C(O)CCCCCCCCCCCCCC	ODTUNRBWGNXHMQ-UHFFFAOYNA-N	Positive	[M+H]+	0.042924
	Sphingolipids [SP]	Neutral glycosphingolipids [SP05]	Simple Glc series [SP0501] and Acylceramides [SP0204]	HexCer-EOS	Hexosylceramide Esterified omega-hydroxy fatty acid-sphingosine	[M+H]+	HexCer 69:5;4O	HexCer 17:1;2O/52:4;2O	C75H139NO10	NL of C6H10O5 (m/z 1052.988, 300, C16H130NO5+), NL of C6H10O5 and H2O (m/z 1034.949, 1000, C16H128NO4+)	SPB 17:1;O2 -H2O (m/z 264.266, 110, C17H34NO+), SPB 17:1;O2 -2H2O (m/z 250.246, 300, C17H32N+), SPB 17:1;O2 -CH4O2 (m/z 238.262, 110, C16H32N+)	CCCCCCCCCCCC\C=C\C(O)C(COC1OC(CO)C(O)C(O)C1O)NC(=O)CCCCCCCCCCCCCCCCCCCCCCCCCCCCCCCCCOC(=O)CCCC\C=C/C\C=C/C\C=C/CCCCC	MWRVORBFVHCIND-PBGKKXITNA-N	Positive	[M+H]+	0.042924
	Sphingolipids [SP]	Neutral glycosphingolipids [SP05]	Simple Glc series [SP0501] and Acylceramides [SP0204]	HexCer-EOS	Hexosylceramide Esterified omega-hydroxy fatty acid-sphingosine	[M+HCOO]-, [M+CH3COO]-	HexCer 68:3;4O	HexCer 18:1;2O/32:0;O(FA 18:2)	C74H139NO10	NL of C6H10O5 and 18:2 FA (m/z 776.732, 110, C50H98NO4-)	NL of 18:2 FA (m/z 938.811, 140, C56H108NO9-), NL of 18:2 FA and C6H10O5 (m/z 776.732, 110, C50H98NO4-), 18:2 FA- (m/z 279.226, 250, C18H31O2-), 32:0 Acyl amide (without omega acyl chain) (m/z 494.458, 20, C32H64NO2-)	CCCCCCCCCCCCC\C=C\C(O)C(COC1OC(CO)C(O)C(O)C1O)NC(=O)CCCCCCCCCCCCCCCCCCCCCCCCCCCCCCCOC(=O)CCCCCCC\C=C/C\C=C/CCCCC	GRNOIEDXTPLWNI-FHDUZSEONA-N	Negative	[M+CH3COO]-	0.064054
	Sphingolipids [SP]	Neutral glycosphingolipids [SP05]	Simple Glc series [SP0501] and N-acylsphingosines (ceramides) [SP0201]	HexCer-HDS	Hexosylceramide hydroxyfatty acid-dihydrosphingosine	[M+HCOO]-, [M+CH3COO]-	HexCer 34:0;3O	HexCer 34:0;3O	C40H79NO9	NL of C6H10O5 (m/z 554.504, 320, C34H68NO4-)	-	CCCCCCCCCCCCCCCCC(O)C(COC1OC(CO)C(O)C(O)C1O)NC(=O)C(O)CCCCCCCCCCCCC	JCMUGGOZEQUDMK-UHFFFAOYNA-N	Negative	[M+CH3COO]-	0.006539
	Sphingolipids [SP]	Neutral glycosphingolipids [SP05]	Simple Glc series [SP0501] and N-acylsphingosines (ceramides) [SP0201]	HexCer-HDS	Hexosylceramide hydroxyfatty acid-dihydrosphingosine	[M+H]+	HexCer 34:0;3O	HexCer 18:0;2O/16:0;O	C40H79NO9	NL of H2O (m/z 700.555, 30, C40H78NO8+), NL of C6H10O5 and H2O (m/z 520.508, 50, C34H66NO2+)	SPB 18:0;O2 -H2O (m/z 284.300, 160, C18H38NO+), SPB 18:0;O2 -2H2O (m/z 266.29, 90, C18H36N+), SPB 18:0;O2 -CH4O2 (m/z 254.285, 30, C17H36N+)	CCCCCCCCCCCCCCCC(O)C(COC1OC(CO)C(O)C(O)C1O)NC(=O)C(O)CCCCCCCCCCCCCC	BTXMXJCBJRQENK-UHFFFAOYNA-N	Positive	[M+H]+	0.079309
	Sphingolipids [SP]	Neutral glycosphingolipids [SP05]	Simple Glc series [SP0501] and N-acylsphingosines (ceramides) [SP0201]	HexCer-HS	Hexosylceramide hydroxyfatty acid-sphingosine	[M+HCOO]-, [M+CH3COO]-	HexCer 42:2;3O	HexCer 16:1;2O/26:1;O	C48H91NO9	NL of C6H10O5 (m/z 662.606, 70, C42H80NO4-)	26:1;O Acylamide -2H (m/z 406.365, 40, C16H48NO2-)	CCCCCCCCCCCCCC\C=C/CCCCCCCCC(O)C(=O)NC(COC1OC(CO)C(O)C(O)C1O)C(O)\C=C\CCCCCCCCCCC	RPOIIJQVKQDIGR-ZPNUAFEWNA-N	Negative	[M+CH3COO]-	0.006539
	Sphingolipids [SP]	Neutral glycosphingolipids [SP05]	Simple Glc series [SP0501] and N-acylsphingosines (ceramides) [SP0201]	HexCer-HS	Hexosylceramide hydroxyfatty acid-sphingosine	[M+H]+	HexCer 42:2;3O	HexCer 18:1;2O/24:1;O	C48H91NO9	NL of H2O (m/z 808.674, 790, C48H90NO8+), NL of C6H10O5 and H2O (m/z 646.62, 990, C42H80NO3+)	SPB 18:1;O2 -H2O (m/z 282.282, 400, C18H36NO), SPB 18:1;O2 -2H2O (m/z 264.259, 1000, C18H34N), SPB 18:1;O2 -CH4O2 (m/z 252.265, 400, C17H34N)	CCCCCCCCCCCCC\C=C\C(O)C(COC1OC(CO)C(O)C(O)C1O)NC(=O)C(O)CCCCCCCC\C=C/CCCCCCCCCCCC	LHJNIQKMMAAQBK-SZHIUZGGNA-N	Positive	[M+H]+	0.079309
	Sphingolipids [SP]	Neutral glycosphingolipids [SP05]	Simple Glc series [SP0501] and N-acylsphinganines (dihydroceramides) [SP0202]	HexCer-NDS	Hexosylceramide non-hydroxyfatty acid-dihydrosphingosine	[M+H]+	HexCer 40:0;2O	HexCer 18:0;2O/22:0	C46H91NO8	NL of C6H10O5 and H2O (m/z 606.61, 1000, C40H80NO2+)	SPB 18:0;O2 -H2O (m/z 284.298, 310, C18H38NO+), SPB 18:0;O2 -2H2O (m/z 266.283, 120, C18H36N+)	CCCCCCCCCCCCCCCCCCCCCC(=O)NC(COC1OC(CO)C(O)C(O)C1O)C(O)CCCCCCCCCCCCCCC	BCRCIDJHDMYLDJ-UHFFFAOYNA-N	Positive	[M+H]+	0.021794
	Sphingolipids [SP]	Neutral glycosphingolipids [SP05]	Simple Glc series [SP0501] and N-acylsphinganines (dihydroceramides) [SP0202]	HexCer-NDS	Hexosylceramide non-hydroxyfatty acid-dihydrosphingosine	[M-H]-, [M+HCOO]-, [M+CH3COO]-	HexCer 34:0;2O	HexCer 18:0;2O/16:0	C40H79NO8	NL of C6H10O5 (m/z 538.516, 850, C34H68NO3-)	16:0 Acyl + C2H5N (m/z 280.258, 200, C18H34NO-), SPB 18:0;O2 - C2H7NO (m/z 239.232, 50, C16H31O-), 16:0 Acyl -2H (m/z 237.22, 100, C16H29O-)	CCCCCCCCCCCCCCCC(O)C(COC1OC(CO)C(O)C(O)C1O)NC(=O)CCCCCCCCCCCCCCC	BLGKYYVFGMKTEZ-UHFFFAOYNA-N	Negative	[M-H]-	0.021794
	Sphingolipids [SP]	Neutral glycosphingolipids [SP05]	Simple Glc series [SP0501] and N-acylsphingosines (ceramides) [SP0201]	HexCer-NS	Hexosylceramide non-hydroxyfatty acid-sphingosine	[M+H]+	HexCer 42:1;2O	HexCer 18:1;2O/24:0	C48H93NO8	NL of H2O (m/z 794.684, 260, C48H92NO7+), NL of C6H10O5 and H2O (m/z 632.63, 250, C42H82NO2+)	SPB 18:1;O2 -H2O (m/z 282.279, 90, C18H36NO+), SPB 18:1;O2 -2H2O (m/z 264.268, 1000, C18H34N+), SPB 18:1;O2 -CH4O2 (m/z 252.27, 70, C17H34N+)	CCCCCCCCCCCCCCCCCCCCCCCC(=O)NC(COC1OC(CO)C(O)C(O)C1O)C(O)\C=C\CCCCCCCCCCCCC	POQRWMRXUOPCLD-MHAUTQJVNA-N	Positive	[M+H]+	0.021794
	Sphingolipids [SP]	Neutral glycosphingolipids [SP05]	Simple Glc series [SP0501] and N-acylsphingosines (ceramides) [SP0201]	HexCer-NS	Hexosylceramide non-hydroxyfatty acid-sphingosine	[M-H]-, [M+HCOO]-, [M+CH3COO]-	HexCer 38:1;2O	HexCer 18:1;2O/20:0	C44H85NO8	NL of C6H10O5 (m/z 592.569, 510, C38H74NO3-)	20:0 Acyl + C2H5N (m/z 336.324, 70, C22H42NO-), SPB 18:1;O2 - C2H7NO (m/z 237.221, 30, C16H29O-), 20:0 Acyl -2H (m/z 293.285, 30, C20H39O-)	CCCCCCCCCCCCCCCCCCCC(=O)NC(COC1OC(CO)C(O)C(O)C1O)C(O)\C=C\CCCCCCCCCCCCC	DFELABABMXOKTD-QOSDPKFLNA-N	Negative	[M-H]-	0.021794
	Glycerolipids [GL]	Other Glycerolipids [GL00]		LDGCC	Lysodiacylglyceryl-3-O-carboxyhydroxymethylcholine	[M+H]+	LDGCC 16:0	LDGCC 16:0	C26H51NO7	Characteristic fragment (m/z 132.102, 200, C6H14NO2+)	-	CCCCCCCCCCCCCCCC(=O)OCC(O)COC(OCC[N+](C)(C)C)C([O-])=O	ANDJVEXQBRPJHM-UHFFFAOYNA-N	Positive	[M+H]+	0.058179
	Glycerolipids [GL]	Other Glycerolipids [GL00]		LDGTS/A	Lysodiacylglyceryl trimethylhomoserine/Lysodiacylglyceryl hydroxymethyl-N,N,N-trimethyl-ﾎｲ-alanine	[M+H]+	LDGTS 18:1	LDGTS 18:1	C28H53NO6	Characteristic fragments (m/z 144.1, 50, C7H14NO2+), (m/z 236.149, 1000, C10H22NO5+)	-	CCCCCCCC\C=C/CCCCCCCC(=O)OCC(O)COCCC(C([O-])=O)[N+](C)(C)C	FTLDFSGPEPRILR-SEYXRHQNNA-N	Positive	[M+H]+	0.000664
	Glycerophospholipids [GP]	Glycerophosphoethanolamines [GP02]	Diacylglycerophosphoethanolamines [GP0201]	LNAPE	N-acyl-lysophosphatidylethanolamine	[M-H]-	LNAPE 34:2	LNAPE 16:0/N-18:2	C39H74NO8P	Phosphoglycerol - H2O (m/z 152.996, 100, C3H6O5P-)	16:0 FA (m/z 255.23, 1000, C16H31O2-), NL of 16:0 Acyl (m/z 476.285, 20, C23H43NO7P-), NL of 16:0 Acyl and H2O (m/z 458.268, 90, C23H41NO6P-)	CCCCCCCCCCCCCCCC(=O)OCC(O)COP(O)(=O)OCCNC(=O)CCCCCCC\C=C/C\C=C/CCCCC	PCFLXHVJMLSQIP-BCTRXSSUNA-N	Negative	[M-H]-	0.03468
	Glycerophospholipids [GP]	Glycerophosphoserines [GP03]	Diacylglycerophosphoserines [GP0301]	LNAPS	N-acyl-lysophosphatidylserine	[M-H]-	LNAPS 34:0	LNAPS 18:0/N-16:0	C40H78NO10P	Phosphoglycerol - H2O (m/z 152.99, 720, C3H6O5P-)	NL of 16:0 Acyl and C3H5NO2 (m/z 437.256, 1000, C21H42O7P-)	CCCCCCCCCCCCCCCCCC(=O)OCC(O)COP(O)(=O)OCC(NC(=O)CCCCCCCCCCCCCCC)C(O)=O	ADVRBBXWUTVFNX-UHFFFAOYNA-N	Negative	[M-H]-	0.05581
	Glycerophospholipids [GP]	Glycerophosphates [GP10]	Monoacylglycerophosphates [GP1005]	LPA	Lysophosphatidic acid	[M-H]-	LPA 16:0	LPA 16:0	C19H39O7P	Phosphoglycerol - H2O (m/z 152.994, 1000, C3H6O5P-)	-	CCCCCCCCCCCCCCCC(=O)OCC(O)COP(O)(O)=O	YNDYKPRNFWPPFU-UHFFFAOYNA-N	Negative	[M-H]-	0.014816
	Glycerophospholipids [GP]	Glycerophosphocholines [GP01]	Monoacylglycerophosphocholines [GP0105]	LPC	Lysophophatidylcholine	[M+Na]+	LPC 18:1	LPC 18:1	C26H52NO7P	NL of C3H9N (m/z 485.264, 1000, C23H43O7PNa+)	-	CCCCCCCC\C=C/CCCCCCCC(=O)OCC(O)COP([O-])(=O)OCC[N+](C)(C)C	YAMUFBLWGFFICM-SEYXRHQNNA-N	Positive	[M+Na]+	0.068659
	Glycerophospholipids [GP]	Glycerophosphocholines [GP01]	Monoacylglycerophosphocholines [GP0105]	LPC	Lysophophatidylcholine	[M+H]+	LPC 18:1	LPC 18:1	C26H52NO7P	Characteristic fragment (m/z 184.068, 1000, C5H15NO4P+)	-	CCCCCCCC\C=C/CCCCCCCC(=O)OCC(O)COP([O-])(=O)OCC[N+](C)(C)C	YAMUFBLWGFFICM-SEYXRHQNNA-N	Positive	[M+H]+	0.071065
	Glycerophospholipids [GP]	Glycerophosphocholines [GP01]	Monoacylglycerophosphocholines [GP0105]	LPC	Lysophophatidylcholine	[M+HCOO]-, [M+CH3COO]-	LPC 18:1	LPC 18:1	C26H52NO7P	NL of CH3 (m/z 506.324, 340, C25H49NO7P-)	-	CCCCCCCC\C=C/CCCCCCCC(=O)OCC(O)COP([O-])(=O)OCC[N+](C)(C)C	YAMUFBLWGFFICM-SEYXRHQNNA-N	Negative	[M+CH3COO]-	0.092195
	Glycerophospholipids [GP]	Glycerophosphoethanolamines [GP02]	Monoacylglycerophosphoethanolamines [GP0205]	LPE	Lysophosphatidylethanolamine	[M-H]-	LPE 18:1	LPE 18:1	C23H46NO7P	NL of C5H12NO5P (as SN1) (m/z 281.243, 1000, C18H33O2-)	-	CCCCCCCC\C=C/CCCCCCCC(=O)OCC(O)COP(O)(=O)OCCN	PYVRVRFVLRNJLY-KTKRTIGZNA-N	Negative	[M-H]-	0.071065
	Glycerophospholipids [GP]	Glycerophosphoethanolamines [GP02]	Monoacylglycerophosphoethanolamines [GP0205]	LPE	Lysophosphatidylethanolamine	[M+H]+, [M+Na]+	LPE 18:1	LPE 18:1	C23H46NO7P	NL of C2H8NO4P (m/z 339.286, 1000, C21H39O3+)	-	CCCCCCCC\C=C/CCCCCCCC(=O)OCC(O)COP(O)(=O)OCCN	PYVRVRFVLRNJLY-KTKRTIGZNA-N	Positive	[M+H]+	0.071065
	Glycerophospholipids [GP]	Glycerophosphoglycerols [GP04]	Monoacylglycerophosphoglycerols [GP0405]	LPG	Lysophosphatidylglycerol	[M-H]-	LPG 18:1	LPG 18:1	C24H47O9P	Phosphoglycerol - H2O (m/z 152.993, 110, C3H6O5P-)	-	CCCCCCCC\C=C/CCCCCCCC(=O)OCC(O)COP(O)(=O)OCC(O)CO	FQQQKGAFQIIGLQ-KTKRTIGZNA-N	Negative	[M-H]-	0.035946
	Glycerophospholipids [GP]	Glycerophosphoinositols [GP06]	Monoacylglycerophosphoinositols [GP0605]	LPI	Lysophosphatidylinositol	[M-H]-	LPI 18:1	LPI 18:1	C27H51O12P	Phosphoinositol - H2O (m/z 241.008, 380, C6H10O8P-), Characteristic fragment (m/z 315.049, 240, C9H16O10P-)	18:1 FA (m/z 281.249, 860, C18H33O2-)	CCCCCCCC\C=C/CCCCCCCC(=O)OCC(O)COP(O)(=O)OC1C(O)C(O)C(O)C(O)C1O	UGDOFRYHDCDVHD-KTKRTIGZNA-N	Negative	[M-H]-	0.020691
	Glycerophospholipids [GP]	Glycerophosphoserines [GP03]	Monoacylglycerophosphoserines [GP0305]	LPS	Lysophosphatidylserine	[M-H]-	LPS 18:0	LPS 18:0	C24H48NO9P	NL of C3H6NO2 (m/z 437.264, 390, C21H42O7P-), Phosphoglycerol - H2O (m/z 152.994, 1000, C3H6O5P-)	-	CCCCCCCCCCCCCCCCCC(=O)OCC(O)COP(O)(=O)OCC(N)C(O)=O	ZPDQFUYPBVXUKS-UHFFFAOYNA-N	Negative	[M-H]-	0.092195
	Glycerolipids [GL]	Monoradylglycerols [GL01]	Monoacylglycerols [GL0101]	MG	Monoacylglycerol	[M+NH4]+	MG 18:0	MG 18:0	C21H42O4	[M+H]+ (m/z 359.318, 50, C21H43O4+), NL of H2O (m/z 341.302, 950, C21H41O3+)	-	CCCCCCCCCCCCCCCCCC(=O)OCC(O)CO	VBICKXHEKHSIBG-UHFFFAOYNA-N	Positive	[M+NH4]+	0.004609
	Glycerolipids [GL]	Glycosyldiradylglycerols [GL05]	Glycosyldiacylglycerols [GL0501]	MGDG	Monogalactosyldiacylglycerol	[M+HCOO]-, [M+CH3COO]-	MGDG 34:1	MGDG 16:0_18:1	C43H80O10		16:0 FA (m/z 255.233, 770, C16H31O2-), 18:1 FA (m/z 281.251, 1000, C18H33O2-)	CCCCCCCCCCCCCCCC(=O)OCC(COC1OC(CO)C(O)C(O)C1O)OC(=O)CCCCCCC\C=C/CCCCCCCC	GJPFUHJUTMNEJR-ZCXUNETKNA-N	Negative	[M+CH3COO]-	0.007805
	Glycerolipids [GL]	Glycosyldiradylglycerols [GL05]	Glycosyldiacylglycerols [GL0501]	MGDG	Monogalactosyldiacylglycerol	[M+NH4]+	MGDG 34:1	MGDG 16:0_18:1	C43H80O10	NL of C6H11O6 (m/z 577.513, 600, C37H69O4+)	18:1 DMAG (m/z 339.289, 1000, C21H39O3+), 16:0 DMAG (m/z 313.276, 920, C19H37O3+)	CCCCCCCCCCCCCCCC(=O)OCC(COC1OC(CO)C(O)C(O)C1O)OC(=O)CCCCCCC\C=C/CCCCCCCC	GJPFUHJUTMNEJR-ZCXUNETKNA-N	Positive	[M+NH4]+	0.067999
	Glycerolipids [GL]	Glycosylmonoradylglycerols [GL04]	Glycosylmonoacylglycerols [GL0401]	MGMG	Monogalactosylmonoacylglycerol	[M+NH4]+	MGMG 18:1	MGMG 18:1	C27H50O9	NL of Hexose (m/z 339.289, 1000, C21H39O3+)	18:1 Acyl (m/z 265.257, 50, C18H33O+)	O=C(OCC(O)COC1OC(CO)C(O)C(O)C1O)CCCCCCCC=CCCCCCCCC	NFWYGIXMHGBINM-UHFFFAOYSA-N	Positive	[M+NH4]+	0.010484
	Glycerolipids [GL]	Glycosylmonoradylglycerols [GL04]	Glycosylmonoacylglycerols [GL0401]	MGMG	Monogalactosylmonoacylglycerol	[M+HCOO]-, [M+CH3COO]-	MGMG 18:1	MGMG 18:1	C27H50O9	-	18:1 FA (m/z 281.249, 1000, C18H33O2-)	O=C(OCC(O)COC1OC(CO)C(O)C(O)C1O)CCCCCCCC=CCCCCCCCC	NFWYGIXMHGBINM-UHFFFAOYSA-N	Negative	[M+CH3COO]-	0.04419
	Glycerophospholipids [GP]	Glycerophosphoglycerophosphoglycerols [GP12]	Diacylglycerophosphoglycerophosphomonoradylglycerols [GP1202]	MLCL	Lysocardiolipin	[M-H]-	MLCL 56:7	MLCL 16:0_16:0_16:0	C57H112O16P2	Phosphoglycerol - H2O (m/z 152.993, 50, C3H6O5P-)	16:0 FA + C3H6O5P (m/z 409.23, 110, C19H38O7P-), 16:0 FA + 16:0 FA +C3H4O4P (m/z 647.462, 140, C35H68O8P-), 16:0 FA (m/z 255.228, 50, C16H31O2-)	CCCCCCCCCCCCCCCC(=O)OCC(O)COP(O)(=O)OCC(O)COP(O)(=O)OCC(COC(=O)CCCCCCCCCCCCCCC)OC(=O)CCCCCCCCCCCCCCC	VGERFNNSKBECLU-UHFFFAOYNA-N	Negative	[M-H]-	0.075837
	Glycerophospholipids [GP]	Glycerophosphoethanolamines [GP02]		MMPE	N-Monomethylphosphatidylethanolamine	[M-H]-	MMPE 34:1	MMPE 16:0_18:1	C40H78NO8P	-	16:0 FA- (m/z 255.233, 1000, C16H31O2-), 18:1 FA (m/z 281.249, 1000, C18H33O2-)	O=C(OCC(OC(=O)CCCCCCCC=CCCCCCCCC)COP(=O)(O)OCCNC)CCCCCCCCCCCCCCC	YAOJJIUXLIFZQN-UHFFFAOYSA-N	Negative	[M-H]-	0.03468
	Glycerophospholipids [GP]	Glycerophosphoethanolamines [GP02]		MMPE	N-Monomethylphosphatidylethanolamine	[M+H]+	MMPE 34:1	MMPE 16:0_18:1	C40H78NO8P	NL of C3H10NO4P (m/z 577.519, 1000, C37H69O4+)	16:0 Acyl (m/z 239.237, 50, C16H31O+), 18:1 Acyl (m/z 265.257, 50, C18H33O+)	O=C(OCC(OC(=O)CCCCCCCC=CCCCCCCCC)COP(=O)(O)OCCNC)CCCCCCCCCCCCCCC	YAOJJIUXLIFZQN-UHFFFAOYSA-N	Positive	[M+H]+	0.03468
	Fatty acyls [FA]	Fatty amides [FA08]	N-acyl ethanolamines (endocannabinoids) [FA0804]	NAE	N-acyl ethanolamines	[M+H]+	NAE 20:4	NAE 20:4	C22H37NO2	-	-	CC\C=C/C\C=C/C\C=C/C\C=C/CCCCCCC(=O)NCCO	ZTNVCFQDUOWGNJ-LTKCOYKYSA-N	Positive	[M+H]+	0.052304
	Fatty acyls [FA]	Fatty amides [FA08]	N-acyl amines [FA0802]	NAGly	N-acyl glycine	[M-H]-	NAGly 31:0	NAGly 15:0/16:0	C33H63NO5	Glycine (m/z 74.025, 140, C2H4NO2-)	15:0 FA (m/z 241.218, 180, C15H29O2-), NL of 15:0 Acyl and H2O (m/z 310.24, 1000, C18H32NO3-), NL of 15:0 Acyl and H2O and CO2 (m/z 266.248, 250, C17H32NO-)	CCCCCCCCCCCCCCC(=O)OC(CCCCCCCC)CCCCCCC(=O)NCC(O)=O	MWFCMUKEVITITP-UHFFFAOYNA-N	Negative	[M-H]-	0.037049
	Fatty acyls [FA]	Fatty amides [FA08]	N-acyl amines [FA0802]	NAGly	N-acyl glycine	[M+H]+, [M+NH4]+	NAGly 31:0	NAGly 15:0/16:0	C33H63NO5	Glycine (m/z 76.039, 1000, C2H6NO2+)	NL of 15:0 Acyl and H2O (m/z 312.25, 650, C18H34NO3+), 16:0 Acyl (m/z 237.222, 810, C16H29O+), 16:0 Acyl -H2O (m/z 219.204, 360, C16H27+)	CCCCCCCCCCCCCCC(=O)OC(CCCCCCCC)CCCCCCC(=O)NCC(O)=O	MWFCMUKEVITITP-UHFFFAOYNA-N	Positive	[M+H]+	0.037049
	Fatty acyls [FA]	Fatty amides [FA08]	N-acyl amines [FA0802]	NAGlySer	N-acyl glycyl serine	[M+NH4]+	NAGlySer 31:0	NAGlySer 15:0/16:0	C36H68N2O7	GlySer-O (m/z 145.064, 800, C5H9N2O3+)	NL of 15:0 Acyl and H2O (m/z 399.291, 770, C21H38N2O5+), 16:0 Acyl and Gly (m/z 294.245, 1000, C18H32NO2+), 16:0 Acyl (m/z 237.222, C16H29O+), Serine (m/z 106.051, 370, C3H8NO3+)	CCCCCCCCCCCCCCC(=O)OC(CCCCCCCC)CCCCCCC(=O)NCC(=O)NC(CO)C(O)=O	DCZGETGIFUPUNR-UHFFFAOYNA-N	Positive	[M+NH4]+	0.058102
	Fatty acyls [FA]	Fatty amides [FA08]	N-acyl amines [FA0802]	NAGlySer	N-acyl glycyl serine	[M-H]-	NAGlySer 32:0	NAGlySer 15:0/17:0	C37H70N2O7	NL of H2O (m/z 635.502, 20, C37H67N2O6-)	15:0 FA (m/z 241.219, 410, C15H29O2-), NL of 15:0 Acyl and H2O (m/z 411.288, 480, C22H39N2O5-), NL of 15:0 Acyl and H2O and CH2O (m/z 381.274, 1000, C21H37N2O4-), NL of 15:0 Acyl and 2H2O and CO2 (m/z 349.285, 270, C21H37N2O2-)	CCCCCCCCCCCCCCC(=O)OC(CCCCCCCC)CCCCCCCC(=O)NCC(=O)NC(CO)C(O)=O	LXDFIAPIXQCQPG-UHFFFAOYNA-N	Negative	[M-H]-	0.070678
	Fatty acyls [FA]	Fatty amides [FA08]	N-acyl amines [FA0802]	NAOrn	N-acyl ornithine	[M+H]+	NAOrn 32:0	NAOrn 15:0/17:0	C37H72N2O5	Ornithine - H2O (m/z 115.086, 1000, C5H11N2O+) Fragment of ornithine (m/z 70.063, 380, C4H8N+)	NL of 15:0 Acyl and H2O (m/z 383.327, 170, C22H43N2O3+), NL of 15:0 Acyl and 2H2O (m/z 365.314, 400, C22H41N2O2+), 17:0+O Acyl - H2O (m/z 251.23, 130, C17H31O+)	CCCCCCCCCCCCCCC(=O)OC(CCCCCCCC)CCCCCCCC(=O)NC(CCCN)C(O)=O	JMDPJDIDPWKBKO-UHFFFAOYNA-N	Positive	[M+H]+	0.049548
	Sphingolipids [SP]	Acidic glycosphingolipids [SP06]		NGcGM3	NGcGM3	[M+NH4]+	NGcGM3 42:2;2O	NGcGM3 18:1;2O/24:1	C65H118N2O22	NL of C11H16NO9 and H2O (m/z 954.724, 300, C54H100NO12+), NL of C11H16NO9 and H2O and Hexose (m/z 792.671, 500, C48H90NO7+)	SPB 18:1;O2 -H2O (m/z 282.294, 120, C18H36NO+), SPB 18:1;O2 -2H2O (m/z 264.261, 430, C18H34N+)	CCCCCCCCCCCCCC=CC(O)C(COC1OC(CO)C(OC2OC(CO)C(O)C(OC3(CC(O)C(N=C(O)CO)C(O3)C(O)C(O)CO)C(O)=O)C2O)C(O)C1O)NC(=O)CCCCCCCCCCCCCC=CCCCCCCCC	DWKZKSKHAKJJFY-UHFFFAOYNA-N	Positive	[M+NH4]+	0.075727
	Sphingolipids [SP]	Acidic glycosphingolipids [SP06]		NGcGM3	NGcGM3	[M-H]-, [M-2H]2-	NGcGM3 42:2;2O		C65H118N2O22	Characteristic fragment (m/z 306.083, 5, C11H16NO9-)	-	CCCCCCCCCCCCCC=CC(O)C(COC1OC(CO)C(OC2OC(CO)C(O)C(OC3(CC(O)C(N=C(O)CO)C(O3)C(O)C(O)CO)C(O)=O)C2O)C(O)C1O)NC(=O)CCCCCCCCCCCCCC=CCCCCCCCC	DWKZKSKHAKJJFY-UHFFFAOYNA-N	Negative	[M-H]-	0.088303
	Fatty acyls [FA]	Fatty acids and Conjugates [FA01]	Hydroxy fatty acids [FA0105]	OxFA	Oxidized fatty acid	[M-H]-	FA 18:1;O	FA 18:1;O	C18H34O3	NL of H2O (m/z 279.2329, 50, C18H31O2)	-	CCCCCC=CCC(O)CCCCCCCCC(O)=O	WVYIZGMCLSGZGG-UHFFFAOYNA-N	Negative	[M-H]-	0.05357
	Fatty acyls [FA]	Fatty acids and Conjugates [FA01]	Hydroxy fatty acids [FA0105]	OxFA	Oxidized fatty acid	[M-H]-	FA 18:1;O	FA 18:1;(2OH)	C18H34O3	NL of H2O (m/z 279.2329, 50, C18H31O2), NL of H2CO2 (m/z 251.2380, 1000, C17H31O)	-	O=C(O)C(O)CCCCCCC=CCCCCCCCC	JBSOOFITVPOOSY-UHFFFAOYSA-N	Negative	[M-H]-	0.05357
	Glycerophospholipids [GP]	Oxidized glycerophospholipids [GP20]	Oxidized glycerophosphocholines [GP2001]	OxPC	Oxidized phosphatidylcholine	[M+HCOO]-, [M+CH3COO]-	PC 34:2;O	PC 16:0_18:2;O	C42H80NO9P	NL of CH3 (m/z 758.538, 1000, C41H77NO9P-)	16:0 FA (m/z 255.232, 230, C16H31O2-), 18:2;O FA (m/z 295.225, 490, C18H31O3-), 18:2;O FA - H2O (m/z 277.212, 50, C18H29O2-)	CCCCCCCCCCCCCCCC(=O)OCC(COP([O-])(=O)OCC[N+](C)(C)C)OC(=O)\C=C\C(O)CCCCCCCC\C=C/CCCC	VLLYGIIMBHAPSK-JKAIQIQLNA-N	Negative	[M+CH3COO]-	0.019425
	Glycerophospholipids [GP]	Oxidized glycerophospholipids [GP20]	Oxidized glycerophosphoethanolamines [GP2002]	OxPE	Oxidized phosphatidylethanolamine	[M-H]-	PE 38:4;4O	PE 18:0_20:4;4O	C43H78NO12P	NL of H2O (m/z 812.502, 290, C43H75NO11P-)	18:0 FA (m/z 283.262, 1000, C18H35O2-), 20:4;4O FA (m/z 367.211, 20, C20H31O6-), 20:4;4O FA - H2O (m/z 349.200, 90, C20H29O5-), 20:4;4O FA - 2H2O (m/z 331.192, 210, C20H27O4-)	CCCCCCCCCCCCCCCCCC(=O)OCC(COP(O)(=O)OCCN)OC(=O)C(O)C(O)C\C=C\C\C=C\CC(O)C(O)C\C=C\C\C=C\CC	LHHUSACNSWMTIU-SRDLZFJFNA-N	Negative	[M-H]-	0.07694
	Glycerophospholipids [GP]	Oxidized glycerophospholipids [GP20]	Oxidized glycerophosphoglycerols [GP2007]	OxPG	Oxidized phosphatidylglycerol	[M-H]-	PG 34:3;O	PG 16:0_18:3;O	C40H73O11P	-	16:0 FA (m/z 255.23, 950, C16H31O2-), 18:3;O FA (m/z 293.206, 240, C18H29O3-), 18:3;O FA - H2O (m/z 275.197, 50, C18H27O2-)	CCCCCCCCCCCCCCCC(=O)OCC(COP(O)(=O)OCC(O)CO)OC(=O)CCCCCCC\C=C\C=C\C(O)C\C=C\CC	RZBGVTNKFPGJDA-XBRVMRCINA-N	Negative	[M-H]-	0.057076
	Glycerophospholipids [GP]	Oxidized glycerophospholipids [GP20]	Oxidized glycerophosphoinositols [GP2005]	OxPI	Oxidized phosphatidylinositol	[M-H]-	PI 38:4;4O	PI 18:0_20:4;4O	C47H83O17P	Phosphoinositol - H2O (m/z 241.012, 90, C6H10O8P-), Characteristic fragment (m/z 297.03, 20, C9H14O9P-), NL of H2O (m/z 931.52, 70, C47H80O16P-)	18:0 FA (m/z 283.257, 50, C18H35O2-), 20:4;4O FA (m/z 367.211, 40, C20H31O6-), 20:4;4O FA - H2O (m/z 349.198, 20, C20H29O5-), 20:4;4O FA - 2H2O (m/z 331.187, 20, C20H27O4-)	CCCCCCCCCCCCCCCCCC(=O)OCC(COP(O)(=O)OC1C(O)C(O)C(O)C(O)C1O)OC(=O)C(O)C(O)C\C=C\C\C=C\CC(O)C(O)C\C=C\C\C=C\CC	ADXZLYBYUNIBHT-SRDLZFJFNA-N	Negative	[M-H]-	0.026566
	Glycerophospholipids [GP]	Oxidized glycerophospholipids [GP20]	Oxidized glycerophosphoserines [GP2004]	OxPS	Oxidized phosphatidylserine	[M-H]-	PS 38:4;4O	PS 18:0_20:4;4O	C44H78NO14P	NL of C3H6NO2 (m/z 787.472, 60, C41H72O12P-), NL of H2O (m/z 856.487, 40, C44H75NO13P-)	18:0 FA (m/z 283.264, 1000, C18H35O2-), 20:4;4O FA (m/z 367.200, 20, C20H31O6-), 20:4;4O FA - H2O (m/z 349.205, 40, C20H29O5-), 20:4;4O FA - 2H2O (m/z 331.190, 90, C20H27O4-)	CCCCCCCCCCCCCCCCCC(=O)OCC(COP(O)(=O)OCC(N)C(O)=O)OC(=O)C(O)C(O)C\C=C\C\C=C\CC(O)C(O)C\C=C\C\C=C\CC	TUKILWDEHDLMEO-SRDLZFJFNA-N	Negative	[M-H]-	0.00417
	Glycerolipids [GL]	Triradylglycerols [GL03]		OxTG	Oxidized triacylglycerol	[M+NH4]+	TG 54:5;1O	TG 18:1_18:2_18:2;1O	C57H100O7	-	NL of 18:1 Acyl and H2O (m/z 615.492, 600, C39H67O5+), NL of 18:2 Acyl and H2O (m/z 617.514, 700, C39H69O5+), NL of 18:2 Acyl and O and H2O (m/z 601.5189, 1000, C39H69O4+)	O=C(OCC(OC(=O)CCCCCCCC=CCC=CCCCCC)COC(=O)CCCCCCC(O)C=CCC=CCCCCC)CCCCCCCC=CCCCCCCCC	LBCBAGHQUBQNPI-UHFFFAOYSA-N	Positive	[M+NH4]+	0.083254
	Glycerophospholipids [GP]	Glycerophosphates [GP10]	Diacylglycerophosphates [GP1001]	PA	Phosphatidic acid	[M-H]-	PA 34:1	PA 16:0_18:1	C37H71O8P	Phosphoglycerol - H2O (m/z 152.996, 310, C3H6O5P-)	16:0 FA (m/z 255.234, 1000, C16H31O2-), 18:1 FA (m/z 281.252, 410, C18H33O2-)	CCCCCCCCCCCCCCCC(=O)OCC(COP(O)(O)=O)OC(=O)CCCCCCC\C=C/CCCCCCCC	OPVZUEPSMJNLOM-ZCXUNETKNA-N	Negative	[M-H]-	0.072331
	Glycerophospholipids [GP]	Glycerophosphocholines [GP01]	Diacylglycerophosphocholines [GP0101]	PC	Phosphatidylcholine	[M+Na]+	PC 38:4	PC 38:4	C46H84NO8P	NL of C3H9N (m/z 773.509, 490, C43H75O8PNa+), NL of C5H14NO4P (m/z 649.516, 720, C41H70O4PNa+), Characteristic fragment (m/z 146.979, 120, C2H5O4PNa+)	-	CCCCCCCCCCCCCCCCCC(=O)OCC(COP([O-])(=O)OCC[N+](C)(C)C)OC(=O)CCCCCC\C=C/C\C=C/C\C=C/C\C=C/CC	HAKKEJDMTIQLJH-WKUHSSGJNA-N	Positive	[M+Na]+	0.032274
	Glycerophospholipids [GP]	Glycerophosphocholines [GP01]	Diacylglycerophosphocholines [GP0101]	PC	Phosphatidylcholine	[M+H]+	PC 38:4	PC 18:0_20:4	C46H84NO8P	Characteristic fragment (m/z 184.073, 1000, C5H15NO4P+)	NL of 18:0 Acyl (m/z 544.326, 1, C28H51NO7P+), NL of 18:0 Acyl and H2O (m/z 526.317, 2, C28H49NO6P+), NL of 20:4 Acyl (m/z 524.367, 6, C26H55NO7P+), NL of 20:4 Acyl and H2O (m/z 506.364, 2, C26H53NO6P+)	CCCCCCCCCCCCCCCCCC(=O)OCC(COP([O-])(=O)OCC[N+](C)(C)C)OC(=O)CCCCCC\C=C/C\C=C/C\C=C/C\C=C/CC	HAKKEJDMTIQLJH-WKUHSSGJNA-N	Positive	[M+H]+	0.03468
	Glycerophospholipids [GP]	Glycerophosphocholines [GP01]	Diacylglycerophosphocholines [GP0101]	PC	Phosphatidylcholine	[M+HCOO]-, [M+CH3COO]-	PC 38:4	PC 18:0_20:4	C46H84NO8P	NL of CH3 (m/z 794.563, 1000, C45H81NO8P-)	18:0 FA (m/z 283.268, 440, C18H35O2-), 20:4 FA (m/z 303.235, 930, C20H31O2-)	CCCCCCCCCCCCCCCCCC(=O)OCC(COP([O-])(=O)OCC[N+](C)(C)C)OC(=O)CCCCCC\C=C/C\C=C/C\C=C/C\C=C/CC	HAKKEJDMTIQLJH-WKUHSSGJNA-N	Negative	[M+CH3COO]-	0.05581
	Glycerophospholipids [GP]	Glycerophosphoethanolamines [GP02]	Diacylglycerophosphoethanolamines [GP0201]	PE	Phosphatidylethanolamine	[M+Na]+	PE 38:4	PE 38:4	C43H78NO8P	NL of C2H5N (m/z 747.47, 220, C41H73O8PNa+), NL of C2H8NO4P (m/z 649.499, 690, C41H70O4Na+)	-	CCCCCCCCCCCCCCCCCC(=O)OCC(COP(O)(=O)OCCN)OC(=O)CCCCCC\C=C/C\C=C/C\C=C/C\C=C/CC	YEHAZLUVAZKVRO-ZKVKLVECNA-N	Positive	[M+Na]+	0.032274
	Glycerophospholipids [GP]	Glycerophosphoethanolamines [GP02]	Diacylglycerophosphoethanolamines [GP0201]	PE	Phosphatidylethanolamine	[M-H]-	PE 38:4	PE 18:0_20:4	C43H78NO8P	Characteristic fragment (m/z 196.036, 40, C5H11NO5P-)	18:0 FA (m/z 283.265, 560, C18H35O2-), 20:4 FA (m/z 303.233, 1000, C20H31O2-)	CCCCCCCCCCCCCCCCCC(=O)OCC(COP(O)(=O)OCCN)OC(=O)CCCCCC\C=C/C\C=C/C\C=C/C\C=C/CC	YEHAZLUVAZKVRO-ZKVKLVECNA-N	Negative	[M-H]-	0.03468
	Glycerophospholipids [GP]	Glycerophosphoethanolamines [GP02]	Diacylglycerophosphoethanolamines [GP0201]	PE	Phosphatidylethanolamine	[M+H]+	PE 38:4	PE 18:0_20:4	C43H78NO8P	NL of C2H8NO4P (m/z 627.536, 1000, C41H71O4+)	18:0 Acyl (m/z 267.263, 10, C18H35O+), 20:4 Acyl (m/z 287.241, 10, C20H31O+)	CCCCCCCCCCCCCCCCCC(=O)OCC(COP(O)(=O)OCCN)OC(=O)CCCCCC\C=C/C\C=C/C\C=C/C\C=C/CC	YEHAZLUVAZKVRO-ZKVKLVECNA-N	Positive	[M+H]+	0.03468
	Sphingolipids [SP]	Phosphosphingolipids [SP03]	Ceramide phosphoethanolamines [SP0302]	PE-Cer	Ceramide phosphoethanolamine	[M-H]-	PE-Cer 36:1;2O	PE-Cer 18:1;2O/18:0	C38H77N2O6P	Characteristic fragment (m/z 140.008, 350, C2H7NO4P-)	NL of (d18:0 Acyl) (m/z 421.295, 90, C20H42N2O5P-)	CCCCCCCCCCCCCCCCCC(=O)NC(COP(O)(=O)OCCN)C(O)\C=C\CCCCCCCCCCCCC	ODXAYQMCAAQOSY-OWWNRXNENA-N	Negative	[M-H]-	0.026049
	Sphingolipids [SP]	Phosphosphingolipids [SP03]	Ceramide phosphoethanolamines [SP0302]	PE-Cer+O	Oxidized ceramide phosphoethanolamine	[M-H]-	PE-Cer 35:0;3O	PE-Cer 18:0;2O/17:0;O	C37H77N2O7P	Characteristic fragment (m/z 140.012, 350, C2H7NO4P-)	NL of (17:0 Acyl+O) (m/z 423.294, 40, C20H44N2O5P-)	CCCCCCCCCCCCCCCCC(O)C(COP(O)(=O)OCCN)NC(=O)C(O)CCCCCCCCCCCCCC	LLBNAWSNRKJBED-UHFFFAOYNA-N	Negative	[M-H]-	0.083564
	Glycerophospholipids [GP]	Other Glycerophospholipids [GP00]		PEtOH	Phosphatidylethanol	[M-H]-	PEtOH 38:4	PEtOH 18:0_20:4	C43H77O8P	Phosphoethanol (m/z 125.000, 20, C2H6O4P-)	18:0 FA (m/z 283.264, 570, C18H35O2-), 20:4 FA (m/z 303.229, 1000, C20H31O2-)	CCCCCCCCCCCCCCCCCC(=O)OCC(COP(O)(=O)OCC)OC(=O)CCCCCC\C=C/C\C=C/C\C=C/C\C=C/CC	JLDTYJXOTVXUJQ-KOAVGRMINA-N	Negative	[M-H]-	0.072331
	Glycerophospholipids [GP]	Glycerophosphoglycerols [GP04]	Diacylglycerophosphoglycerols [GP0401]	PG	Phosphatidylglycerol	[M+NH4]+	PG 38:4	PG 18:0_20:4	C44H79O10P	NL of C3H8O6P (m/z 627.537, 1000, C41H71O4+)	18:0 DMAG (m/z 341.304, 270, C21H41O3+), 20:4 DMAG (m/z 361.275, 90, C23H37O3+)	CCCCCCCCCCCCCCCCCC(=O)OCC(COP(O)(=O)OCC(O)CO)OC(=O)CCCCCC\C=C/C\C=C/C\C=C/C\C=C/CC	JDHPBMPBPWNFFB-ZKVKLVECNA-N	Positive	[M+NH4]+	0.080885
	Glycerophospholipids [GP]	Glycerophosphoglycerols [GP04]	Diacylglycerophosphoglycerols [GP0401]	PG	Phosphatidylglycerol	[M-H]-	PG 38:4	PG 18:0_20:4	C44H79O10P	Phosphoglycerol - H2O (m/z 152.987, 50, C3H6O5P-)	18:0 FA (m/z 283.259, 260, C18H35O2-), 20:4 FA (m/z 303.231, 740, C20H31O2-)	CCCCCCCCCCCCCCCCCC(=O)OCC(COP(O)(=O)OCC(O)CO)OC(=O)CCCCCC\C=C/C\C=C/C\C=C/C\C=C/CC	JDHPBMPBPWNFFB-ZKVKLVECNA-N	Negative	[M-H]-	0.093461
	Sphingolipids [SP]	Sphingoid bases [SP01]	Sphingoid base homologs and variants [SP0104]	PhytoSph	Phytosphingosine	[M+H]+	SPB 18:0;3O	SPB 18:0;(1OH,3OH,4OH)	C18H39NO3	NL of H2O , NL of 2H2O (m/z 282.269, 1000, C18H36NO+), NL of 3H2O (m/z 264.257, 500, C18H34N+), NL of CH4O2 (m/z 270.276, 500, C17H36NO+),	-	CCCCCCCCCCCCCCC(O)C(O)C(N)CO	AERBNCYCJBRYDG-UHFFFAOYNA-N	Positive	[M+H]+	0.015919
	Glycerophospholipids [GP]	Glycerophosphoinositols [GP06]	Diacylglycerophosphoinositols [GP0601]	PI	Phosphatidylinositol	[M+NH4]+	PI 38:4	PI 38:4	C47H83O13P	NL of C6H13O9P (m/z 627.532, 1000, C41H71O4+)	-	CCCCCCCCCCCCCCCCCC(=O)OCC(COP(O)(=O)OC1C(O)C(O)C(O)C(O)C1O)OC(=O)CCCCCC\C=C/C\C=C/C\C=C/C\C=C/CC	OJESNYFIPWSOPO-ZKVKLVECNA-N	Positive	[M+NH4]+	0.06563
	Glycerophospholipids [GP]	Glycerophosphoinositols [GP06]	Diacylglycerophosphoinositols [GP0601]	PI	Phosphatidylinositol	[M+Na]+	PI 38:4	PI 38:4	C47H83O13P	NL of C6H13O9P (m/z 649.512, 280, C41H70O4Na+) (m/z 627.538, 380, C41H71O4+), Phosphoinositol (m/z 283.017, 1000, C6H13O9PNa+)	-	CCCCCCCCCCCCCCCCCC(=O)OCC(COP(O)(=O)OC1C(O)C(O)C(O)C(O)C1O)OC(=O)CCCCCC\C=C/C\C=C/C\C=C/C\C=C/CC	OJESNYFIPWSOPO-ZKVKLVECNA-N	Positive	[M+Na]+	0.0758
	Glycerophospholipids [GP]	Glycerophosphoinositols [GP06]	Diacylglycerophosphoinositols [GP0601]	PI	Phosphatidylinositol	[M-H]-	PI 38:4	PI 18:0_20:4	C47H83O13P	Phosphoinositol - H2O (m/z 241.013, 140, C6H10O8P-), Characteristic fragment (m/z 297.035, 30, C9H14O9P-)	18:0 FA (m/z 283.262, 190, C18H35O2-), 20:4 FA (m/z 303.232, 180, C20H31O2-)	CCCCCCCCCCCCCCCCCC(=O)OCC(COP(O)(=O)OC1C(O)C(O)C(O)C(O)C1O)OC(=O)CCCCCC\C=C/C\C=C/C\C=C/C\C=C/CC	OJESNYFIPWSOPO-ZKVKLVECNA-N	Negative	[M-H]-	0.078206
	Sphingolipids [SP]	Phosphosphingolipids [SP03]	Ceramide phosphoinositols [SP0303]	PI-Cer+O	Oxidized ceramide phosphoinositol	[M+H]+	PI-Cer 34:0;3O	PI-Cer 34:0;3O	C40H80NO12P	NL of C6H13O9P (m/z 538.517, 1000, C34H68NO3+)	-	CCCCCCCCCCCCCCCC(O)C(COP(O)(=O)OC1C(O)C(O)C(O)C(O)C1O)NC(=O)CC(O)CCCCCCCCCCCCC	QEJGJFVAQXAHPY-UHFFFAOYNA-N	Positive	[M+H]+	0.07694
	Sphingolipids [SP]	Phosphosphingolipids [SP03]	Ceramide phosphoinositols [SP0303]	PI-Cer+O	Oxidized ceramide phosphoinositol	[M-H]-	PI-Cer 34:0;3O	PI-Cer 18:0;2O/16:0;O	C40H80NO12P	Phosphoinositol - H2O (m/z 241.013, 190, C6H10O8P-), NL of inositol (m/z 634.487, 20, C34H69NO7P-)	NL of 16:0;O Acyl (m/z 542.314, 10, C24H49NO10P-)	CCCCCCCCCCCCCCCC(O)C(COP(O)(=O)OC1C(O)C(O)C(O)C(O)C1O)NC(=O)CC(O)CCCCCCCCCCCCC	QEJGJFVAQXAHPY-UHFFFAOYNA-N	Negative	[M-H]-	0.07694
	Glycerophospholipids [GP]	Other Glycerophospholipids [GP00]		PMeOH	Phosphatidylmethanol	[M-H]-	PMeOH 34:2	PMeOH 16:0_18:2	C38H71O8P	Phosphomethanol (m/z 110.981, 30, CH4O4P-)	16:0 FA (m/z 255.234, 470, C16H31O2-), 18:2 FA (m/z 279.232, 1000, C18H31O2-)	CCCCCCCCCCCCCCCC(=O)OCC(COP(O)(=O)OC)OC(=O)CCCCCCC\C=C/C\C=C/CCCCC	PXPCKHZLDQZOMG-DUZKARGPNA-N	Negative	[M-H]-	0.072331
	Glycerophospholipids [GP]	Glycerophosphoserines [GP03]	Diacylglycerophosphoserines [GP0301]	PS	Phosphatidylserine	[M-H]-	PS 38:4	PS 18:0_20:4	C44H78NO10P	NL of C3H6NO2 (m/z 723.5, 660, C41H72O8P-)	18:0 FA (m/z 283.264, 1000, C18H35O2-), 20:4 FA (m/z 303.231, 250, C20H31O2-)	CCCCCCCCCCCCCCCCCC(=O)OCC(COP(O)(=O)OCC(N)C(O)=O)OC(=O)CCCCCC\C=C/C\C=C/C\C=C/C\C=C/CC	IULWELDCBXQXED-ZKVKLVECNA-N	Negative	[M-H]-	0.05581
	Glycerophospholipids [GP]	Glycerophosphoserines [GP03]	Diacylglycerophosphoserines [GP0301]	PS	Phosphatidylserine	[M+Na]+	PS 38:4	PS 38:4	C44H78NO10P	NL of C3H8NO6P (m/z 649.515, 700, C41H70O4Na+)	-	CCCCCCCCCCCCCCCCCC(=O)OCC(COP(O)(=O)OCC(N)C(O)=O)OC(=O)CCCCCC\C=C/C\C=C/C\C=C/C\C=C/CC	IULWELDCBXQXED-ZKVKLVECNA-N	Positive	[M+Na]+	0.053404
	Glycerophospholipids [GP]	Glycerophosphoserines [GP03]	Diacylglycerophosphoserines [GP0301]	PS	Phosphatidylserine	[M+H]+	PS 38:4	PS 18:0_20:4	C44H78NO10P	NL of C3H8NO6P (m/z 627.534, 1000, C41H71O4+)	NL of 18:0 Acyl (m/z 546.242, 10, C26H45NO9P+), NL of 18:0 Acyl and H2O (m/z 528.276, 20, C26H43NO8P+), NL of 20:4 Acyl (m/z 526.305, 30, C24H49NO9P+), NL of 20:4 Acyl and H2O (m/z 508.287, 20, C24H47NO8P+)	CCCCCCCCCCCCCCCCCC(=O)OCC(COP(O)(=O)OCC(N)C(O)=O)OC(=O)CCCCCC\C=C/C\C=C/C\C=C/C\C=C/CC	IULWELDCBXQXED-ZKVKLVECNA-N	Positive	[M+H]+	0.05581
	Sterol Lipids [ST]	Sterols [ST01]	Cholesterol and derivatives [ST0101]	SHex	Stigmasterol hexoside	[M+NH4]+	ST 29:2;O;Hex	STS;Hex	C35H58O6	ST 29:2+ (m/z 395.367, 1000, C29H47+)		CCC(C=CC(C)C1CCC2C3CC=C4CC(CCC4(C)C3CCC12C)OC1OC(CO)C(O)C(O)C1O)C(C)C	VWDLOXMZIGUBKM-UHFFFAOYNA-N	Positive	[M+NH4]+	0.025739
	Sterol Lipids [ST]	Sterols [ST01]	Cholesterol and derivatives [ST0101]	SHex	Stigmasterol hexoside	[M-H]-	ST 29:2;O;Hex	STS;Hex	C35H58O6	Hexose (m/z 179.0561, C6H11O6-)		CCC(C=CC(C)C1CCC2C3CC=C4CC(CCC4(C)C3CCC12C)OC1OC(CO)C(O)C(O)C1O)C(C)C	VWDLOXMZIGUBKM-UHFFFAOYNA-N	Negative	[M-H]-	0.038315
	Sphingolipids [SP]	Acidic glycosphingolipids [SP06]	Sulfoglycosphingolipids (sulfatides) [SP0602]	SHexCer	Sulfatide	[M+H]+	SHexCer 36:1;2O	SHexCer 18:1;2O/18:0	C42H81NO11S	NL of H2SO4 (m/z 710.608, 910, C42H80NO7+), NL of H2SO4 and C6H10O5 (m/z 548.526, 720, C36H70NO2+)	SPB 18:1;O2 -H2O (m/z 282.279, 280, C18H36NO+), SPB 18:1;O2 -2H2O (m/z 264.263, 1000, C18H34N+), SPB 18:1;O2 -CH4O2 (m/z 252.271, 280, C17H34N+),	CCCCCCCCCCCCCCCCCC(=O)NC(COC1OC(CO)C(O)C(OS(O)(=O)=O)C1O)C(O)\C=C\CCCCCCCCCCCCC	GQQZXRPXBDJABR-OWWNRXNENA-N	Positive	[M+H]+	0.00991
	Sphingolipids [SP]	Acidic glycosphingolipids [SP06]	Sulfoglycosphingolipids (sulfatides) [SP0602]	SHexCer	Sulfatide	[M-H]-	SHexCer 38:1;2O		C44H85NO11S	Hydrogensulfate (m/z 96.956, 3, HSO4-)	-	CCCCCCCCCCCCCCCCCCCC(=O)NC(COC1OC(CO)C(O)C(OS(O)(=O)=O)C1O)C(O)\C=C\CCCCCCCCCCCCC	AURCBSWGPREGRQ-QOSDPKFLNA-N	Negative	[M-H]-	0.00991
	Sphingolipids [SP]	Acidic glycosphingolipids [SP06]	Sulfoglycosphingolipids (sulfatides) [SP0602]	SHexCer+O	Oxidized sulfatide	[M-H]-	SHexCer 42:2;3O		C48H91NO12S	Hydrogensulfate (m/z 96.958, 3, HSO4-)	-	CCCCCCCCCCCCCCCCCCC(O)C(=O)NC(COC1OC(CO)C(O)C(OS(O)(=O)=O)C1O)C(O)\C=C\CCC\C=C\CCCCCCCCCCCC	NXJFBBLNIUECHV-WQMGGPGFNA-N	Negative	[M-H]-	0.067425
	Sphingolipids [SP]	Acidic glycosphingolipids [SP06]	Sulfoglycosphingolipids (sulfatides) [SP0602]	SHexCer+O	Oxidized sulfatide	[M+H]+	SHexCer 36:1;3O	SHexCer 18:1;2O/18:0;O	C42H81NO12S	NL of H2SO4 (m/z 726.562, 570, C42H80NO8+), NL of H2SO4 and C6H10O5 (m/z 564.522, 370, C36H70NO3+)	SPB 18:1;O2 -H2O (not observed), SPB 18:1;O2 -2H2O (m/z 264.277, 1000, C18H34N+), SPB 18:1;O2 -CH4O2 (not observed)	CCCCCCCCCCCCCCCCC(O)C(=O)NC(COC1OC(CO)C(O)C(OS(O)(=O)=O)C1O)C(O)\C=C\CCCCCCCCCCCCC	QAXLTFVHNINRAJ-SJCQXOIGNA-N	Positive	[M+H]+	0.067425
	Sterol Lipids [ST]	Sterols [ST01]	Steryl esters [ST0102]	SISE	Sitosterol ester	[M+NH4]+	SE 29:1/18:1	SISE 18:1	C47H82O2	ST 29:1+ (m/z 397.386, 1000, C29H49+)	-	CCCCCC\C=C/CCCCCCCCCC(=O)OC1CCC2(C)C3CCC4(C)C(CCC4C3CC=C2C1)C(C)CCC(CC)C(C)C	YLJLWRPYEWEZAG-PFONDFGANA-N	Positive	[M+NH4]+	0.077379
	Sphingolipids [SP]	Sphingoid bases [SP01]	Sphingoid base analogs [SP0108]	SL	Sulfonolipid	[M-H]-	SL 34:0;O	SL 18:0;O/16:0	C34H69NO5S	Sulfite (m/z 79.958, 4, SO3-), Hydrogensulfite (m/z 80.965, 4, HSO3-)	NL of 16:0 Acyl (m/z 364.256, 20, C18H38NO4S-)	CCCCCCCCCCCCCCCC(O)C(CS(O)(=O)=O)NC(=O)CCCCCCCCCCCCCCC	ICVJWTSWYPTZFY-UHFFFAOYNA-N	Negative	[M-H]-	0.04042
	Sphingolipids [SP]	Sphingoid bases [SP01]	Sphingoid base analogs [SP0108]	SL	Sulfonolipid	[M+H]+, [M+NH4]+	SL 33:0;O	SL 18:0;O/15:0	C33H67NO5S	Characteristic fragment (m/z 124.002, 260, C2H6NO3S+)	NL of 15:0 Acyl (m/z 366.264, 600, C18H40NO4S+), NL of 15:0 Acyl and H2O (m/z 348.258, 1000, C18H38NO3S+), NL of (SPB 18:0;O - C2H8N) (m/z 352.26, 530, C17H38NO4S+), NL of (SPB 18:0;O - C2H8N) and H2O (m/z 334.242, 860, C17H36NO3S+)	CCCCCCCCCCCCCCCC(O)C(CS(O)(=O)=O)NC(=O)CCCCCCCCCCCCCC	WLCOUWIGTFFPSW-UHFFFAOYNA-N	Positive	[M+H]+	0.04042
	Sphingolipids [SP]	Sphingoid bases [SP01]	Sphingoid base analogs [SP0108]	SL+O	Oxidized sulfonolipid	[M+H]+, [M+NH4]+	SL 33:1;2O	SL 17:0;O/16:1;O	C33H65NO6S	Characteristic fragment (m/z 124.003, 180, C2H6NO3S+)	NL of 16:1;O Acyl and H2O (m/z 334.237, 1000, C17H36NO3S+), 16:1;O Acyl (m/z 253.217, 760, C16H29O2+)	CCCCCCCCCCCCCCC(O)C(CS(O)(=O)=O)NC(=O)C(O)CCCC\C=C/CCCCCCCC	GQJCABQMXBISGH-ZZEZOPTANA-N	Positive	[M+H]+	0.004035
	Sphingolipids [SP]	Sphingoid bases [SP01]	Sphingoid base analogs [SP0108]	SL+O	Oxidized sulfonolipid	[M-H]-	SL 34:1;2O	SL 18:0;O/16:1;O	C34H67NO6S	Sulfite (m/z 79.958, 10, SO3- )	NL of 16:1 Acyl+O (m/z 364.254, 1000, C18H38NO4S-)	CCCCCCCCCCCCCCCC(O)C(CS(O)(=O)=O)NC(=O)C(O)CCCC\C=C/CCCCCCCC	YOORMWDWVGTKSU-UZYVYHOENA-N	Negative	[M-H]-	0.004035
	Sphingolipids [SP]	Phosphosphingolipids [SP03]	Ceramide phosphocholines (sphingomyelins) [SP0301]	SM	Sphingomyelin	[M+Na]+	SM 34:1;2O		C39H79N2O6P	NL of C3H9N (m/z 666.49, 760, C36H70NO6PNa+), NL of C5H14NO4P (m/z 542.487, 1000, C34H65NO2Na+), NL of C5H16NO5P (m/z 502.499, 40, C34H64NO+)	-	CCCCCCCCCC\C=C/CCCCCCCCCCCCCC(=O)NC(COP([O-])(=O)OCC[N+](C)(C)C)C(O)CCCCC	NENCNFRZZCQXJU-ZCXUNETKNA-N	Positive	[M+Na]+	0.023643
	Sphingolipids [SP]	Phosphosphingolipids [SP03]	Ceramide phosphocholines (sphingomyelins) [SP0301]	SM	Sphingomyelin	[M+H]+	SM 34:1;2O	SM 18:1;2O/16:0	C39H79N2O6P	Characteristic fragment (m/z 184.072, 1000, C5H15NO4P+)	SPB 18:1;O2 -2H2O (m/z 264.258, 10, C18H34N+)	CCCCCCCCCCCCCCCC(=O)NC(COP([O-])(=O)OCC[N+](C)(C)C)C(O)\C=C\CCCCCCCCCCCCC	RWKUXQNLWDTSLO-NHQGMKOONA-N	Positive	[M+H]+	0.026049
	Sphingolipids [SP]	Phosphosphingolipids [SP03]	Ceramide phosphocholines (sphingomyelins) [SP0301]	SM	Sphingomyelin	[M+HCOO]-, [M+CH3COO]-	SM 38:1;2O	SM 18:1;2O/20:0	C43H87N2O6P	Characteristic fragment (m/z 168.041, 80, C4H11NO4P-), NL of CH3 (m/z 743.61, 1000, C42H84N2O6P-)	NL of CH3 and 20:0 Acyl (m/z 449.32, 10, C22H46N2O5P-)	CCCCCCCCCCCCCCCCCCCC(=O)NC(COP([O-])(=O)OCC[N+](C)(C)C)C(O)\C=C\CCCCCCCCCCCCC	AADLTHQNYQJHQV-JMUUFCRMNA-N	Negative	[M+CH3COO]-	0.047179
	Sphingolipids [SP]	Phosphosphingolipids [SP03]	Ceramide phosphocholines (sphingomyelins) [SP0301]	SM+O	Oxidized sphingomyelin	[M+HCOO]-, [M+CH3COO]-	SM 34:1;3O	SM 34:1;3O	C39H79N2O7P	Characteristic fragment (m/z 168.041, 180, C4H11NO4P-), NL of CH3 (m/z 703.535, 1000, C38H76N2O7P-)	-	CCCCCCCCCCCCCCCC(=O)NC(COP([O-])(=O)OCC[N+](C)(C)C)C(O)C(O)CCC\C=C\CCCCCCCCC	XIYNMXJEMPRQPO-WJTDDFOZNA-N	Negative	[M+CH3COO]-	0.010794
	Sphingolipids [SP]	Phosphosphingolipids [SP03]	Ceramide phosphocholines (sphingomyelins) [SP0301]	SM+O	Oxidized sphingomyelin	[M+H]+	SM 34:1;3O	SM 34:1;3O	C39H79N2O7P	Characteristic fragment (m/z 184.071, 1000, C5H15NO4P+)	-	CCCCCCCCCCCCCCCC(=O)NC(COP([O-])(=O)OCC[N+](C)(C)C)C(O)C(O)CCC\C=C\CCCCCCCCC	XIYNMXJEMPRQPO-WJTDDFOZNA-N	Positive	[M+H]+	0.083564
	Glycerolipids [GL]	Glycosyldiradylglycerols [GL05]		SMGDG	Semino lipid	[M-H]-	SMGDG 40:4	SMGDG 18:0_22:4	C49H86O13S	Characteristic fragment (m/z 241.002, 10, C6H9O8S-; m/z 96.960, 10, HSO4-)	18:0 FA (m/z 283.264, 10, C18H35O2-), 22:4 FA (m/z 331.264, 10, C22H35O2-)	O=C(OCC(OC(=O)CCCCCCCCC=CCC=CCC=CCC=CCC)COC1OC(CO)C(O)C(OS(=O)(=O)O)C1O)CCCCCCCCCCCCCCCCC	LHYYOMYDECQKRJ-UHFFFAOYSA-N	Negative	[M-H]-	0.068691
	Sphingolipids [SP]	Sphingoid bases [SP01]	Sphingoid base homologs and variants [SP0104]	Sph	Sphingosine	[M+H]+	SPB 18:1;2O	SPB 18:1;(1OH,3OH)	C18H37NO2	NL of H2O (m/z 282.276, 1000, C18H36NO+), NL of 2H2O (m/z 264.261, 760, C18H34N+), NL of CH4O2 (m/z 252.272, 760, C17H34N+),	-	CCCCCCCCCCCCC\C=C\C(O)C(N)CO	WWUZIQQURGPMPG-CCEZHUSRNA-N	Positive	[M+H]+	0.052304
	Glycerolipids [GL]	Glycosyldiradylglycerols [GL05]	Glycosyldiacylglycerols [GL0501]	SQDG	Sulfoquinovosyl diacylglycerol	[M-H]-	SQDG 32:0	SQDG 16:0_16:0	C41H78O12S	Sulfoquinovosyl -H2O (m/z 225.003, 20, C6H9O7S-)	16:0 FA (m/z 255.232, 20, C16H31O2-), NL of 16:0 Acyl and H2O (m/z 537.274, 50, C25H45O10S-)	CCCCCCCCCCCCCCCC(=O)OCC(COC1OC(CS(O)(=O)=O)C(O)C(O)C1O)OC(=O)CCCCCCCCCCCCCCC	RVUUQPKXGDTQPG-UHFFFAOYNA-N	Negative	[M-H]-	0.011176
	Glycerolipids [GL]	Glycosyldiradylglycerols [GL05]	Glycosyldiacylglycerols [GL0501]	SQDG	Sulfoquinovosyl diacylglycerol	[M+NH4]+	SQDG 34:1	SQDG 16:0_18:1	C43H80O12S	NL of C6H10O7S (m/z 595.535, 40, C37H71O5+)	18:1 DMAG (m/z 339.289, 920, C21H39O3+), 16:0 DMAG (m/z 313.271, 990, C19H37O3+)	CCCCCCCCCCCCCCCC(=O)OCC(COC1OC(CS(O)(=O)=O)C(O)C(O)C1O)OC(=O)CCCCCCC\C=C/CCCCCCCC	SQOJCPIJIDPYDD-ZCXUNETKNA-N	Positive	[M+NH4]+	0.0925
	Sterol Lipids [ST]	Steroid conjugates [ST05]	Sulfates [ST0502]	SSulfate	Sterol sulfate (e.g. Cholesterol sulfate)	[M-H]-	ST 27:1;O;S	CS;S	C27H46O4S	Cholesterol sulfate (m/z 465.300, 1000, C27H45O4S-), Hydrogensulfate (m/z 96.960, 640, HSO4-)	-	CC(C)CCCC(C)C1CCC2C3CC=C4CC(CCC4(C)C3CCC12C)OS(O)(=O)=O	BHYOQNUELFTYRT-UHFFFAOYNA-N	Negative	[M-H]-	0.020556
	Sterol Lipids [ST]	Sterols [ST01]	Ergosterols and C24-methyl derivatives [ST0103]	ST	Ergosterol	[M+H]+, [M+NH4]+, [M-H2O+H]+	ST 28:3;O	Ergosterol	C28H44O	ST 28:3+(379.3359, 1000, C28H43+)	-	OC1CC2=CC=C3C(CCC4(C)C3CCC4C(C=CC(C)C(C)C)C)C2(C)CC1	DNVPQKQSNYMLRS-UHFFFAOYSA-N	Positive	[M+H]+	0.03244
	Sterol Lipids [ST]	Sterols [ST01]	Cholesterol and derivatives [ST0101]	ST	Desmosterol	[M+H]+, [M+NH4]+, [M-H2O+H]+	ST 27:2;O	Desmosterol	C27H44O	ST 27:2+(m/z 367.3359, 1000, C27H43+)	-	OC1CC2=CCC3C(CCC4(C)C(CCC34)C(C)CCC=C(C)C)C2(C)CC1	AVSXSVCZWQODGV-UHFFFAOYSA-N	Positive	[M+H]+	0.03244
	Sterol Lipids [ST]	Sterols [ST01]	Ergosterols and C24-methyl derivatives [ST0103]	ST	Dehydroergosterol	[M+H]+, [M+NH4]+, [M-H2O+H]+	ST 28:4;O	Dehydroergosterol	C28H42O	ST 28:4+(m/z 377.3203, 1000, C28H41+)	-	OC1CC2=CC=C3C(=CCC4(C)C3CCC4C(C=CC(C)C(C)C)C)C2(C)CC1	QSVJYFLQYMVBDR-UHFFFAOYSA-N	Positive	[M+H]+	0.03244
	Sterol Lipids [ST]	Sterols [ST01]	Stigmasterols and C24-ethyl derivatives [ST0104]	ST	Sitosterol	[M+H]+, [M+NH4]+, [M-H2O+H]+	ST 29:1;O	Sitosterol	C29H50O	ST 29:1+ (m/z 397.3829, 1000, C29H49+)	-	OC1CC2=CCC3C(CCC4(C)C(CCC34)C(C)CCC(CC)C(C)C)C2(C)CC1	KZJWDPNRJALLNS-UHFFFAOYSA-N	Positive	[M+H]+	0.03244
	Sterol Lipids [ST]	Sterols [ST01]	Stigmasterols and C24-ethyl derivatives [ST0104]	ST	Stigmasterol	[M+H]+, [M+NH4]+, [M-H2O+H]+	ST 29:2;O	Stigmasterol	C29H48O	ST 29:2+ (m/z 395.3672, 1000, C29H47+)	-	OC1CC2=CCC3C(CCC4(C)C(CCC34)C(C=CC(CC)C(C)C)C)C2(C)CC1	HCXVJBMSMIARIN-UHFFFAOYSA-N	Positive	[M+H]+	0.03244
	Sterol Lipids [ST]	Sterols [ST01]	Ergosterols and C24-methyl derivatives [ST0103]	ST	Campesterol	[M+H]+, [M+NH4]+, [M-H2O+H]+	ST 28:1;O	Campesterol	C28H48O	ST 28:1+ (m/z 383.3672, 1000, C28H47+)	-	OC1CC2=CCC3C(CCC4(C)C(CCC34)C(C)CCC(C)C(C)C)C2(C)CC1	SGNBVLSWZMBQTH-UHFFFAOYSA-N	Positive	[M+H]+	0.03244
	Sterol Lipids [ST]	Sterols [ST01]	Cholesterol and derivatives [ST0101]	ST	Dihydrocholesterol	[M+H]+, [M+NH4]+, [M-H2O+H]+	ST 27:0;O	Dihydrocholesterol	C27H48O	ST 27:0+ (m/z , 1000, C27H47+)	-	OC1CCC2(C)C(CCC3C4CCC(C(C)CCCC(C)C)C4(C)CCC32)C1	QYIXCDOBOSTCEI-UHFFFAOYSA-N	Positive	[M+H]+	0.03244
	Sterol Lipids [ST]	Sterols [ST01]	Ergosterols and C24-methyl derivatives [ST0103]	ST	Brassicasterol	[M+H]+, [M+NH4]+, [M-H2O+H]+	ST 28:2;O	Brassicasterol	C28H46O	ST 28:2+ (m/z 381.3516, 1000, C28H45+)	-	OC1CC2=CCC3C(CCC4(C)C(CCC34)C(C=CC(C)C(C)C)C)C2(C)CC1	OILXMJHPFNGGTO-UHFFFAOYSA-N	Positive	[M+H]+	0.03244
	Sterol Lipids [ST]	Sterols [ST01]	Cholesterol and derivatives [ST0101]	ST	Cholesterol	[M+H]+, [M+NH4]+, [M-H2O+H]+	ST 27:1;O	Cholesterol	C27H46O	ST 27:1+ (m/z 369.3516, 1000, C27H45+)	-	OC1CC2=CCC3C(CCC4(C)C(CCC34)C(C)CCCC(C)C)C2(C)CC1	HVYWMOMLDIMFJA-UHFFFAOYSA-N	Positive	[M+H]+	0.03244
	Sterol Lipids [ST]	Sterols [ST01]	Steryl esters [ST0102]	STSE	Stigmasterol ester	[M+NH4]+	SE 29:2/18:1	STSE 18:2	C47H78O2	ST 29:2+ (m/z 395.363, 1000, C29H47+)	-	CCCCC\C=C\C=C\CCCCCCCCC(=O)OC1CCC2(C)C3CCC4(C)C(CCC4C3CC=C2C1)C(C)C=CC(CC)C(C)C	WMMBMZBOWDZYOU-RJZTVXSDNA-N	Positive	[M+NH4]+	0.077379
	Glycerolipids [GL]	Triradylglycerols [GL03]	Triacylglycerols [GL0301]	TG	Triacylglycerol	[M+NH4]+	TG 56:8	TG 16:0_18:2_22:6	C59H98O6	-	NL of 16:0 Acyl and H2O (m/z 647.502, 320, C43H67O4+), NL of 18:2 Acyl and H2O (m/z 623.499, 280, C41H67O4+), NL of 22:6 Acyl and H2O (m/z 575.498, 1000, C37H67O4+)	CCCCCCCCCCCCCCCC(=O)OCC(COC(=O)CC\C=C/C\C=C/C\C=C/C\C=C/C\C=C/C\C=C/CC)OC(=O)CCCCCCC\C=C/C\C=C/CCCCC	RDZINTYLBOTMAU-BUNKRMPENA-N	Positive	[M+NH4]+	0.025739
	Glycerolipids [GL]	Triradylglycerols [GL03]	Triacylglycerols [GL0301]	TG	Triacylglycerol	[M+Na]+	TG 56:8	TG 16:0_18:2_22:6	C59H98O6	-	NL of 16:0 Acyl and H2O (m/z 669.497, 110, C43H66O4Na+), NL of 18:2 Acyl and H2O (m/z 645.477, 70, C41H66O4Na+), NL of 22:6 Acyl and H2O (m/z 597.485, 110, C37H67O4Na+)	CCCCCCCCCCCCCCCC(=O)OCC(COC(=O)CC\C=C/C\C=C/C\C=C/C\C=C/C\C=C/C\C=C/CC)OC(=O)CCCCCCC\C=C/C\C=C/CCCCC	RDZINTYLBOTMAU-BUNKRMPENA-N	Positive	[M+Na]+	0.035909
	Glycerolipids [GL]	Triradylglycerols [GL03]	Estolides [GL0305]	TG-EST	Triacylglycerol estolides	[M+NH4]+	TG 68:4;2O	TG 16:1_18:1_18:1;1O(FA 16:0)	C71H130O8	-	NL of 16:1 Acyl and H2O (m/z 857.7571, 400, C55H101O6+), NL of 18:1 Acyl and H2O (m/z 829.7295, 600, C53H97O6+), NL of 16:0 Acyl and H2O (m/z 855.7941, 250, C55H99O6+), NL of 18:1;1O(FA 16:0) and H2O (m/z 575.504, 1000, C37H67O4+)	O=C(OCC(OC(=O)CCCCCCCC=CCCCCCCCC)COC(=O)CCCCCCC(OC(=O)CCCCCCCCCCCCCCC)C=CCCCCCCCC)CCCCCCCC=CCCCCCC	VLMZBLBGLVAGPF-UHFFFAOYNA-N	Positive	[M+NH4]+	0.046869
	Prenol Lipids [PR]	Isoprenoids [PR01]	Retinoids [PR0109]	VAE	Vitamin A fatty acid ester	[M+H]+, [M+Na]+	VAE 18:0	VAE 18:0	C38H64O2	Characteristic fragment 1 (m/z 269.23, 1000, C20H29+), Characteristic fragment 2 (m/z 119.083, 110, C9H11+)	-	CCCCCCCCCCCCCCCCCC(=O)OCC=C(C)C=CC=C(C)C=CC1=C(C)CCCC1(C)C	YNGACJMSLZMZOX-UHFFFAOYSA-N	Positive	[M+H]+	0.089955
	Sterol Lipids [ST]	Secosteroids [ST03]		Vitamin D	Vitamin D	[M+H]+, [M+Na]+	Calcidiol	Calcidiol	C27H44O2	Precursor (m/z 401.35, 1000, C27H45O2+) NL of H2O (m/z 383.342, 490, C27H43O+), NL of 2H2O (m/z 365.318, 510, C27H41+)	-	CC(CCCC(C)(C)O)C1CCC2C(CCCC12C)=CC=C1CC(O)CCC1=C	JWUBBDSIWDLEOM-UHFFFAOYNA-N	Positive	[M+H]+	0.089955
	Prenol Lipids [PR]	Quinones and hydroquinones [PR02]	Vitamin E [PR0202]	Vitamin E	Vitamin E	[M-H]-, [M+HCOO]-, [M+CH3COO]-	Tocopherol	Tocopherol	C29H50O2	Characteristic fragment (m/z 163.072, 1000, C10H11O2-)	-	CC(C)CCCC(C)CCCC(C)CCCC1(C)CCC2=C(C)C(O)=C(C)C(C)=C2O1	GVJHHUAWPYXKBD-UHFFFAOYNA-N	Negative	[M-H]-	0.089955

## Sheet: TableS2
	Table S2. Definitions of ClassyFire class and LIPIDMAPS/MS-DIAL lipid subclass
	ClassyFire class definition	LIPID MAPS/MS-DIAL lipid subclass definition
	Triradylglycerols	TG
	Triradylglycerols	EtherTG
	Phosphosphingolipids	ASM
	Phosphosphingolipids	SM
	Phosphosphingolipids	ASM
	Phosphosphingolipids	PE_Cer
	Phosphosphingolipids	SM
	Monoradylglycerols	MG
	Glycosphingolipids	AHexCer
	Glycosphingolipids	HexCer_ADS
	Glycosphingolipids	HexCer_AP
	Glycosphingolipids	HexCer_AS
	Glycosphingolipids	HexCer_BDS
	Glycosphingolipids	HexCer_BS
	Glycosphingolipids	HexCer_HDS
	Glycosphingolipids	HexCer_HS
	Glycosphingolipids	HexCer_EOS
	Glycosphingolipids	HexCer_NDS
	Glycosphingolipids	HexCer_NP
	Glycosphingolipids	HexCer_NS
	Glycosphingolipids	Hex2Cer
	Glycosphingolipids	Hex3Cer
	Glycosphingolipids	GM3
	Glycosphingolipids	SHexCer
	Glycerophosphoserines	PS
	Glycerophosphoserines	LPS
	Glycerophosphoserines	LNAPS
	Glycerophosphoserines	EtherPS
	Glycerophosphoinositols	PI
	Glycerophosphoinositols	LPI
	Glycerophosphoinositols	EtherPI
	Glycerophosphoglycerols	PG
	Glycerophosphoglycerols	LPG
	Glycerophosphoglycerols	HBMP
	Glycerophosphoglycerols	EtherPG
	Glycerophosphoglycerols	EtherLPG
	Glycerophosphoglycerols	BMP
	Glycerophosphoglycerols	BMP
	Glycerophosphoglycerols	EtherLPG
	Glycerophosphoglycerols	EtherPG
	Glycerophosphoglycerols	HBMP
	Glycerophosphoglycerols	LPG
	Glycerophosphoglycerols	PG
	Glycerophosphoglycerols	CL
	Glycerophosphoglycerols	DLCL
	Glycerophosphoglycerols	MLCL
	Glycerophosphoethanolamines	PE
	Glycerophosphoethanolamines	LPE
	Glycerophosphoethanolamines	LNAPE
	Glycerophosphoethanolamines	EtherPE
	Glycerophosphoethanolamines	EtherLPE
	Glycerophosphoethanolamines	EtherLPE
	Glycerophosphoethanolamines	EtherPE
	Glycerophosphoethanolamines	LNAPE
	Glycerophosphoethanolamines	LPE
	Glycerophosphoethanolamines	PE
	Glycerophosphocholines	PC
	Glycerophosphocholines	LPC
	Glycerophosphocholines	EtherPC
	Glycerophosphocholines	EtherLPC
	Glycerophosphocholines	EtherLPC
	Glycerophosphocholines	EtherPC
	Glycerophosphocholines	PC
	Glycerophosphocholines	LPC
	Fatty amides	NAGly
	Fatty amides	NAGlySer
	Fatty amides	NAOrn
	Fatty amides	NAE
	Fatty acids and conjugates	FA
	Fatty acids and conjugates	NAGly
	Fatty acids and conjugates	NAGlySer
	Fatty acids and conjugates	NAOrn
	Fatty acids and conjugates	NAE
	Fatty acids and conjugates	CAR
	Fatty acids and conjugates	FAHFA
	Diradylglycerols	DG
	Diradylglycerols	EtherDG
	Diradylglycerols	DGDG
	Diradylglycerols	EtherDGDG
	Diradylglycerols	EtherMGDG
	Diradylglycerols	MGDG
	Diradylglycerols	SQDG
	Diradylglycerols	EtherSMGDG
	Ceramides	Cer_NS
	Ceramides	Cer_AS
	Ceramides	Cer_BDS
	Ceramides	Cer_HDS
	Ceramides	Cer_HS
	Ceramides	Cer_NDS
	Ceramides	Cer_BS
	Ceramides	Cer_ADS
	Ceramides	Cer_NP
	Ceramides	Cer_AP
	Ceramides	Cer_EODS
	Ceramides	Cer_EBDS
	Ceramides	Cer_EOS
	Ceramides	Cer_NS
	Ceramides	Cer_AS
	Ceramides	Cer_BDS
	Ceramides	Cer_HDS
	Ceramides	Cer_HS
	Ceramides	Cer_NDS
	Ceramides	Cer_BS
	Ceramides	Cer_ADS
	Ceramides	Cer_NP
	Ceramides	Cer_AP
	Ceramides	Cer_EODS
	Ceramides	Cer_EBDS
	Ceramides	Cer_EOS
	Ceramides	CerP

## Sheet: TableS3
	Table S3. Parameter settings for MS-DIAL analyses
	MS-DIAL 4 parameters for 82 projects, generating the training data set
	Data collection	MS1 and MS2 mass range begin, 70 Da; MS1 and MS2 mass range end, 1750 Da
		MS1 tolerance, 0.01 Da; MS2 tolerance, 0.025 Da
		Execute retention time corrections, none
	Peak detection	Minimum peak height, 1000 amplitude
		Mass slice width, 0.1 Da
		Smoothing method, linear weighted moving average; Smoothing level, 3 scan
		Minimum peak width, 5 scan; Exclusion mass list, none
	MS2Dec	Sigma window value, 0.5; MS/MS aboundance cut off, 0 amplitude
	Iidentification	Retention time tolerance, 1 min;
		MS1 accurate mass tolerance, 0.01 Da; MS2 accurate mass tolerance, 0.05 Da
		Identification score cut off, 80% (MSP file), 85% (Text file)
		Use retention time for scorering/filtering, checked
	Alignment	Retention time tolerance 0.15 min; MS1 tolerance, 0.015 Da
	MS-DIAL 5 parameters for the analysis of a human cohort data set
	Data collection	MS1 and MS2 mass range begin, 0 Da; MS1 and MS2 mass range end, 2000 Da
		MS1 tolerance, 0.01 Da; MS2 tolerance, 0.025 Da
		Execute retention time corrections, checked
	Peak detection	Minimum peak height, 500 amplitude in negative ion mode and 1000 amplitude in positive ion mode
		Mass slice width, 0.1 Da
		Smoothing method, linear weighted moving average; Smoothing level, 3 scan
		Minimum peak width, 5 scan; Exclusion mass list, none
	Iidentification	Retention time tolerance, 0.5 min for text format-based annotation and 2 min for MS/MS-based annotation
		MS1 accurate mass tolerance, 0.01 Da; MS2 accurate mass tolerance, 0.05 Da
		All lipid subclasses were used as the search space;
	Alignment	Retention time tolerance 0.15 min; MS1 tolerance, 0.015 Da
		The default values were used for other parameters.
	Retention time correction	Interpolation method, Linear
		Extrapolation method to RT begin, Fixed value; Intercepts at 0 min, 0 min
		Extrapolation method to RT end, Use the RT difference at last STD
		Calculation method of RT difference, Sample - Sample average
	Spectrum network analysis	Similarity calculation method, Bonanza score
		Minimum m/z, 70
		Relative abundance cutoff, 1; Absolute abundance cutoff, 12
		Mass tolerance, 0.025
		Minimum peak match, 2
		Match threshold, 0.7 (70%)
		Maximum edge number per node, 20

## Sheet: TableS4
	Table S4. Retention times of metabolites used for retention time corrections
	Positive ion mode
	ID	Name	RT (min)	RT tol. (min)	m/z	m/z tolerance (Da)	Minimum height
	0	LPC 18:1(d7)	6.398	0.6	529.399	0.01	10000
	1	MG 18:1(d7)	7.0135	0.5	381.371	0.01	1000
	2	PI 15:0_18:1(d7)	8.35	0.5	847.604	0.01	1000
	3	SM 18:1;O2/18:1(d9)	9.238	0.5	738.647	0.01	10000
	4	PC 15:0_18:1(d7)	9.5	0.5	753.613	0.01	10000
	5	DG 18:1_18:1	12.735	0.8	638.572	0.01	2000
	6	CE 18:1(d7)	15.0775	0.6	675.678	0.01	100
	Negative ion mode
	ID	Name	RT (min)	RT tol. (min)	m/z	m/z tolerance (Da)	Minimum height
	0	FA 16:0(d3)	6.341	0.6	258.252	0.01	100
	1	ST 27:1;O;S	6.72	0.6	465.304	0.01	10000
	2	FA 18:0	7.011	0.5	283.264	0.01	10000
	3	PG 15:0_18:1(d7)	8.6056	0.5	740.546	0.01	100
	4	PE 15:0_18:1(d7)	9.826	0.5	709.552	0.01	100
	5	Pheophytin-a [M-H]-	12.75	0.5	869.556	0.01	100

## Sheet: TableS5
	Table S5. Prediction results from ms2lipid in the test data.
	Dataset ID	Alignment ID	Metabolite name	Correct ontology	Top predicted class of lipid	Predicted classes	Matched	Ion mode
	46	1876	LPC 20:1	LPC	LPC	LPC:1.0	TRUE	Negative
	121	6853	PI 30:1|PI 14:0_16:1	PI	PI	PI:1.0	TRUE	Negative
	48	7139	PI 37:4|PI 17:0_20:4	PI	PI	PI:1.0	TRUE	Negative
	99	2638	LPI 30:2	LPI	LPI	LPI:0.565,EtherPI:0.151,OxPI:0.032,LPA:0.016,DLCL:0.015,PA:0.014,PI_Cer:0.012	TRUE	Negative
	2	2964	PC 32:2|PC 14:0_18:2	PC	PC	PC:1.0	TRUE	Negative
	74	1372	FA 18:1;O	OxFA	OxFA	OxFA:0.986	TRUE	Negative
	46	1201	Cer 44:0;2O|Cer 18:0;2O/26:0	Cer_NDS	Cer_NDS	Cer_NDS:1.0	TRUE	Negative
	74	4350	PC O-34:0|PC O-18:0_16:0	EtherPC	EtherPC	EtherPC:1.0	TRUE	Negative
	91	6414	PE P-40:7|PE P-18:1_22:6	EtherPE	EtherPE	EtherPE:1.0	TRUE	Negative
	77	1721	LPC 16:0	LPC	LPC	LPC:0.999	TRUE	Negative
	121	7727	PS 38:1|PS 20:0_18:1	PS	PS	PS:0.681,PC:0.318	TRUE	Negative
	91	178	CL 68:3|CL 16:0_16:1_18:1_18:1	CL	CL	CL:0.999	TRUE	Negative
	66	6740	PG 36:4|PG 16:0_20:4	PG	PG	PG:0.996	TRUE	Negative
	6	5996	PE O-38:7|PE O-16:1_22:6	EtherPE	EtherPE	EtherPE:0.999	TRUE	Negative
	64	4800	PE 32:2|PE 16:1_16:1	PE	PE	PE:0.998	TRUE	Negative
	36	1778	LPC 18:0	LPC	LPC	LPC:0.999	TRUE	Negative
	89	3202	PC 34:3|PC 16:1_18:2	PC	PC	PC:1.0	TRUE	Negative
	18	6142	PE P-34:1|PE P-16:0_18:1	EtherPE	EtherPE	EtherPE:1.0	TRUE	Negative
	22	4659	PC O-40:8|PC O-18:2_22:6	EtherPC	EtherPC	EtherPC:0.934,PC:0.016,OxPC:0.011	TRUE	Negative
	74	5521	PE 40:2|PE 18:1_22:1	PE	PE	PE:1.0	TRUE	Negative
	101	2158	LPE 18:1	LPE	LPE	LPE:0.999	TRUE	Negative
	14	1168	Cer 43:1;3O|Cer 17:1;2O/26:0;(2OH)	Cer_AS	BileAcid	BileAcid:0.309,Cer_AS:0.254,Cer_NDS:0.065,FAHFA:0.026,PG:0.022,Cer_EOS:0.018,EtherLPE:0.017,Cer_AP:0.017,AHexCer:0.012,NAGly:0.012,PE:0.011	FALSE	Negative
	77	6128	PE P-32:1|PE P-16:0_16:1	EtherPE	EtherPE	EtherPE:1.0	TRUE	Negative
	40	1117	Cer 42:3;2O|Cer 18:2;2O/24:1	Cer_NS	Cer_NS	Cer_NS:1.0	TRUE	Negative
	48	3265	PC 35:2|PC 17:0_18:2	PC	PC	PC:1.0	TRUE	Negative
	6	880	Cer 41:1;2O|Cer 18:1;2O/23:0	Cer_NS	Cer_NS	Cer_NS:1.0	TRUE	Negative
	18	1518	HBMP 52:2|HBMP 16:0/18:0_18:2	HBMP	HBMP	HBMP:0.997	TRUE	Negative
	77	8457	SM 44:1;3O	SM	SM	SM:0.997	TRUE	Negative
	113	1094	Cer 42:2;2O|Cer 18:1;2O/24:1	Cer_NS	Cer_NS	Cer_NS:1.0	TRUE	Negative
	64	184	CL 68:4|CL 16:1_16:1_18:1_18:1	CL	CL	CL:0.999	TRUE	Negative
	56	7720	PS 37:4|PS 17:0_20:4	PS	PS	PS:1.0	TRUE	Negative
	2	8192	SM 40:1;2O|SM 18:1;2O/22:0	SM	SM	SM:1.0	TRUE	Negative
	22	6832	PG 44:11|PG 22:5_22:6	PG	PG	PG:0.974	TRUE	Negative
	6	1656	HexCer 44:0;4O|HexCer 20:0;3O/24:0;(2OH)	HexCer_AP	EtherLPC	EtherLPC:0.638,HexCer_HS:0.201,HexCer_AP:0.054,HexCer_HDS:0.052,HexCer_NS:0.017	FALSE	Negative
	97	4710	PE 28:2|PE 10:0_18:2	PE	PE	PE:1.0	TRUE	Negative
	118	5850	PE O-30:1|PE O-16:1_14:0	EtherPE	EtherPE	EtherPE:0.996	TRUE	Negative
	10	1483	GD3 36:1;2O	GD3	GD3	GD3:0.754,GT1b:0.074,GD1a:0.033,HexCer_AP:0.031,HexCer_NS:0.019,GM3:0.018	TRUE	Negative
	6	4563	PC O-38:5|PC O-18:1_20:4	EtherPC	EtherPC	EtherPC:1.0	TRUE	Negative
	86	3691	PC 38:4|PC 16:0_22:4	PC	PC	PC:1.0	TRUE	Negative
	77	7996	SM 32:1;2O|SM 18:1;2O/14:0	SM	SM	SM:1.0	TRUE	Negative
	26	3895	PC 40:4|PC 16:0_24:4	PC	PC	PC:0.999	TRUE	Negative
	99	3519	PC 36:5|PC 16:0_20:5	PC	PC	PC:1.0	TRUE	Negative
	36	507	Cer 34:1;2O|Cer 18:1;2O/16:0	Cer_NS	Cer_NS	Cer_NS:1.0	TRUE	Negative
	97	592	Cer 35:1;2O|Cer 19:1;2O/16:0	Cer_NS	Cer_NS	Cer_NS:1.0	TRUE	Negative
	70	7582	PS 30:0|PS 14:0_16:0	PS	PS	PS:0.998	TRUE	Negative
	86	1084	Cer 42:2;2O|Cer 18:1;2O/24:1	Cer_NS	Cer_NS	Cer_NS:0.999	TRUE	Negative
	97	1764	LPC 17:0	LPC	LPC	LPC:0.999	TRUE	Negative
	101	6303	PE P-38:5|PE P-18:0_20:5	EtherPE	EtherPE	EtherPE:1.0	TRUE	Negative
	36	2628	LPI 28:0	LPI	LPI	LPI:0.673,EtherPI:0.024,PA:0.023,EtherLPE:0.021,FAHFA:0.017,BileAcid:0.013,LNAPE:0.011,OxPI:0.011	TRUE	Negative
	105	1462	FAHFA 38:6;O|FAHFA 20:5/18:1;O	FAHFA	FAHFA	FAHFA:0.996	TRUE	Negative
	36	3290	PC 35:3|PC 17:1_18:2	PC	PC	PC:0.998	TRUE	Negative
	22	3243	PC 35:1|PC 17:0_18:1	PC	PC	PC:1.0	TRUE	Negative
	103	1911	LPC 20:4	LPC	LPC	LPC:0.999	TRUE	Negative
	101	8510	ST 24:1;O5	BileAcid	BileAcid	BileAcid:0.872	TRUE	Negative
	91	6670	PG 34:2|PG 16:1_18:1	PG	PG	PG:0.999	TRUE	Negative
	74	7744	PS 38:3|PS 18:0_20:3	PS	PS	PS:1.0	TRUE	Negative
	105	3579	PC 37:2|PC 19:0_18:2	PC	PC	PC:1.0	TRUE	Negative
	10	1603	HexCer 42:1;2O|HexCer 18:1;2O/24:0	HexCer_NS	HexCer_HS	HexCer_HS:0.163,AHexCer:0.071,Cer_EOS:0.053,HexCer_AP:0.036,EtherMGDG:0.03,BileAcid:0.03,NAE:0.02,GD1b:0.019,Cer_BS:0.018,Cer_AP:0.018,LPI:0.016,LPS:0.015,LPG:0.015,MGDG:0.015,EtherLPC:0.015,GD3:0.015,EtherLPG:0.015,Cer_ADS:0.015,LPC:0.014,Cer_NP:0.014,EtherPS:0.013,OxPS:0.013,GPNAE:0.013,EtherLPE:0.013,LPA:0.012,Cer_EBDS:0.012,LPE:0.012,AHexSIS:0.012,NAGlySer:0.011,HexCer_NDS:0.011,PEtOH:0.011,E…	FALSE	Negative
	86	5902	PE O-36:1|PE O-18:0_18:1	EtherPE	EtherPE	EtherPE:0.997	TRUE	Negative
	60	1745	LPC 16:1	LPC	LPC	LPC:1.0	TRUE	Negative
	56	1892	LPC 20:3	LPC	LPC	LPC:0.999	TRUE	Negative
	111	7689	PS 36:3|PS 18:0_18:3	PS	PS	PS:0.8,HBMP:0.099,OxPE:0.014	TRUE	Negative
	105	8106	SM 36:1;2O	SM	SM	SM:1.0	TRUE	Negative
	70	3164	PC 34:2|PC 16:1_18:1	PC	PC	PC:1.0	TRUE	Negative
	36	5809	PE 48:2|PE 18:1_30:1	PE	PE	PE:1.0	TRUE	Negative
	99	1265	Cer 45:0;2O|Cer 19:0;2O/26:0	Cer_NDS	Cer_NDS	Cer_NDS:0.997	TRUE	Negative
	70	154	CL 64:4|CL 16:1_16:1_16:1_16:1	CL	CL	CL:0.956,PA:0.014	TRUE	Negative
	36	700	Cer 38:0;2O|Cer 16:0;2O/22:0	Cer_NDS	Cer_NDS	Cer_NDS:1.0	TRUE	Negative
	64	2945	PC 32:1|PC 16:0_16:1	PC	PC	PC:1.0	TRUE	Negative
	26	1776	LPC 18:0	LPC	LPC	LPC:0.999	TRUE	Negative
	101	6322	PE P-38:6|PE P-16:0_22:6	EtherPE	EtherPE	EtherPE:0.999	TRUE	Negative
	66	4156	PC 44:5|PC 18:1_26:4	PC	PC	PC:1.0	TRUE	Negative
	60	7575	PMeOH 34:2|PMeOH 16:1_18:1	PMeOH	PMeOH	PMeOH:0.959,EtherPE:0.015,HBMP:0.012	TRUE	Negative
	101	1404	FA 24:0;(2OH)	OxFA	OxFA	OxFA:0.992	TRUE	Negative
	77	6159	PE P-34:2|PE P-16:0_18:2	EtherPE	EtherPE	EtherPE:1.0	TRUE	Negative
	89	1525	HBMP 54:5|HBMP 18:1_18:2_18:2	HBMP	PE	PE:0.042,HBMP:0.03,GD1b:0.023,LPI:0.023,LPS:0.022,LPG:0.022,EtherLPC:0.022,EtherLPG:0.021,Cer_BS:0.021,MGDG:0.021,GD3:0.02,EtherPS:0.019,OxPS:0.019,GPNAE:0.019,EtherLPE:0.019,LPC:0.019,AHexCer:0.018,LPA:0.018,LPE:0.017,AHexSIS:0.017,Cer_ADS:0.017,EtherMGDG:0.017,BileAcid:0.017,HexCer_AP:0.017,PEtOH:0.017,NAGlySer:0.016,Cer_NP:0.016,HexCer_NDS:0.016,NAE:0.016,EtherPG:0.015,PA:0.015,EtherPE:0.015,N…	FALSE	Negative
	36	5343	PE 38:4|PE 18:0_20:4	PE	PE	PE:0.995	TRUE	Negative
	66	5612	PE 40:6|PE 18:0_22:6	PE	PE	PE:1.0	TRUE	Negative
	107	7238	PI 38:4|PI 18:0_20:4	PI	PI	PI:1.0	TRUE	Negative
	50	5558	PE 40:4|PE 20:0_20:4	PE	PE	PE:1.0	TRUE	Negative
	111	4289	PC O-32:0|PC O-16:0_16:0	EtherPC	EtherPC	EtherPC:1.0	TRUE	Negative
	50	3704	PC 38:4|PC 18:0_20:4	PC	PC	PC:1.0	TRUE	Negative
	121	565	Cer 34:2;2O|Cer 18:2;2O/16:0	Cer_NS	Cer_NS	Cer_NS:1.0	TRUE	Negative
	32	5861	PE O-34:0|PE O-18:0_16:0	EtherPE	EtherPE	EtherPE:0.985	TRUE	Negative
	121	6233	PE P-36:4|PE P-16:0_20:4	EtherPE	EtherPE	EtherPE:0.999	TRUE	Negative
	66	3220	PC 34:4|PC 14:0_20:4	PC	PC	PC:1.0	TRUE	Negative
	111	8460	SM 44:2;2O	SM	SM	SM:0.951,PC:0.048	TRUE	Negative
	14	1581	HexCer 41:1;2O|HexCer 17:1;2O/24:0	HexCer_NS	HexCer_NS	HexCer_NS:0.976,HexCer_HS:0.017	TRUE	Negative
	77	4532	PC O-38:0|PC O-22:0_16:0	EtherPC	EtherPC	EtherPC:0.996	TRUE	Negative
	77	6343	PE P-39:6|PE P-17:0_22:6	EtherPE	EtherPE	EtherPE:0.994	TRUE	Negative
	74	3653	PC 38:3|PC 18:0_20:3	PC	PC	PC:1.0	TRUE	Negative
	101	445	Cer 33:1;2O|Cer 18:1;2O/15:0	Cer_NS	Cer_NS	Cer_NS:0.992	TRUE	Negative
	10	16	AHexCer 56:1;3O|AHexCer (O-16:0)18:1;2O/22:0;O	AHexCer	HexCer_HS	HexCer_HS:0.595,HexCer_NS:0.23,HexCer_HDS:0.037,EtherMGDG:0.03,PE:0.022,HexCer_AP:0.012	FALSE	Negative
	74	5450	PE 38:6|PE 16:0_22:6	PE	PE	PE:0.999	TRUE	Negative
	14	429	Cer 33:0;2O|Cer 17:0;2O/16:0	Cer_NDS	Cer_NDS	Cer_NDS:0.969,Cer_NS:0.02	TRUE	Negative
	89	758	Cer 39:1;3O|Cer 17:1;2O/22:0;(2OH)	Cer_AS	Cer_AS	Cer_AS:0.931	TRUE	Negative
	6	881	Cer 41:1;2O|Cer 18:1;2O/23:0	Cer_NS	Cer_NS	Cer_NS:1.0	TRUE	Negative
	91	6183	PE P-35:4|PE P-15:0_20:4	EtherPE	EtherPE	EtherPE:0.997	TRUE	Negative
	10	1509	GT1b 38:1;2O	GT1b	GT1b	GT1b:0.947,GD1a:0.023	TRUE	Negative
	113	5384	PE 38:5;3O|PE 18:0_20:5;3O	OxPE	OxPE	OxPE:0.942,OxFA:0.023,FAHFA:0.014	TRUE	Negative
	48	3419	PC 36:3|PC 18:1_18:2	PC	PC	PC:1.0	TRUE	Negative
	121	88	BMP 36:2|BMP 18:1_18:1	PG	PG	PG:0.995	TRUE	Negative
	97	4173	PC 46:3|PC 28:1_18:2	PC	PC	PC:1.0	TRUE	Negative
	121	7117	PI 37:2|PI 18:0_19:2	PI	PI	PI:0.993	TRUE	Negative
	111	3533	PC 36:5|PC 16:1_20:4	PC	PC	PC:1.0	TRUE	Negative
	46	3702	PC 38:4|PC 18:0_20:4	PC	PC	PC:1.0	TRUE	Negative
	74	2283	LPE 22:6	LPE	PA	PA:0.134,PE_Cer:0.097,EtherLPE:0.083,EtherMGDG:0.068,HexCer_NDS:0.065,OxPE:0.052,EtherPE:0.052,PE:0.041,LPE:0.034,LPA:0.027,CL:0.027,PS:0.023,BileAcid:0.015,AHexCer:0.013,NAE:0.013,NAGly:0.012,PEtOH:0.012,EtherPG:0.01	FALSE	Negative
	52	6193	PE P-36:2|PE P-18:0_18:2	EtherPE	EtherPE	EtherPE:1.0	TRUE	Negative
	52	71	BMP 34:1|BMP 16:0_18:1	PG	PG	PG:0.988	TRUE	Negative
	70	6244	PE P-37:4|PE P-17:0_20:4	EtherPE	EtherPE	EtherPE:1.0	TRUE	Negative
	91	1104	Cer 42:2;3O|Cer 18:2;2O/24:0;(2OH)	Cer_AS	Cer_AS	Cer_AS:0.89,AHexCer:0.029	TRUE	Negative
	10	1573	HexCer 40:1;3O|HexCer 16:1;2O/24:0;O	HexCer_HS	HexCer_HS	HexCer_HS:0.971,HexCer_HDS:0.023	TRUE	Negative
	78	6152	PE P-34:1|PE P-18:1_16:0	EtherPE	EtherPE	EtherPE:0.999	TRUE	Negative
	107	8372	SM 42:2;2O|SM 18:1;2O/24:1	SM	SM	SM:1.0	TRUE	Negative
	97	4724	PE 30:0|PE 14:0_16:0	PE	PE	PE:0.998	TRUE	Negative
	113	284	CL 72:6|CL 18:1_18:1_18:2_18:2	CL	CL	CL:0.999	TRUE	Negative
	50	3340	PC 36:2;2O|PC 18:0_18:2;2O	OxPC	OxPC	OxPC:0.262,EtherLPG:0.107,PI:0.102,LPC:0.046,Cer_NS:0.024,Cer_EOS:0.024,GD3:0.023,Cer_NDS:0.023,PI_Cer:0.022,PEtOH:0.021,OxPE:0.02,EtherPE:0.018,BileAcid:0.016,OxPI:0.013,Cer_ADS:0.013	TRUE	Negative
	22	8417	SM 43:1;2O|SM 18:1;2O/25:0	SM	SM	SM:0.985	TRUE	Negative
	2	2130	LPE 18:1	LPE	LPE	LPE:0.999	TRUE	Negative
	22	324	CL 74:7|CL 18:1_18:1_18:2_20:3	CL	CL	CL:0.998	TRUE	Negative
	32	5005	PE 36:1;O|PE 18:1_18:0;O	OxPE	PG	PG:0.364,PEtOH:0.112,PE:0.106,PMeOH:0.04,HBMP:0.03,PI:0.023,OxPE:0.022,LPS:0.019,EtherPE:0.012,PC:0.012,LPC:0.012,Cer_AP:0.011,BileAcid:0.01	FALSE	Negative
	101	2353	LPE O-18:0	EtherLPE	EtherLPE	EtherLPE:0.993	TRUE	Negative
	74	7413	PI 40:6|PI 18:0_22:6	PI	PI	PI:1.0	TRUE	Negative
	77	6173	PE P-35:1|PE P-17:0_18:1	EtherPE	EtherPE	EtherPE:0.999	TRUE	Negative
	82	7597	PS 32:1|PS 16:0_16:1	PS	PS	PS:1.0	TRUE	Negative
	36	4233	PC O-29:1|PC O-15:1_14:0	EtherPC	EtherPC	EtherPC:0.998	TRUE	Negative
	97	4214	PC 52:5|PC 30:1_22:4	PC	PC	PC:1.0	TRUE	Negative
	91	6334	PE P-39:4|PE P-17:0_22:4	EtherPE	EtherPE	EtherPE:0.996	TRUE	Negative
	118	6091	PE O-42:7|PE O-18:1_24:6	EtherPE	EtherPE	EtherPE:1.0	TRUE	Negative
	86	5618	PE 40:6|PE 18:0_22:6	PE	PE	PE:1.0	TRUE	Negative
	74	4003	PC 40:7|PC 18:1_22:6	PC	PC	PC:1.0	TRUE	Negative
	36	4810	PE 32:3|PE 14:0_18:3	PE	PE	PE:0.996	TRUE	Negative
	50	6728	PG 36:3|PG 18:1_18:2	PG	PG	PG:1.0	TRUE	Negative
	40	6661	PG 34:2|PG 16:1_18:1	PG	PG	PG:0.994	TRUE	Negative
	91	7417	PI 40:6|PI 18:0_22:6	PI	PI	PI:1.0	TRUE	Negative
	105	1949	LPC 22:6	LPC	LPC	LPC:0.999	TRUE	Negative
	105	6570	PEtOH 34:2|PEtOH 16:0_18:2	PEtOH	PEtOH	PEtOH:0.87,EtherPE:0.106	TRUE	Negative
	101	775	Cer 40:0;3O|Cer 18:0;3O/22:0	Cer_NP	Cer_NP	Cer_NP:0.999	TRUE	Negative
	2	7375	PI 40:4|PI 20:0_20:4	PI	PI	PI:1.0	TRUE	Negative
	70	4448	PC O-36:2|PC O-18:1_18:1	EtherPC	EtherPC	EtherPC:1.0	TRUE	Negative
	6	4456	PC O-36:3|PC O-18:1_18:2	EtherPC	EtherPC	EtherPC:1.0	TRUE	Negative
	77	5509	PE 40:1|PE 22:0_18:1	PE	PE	PE:1.0	TRUE	Negative
	44	6627	PG 34:1|PG 16:0_18:1	PG	PG	PG:1.0	TRUE	Negative
	97	4127	PC 44:1|PC 16:0_28:1	PC	PC	PC:1.0	TRUE	Negative
	10	7950	SHexCer 42:3;3O	SHexCer	SHexCer	SHexCer:0.954,BASulfate:0.013,EtherPE:0.01	TRUE	Negative
	36	3672	PC 38:3|PC 20:1_18:2	PC	PC	PC:1.0	TRUE	Negative
	10	7834	PS 40:5|PS 18:0_22:5	PS	PS	PS:1.0	TRUE	Negative
	89	2856	PC 30:2|PC 14:1_16:1	PC	PC	PC:0.998	TRUE	Negative
	10	2893	PC 32:0|PC 16:0_16:0	PC	PC	PC:1.0	TRUE	Negative
	89	5161	PE 36:4|PE 18:2_18:2	PE	PE	PE:1.0	TRUE	Negative
	99	593	Cer 35:1;2O|Cer 19:1;2O/16:0	Cer_NS	Cer_NS	Cer_NS:1.0	TRUE	Negative
	6	1492	GM3 36:1;2O	GM3	GM3	GM3:0.884,PE:0.042	TRUE	Negative
	99	2260	LPE 22:3	LPE	LPE	LPE:0.999	TRUE	Negative
	113	4372	PC O-34:1|PC O-18:1_16:0	EtherPC	EtherPC	EtherPC:0.999	TRUE	Negative
	60	6715	PG 36:2|PG 18:1_18:1	PG	PG	PG:0.999	TRUE	Negative
	99	5824	PE 48:6|PE 28:1_20:5	PE	PE	PE:1.0	TRUE	Negative
	97	2631	LPI 28:1	LPI	LPI	LPI:0.996	TRUE	Negative
	50	3319	PC 36:1|PC 18:0_18:1	PC	PC	PC:1.0	TRUE	Negative
	78	6201	PE P-36:2|PE P-18:1_18:1	EtherPE	EtherPE	EtherPE:0.982	TRUE	Negative
	91	141	BMP 44:11|BMP 22:5_22:6	PG	PG	PG:0.996	TRUE	Negative
	18	7295	PI 38:6|PI 16:0_22:6	PI	PI	PI:1.0	TRUE	Negative
	99	3297	PC 35:3|PC 17:1_18:2	PC	PC	PC:1.0	TRUE	Negative
	70	2887	PC 31:1|PC 15:0_16:1	PC	PC	PC:1.0	TRUE	Negative
	22	212	CL 70:4|CL 16:0_18:1_18:1_18:2	CL	CL	CL:1.0	TRUE	Negative
	14	1216	Cer 44:1;2O|Cer 18:1;2O/26:0	Cer_NS	Cer_NS	Cer_NS:0.999	TRUE	Negative
	56	4608	PC O-39:4|PC O-19:0_20:4	EtherPC	EtherPC	EtherPC:0.995	TRUE	Negative
	36	7915	PS 48:3|PS 30:1_18:2	PS	PS	PS:0.999	TRUE	Negative
	48	7092	PI 36:5|PI 16:0_20:5	PI	PI	PI:1.0	TRUE	Negative
	6	4375	PC O-34:2|PC O-16:0_18:2	EtherPC	EtherPC	EtherPC:1.0	TRUE	Negative
	40	5935	PE O-36:6|PE O-16:1_20:5	EtherPE	EtherPE	EtherPE:0.994	TRUE	Negative
	121	2649	LPS 16:0	LPS	LPS	LPS:0.991	TRUE	Negative
	86	1570	HexCer 40:1;2O|HexCer 18:1;2O/22:0	HexCer_NS	HexCer_NS	HexCer_NS:0.871,HexCer_HDS:0.091,NAE:0.016	TRUE	Negative
	2	3134	PC 34:2|PC 16:0_18:2	PC	PC	PC:1.0	TRUE	Negative
	26	2729	MGDG O-34:0|MGDG O-16:0_18:0	EtherMGDG	EtherMGDG	EtherMGDG:0.985,SHexCer:0.011	TRUE	Negative
	86	5262	PE 38:1|PE 18:0_20:1	PE	PE	PE:1.0	TRUE	Negative
	10	4117	PC 43:1|PC 25:0_18:1	PC	PC	PC:1.0	TRUE	Negative
	14	474	Cer 34:0;3O|Cer 18:0;2O/16:0;(2OH)	Cer_ADS	Cer_ADS	Cer_ADS:0.926,Cer_AS:0.026,Cer_AP:0.014,OxFA:0.01	TRUE	Negative
	10	1556	HexCer 40:0;2O|HexCer 18:0;2O/22:0	HexCer_NDS	HexCer_NS	HexCer_NS:0.904,HexCer_HS:0.029,HexCer_HDS:0.023	FALSE	Negative
	103	5429	PE 38:5|PE 18:1_20:4	PE	PE	PE:1.0	TRUE	Negative
	99	3679	PC 38:3|PC 20:1_18:2	PC	PC	PC:1.0	TRUE	Negative
	111	2342	LPE O-16:1	EtherLPE	EtherLPE	EtherLPE:0.998	TRUE	Negative
	22	2382	LPE O-18:2	EtherLPE	EtherLPE	EtherLPE:0.999	TRUE	Negative
	26	5002	PE 36:0;O|PE 18:0_18:0;O	OxPE	PE_Cer	PE_Cer:0.688,EtherLPE:0.103,PG:0.073,OxPE:0.071,PE:0.012,CL:0.01	FALSE	Negative
	111	4982	PE 35:2|PE 17:0_18:2	PE	PE	PE:0.995	TRUE	Negative
	56	8163	SM 39:1;2O	SM	SM	SM:1.0	TRUE	Negative
	66	4428	PC O-36:0|PC O-20:0_16:0	EtherPC	EtherPC	EtherPC:1.0	TRUE	Negative
	52	1456	FAHFA 36:4;O|FAHFA 18:2/18:2;O	FAHFA	FAHFA	FAHFA:0.921,OxFA:0.021	TRUE	Negative
	113	5655	PE 40:8|PE 18:2_22:6	PE	PE	PE:1.0	TRUE	Negative
	32	7062	PI 36:4|PI 16:0_20:4	PI	PI	PI:1.0	TRUE	Negative
	6	2563	LPI 18:1	LPI	LPI	LPI:0.995	TRUE	Negative
	14	1044	Cer 42:1;3O|Cer 27:0;2O/15:1;(2OH)	Cer_ADS	Cer_AS	Cer_AS:0.886,BileAcid:0.031,Cer_ADS:0.023,Cer_NS:0.013	FALSE	Negative
	99	6066	PE O-41:1|PE O-15:1_26:0	EtherPE	EtherPE	EtherPE:0.918	TRUE	Negative
	78	1081	Cer 42:2;2O|Cer 18:1;2O/24:1	Cer_NS	Cer_NS	Cer_NS:1.0	TRUE	Negative
	32	4718	PE 30:0|PE 14:0_16:0	PE	PE	PE:0.998	TRUE	Negative
	121	7778	PS 38:5|PS 16:0_22:5	PS	PS	PS:0.987,PC:0.011	TRUE	Negative
	121	6165	PE P-34:2|PE P-18:1_16:1	EtherPE	EtherPE	EtherPE:0.963	TRUE	Negative
	64	5282	PE 38:2|PE 18:1_20:1	PE	PE	PE:1.0	TRUE	Negative
	60	5304	PE 38:3|PE 18:0_20:3	PE	PE	PE:0.999	TRUE	Negative
	66	7655	PS 36:1|PS 18:0_18:1	PS	PS	PS:1.0	TRUE	Negative
	50	7140	PI 37:4|PI 17:0_20:4	PI	PI	PI:1.0	TRUE	Negative
	22	5035	PE 36:2|PE 18:0_18:2	PE	PE	PE:1.0	TRUE	Negative
	97	3212	PC 34:4;O|PC 14:0_20:4;O	OxPC	OxPC	OxPC:0.92,OxPI:0.03	TRUE	Negative
	26	2769	PA 36:1|PA 18:0_18:1	PA	PA	PA:0.338,PEtOH:0.289,CL:0.171,HBMP:0.051,PMeOH:0.046,EtherPE:0.014	TRUE	Negative
	86	6027	PE O-40:4|PE O-18:0_22:4	EtherPE	EtherPE	EtherPE:1.0	TRUE	Negative
	74	5525	PE 40:2|PE 22:0_18:2	PE	PE	PE:0.995	TRUE	Negative
	97	746	Cer 39:1;2O|Cer 16:1;2O/23:0	Cer_NS	Cer_NS	Cer_NS:0.997	TRUE	Negative
	36	3700	PC 38:4|PC 18:0_20:4	PC	PC	PC:1.0	TRUE	Negative
	36	2967	PC 32:2|PC 14:0_18:2	PC	PC	PC:1.0	TRUE	Negative
	78	5472	PE 38:7|PE 16:1_22:6	PE	PE	PE:1.0	TRUE	Negative
	113	8143	SM 38:1;2O	SM	SM	SM:1.0	TRUE	Negative
	6	4473	PC O-36:4|PC O-16:0_20:4	EtherPC	EtherPC	EtherPC:1.0	TRUE	Negative
	36	6513	PE-Cer 42:2;2O|PE-Cer 18:0;2O/24:2	PE_Cer	PE_Cer	PE_Cer:0.999	TRUE	Negative
	74	934	Cer 42:0;2O|Cer 18:0;2O/24:0	Cer_NDS	Cer_NDS	Cer_NDS:0.999	TRUE	Negative
	26	2360	LPE O-18:1	EtherLPE	EtherLPE	EtherLPE:0.995	TRUE	Negative
	18	2620	LPI 22:6	LPI	LPI	LPI:0.994	TRUE	Negative
	77	8311	SM 42:1;2O|SM 18:0;2O/24:1	SM	SM	SM:1.0	TRUE	Negative
	66	8274	SM 41:2;2O	SM	SM	SM:0.996	TRUE	Negative
	26	7015	PI 36:2|PI 18:1_18:1	PI	PI	PI:0.999	TRUE	Negative
	50	2050	LPE 16:0	LPE	LPE	LPE:0.999	TRUE	Negative
	91	4607	PC O-38:7|PC O-18:2_20:5	EtherPC	EtherPC	EtherPC:0.99	TRUE	Negative
	36	6136	PE P-33:2|PE P-15:0_18:2	EtherPE	EtherPE	EtherPE:0.995	TRUE	Negative
	113	8091	SM 34:2;3O	SM	SM	SM:0.998	TRUE	Negative
	66	461	Cer 34:0;2O|Cer 18:0;2O/16:0	Cer_NDS	Cer_NDS	Cer_NDS:0.999	TRUE	Negative
	6	3931	PC 40:5|PC 18:0_22:5	PC	PC	PC:1.0	TRUE	Negative
	6	6975	PI 36:1|PI 18:0_18:1	PI	PI	PI:1.0	TRUE	Negative
	56	4109	PC 42:8|PC 20:2_22:6	PC	PC	PC:0.506,OxPC:0.213,EtherPC:0.043,SM:0.023	TRUE	Negative
	97	8476	SM 45:0;2O|SM 19:0;2O/26:0	SM	SM	SM:0.999	TRUE	Negative
	97	7462	PI 45:0|PI 15:0_30:0	PI	PI	PI:1.0	TRUE	Negative
	66	409	Cer 32:0;2O|Cer 18:0;2O/14:0	Cer_NDS	Cer_NDS	Cer_NDS:0.975,Cer_NS:0.014	TRUE	Negative
	89	6759	PG 36:6|PG 18:3_18:3	PG	PG	PG:0.881,BileAcid:0.021	TRUE	Negative
	46	5908	PE O-36:2|PE O-18:0_18:2	EtherPE	EtherPE	EtherPE:0.995	TRUE	Negative
	77	7669	PS 36:2|PS 18:0_18:2	PS	PS	PS:1.0	TRUE	Negative
	66	933	Cer 42:0;2O|Cer 18:0;2O/24:0	Cer_NDS	Cer_NDS	Cer_NDS:1.0	TRUE	Negative
	91	6573	PEtOH 36:1|PEtOH 18:0_18:1	PEtOH	PEtOH	PEtOH:0.553,PG:0.392,EtherPE:0.022	TRUE	Negative
	77	8086	SM 34:2;2O|SM 18:2;2O/16:0	SM	SM	SM:1.0	TRUE	Negative
	56	3707	PC 38:4|PC 18:0_20:4	PC	PC	PC:1.0	TRUE	Negative
	60	4390	PC O-34:2|PC O-16:1_18:1	EtherPC	EtherPC	EtherPC:1.0	TRUE	Negative
	36	1975	LPC 26:0	LPC	LPC	LPC:0.995	TRUE	Negative
	118	3865	PC 40:0|PC 16:0_24:0	PC	PC	PC:0.993	TRUE	Negative
	66	161	CL 66:4|CL 14:0_16:1_18:1_18:2	CL	CL	CL:0.998	TRUE	Negative
	77	5160	PE 36:4|PE 18:2_18:2	PE	PE	PE:1.0	TRUE	Negative
	113	1129	Cer 42:4;2O|Cer 18:2;2O/24:2	Cer_NS	Cer_NS	Cer_NS:1.0	TRUE	Negative
	22	4293	PC O-32:1|PC O-14:0_18:1	EtherPC	EtherPC	EtherPC:0.999	TRUE	Negative
	46	1360	FA 16:0;(2OH)	OxFA	OxFA	OxFA:0.993	TRUE	Negative
	78	4722	PE 30:0|PE 14:0_16:0	PE	PE	PE:0.974	TRUE	Negative
	56	3964	PC 40:6|PC 18:0_22:6	PC	PC	PC:1.0	TRUE	Negative
	101	1025	Cer 42:1;3O|Cer 18:0;3O/24:1	Cer_NP	Cer_NP	Cer_NP:0.999	TRUE	Negative
	113	8463	SM 44:2;2O|SM 16:2;2O/28:0	SM	SM	SM:0.958,PC:0.038	TRUE	Negative
	101	1357	DLCL 36:4|DLCL 18:2_18:2	DLCL	DLCL	DLCL:0.994	TRUE	Negative
	78	2872	PC 31:0|PC 15:0_16:0	PC	PC	PC:1.0	TRUE	Negative
	118	5433	PE 38:5|PE 18:1_20:4	PE	PE	PE:1.0	TRUE	Negative
	101	3111	PC 34:1|PC 16:0_18:1	PC	PC	PC:1.0	TRUE	Negative
	6	2619	LPI 22:6	LPI	LPI	LPI:0.99	TRUE	Negative
	56	4994	PE 35:3|PE 17:1_18:2	PE	PE	PE:0.997	TRUE	Negative
	6	3289	PC 35:3|PC 17:1_18:2	PC	PC	PC:1.0	TRUE	Negative
	40	799	Cer 40:1;2O|Cer 18:1;2O/22:0	Cer_NS	Cer_NS	Cer_NS:1.0	TRUE	Negative
	86	5735	PE 42:6|PE 18:1_24:5	PE	PE	PE:1.0	TRUE	Negative
	77	7124	PI 37:3|PI 17:0_20:3	PI	PI	PI:1.0	TRUE	Negative
	26	2815	PC 30:0|PC 14:0_16:0	PC	PC	PC:1.0	TRUE	Negative
	99	2877	PC 31:0|PC 15:0_16:0	PC	PC	PC:1.0	TRUE	Negative
	50	252	CL 70:7|CL 16:1_18:2_18:2_18:2	CL	CL	CL:1.0	TRUE	Negative
	91	2236	LPE 20:4	LPE	LPE	LPE:0.997	TRUE	Negative
	22	5857	PE O-32:1|PE O-16:1_16:0	EtherPE	EtherPE	EtherPE:1.0	TRUE	Negative
	97	1687	LPC 14:0	LPC	LPC	LPC:0.999	TRUE	Negative
	70	6360	PE P-40:3|PE P-18:1_22:2	EtherPE	EtherPE	EtherPE:0.981	TRUE	Negative
	113	5697	PE 42:2|PE 18:1_24:1	PE	PE	PE:1.0	TRUE	Negative
	40	7405	PI 40:6|PI 18:0_22:6	PI	PI	PI:0.981	TRUE	Negative
	22	7508	PI O-38:5|PI O-18:1_20:4	EtherPI	EtherPI	EtherPI:0.986	TRUE	Negative
	66	253	CL 70:7|CL 16:1_18:2_18:2_18:2	CL	Cer_NS	Cer_NS:0.957,Cer_NDS:0.039	FALSE	Negative
	18	3137	PC 34:2|PC 16:0_18:2	PC	PC	PC:1.0	TRUE	Negative
	74	3676	PC 38:3|PC 20:1_18:2	PC	PC	PC:1.0	TRUE	Negative
	52	8042	SM 34:1;2O|SM 18:1;2O/16:0	SM	SM	SM:1.0	TRUE	Negative
	74	3816	PC 38:6|PC 18:2_20:4	PC	PC	PC:1.0	TRUE	Negative
	52	1312	Cer 48:1;4O|Cer 17:0;2O/16:0;(3OH)(FA 15:0)	Cer_EBDS	Cer_EBDS	Cer_EBDS:0.954	TRUE	Negative
	60	7602	PS 32:2|PS 16:1_16:1	PS	PS	PS:0.999	TRUE	Negative
	113	5637	PE 40:6|PE 18:1_22:5	PE	PE	PE:1.0	TRUE	Negative
	97	1263	Cer 45:0;2O|Cer 19:0;2O/26:0	Cer_NDS	Cer_NDS	Cer_NDS:0.875,Cer_NS:0.059	TRUE	Negative
	36	5202	PE 36:5|PE 18:2_18:3	PE	PE	PE:1.0	TRUE	Negative
	60	7489	PI O-36:2|PI O-18:1_18:1	EtherPI	EtherPI	EtherPI:0.95	TRUE	Negative
	18	885	Cer 41:1;2O|Cer 18:1;2O/23:0	Cer_NS	Cer_NS	Cer_NS:1.0	TRUE	Negative
	66	4660	PC O-40:8|PC O-18:2_22:6	EtherPC	EtherPC	EtherPC:0.992	TRUE	Negative
	111	3189	PC 34:3|PC 16:0_18:3	PC	PC	PC:1.0	TRUE	Negative
	91	1908	LPC 20:4	LPC	LPC	LPC:0.998	TRUE	Negative
	66	7844	PS 40:5|PS 18:0_22:5	PS	PS	PS:1.0	TRUE	Negative
	52	2503	LPG O-16:1	EtherLPG	EtherLPG	EtherLPG:0.869,LPS:0.028,LPA:0.016,BileAcid:0.013	TRUE	Negative
	48	8531	ST 27:1;O;S	SSulfate	SSulfate	SSulfate:0.996	TRUE	Negative
	36	435	Cer 33:1;2O|Cer 17:1;2O/16:0	Cer_NS	Cer_NS	Cer_NS:1.0	TRUE	Negative
	48	1986	LPC O-16:0	EtherLPC	EtherLPC	EtherLPC:0.993	TRUE	Negative
	97	1259	Cer 44:3;2O|Cer 20:2;2O/24:1	Cer_NS	Cer_NS	Cer_NS:0.981,Cer_NDS:0.016	TRUE	Negative
	44	6981	PI 36:1|PI 18:0_18:1	PI	PI	PI:1.0	TRUE	Negative
	64	996	Cer 42:1;2O|Cer 18:1;2O/24:0	Cer_NS	Cer_NS	Cer_NS:1.0	TRUE	Negative
	99	6466	PE P-47:2|PE P-19:1_28:1	EtherPE	EtherPE	EtherPE:0.764,Cer_EOS:0.027,PMeOH:0.022	TRUE	Negative
	46	3959	PC 40:6|PC 18:0_22:6	PC	PC	PC:1.0	TRUE	Negative
	99	4683	PC O-43:1|PC O-15:1_28:0	EtherPC	EtherPC	EtherPC:1.0	TRUE	Negative
	113	7321	PI 38:6|PI 18:2_20:4	PI	PI	PI:1.0	TRUE	Negative
	36	1214	Cer 44:1;2O|Cer 16:0;2O/28:1	Cer_NDS	Cer_NDS	Cer_NDS:0.993	TRUE	Negative
	74	3750	PC 38:5|PC 18:0_20:5	PC	PC	PC:1.0	TRUE	Negative
	36	3415	PC 36:3|PC 18:1_18:2	PC	PC	PC:1.0	TRUE	Negative
	74	7168	PI 38:2|PI 18:0_20:2	PI	PI	PI:1.0	TRUE	Negative
	2	621	Cer 36:1;2O|Cer 18:1;2O/18:0	Cer_NS	Cer_NS	Cer_NS:1.0	TRUE	Negative
	91	6277	PE P-38:4|PE P-16:0_22:4	EtherPE	EtherPE	EtherPE:0.995	TRUE	Negative
	78	7633	PS 34:2|PS 16:1_18:1	PS	PS	PS:0.998	TRUE	Negative
	77	6465	PE P-46:7|PE P-24:1_22:6	EtherPE	EtherPE	EtherPE:0.998	TRUE	Negative
	60	580	Cer 35:1;2O|Cer 18:1;2O/17:0	Cer_NS	Cer_NS	Cer_NS:0.999	TRUE	Negative
	77	8049	SM 34:1;2O|SM 18:1;2O/16:0	SM	SM	SM:1.0	TRUE	Negative
	22	4079	PC 42:3|PC 24:1_18:2	PC	PC	PC:1.0	TRUE	Negative
	26	7914	PS 46:12|PS 22:6_24:6	PS	PS	PS:0.998	TRUE	Negative
	113	732	Cer 38:1;2O|Cer 18:1;2O/20:0	Cer_NS	Cer_NS	Cer_NS:1.0	TRUE	Negative
	60	3323	PC 36:1|PC 18:0_18:1	PC	PC	PC:1.0	TRUE	Negative
	56	342	CL 74:9|CL 18:2_18:2_18:2_20:3	CL	CL	CL:0.998	TRUE	Negative
	22	504	Cer 34:1;2O|Cer 18:1;2O/16:0	Cer_NS	Cer_NS	Cer_NS:1.0	TRUE	Negative
	10	5598	PE 40:6|PE 18:0_22:6	PE	PE	PE:1.0	TRUE	Negative
	10	1614	HexCer 42:1;3O|HexCer 16:0;2O/26:1;O	HexCer_HDS	HexCer_HS	HexCer_HS:0.789,HexCer_HDS:0.09,EtherPC:0.034,SM:0.014,AHexCer:0.012	FALSE	Negative
	48	5956	PE O-38:1|PE O-20:0_18:1	EtherPE	EtherPE	EtherPE:0.998	TRUE	Negative
	46	1018	Cer 42:1;3O|Cer 18:0;3O/24:1	Cer_NP	Cer_NP	Cer_NP:0.991	TRUE	Negative
	70	1122	Cer 42:3;2O|Cer 18:2;2O/24:1	Cer_NS	Cer_NS	Cer_NS:1.0	TRUE	Negative
	118	5970	PE O-38:3|PE O-16:0_22:3	EtherPE	EtherPE	EtherPE:0.994	TRUE	Negative
	74	967	Cer 42:1;2O|Cer 18:0;2O/24:1	Cer_NDS	Cer_NDS	Cer_NDS:1.0	TRUE	Negative
	2	1638	HexCer 43:1;2O	HexCer_NS	HexCer_NS	HexCer_NS:0.405,HexCer_HS:0.046,Cer_EOS:0.035,HexCer_AP:0.026,EtherPG:0.021,AHexCer:0.019,EtherPE:0.016,Cer_AP:0.014,NAE:0.013,HexCer_HDS:0.012,Cer_BS:0.012,GD1b:0.011,Cer_NS:0.011,LPI:0.01,NAGlySer:0.01,LPS:0.01,LPG:0.01,MGDG:0.01	TRUE	Negative
	36	5837	PE 50:7|PE 30:2_20:5	PE	PE	PE:0.999	TRUE	Negative
	91	3878	PC 40:2|PC 18:1_22:1	PC	PC	PC:1.0	TRUE	Negative
	70	245	CL 70:6|CL 16:1_18:1_18:2_18:2	CL	CL	CL:0.996	TRUE	Negative
	26	3589	PC 37:4|PC 17:0_20:4	PC	PC	PC:0.999	TRUE	Negative
	91	3472	PC 36:4|PC 16:0_20:4	PC	PC	PC:1.0	TRUE	Negative
	103	2068	LPE 16:0	LPE	LPE	LPE:0.999	TRUE	Negative
	40	8081	SM 34:2;2O|SM 18:2;2O/16:0	SM	SM	SM:1.0	TRUE	Negative
	52	3	AAHFA 27:0;O|AAHFA 3:0/24:0;O	FAHFA	FAHFA	FAHFA:0.973,OxPC:0.012	TRUE	Negative
	97	6541	PE-Cer 45:1;2O|PE-Cer 19:1;2O/26:0	PE_Cer	PE_Cer	PE_Cer:0.987	TRUE	Negative
	40	6062	PE O-40:8|PE O-18:2_22:6	EtherPE	EtherPE	EtherPE:0.968	TRUE	Negative
	121	4535	PC O-38:0|PC O-22:0_16:0	EtherPC	EtherPC	EtherPC:0.998	TRUE	Negative
	54	2942	PC 32:1|PC 16:0_16:1	PC	PC	PC:1.0	TRUE	Negative
	18	5641	PE 40:7|PE 18:1_22:6	PE	PE	PE:1.0	TRUE	Negative
	78	2987	PC 32:2|PC 16:1_16:1	PC	PC	PC:1.0	TRUE	Negative
	113	8057	SM 34:1;2O|SM 18:1;2O/16:0	SM	SM	SM:1.0	TRUE	Negative
	2	1057	Cer 42:2;2O|Cer 18:1;2O/24:1	Cer_NS	Cer_NS	Cer_NS:1.0	TRUE	Negative
	56	7701	PS 36:4|PS 16:0_20:4	PS	PS	PS:0.999	TRUE	Negative
	113	3593	PC 37:4|PC 17:0_20:4	PC	PC	PC:0.999	TRUE	Negative
	103	4009	PC 40:7|PC 18:1_22:6	PC	PC	PC:1.0	TRUE	Negative
	52	2725	MGDG O-32:1|MGDG O-16:1_16:0	EtherMGDG	EtherMGDG	EtherMGDG:0.15,PE:0.109,AHexCer:0.064,PG:0.058,MGDG:0.049,Cer_NS:0.025,EtherPG:0.022,HBMP:0.02,Cer_ADS:0.019,OxPE:0.017,HexCer_NS:0.016,PMeOH:0.015,HexCer_NDS:0.013,HexCer_AP:0.013,GD1b:0.012,LPI:0.012,LPS:0.012,LPG:0.012,EtherLPC:0.012,EtherLPG:0.011,Cer_BS:0.011,GD3:0.011,EtherPS:0.01,OxPS:0.01,GPNAE:0.01,EtherLPE:0.01,LPC:0.01	TRUE	Negative
	56	868	Cer 41:0;3O|Cer 18:0;3O/23:0	Cer_NP	Cer_NP	Cer_NP:0.997	TRUE	Negative
	107	3580	PC 37:2|PC 19:0_18:2	PC	PC	PC:1.0	TRUE	Negative
	26	3507	PC 36:5|PC 16:0_20:5	PC	PC	PC:1.0	TRUE	Negative
	97	747	Cer 39:1;2O|Cer 16:1;2O/23:0	Cer_NS	Cer_NS	Cer_NS:1.0	TRUE	Negative
	78	393	Cer 30:1;2O|Cer 15:1;2O/15:0	Cer_NS	Cer_NS	Cer_NS:0.999	TRUE	Negative
	97	5918	PE O-36:3|PE O-18:0_18:3	EtherPE	EtherPE	EtherPE:0.999	TRUE	Negative
	101	869	Cer 41:0;3O|Cer 18:0;3O/23:0	Cer_NP	Cer_NP	Cer_NP:0.998	TRUE	Negative
	46	6897	PI 34:1|PI 16:0_18:1	PI	PI	PI:1.0	TRUE	Negative
	64	7761	PS 38:4|PS 18:0_20:4	PS	PS	PS:1.0	TRUE	Negative
	56	7224	PI 38:4|PI 18:0_20:4	PI	PI	PI:1.0	TRUE	Negative
	6	6864	PI 32:1|PI 16:0_16:1	PI	PI	PI:1.0	TRUE	Negative
	36	6441	PE P-43:1|PE P-15:0_28:1	EtherPE	EtherPE	EtherPE:0.989	TRUE	Negative
	118	3554	PC 36:6|PC 14:0_22:6	PC	PC	PC:1.0	TRUE	Negative
	113	2666	LPS 18:0	LPS	LPS	LPS:0.994	TRUE	Negative
	50	5172	PE 36:5|PE 16:0_20:5	PE	PE	PE:1.0	TRUE	Negative
	26	7753	PS 38:4|PS 18:0_20:4	PS	PS	PS:1.0	TRUE	Negative
	64	3376	PC 36:2|PC 18:1_18:1	PC	PC	PC:1.0	TRUE	Negative
	66	3906	PC 40:4|PC 18:0_22:4	PC	PC	PC:1.0	TRUE	Negative
	118	2164	LPE 18:1	LPE	LPE	LPE:0.998	TRUE	Negative
	2	1582	HexCer 41:1;2O|HexCer 18:1;2O/23:0	HexCer_NS	HexCer_NS	HexCer_NS:0.969	TRUE	Negative
	6	1755	LPC 17:0	LPC	LPC	LPC:0.999	TRUE	Negative
	18	4579	PC O-38:6|PC O-16:0_22:6	EtherPC	EtherPC	EtherPC:0.999	TRUE	Negative
	60	5190	PE 36:5|PE 16:1_20:4	PE	PE	PE:1.0	TRUE	Negative
	2	2094	LPE 18:0	LPE	LPE	LPE:0.999	TRUE	Negative
	56	3054	PC 34:0|PC 16:0_18:0	PC	PC	PC:1.0	TRUE	Negative
	91	7831	PS 40:4|PS 18:0_22:4	PS	PS	PS:1.0	TRUE	Negative
	89	8133	SM 37:1;3O	SM	SM	SM:0.989,ASM:0.01	TRUE	Negative
	36	3771	PC 38:5|PC 18:2_20:3	PC	PC	PC:1.0	TRUE	Negative
	74	1957	LPC 24:0	LPC	LPC	LPC:0.999	TRUE	Negative
	89	6863	PI 32:1|PI 14:0_18:1	PI	PI	PI:1.0	TRUE	Negative
	77	7658	PS 36:1|PS 18:0_18:1	PS	PS	PS:1.0	TRUE	Negative
	50	5130	PE 36:4|PE 16:0_20:4	PE	PE	PE:1.0	TRUE	Negative
	18	1738	LPC 16:1	LPC	LPC	LPC:1.0	TRUE	Negative
	101	6927	PI 34:2|PI 16:0_18:2	PI	PI	PI:1.0	TRUE	Negative
	74	3327	PC 36:1|PC 18:0_18:1	PC	PC	PC:1.0	TRUE	Negative
	82	1569	HexCer 40:1;2O|HexCer 18:1;2O/22:0	HexCer_NS	HexCer_NS	HexCer_NS:0.871,HexCer_HDS:0.091,NAE:0.016	TRUE	Negative
	101	2443	LPE-N (FA)34:1|LPE-N (FA 18:1)16:0	LNAPE	LNAPE	LNAPE:0.927,PE:0.014,CL:0.011	TRUE	Negative
	52	6157	PE P-34:2|PE P-16:0_18:2	EtherPE	EtherPE	EtherPE:0.998	TRUE	Negative
	118	2962	PC 32:1|PC 16:0_16:1	PC	PC	PC:1.0	TRUE	Negative
	52	4818	PE 33:1|PE 15:0_18:1	PE	PE	PE:1.0	TRUE	Negative
	52	33	ASG 29:1;O;Hex;FA 18:0	AHexSIS	AHexSIS	AHexSIS:0.957	TRUE	Negative
	74	7497	PI O-36:4|PI O-16:0_20:4	EtherPI	EtherPI	EtherPI:0.991	TRUE	Negative
	54	3321	PC 36:1|PC 18:0_18:1	PC	PC	PC:1.0	TRUE	Negative
	99	3502	PC 36:5;O|PC 18:2_18:3;O	OxPC	OxPC	OxPC:0.94,FAHFA:0.023	TRUE	Negative
	70	272	CL 72:5|CL 18:1_18:1_18:1_18:2	CL	CL	CL:1.0	TRUE	Negative
	6	4596	PC O-38:7|PC O-16:1_22:6	EtherPC	EtherPC	EtherPC:1.0	TRUE	Negative
	2	2891	PC 32:0|PC 16:0_16:0	PC	PC	PC:1.0	TRUE	Negative
	101	1847	LPC 18:2	LPC	LPC	LPC:0.999	TRUE	Negative
	52	3488	PC 36:4|PC 18:2_18:2	PC	PC	PC:1.0	TRUE	Negative
	111	6695	PG 36:1|PG 18:0_18:1	PG	PG	PG:0.999	TRUE	Negative
	74	8301	SM 42:0;3O	SM	SM	SM:1.0	TRUE	Negative
	78	7904	PS 44:10|PS 22:4_22:6	PS	PS	PS:0.942,EtherPE:0.058	TRUE	Negative
	99	6557	PE-Cer 47:1;2O|PE-Cer 19:0;2O/28:1	PE_Cer	PE_Cer	PE_Cer:0.999	TRUE	Negative
	91	6789	PG 38:5|PG 18:1_20:4	PG	PG	PG:0.995	TRUE	Negative
	82	3429	PC 36:3|PC 18:1_18:2	PC	PC	PC:1.0	TRUE	Negative
	107	905	Cer 41:1;2O|Cer 18:1;2O/23:0	Cer_NS	Cer_NS	Cer_NS:1.0	TRUE	Negative
	101	2446	LPE-N (FA)34:2|LPE-N (FA 18:2)16:0	LNAPE	LNAPE	LNAPE:0.985	TRUE	Negative
	101	5938	PE O-36:6|PE O-16:1_20:5	EtherPE	EtherPE	EtherPE:0.998	TRUE	Negative
	113	8089	SM 34:2;2O|SM 18:2;2O/16:0	SM	SM	SM:1.0	TRUE	Negative
	118	2190	LPE 18:2	LPE	LPE	LPE:0.996	TRUE	Negative
	10	4128	PC 44:1|PC 26:0_18:1	PC	PC	PC:1.0	TRUE	Negative
	99	6266	PE P-38:3|PE P-18:0_20:3	EtherPE	EtherPE	EtherPE:0.999	TRUE	Negative
	60	1243	Cer 44:2;2O|Cer 18:1;2O/26:1	Cer_NS	Cer_NS	Cer_NS:1.0	TRUE	Negative
	121	7324	PI 39:2|PI 18:0_21:2	PI	PI	PI:0.991	TRUE	Negative
	36	5829	PE 50:3|PE 32:1_18:2	PE	PE	PE:1.0	TRUE	Negative
	22	6782	PG 38:5|PG 16:0_22:5	PG	PG	PG:1.0	TRUE	Negative
	74	138	BMP 44:11|BMP 22:5_22:6	PG	PG	PG:0.999	TRUE	Negative
	91	3920	PC 40:4|PC 20:0_20:4	PC	PC	PC:1.0	TRUE	Negative
	121	6131	PE P-32:1|PE P-16:0_16:1	EtherPE	EtherPE	EtherPE:0.999	TRUE	Negative
	52	2657	LPS 18:0	LPS	LPS	LPS:0.997	TRUE	Negative
	56	3322	PC 36:1|PC 18:0_18:1	PC	PC	PC:1.0	TRUE	Negative
	74	6826	PG 42:9|PG 20:3_22:6	PG	PG	PG:0.998	TRUE	Negative
	56	1956	LPC 24:0	LPC	LPC	LPC:0.968,EtherPC:0.029	TRUE	Negative
	14	980	Cer 42:1;2O|Cer 18:1;2O/24:0	Cer_NS	Cer_NS	Cer_NS:0.999	TRUE	Negative
	2	1595	HexCer 42:0;4O|HexCer 18:0;3O/24:0;(2OH)	HexCer_AP	EtherLPC	EtherLPC:0.632,HexCer_AP:0.319,HexCer_HDS:0.016	FALSE	Negative
	46	1407	FA 24:1;(2OH)	OxFA	OxFA	OxFA:0.998	TRUE	Negative
	14	544	Cer 34:1;3O|Cer 18:1;2O/16:0;(3OH)	Cer_BS	EtherPE	EtherPE:0.637,NAGly:0.134,Cer_BS:0.088,Cer_AS:0.055,Cer_ADS:0.01	FALSE	Negative
	18	1705	LPC 16:0	LPC	LPC	LPC:0.999	TRUE	Negative
	60	5227	PE 37:2|PE 18:1_19:1	PE	PE	PE:0.998	TRUE	Negative
	121	3946	PC 40:5|PC 18:0_22:5	PC	PC	PC:1.0	TRUE	Negative
	101	4741	PE 31:0|PE 15:0_16:0	PE	PE	PE:1.0	TRUE	Negative
	118	164	CL 66:4|CL 16:1_16:1_16:1_18:1	CL	CL	CL:0.992	TRUE	Negative
	121	7330	PI 39:4|PI 18:1_21:3	PI	PI	PI:0.985	TRUE	Negative
	66	5694	PE 42:2|PE 18:1_24:1	PE	PE	PE:1.0	TRUE	Negative
	91	5455	PE 38:6|PE 16:0_22:6	PE	PE	PE:1.0	TRUE	Negative
	56	6631	PG 34:1|PG 16:0_18:1	PG	PG	PG:1.0	TRUE	Negative
	74	4378	PC O-34:2|PC O-16:0_18:2	EtherPC	EtherPC	EtherPC:1.0	TRUE	Negative
	46	5415	PE 38:5|PE 18:1_20:4	PE	PE	PE:1.0	TRUE	Negative
	40	2543	LPI 18:0	LPI	LPI	LPI:0.994	TRUE	Negative
	18	83	BMP 36:1|BMP 18:0_18:1	PG	PG	PG:1.0	TRUE	Negative
	26	2279	LPE 22:6	LPE	LPE	LPE:0.999	TRUE	Negative
	77	8267	SM 41:1;2O|SM 18:1;2O/23:0	SM	SM	SM:1.0	TRUE	Negative
	60	1021	Cer 42:1;3O|Cer 18:0;3O/24:1	Cer_NP	Cer_NP	Cer_NP:0.987	TRUE	Negative
	121	4619	PC O-40:1|PC O-22:0_18:1	EtherPC	EtherPC	EtherPC:0.713,OxPC:0.054,PC:0.047,PEtOH:0.04,ASM:0.024	TRUE	Negative
	36	3775	PC 38:6;O|PC 18:2_20:4;O	OxPC	OxPC	OxPC:0.971	TRUE	Negative
	101	832	Cer 40:1;4O|Cer 18:1;3O/22:0;(2OH)	Cer_AP	Cer_AP	Cer_AP:0.997	TRUE	Negative
	10	19	AHexCer 57:1;3O|AHexCer (O-16:0)18:1;2O/23:0;O	AHexCer	AHexCer	AHexCer:0.966	TRUE	Negative
	2	7152	PI 37:5|PI 17:1_20:4	PI	PI	PI:1.0	TRUE	Negative
	77	8350	SM 42:2;2O	SM	SM	SM:1.0	TRUE	Negative
	22	3506	PC 36:5|PC 16:0_20:5	PC	PC	PC:1.0	TRUE	Negative
	97	766	Cer 40:0;2O|Cer 18:0;2O/22:0	Cer_NDS	Cer_NDS	Cer_NDS:0.999	TRUE	Negative
	74	94	BMP 36:4|BMP 18:1_18:3	PG	PG	PG:0.999	TRUE	Negative
	99	4017	PC 40:7|PC 18:2_22:5	PC	PC	PC:0.998	TRUE	Negative
	22	6816	PG 42:10|PG 20:4_22:6	PG	PG	PG:0.998	TRUE	Negative
	60	5352	PE 38:4|PE 18:0_20:4	PE	PE	PE:0.999	TRUE	Negative
	32	6794	PG 38:6|PG 16:0_22:6	PG	PG	PG:0.999	TRUE	Negative
	77	8219	SM 40:1;3O	SM	SM	SM:0.995	TRUE	Negative
	99	6459	PE P-46:2|PE P-18:1_28:1	EtherPE	EtherPE	EtherPE:1.0	TRUE	Negative
	99	8566	ST 28:2;O;S	SSulfate	SSulfate	SSulfate:0.997	TRUE	Negative
	113	5072	PE 36:2|PE 18:1_18:1	PE	PE	PE:1.0	TRUE	Negative
	97	2507	LPI 14:0	LPI	LPI	LPI:0.997	TRUE	Negative
	91	3064	PC 34:0|PC 16:0_18:0	PC	PC	PC:1.0	TRUE	Negative
	60	5059	PE 36:2|PE 18:1_18:1	PE	PE	PE:1.0	TRUE	Negative
	52	1382	FA 21:0;(2OH)	OxFA	OxFA	OxFA:0.994	TRUE	Negative
	74	7995	SM 32:1;2O|SM 18:1;2O/14:0	SM	SM	SM:1.0	TRUE	Negative
	44	3373	PC 36:2|PC 18:1_18:1	PC	PC	PC:1.0	TRUE	Negative
	52	0	AAHFA 25:0;O|AAHFA 3:0/22:0;O	FAHFA	FAHFA	FAHFA:0.887,OxPC:0.047	TRUE	Negative
	48	8102	SM 36:1;2O	SM	SM	SM:1.0	TRUE	Negative
	56	3577	PC 37:2|PC 19:0_18:2	PC	PC	PC:1.0	TRUE	Negative
	10	1649	HexCer 43:2;2O|HexCer 18:1;2O/25:1	HexCer_NS	HexCer_NS	HexCer_NS:0.236,EtherMGDG:0.127,HexCer_HS:0.122,AHexCer:0.043,Cer_EOS:0.034,HexCer_AP:0.021,Cer_NS:0.015,BileAcid:0.013,NAE:0.013,GD1b:0.012,Cer_BS:0.011,Cer_AP:0.011,LPI:0.01	TRUE	Negative
	118	3170	PC 34:2|PC 16:1_18:1	PC	PC	PC:1.0	TRUE	Negative
	77	2889	PC 31:1|PC 15:0_16:1	PC	PC	PC:1.0	TRUE	Negative
	26	4684	PC O-43:2|PC O-25:1_18:1	EtherPC	OxPC	OxPC:0.683,FAHFA:0.113,PC:0.098,ASM:0.06	FALSE	Negative
	77	1226	Cer 44:1;2O|Cer 18:1;2O/26:0	Cer_NS	Cer_NS	Cer_NS:1.0	TRUE	Negative
	14	378	Cer 30:1;2O|Cer 15:1;2O/15:0	Cer_NS	Cer_NS	Cer_NS:1.0	TRUE	Negative
	97	2302	LPE 26:1	LPE	LPE	LPE:0.999	TRUE	Negative
	99	4203	PC 50:3|PC 32:1_18:2	PC	PC	PC:1.0	TRUE	Negative
	48	7244	PI 38:4|PI 18:1_20:3	PI	PI	PI:0.967	TRUE	Negative
	99	1823	LPC 18:1	LPC	LPC	LPC:0.998	TRUE	Negative
	46	2255	LPE 22:0	LPE	LPE	LPE:0.998	TRUE	Negative
	2	1622	HexCer 42:2;2O|HexCer 18:1;2O/24:1	HexCer_NS	HexCer_NS	HexCer_NS:0.993	TRUE	Negative
	99	408	Cer 32:0;2O|Cer 16:0;2O/16:0	Cer_NDS	Cer_NS	Cer_NS:0.909,Cer_NDS:0.082	FALSE	Negative
	97	4709	PE 28:1|PE 10:0_18:1	PE	PE	PE:1.0	TRUE	Negative
	91	8486	SM 50:2;3O|SM 34:1;2O(FA 16:0)	ASM	ASM	ASM:0.934,SM:0.037,OxPC:0.023	TRUE	Negative
	121	6304	PE P-38:5|PE P-18:0_20:5	EtherPE	EtherPE	EtherPE:1.0	TRUE	Negative
	60	995	Cer 42:1;2O|Cer 18:1;2O/24:0	Cer_NS	Cer_NS	Cer_NS:0.999	TRUE	Negative
	32	3046	PC 34:0|PC 16:0_18:0	PC	PC	PC:1.0	TRUE	Negative
	99	6469	PE-Cer 32:1;2O|PE-Cer 16:1;2O/16:0	PE_Cer	PE_Cer	PE_Cer:0.999	TRUE	Negative
	66	176	CL 68:3|CL 16:0_16:1_18:1_18:1	CL	CL	CL:1.0	TRUE	Negative
	40	5278	PE 38:2|PE 18:1_20:1	PE	PE	PE:1.0	TRUE	Negative
	36	6442	PE P-44:1|PE P-16:1_28:0	EtherPE	EtherPE	EtherPE:0.996	TRUE	Negative
	36	4457	PC O-36:3|PC O-18:1_18:2	EtherPC	EtherPC	EtherPC:1.0	TRUE	Negative
	22	1608	HexCer 42:1;2O|HexCer 18:1;2O/24:0	HexCer_NS	HexCer_NS	HexCer_NS:0.921,Cer_NS:0.031	TRUE	Negative
	113	2163	LPE 18:1	LPE	LPE	LPE:0.999	TRUE	Negative
	91	7153	PI 37:5|PI 17:1_20:4	PI	PI	PI:1.0	TRUE	Negative
	105	5621	PE 40:6|PE 18:0_22:6	PE	PE	PE:0.998	TRUE	Negative
	121	4822	PE 33:1|PE 16:0_17:1	PE	PE	PE:0.998	TRUE	Negative
	91	3862	PC 40:0|PC 16:0_24:0	PC	PC	PC:1.0	TRUE	Negative
	91	5748	PE 43:1|PE 25:0_18:1	PE	PE	PE:1.0	TRUE	Negative
	97	2782	PC 26:2|PC 8:0_18:2	PC	PC	PC:1.0	TRUE	Negative
	6	2929	PC 32:1|PC 16:0_16:1	PC	PC	PC:1.0	TRUE	Negative
	2	6952	PI 35:1|PI 17:0_18:1	PI	PI	PI:1.0	TRUE	Negative
	22	4043	PC 42:1|PC 24:0_18:1	PC	PC	PC:1.0	TRUE	Negative
	2	3449	PC 36:4|PC 16:0_20:4	PC	PC	PC:1.0	TRUE	Negative
	60	7410	PI 40:6|PI 18:0_22:6	PI	PI	PI:1.0	TRUE	Negative
	74	1906	LPC 20:4	LPC	LPC	LPC:0.999	TRUE	Negative
	105	1405	FA 24:0;(2OH)	OxFA	OxFA	OxFA:0.995	TRUE	Negative
	6	6042	PE O-40:5|PE O-20:1_20:4	EtherPE	EtherPE	EtherPE:0.999	TRUE	Negative
	89	5527	PE 40:2|PE 22:0_18:2	PE	PE	PE:0.993	TRUE	Negative
	101	4787	PE 32:1|PE 16:0_16:1	PE	PE	PE:0.999	TRUE	Negative
	60	835	Cer 40:2;2O|Cer 18:1;2O/22:1	Cer_NS	Cer_NS	Cer_NS:1.0	TRUE	Negative
	60	2003	LPC O-18:0	EtherLPC	EtherLPC	EtherLPC:0.996	TRUE	Negative
	97	8010	SM 33:1;2O|SM 17:1;2O/16:0	SM	SM	SM:0.999	TRUE	Negative
	70	186	CL 68:4|CL 16:1_16:1_18:1_18:1	CL	CL	CL:0.999	TRUE	Negative
	99	8543	ST 27:1;O;S	SSulfate	SSulfate	SSulfate:0.997	TRUE	Negative
	118	3951	PC 40:6|PC 16:0_24:6	PC	PC	PC:1.0	TRUE	Negative
	113	6931	PI 34:2|PI 16:0_18:2	PI	PI	PI:1.0	TRUE	Negative
	2	1701	LPC 16:0	LPC	LPC	LPC:0.999	TRUE	Negative
	6	3831	PC 38:7|PC 16:1_22:6	PC	PC	PC:1.0	TRUE	Negative
	40	2937	PC 32:1|PC 16:0_16:1	PC	PC	PC:1.0	TRUE	Negative
	40	182	CL 68:4|CL 16:1_16:1_18:1_18:1	CL	CL	CL:0.997	TRUE	Negative
	18	2169	LPE 18:2	LPE	LPE	LPE:0.999	TRUE	Negative
	66	5376	PE 38:4|PE 18:1_20:3	PE	PE	PE:0.996	TRUE	Negative
	89	4813	PE 32:4|PE 14:1_18:3	PE	PE	PE:0.958	TRUE	Negative
	91	1040	Cer 42:1;3O|Cer 18:1;2O/24:0;(2OH)	Cer_AS	Cer_AS	Cer_AS:0.999	TRUE	Negative
	105	532	Cer 34:1;2O|Cer 18:1;2O/16:0	Cer_NS	Cer_NS	Cer_NS:1.0	TRUE	Negative
	91	149	BMP 44:12|BMP 22:6_22:6	PG	PG	PG:0.994	TRUE	Negative
	89	2573	LPI 18:1	LPI	LPI	LPI:0.997	TRUE	Negative
	56	2682	LPS 20:5	LPS	LPS	LPS:0.996	TRUE	Negative
	99	1846	LPC 18:2	LPC	LPC	LPC:1.0	TRUE	Negative
	118	7880	PS 40:6|PS 18:0_22:6	PS	PS	PS:1.0	TRUE	Negative
	2	5438	PE 38:6|PE 16:0_22:6	PE	PE	PE:1.0	TRUE	Negative
	118	6000	PE O-38:7|PE O-18:3_20:4	EtherPE	EtherPE	EtherPE:0.956,PMeOH:0.015	TRUE	Negative
	97	4963	PE 34:4|PE 16:1_18:3	PE	PE	PE:1.0	TRUE	Negative
	18	3780	PC 38:6|PC 16:0_22:6	PC	PC	PC:1.0	TRUE	Negative
	97	2695	LPS 28:1	LPS	LPS	LPS:0.956,LPA:0.022,PS:0.011	TRUE	Negative
	82	2988	PC 32:2|PC 16:1_16:1	PC	PC	PC:1.0	TRUE	Negative
	103	8154	SM 38:1;2O|SM 18:1;2O/20:0	SM	SM	SM:1.0	TRUE	Negative
	66	8083	SM 34:2;2O|SM 18:2;2O/16:0	SM	SM	SM:1.0	TRUE	Negative
	18	983	Cer 42:1;2O|Cer 18:1;2O/24:0	Cer_NS	Cer_NS	Cer_NS:0.996	TRUE	Negative
	56	8361	SM 42:2;2O|SM 18:1;2O/24:1	SM	SM	SM:1.0	TRUE	Negative
	22	669	Cer 36:2;2O|Cer 18:2;2O/18:0	Cer_NS	FAHFA	FAHFA:0.584,Cer_NS:0.288,BileAcid:0.032	FALSE	Negative
	89	7716	PS 36:5|PS 18:2_18:3	PS	PS	PS:0.997	TRUE	Negative
	10	1592	HexCer 41:2;2O|HexCer 20:2;2O/21:0	HexCer_NS	HexCer_NS	HexCer_NS:0.735,PE:0.195,HexCer_HDS:0.048	TRUE	Negative
	77	2553	LPI 18:0	LPI	LPI	LPI:0.997	TRUE	Negative
	66	1817	LPC 18:1	LPC	LPC	LPC:0.999	TRUE	Negative
	46	6425	PE P-42:4|PE P-22:1_20:3	EtherPE	EtherPE	EtherPE:0.999	TRUE	Negative
	22	7060	PI 36:4|PI 16:0_20:4	PI	PI	PI:1.0	TRUE	Negative
	6	2356	LPE O-18:1	EtherLPE	EtherLPE	EtherLPE:0.999	TRUE	Negative
	14	1653	HexCer 44:0;3O|HexCer 16:0;2O/28:0;O	HexCer_HDS	BileAcid	BileAcid:0.134,FAHFA:0.047,HexCer_HS:0.044,EtherLPE:0.043,Cer_EOS:0.043,EtherMGDG:0.042,AHexCer:0.033,HexCer_NS:0.029,HexCer_AP:0.028,HexCer_HDS:0.022,Cer_NDS:0.02,LPA:0.017,SSulfate:0.016,NAE:0.016,GD1b:0.015,Cer_BS:0.014,Cer_AP:0.014,SL:0.014,MGDG:0.013,Cer_ADS:0.013,LPI:0.013,LPS:0.012,LPG:0.012,EtherLPC:0.012,EtherLPG:0.012,OxPE:0.011,GD3:0.011,Cer_NP:0.011,DLCL:0.011,EtherPS:0.011,OxPS:0.011…	FALSE	Negative
	77	8434	SM 43:2;2O|SM 19:1;2O/24:1	SM	SM	SM:1.0	TRUE	Negative
	10	7507	PI O-38:5|PI O-18:1_20:4	EtherPI	EtherPI	EtherPI:0.985	TRUE	Negative
	10	7814	PS 40:1|PS 22:0_18:1	PS	PS	PS:0.999	TRUE	Negative
	60	3527	PC 36:5|PC 16:1_20:4	PC	PC	PC:0.999	TRUE	Negative
	66	5283	PE 38:2|PE 18:1_20:1	PE	PE	PE:1.0	TRUE	Negative
	6	3450	PC 36:4|PC 16:0_20:4	PC	PC	PC:1.0	TRUE	Negative
	118	6047	PE O-40:6|PE O-18:0_22:6	EtherPE	EtherPE	EtherPE:0.999	TRUE	Negative
	66	3079	PC 34:1;O|PC 18:1_16:0;O	OxPC	OxPC	OxPC:0.971,PC:0.015	TRUE	Negative
	52	7548	PI-Cer 33:0;3O|PI-Cer 20:0;2O/13:0;O	PI_Cer	PI_Cer	PI_Cer:0.976	TRUE	Negative
	91	2672	LPS 18:1	LPS	LPS	LPS:0.993	TRUE	Negative
	74	6435	PE P-42:6|PE P-20:0_22:6	EtherPE	EtherPE	EtherPE:0.979	TRUE	Negative
	52	1657	HexCer 44:0;4O|HexCer 20:0;3O/24:0;(2OH)	HexCer_AP	HexCer_HDS	HexCer_HDS:0.571,HexCer_AP:0.213,HexCer_HS:0.052,HexCer_NS:0.032,AHexCer:0.024,Cer_AP:0.016,BileAcid:0.013	FALSE	Negative
	46	958	Cer 42:0;4O|Cer 18:0;3O/24:0;(2OH)	Cer_AP	Cer_AP	Cer_AP:0.997	TRUE	Negative
	77	7443	PI 40:7|PI 18:1_22:6	PI	PI	PI:1.0	TRUE	Negative
	2	2222	LPE 20:4	LPE	LPE	LPE:0.999	TRUE	Negative
	36	4068	PC 42:2|PC 24:0_18:2	PC	PC	PC:1.0	TRUE	Negative
	89	2487	LPG 18:2	LPG	LPG	LPG:0.952,PE:0.044	TRUE	Negative
	26	7809	PS 39:6|PS 17:0_22:6	PS	PS	PS:0.959,GM3:0.021	TRUE	Negative
	66	6854	PI 30:1|PI 16:0_14:1	PI	PI	PI:0.994	TRUE	Negative
	97	4760	PE 32:0|PE 16:0_16:0	PE	PE	PE:0.945,LNAPE:0.043	TRUE	Negative
	70	3037	PC 33:2|PC 16:1_17:1	PC	PC	PC:0.999	TRUE	Negative
	97	1307	Cer 47:2;2O|Cer 19:1;2O/28:1	Cer_NS	Cer_NS	Cer_NS:0.963,Cer_NDS:0.03	TRUE	Negative
	60	5578	PE 40:5|PE 18:0_22:5	PE	PE	PE:1.0	TRUE	Negative
	97	5795	PE 46:2|PE 28:0_18:2	PE	PE	PE:1.0	TRUE	Negative
	107	5113	PE 36:3|PE 18:1_18:2	PE	PE	PE:1.0	TRUE	Negative
	36	7637	PS 35:0|PS 9:0_26:0	PS	PS	PS:1.0	TRUE	Negative
	14	1170	Cer 43:1;3O|Cer 17:1;2O/26:0;(3OH)	Cer_BS	Cer_BS	Cer_BS:0.966,Cer_AS:0.013	TRUE	Negative
	91	4662	PC O-42:0|PC O-18:0_24:0	EtherPC	EtherPC	EtherPC:0.997	TRUE	Negative
	2	2041	LPE 16:0	LPE	LPE	LPE:0.999	TRUE	Negative
	48	1684	LPC 14:0	LPC	LPC	LPC:1.0	TRUE	Negative
	121	5554	PE 40:4|PE 18:0_22:4	PE	PE	PE:0.984	TRUE	Negative
	105	2610	LPI 20:4	LPI	LPI	LPI:0.992	TRUE	Negative
	101	1454	FAHFA 36:3;O|FAHFA 18:2/18:1;O	FAHFA	FAHFA	FAHFA:0.992	TRUE	Negative
	105	8546	ST 27:1;O;S	SSulfate	SSulfate	SSulfate:0.993	TRUE	Negative
	91	6276	PE P-38:4|PE P-16:0_22:4	EtherPE	EtherPE	EtherPE:0.999	TRUE	Negative
	14	1434	FA 28:0;(2OH)	OxFA	OxFA	OxFA:0.98,PC:0.018	TRUE	Negative
	97	3203	PC 34:3|PC 16:1_18:2	PC	PC	PC:1.0	TRUE	Negative
	121	6939	PI 34:2|PI 16:1_18:1	PI	PI	PI:1.0	TRUE	Negative
	74	6598	PG 32:0|PG 16:0_16:0	PG	PG	PG:0.997	TRUE	Negative
	91	6010	PE O-40:0|PE O-18:0_22:0	EtherPE	EtherPE	EtherPE:0.996	TRUE	Negative
	74	6140	PE P-34:0|PE P-18:0_16:0	EtherPE	EtherPE	EtherPE:1.0	TRUE	Negative
	50	7185	PI 38:3|PI 18:0_20:3	PI	PI	PI:1.0	TRUE	Negative
	40	6055	PE O-40:7|PE O-18:1_22:6	EtherPE	EtherPE	EtherPE:1.0	TRUE	Negative
	22	2211	LPE 20:2	LPE	LPE	LPE:0.999	TRUE	Negative
	66	2232	LPE 20:4	LPE	LPE	LPE:0.996	TRUE	Negative
	101	1411	FA 24:1;(2OH)	OxFA	OxFA	OxFA:0.994	TRUE	Negative
	52	2726	MGDG O-32:1|MGDG O-16:1_16:0	EtherMGDG	EtherMGDG	EtherMGDG:0.946	TRUE	Negative
	46	7549	PI-Cer 34:0;3O|PI-Cer 18:0;2O/16:0;O	PI_Cer	PI	PI:0.477,SHexCer:0.151,BASulfate:0.038,PI_Cer:0.019,PEtOH:0.018,EtherPE:0.017,BileAcid:0.015,NAGly:0.012,OxPI:0.011	FALSE	Negative
	18	8251	SM 41:1;2O	SM	SM	SM:1.0	TRUE	Negative
	113	3173	PC 34:3;2O|PC 16:0_18:3;2O	OxPC	OxPC	OxPC:0.954,PC:0.026,EtherPE:0.011	TRUE	Negative
	121	4884	PE 34:1|PE 16:0_18:1	PE	PE	PE:1.0	TRUE	Negative
	121	5942	PE O-37:3|PE O-16:1_21:2	EtherPE	EtherPE	EtherPE:0.996	TRUE	Negative
	121	7486	PI O-34:1|PI O-18:1_16:0	EtherPI	EtherPI	EtherPI:0.985	TRUE	Negative
	40	5602	PE 40:6|PE 18:0_22:6	PE	PE	PE:1.0	TRUE	Negative
	32	4076	PC 42:3|PC 18:1_24:2	PC	PC	PC:1.0	TRUE	Negative
	99	6510	PE-Cer 42:1;2O|PE-Cer 18:0;2O/24:1	PE_Cer	PE_Cer	PE_Cer:0.999	TRUE	Negative
	6	6048	PE O-40:6|PE O-18:1_22:5	EtherPE	EtherPE	EtherPE:0.999	TRUE	Negative
	22	7381	PI 40:5|PI 18:0_22:5	PI	PI	PI:1.0	TRUE	Negative
	111	3276	PC 35:2|PC 17:0_18:2	PC	PC	PC:1.0	TRUE	Negative
	52	1447	FAHFA 36:1;O|FAHFA 18:1/18:0;O	FAHFA	FAHFA	FAHFA:0.893,NAGly:0.015	TRUE	Negative
	74	2888	PC 31:1|PC 15:0_16:1	PC	PC	PC:1.0	TRUE	Negative
	40	7674	PS 36:2|PS 18:1_18:1	PS	PS	PS:0.999	TRUE	Negative
	101	2956	PC 32:1|PC 16:0_16:1	PC	PC	PC:0.999	TRUE	Negative
	113	653	Cer 36:1;2O|Cer 18:1;2O/18:0	Cer_NS	Cer_NS	Cer_NS:1.0	TRUE	Negative
	50	1944	LPC 22:6	LPC	LPC	LPC:0.998	TRUE	Negative
	52	3095	PC 34:1|PC 16:0_18:1	PC	PC	PC:1.0	TRUE	Negative
	95	546	Cer 34:1;3O|Cer 18:1;2O/16:0;(3OH)	Cer_BS	Cer_BS	Cer_BS:0.915,Cer_AS:0.017,Cer_EOS:0.014	TRUE	Negative
	6	1927	LPC 22:1	LPC	LPC	LPC:0.999	TRUE	Negative
	2	1486	GM3 34:0;2O	GM3	GM3	GM3:0.986	TRUE	Negative
	2	2465	LPG 18:1	LPG	LPG	LPG:0.996	TRUE	Negative
	26	5170	PE 36:5|PE 16:0_20:5	PE	PE	PE:1.0	TRUE	Negative
	78	3713	PC 38:4|PC 18:0_20:4	PC	PC	PC:1.0	TRUE	Negative
	64	605	Cer 36:0;2O|Cer 18:0;2O/18:0	Cer_NDS	Cer_NDS	Cer_NDS:0.999	TRUE	Negative
	105	5704	PE 42:2|PE 24:0_18:2	PE	PE	PE:0.999	TRUE	Negative
	101	1728	LPC 16:0	LPC	LPC	LPC:0.996	TRUE	Negative
	26	8138	SM 38:1;2O	SM	SM	SM:1.0	TRUE	Negative
	101	2647	LPS 16:0	LPS	LPS	LPS:0.99	TRUE	Negative
	97	6499	PE-Cer 41:1;2O	PE_Cer	PE_Cer	PE_Cer:0.995	TRUE	Negative
	74	4989	PE 35:2|PE 17:1_18:1	PE	PE	PE:1.0	TRUE	Negative
	74	4843	PE 34:0|PE 16:0_18:0	PE	PE	PE:1.0	TRUE	Negative
	52	1237	Cer 44:1;4O|Cer 20:0;3O/24:1;(2OH)	Cer_AP	Cer_AP	Cer_AP:0.618,Cer_EOS:0.043,Cer_AS:0.021,AHexCer:0.017,OxPE:0.016	TRUE	Negative
	10	7690	PS 36:3|PS 18:1_18:2	PS	PS	PS:0.999	TRUE	Negative
	48	5605	PE 40:6|PE 18:0_22:6	PE	PE	PE:0.999	TRUE	Negative
	78	3379	PC 36:2|PC 18:1_18:1	PC	PC	PC:1.0	TRUE	Negative
	2	8552	ST 28:1;O;S	SSulfate	SSulfate	SSulfate:0.997	TRUE	Negative
	91	7704	PS 36:4|PS 16:0_20:4	PS	PS	PS:1.0	TRUE	Negative
	56	3883	PC 40:2|PC 22:0_18:2	PC	PC	PC:1.0	TRUE	Negative
	111	1334	Cer 68:4;4O|Cer 50:1;3O(FA 18:2)	Cer_EOS	Cer_EOS	Cer_EOS:0.16,PE:0.034,AHexCer:0.022,Cer_BS:0.021,GD1b:0.019,LPI:0.019,LPS:0.018,LPG:0.018,MGDG:0.018,EtherLPC:0.018,EtherLPG:0.017,OxPE:0.017,GD3:0.016,Cer_NP:0.016,NAE:0.016,EtherPS:0.016,OxPS:0.016,GPNAE:0.015,EtherLPE:0.015,LPC:0.015,Cer_ADS:0.015,LPA:0.015,HexCer_AP:0.014,LPE:0.014,AHexSIS:0.014,CL:0.014,EtherMGDG:0.013,Cer_EBDS:0.013,SM:0.013,HexCer_HS:0.013,NAGlySer:0.013,HexCer_NDS:0.013,P…	TRUE	Negative
	48	3093	PC 34:1|PC 16:0_18:1	PC	PC	PC:1.0	TRUE	Negative
	36	5495	PE 40:1|PE 10:0_30:1	PE	PE	PE:1.0	TRUE	Negative
	97	5528	PE 40:2|PE 22:0_18:2	PE	PE	PE:1.0	TRUE	Negative
	74	8467	SM 44:2;2O|SM 18:1;2O/26:1	SM	SM	SM:1.0	TRUE	Negative
	89	2063	LPE 16:0	LPE	LPE	LPE:0.998	TRUE	Negative
	78	2115	LPE 18:0	LPE	LPE	LPE:0.999	TRUE	Negative
	89	569	Cer 35:0;2O|Cer 17:0;2O/18:0	Cer_NDS	Cer_NDS	Cer_NDS:0.932,Cer_NS:0.062	TRUE	Negative
	50	7841	PS 40:5|PS 18:0_22:5	PS	PS	PS:0.994	TRUE	Negative
	64	636	Cer 36:1;2O|Cer 18:1;2O/18:0	Cer_NS	Cer_NS	Cer_NS:1.0	TRUE	Negative
	101	913	Cer 41:1;4O|Cer 18:1;3O/23:0;(2OH)	Cer_AP	Cer_AP	Cer_AP:0.937	TRUE	Negative
	118	3256	PC 35:1|PC 17:0_18:1	PC	PC	PC:0.999	TRUE	Negative
	77	2884	PC 31:1;O|PC 16:0_15:1;O	OxPC	OxPC	OxPC:0.99	TRUE	Negative
	121	4292	PC O-32:0|PC O-16:0_16:0	EtherPC	EtherPC	EtherPC:1.0	TRUE	Negative
	40	5671	PE 42:1|PE 24:0_18:1	PE	PE	PE:1.0	TRUE	Negative
	22	7043	PI 36:3|PI 18:1_18:2	PI	PI	PI:1.0	TRUE	Negative
	2	4093	PC 42:6|PC 20:0_22:6	PC	PC	PC:1.0	TRUE	Negative
	46	2968	PC 32:2|PC 14:0_18:2	PC	PC	PC:0.999	TRUE	Negative
	52	619	Cer 36:1;2O|Cer 18:0;2O/18:1	Cer_NDS	Cer_NDS	Cer_NDS:0.998	TRUE	Negative
	107	1092	Cer 42:2;2O|Cer 18:1;2O/24:1	Cer_NS	Cer_NS	Cer_NS:1.0	TRUE	Negative
	60	7113	PI 37:2|PI 18:0_19:2	PI	PI	PI:1.0	TRUE	Negative
	6	1768	LPC 17:1	LPC	LPC	LPC:0.993	TRUE	Negative
	56	2431	LPE O-24:1	EtherLPE	EtherLPE	EtherLPE:0.986,PE_Cer:0.01	TRUE	Negative
	66	7530	PI O-40:6|PI O-18:1_22:5	EtherPI	EtherPI	EtherPI:0.99	TRUE	Negative
	22	4408	PC O-34:3|PC O-16:1_18:2	EtherPC	EtherPC	EtherPC:1.0	TRUE	Negative
	36	8451	SM 44:1;2O|SM 17:1;2O/27:0	SM	SM	SM:0.999	TRUE	Negative
	113	4657	PC O-40:7|PC O-18:1_22:6	EtherPC	EtherPC	EtherPC:0.962,PG:0.034	TRUE	Negative
	103	8234	SM 40:2;2O|SM 18:1;2O/22:1	SM	SM	SM:1.0	TRUE	Negative
	118	7290	PI 38:5|PI 18:1_20:4	PI	PI	PI:1.0	TRUE	Negative
	52	6836	PG O-30:1|PG O-14:1_16:0	EtherPG	EtherPG	EtherPG:0.981	TRUE	Negative
	40	5691	PE 42:2|PE 18:1_24:1	PE	PE	PE:1.0	TRUE	Negative
	78	135	BMP 42:9|BMP 20:4_22:5	PG	PG	PG:0.644,BileAcid:0.088,FAHFA:0.018,EtherLPE:0.015	TRUE	Negative
	32	5888	PE O-35:2|PE O-17:1_18:1	EtherPE	EtherPE	EtherPE:0.923,PEtOH:0.018	TRUE	Negative
	113	2290	LPE 22:6	LPE	LPE	LPE:0.983,EtherPE:0.01	TRUE	Negative
	70	7132	PI 37:3|PI 18:1_19:2	PI	PI	PI:0.999	TRUE	Negative
	91	8469	SM 44:2;2O|SM 18:1;2O/26:1	SM	SM	SM:0.997	TRUE	Negative
	64	4925	PE 34:2|PE 18:0_16:2	PE	PE	PE:1.0	TRUE	Negative
	22	7976	SM 30:1;2O	SM	SM	SM:0.999	TRUE	Negative
	32	4239	PC O-30:0|PC O-16:0_14:0	EtherPC	EtherPC	EtherPC:1.0	TRUE	Negative
	6	3694	PC 38:4|PC 18:0_20:4	PC	PC	PC:1.0	TRUE	Negative
	97	8482	SM 47:0;2O|SM 19:0;2O/28:0	SM	SM	SM:0.999	TRUE	Negative
	91	1161	Cer 43:1;2O|Cer 18:1;2O/25:0	Cer_NS	Cer_NS	Cer_NS:1.0	TRUE	Negative
	56	2403	LPE O-20:0	EtherLPE	EtherLPE	EtherLPE:0.988	TRUE	Negative
	64	6986	PI 36:1|PI 18:0_18:1	PI	PI	PI:0.999	TRUE	Negative
	18	1899	LPC 20:4	LPC	LPC	LPC:0.999	TRUE	Negative
	82	2061	LPE 16:0	LPE	LPE	LPE:0.998	TRUE	Negative
	60	4277	PC O-32:0|PC O-16:0_16:0	EtherPC	EtherPC	EtherPC:1.0	TRUE	Negative
	56	197	CL 68:6|CL 16:1_16:1_18:2_18:2	CL	CL	CL:0.741,Cer_AP:0.21	TRUE	Negative
	118	733	Cer 38:1;2O|Cer 18:1;2O/20:0	Cer_NS	Cer_NS	Cer_NS:1.0	TRUE	Negative
	89	5068	PE 36:2|PE 18:1_18:1	PE	PE	PE:1.0	TRUE	Negative
	77	3763	PC 38:5|PC 18:1_20:4	PC	PC	PC:1.0	TRUE	Negative
	18	8075	SM 34:2;2O|SM 14:2;2O/20:0	SM	SM	SM:1.0	TRUE	Negative
	52	1395	FA 23:1;(2OH)	OxFA	OxFA	OxFA:0.999	TRUE	Negative
	56	1047	Cer 42:1;4O|Cer 18:0;3O/24:1;(2OH)	Cer_AP	Cer_AP	Cer_AP:0.761,Cer_NP:0.136,OxFA:0.099	TRUE	Negative
	105	483	Cer 34:0;3O|Cer 18:0;3O/16:0	Cer_NP	Cer_NP	Cer_NP:0.996	TRUE	Negative
	78	679	Cer 36:2;2O|Cer 18:2;2O/18:0	Cer_NS	Cer_NS	Cer_NS:1.0	TRUE	Negative
	52	771	Cer 40:0;3O|Cer 18:0;3O/22:0	Cer_NP	Cer_NP	Cer_NP:0.997	TRUE	Negative
	111	7372	PI 40:4|PI 18:0_22:4	PI	PI	PI:0.998	TRUE	Negative
	26	2099	LPE 18:0	LPE	LPE	LPE:0.999	TRUE	Negative
	26	6624	PG 34:1|PG 16:0_18:1	PG	PG	PG:1.0	TRUE	Negative
	32	4295	PC O-32:1|PC O-16:0_16:1	EtherPC	EtherPC	EtherPC:1.0	TRUE	Negative
	118	7029	PI 36:2|PI 18:1_18:1	PI	PI	PI:1.0	TRUE	Negative
	77	8246	SM 40:3;2O|SM 16:3;2O/24:0	SM	SM	SM:1.0	TRUE	Negative
	32	3958	PC 40:6|PC 18:0_22:6	PC	PC	PC:1.0	TRUE	Negative
	91	2500	LPG 22:6	LPG	LPG	LPG:0.996	TRUE	Negative
	50	7274	PI 38:5|PI 18:1_20:4	PI	PI	PI:1.0	TRUE	Negative
	101	6471	PE-Cer 33:0;3O|PE-Cer 17:0;2O/16:0;O	PE_Cer	PE_Cer	PE_Cer:0.994	TRUE	Negative
	97	8313	SM 42:1;2O|SM 18:0;2O/24:1	SM	SM	SM:0.999	TRUE	Negative
	36	4216	PC 52:6|PC 30:1_22:5	PC	PC	PC:1.0	TRUE	Negative
	77	1402	FA 24:0;(2OH)	OxFA	OxFA	OxFA:0.998	TRUE	Negative
	86	7038	PI 36:3|PI 16:0_20:3	PI	PI	PI:1.0	TRUE	Negative
	113	5369	PE 38:4|PE 18:0_20:4	PE	PE	PE:1.0	TRUE	Negative
	32	3371	PC 36:2|PC 18:1_18:1	PC	PC	PC:1.0	TRUE	Negative
	97	3233	PC 34:4|PC 16:1_18:3	PC	PC	PC:1.0	TRUE	Negative
	97	3306	PC 36:1|PC 16:0_20:1	PC	PC	PC:1.0	TRUE	Negative
	2	2536	LPI 18:0	LPI	LPI	LPI:0.997	TRUE	Negative
	111	7891	PS 40:7|PS 18:1_22:6	PS	PS	PS:1.0	TRUE	Negative
	32	3618	PC 38:2|PC 18:1_20:1	PC	PC	PC:1.0	TRUE	Negative
	113	6812	PG 40:7|PG 18:1_22:6	PG	PG	PG:1.0	TRUE	Negative
	74	8002	SM 32:2;2O|SM 18:2;2O/14:0	SM	SM	SM:0.998	TRUE	Negative
	18	6155	PE P-34:2|PE P-16:0_18:2	EtherPE	EtherPE	EtherPE:1.0	TRUE	Negative
	74	4901	PE 34:2|PE 16:0_18:2	PE	PE	PE:1.0	TRUE	Negative
	6	5869	PE O-34:1|PE O-18:1_16:0	EtherPE	EtherPE	EtherPE:0.998	TRUE	Negative
	70	7428	PI 40:6|PI 18:1_22:5	PI	PI	PI:0.999	TRUE	Negative
	91	7529	PI O-40:5|PI O-18:0_22:5	EtherPI	EtherPI	EtherPI:0.672,BileAcid:0.084,PG:0.059,FAHFA:0.014,EtherLPE:0.012	TRUE	Negative
	101	3797	PC 38:6|PC 16:0_22:6	PC	PC	PC:0.777,SM:0.217	TRUE	Negative
	44	3049	PC 34:0|PC 16:0_18:0	PC	PC	PC:1.0	TRUE	Negative
	99	1795	LPC 18:0	LPC	LPC	LPC:0.999	TRUE	Negative
	36	6456	PE P-45:1|PE P-17:1_28:0	EtherPE	EtherPE	EtherPE:0.985	TRUE	Negative
	22	2359	LPE O-18:1	EtherLPE	EtherLPE	EtherLPE:0.994	TRUE	Negative
	99	2083	LPE 16:1	LPE	LPE	LPE:0.999	TRUE	Negative
	22	1113	Cer 42:3;2O|Cer 18:2;2O/24:1	Cer_NS	Cer_NS	Cer_NS:0.992	TRUE	Negative
	14	498	Cer 34:1;2O|Cer 18:1;2O/16:0	Cer_NS	Cer_NS	Cer_NS:0.999	TRUE	Negative
	6	1691	LPC 15:0	LPC	LPC	LPC:0.999	TRUE	Negative
	60	4250	PC O-30:1|PC O-16:1_14:0	EtherPC	EtherPC	EtherPC:0.999	TRUE	Negative
	70	3058	PC 34:0|PC 16:0_18:0	PC	PC	PC:1.0	TRUE	Negative
	70	807	Cer 40:1;2O|Cer 18:1;2O/22:0	Cer_NS	Cer_NS	Cer_NS:1.0	TRUE	Negative
	91	5982	PE O-38:4|PE O-18:1_20:3	EtherPE	EtherPE	EtherPE:0.999	TRUE	Negative
	18	2492	LPG 20:5	LPG	LPG	LPG:0.996	TRUE	Negative
	50	4000	PC 40:7|PC 18:1_22:6	PC	PC	PC:1.0	TRUE	Negative
	60	4986	PE 35:2|PE 17:1_18:1	PE	PE	PE:1.0	TRUE	Negative
	74	6207	PE P-36:3|PE P-16:0_20:3	EtherPE	EtherPE	EtherPE:1.0	TRUE	Negative
	99	3559	PC 36:6|PC 18:3_18:3	PC	PC	PC:1.0	TRUE	Negative
	6	4383	PC O-34:2|PC O-16:1_18:1	EtherPC	EtherPC	EtherPC:1.0	TRUE	Negative
	2	8193	SM 40:1;2O|SM 18:1;2O/22:0	SM	SM	SM:0.993	TRUE	Negative
	78	140	BMP 44:11|BMP 22:5_22:6	PG	PG	PG:0.99	TRUE	Negative
	22	3526	PC 36:5|PC 16:1_20:4	PC	PC	PC:1.0	TRUE	Negative
	56	3853	PC 39:6|PC 17:0_22:6	PC	PC	PC:1.0	TRUE	Negative
	2	3307	PC 36:1|PC 18:0_18:1	PC	PC	PC:1.0	TRUE	Negative
	2	3693	PC 38:4|PC 18:0_20:4	PC	PC	PC:1.0	TRUE	Negative
	77	2149	LPE 18:1	LPE	LPE	LPE:0.998	TRUE	Negative
	10	8074	SM 34:2;2O|SM 14:2;2O/20:0	SM	SM	SM:0.999	TRUE	Negative
	36	964	Cer 42:1;2O|Cer 18:0;2O/24:1	Cer_NDS	Cer_NDS	Cer_NDS:0.979	TRUE	Negative
	82	1723	LPC 16:0	LPC	LPC	LPC:0.999	TRUE	Negative
	91	6376	PE P-40:4|PE P-20:0_20:4	EtherPE	EtherPE	EtherPE:0.994	TRUE	Negative
	118	7084	PI 36:4|PI 16:0_20:4	PI	PI	PI:1.0	TRUE	Negative
	26	5123	PE 36:4|PE 16:0_20:4	PE	PE	PE:1.0	TRUE	Negative
	82	5331	PE 38:4|PE 16:0_22:4	PE	PE	PE:1.0	TRUE	Negative
	6	1933	LPC 22:5	LPC	LPC	LPC:0.995	TRUE	Negative
	32	6865	PI 32:1|PI 16:0_16:1	PI	PI	PI:1.0	TRUE	Negative
	36	7605	PS 34:0|PS 8:0_26:0	PS	PS	PS:0.999	TRUE	Negative
	10	375	Cer 30:1;2O|Cer 15:1;2O/15:0	Cer_NS	Cer_NS	Cer_NS:0.999	TRUE	Negative
	44	7650	PS 36:1|PS 18:0_18:1	PS	PS	PS:1.0	TRUE	Negative
	91	4723	PE 30:0|PE 14:0_16:0	PE	PE	PE:0.971	TRUE	Negative
	26	6684	PG 36:1|PG 18:0_18:1	PG	PG	PG:1.0	TRUE	Negative
	89	2846	PC 30:1|PC 14:0_16:1	PC	PC	PC:1.0	TRUE	Negative
	36	2267	LPE 22:5	LPE	LPE	LPE:0.991	TRUE	Negative
	6	3612	PC 38:2|PC 18:0_20:2	PC	PC	PC:0.966	TRUE	Negative
	74	6100	PE O-44:3|PE O-26:2_18:1	EtherPE	EtherPE	EtherPE:0.999	TRUE	Negative
	118	5975	PE O-38:4|PE O-16:0_22:4	EtherPE	EtherPE	EtherPE:0.998	TRUE	Negative
	60	7565	PMeOH 32:0|PMeOH 16:0_16:0	PMeOH	PMeOH	PMeOH:0.464,EtherPE:0.275,HBMP:0.036,OxPE:0.023,PEtOH:0.014	TRUE	Negative
	66	185	CL 68:4|CL 16:1_16:1_18:1_18:1	CL	CL	CL:0.999	TRUE	Negative
	10	1470	GD1a 36:1;2O	GD1a	GD1a	GD1a:0.913,SHexCer:0.023,GM3:0.016	TRUE	Negative
	10	328	CL 74:8|CL 18:1_18:1_18:2_20:4	CL	CL	CL:0.999	TRUE	Negative
	82	4872	PE 34:1|PE 16:0_18:1	PE	PE	PE:1.0	TRUE	Negative
	91	7924	PS O-40:6|PS O-18:1_22:5	EtherPS	EtherPS	EtherPS:0.294,PS:0.21,OxPS:0.089,GD3:0.077,EtherLPE:0.029,BileAcid:0.026,LPS:0.022,FAHFA:0.019,EtherPI:0.013,OxPE:0.011	TRUE	Negative
	50	4938	PE 34:3|PE 16:1_18:2	PE	PE	PE:1.0	TRUE	Negative
	40	2900	PC 32:0|PC 16:0_16:0	PC	PC	PC:1.0	TRUE	Negative
	46	1500	GPNAE 18:1	GPNAE	GPNAE	GPNAE:0.942,PA:0.012	TRUE	Negative
	113	5166	PE 36:4|PE 18:2_18:2	PE	PE	PE:1.0	TRUE	Negative
	70	4942	PE 34:3|PE 16:1_18:2	PE	PE	PE:0.999	TRUE	Negative
	56	5471	PE 38:7|PE 16:1_22:6	PE	PE	PE:1.0	TRUE	Negative
	118	4224	PC 56:12	PC	PC	PC:0.999	TRUE	Negative
	118	3535	PC 36:5|PC 16:1_20:4	PC	PC	PC:1.0	TRUE	Negative
	103	335	CL 74:8|CL 18:1_18:2_18:2_20:3	CL	CL	CL:0.996	TRUE	Negative
	121	8285	SM 41:2;2O|SM 18:1;2O/23:1	SM	SM	SM:0.999	TRUE	Negative
	10	4523	PC O-37:1|PC O-19:0_18:1	EtherPC	EtherPC	EtherPC:0.987	TRUE	Negative
	77	4675	PC O-42:4|PC O-24:2_18:2	EtherPC	EtherPC	EtherPC:1.0	TRUE	Negative
	26	7922	PS O-38:7|PS O-16:1_22:6	EtherPS	EtherPS	EtherPS:0.851,BileAcid:0.085,OxPS:0.018,PS:0.016,PG:0.011	TRUE	Negative
	14	425	Cer 32:1;3O|Cer 16:1;2O/16:0;(2OH)	Cer_AS	Cer_ADS	Cer_ADS:0.548,Cer_AS:0.346,PMeOH:0.019,OxFA:0.018,Cer_AP:0.011	FALSE	Negative
	99	4490	PC O-36:4|PC O-16:1_20:3	EtherPC	EtherPC	EtherPC:1.0	TRUE	Negative
	97	3296	PC 35:3|PC 17:1_18:2	PC	PC	PC:1.0	TRUE	Negative
	26	4220	PC 54:7|PC 18:1_36:6	PC	PC	PC:1.0	TRUE	Negative
	2	5868	PE O-34:1|PE O-18:1_16:0	EtherPE	EtherPE	EtherPE:0.999	TRUE	Negative
	99	1765	LPC 17:0	LPC	LPC	LPC:1.0	TRUE	Negative
	32	4838	PE 34:0|PE 16:0_18:0	PE	PE	PE:0.999	TRUE	Negative
	22	3396	PC 36:3|PC 16:0_20:3	PC	PC	PC:1.0	TRUE	Negative
	78	7796	PS 38:6|PS 16:0_22:6	PS	PS	PS:1.0	TRUE	Negative
	22	4543	PC O-38:4|PC O-16:0_22:4	EtherPC	EtherPC	EtherPC:0.999	TRUE	Negative
	91	585	Cer 35:1;2O|Cer 18:1;2O/17:0	Cer_NS	Cer_NS	Cer_NS:1.0	TRUE	Negative
	60	7387	PI 40:5|PI 18:0_22:5	PI	PI	PI:1.0	TRUE	Negative
	2	44	BA 24:1;O3;T	BileAcid	BileAcid	BileAcid:0.951,SL:0.038	TRUE	Negative
	46	5515	PE 40:2|PE 18:1_22:1	PE	PE	PE:0.997	TRUE	Negative
	105	561	Cer 34:2;2O|Cer 18:2;2O/16:0	Cer_NS	Cer_NS	Cer_NS:1.0	TRUE	Negative
	56	1221	Cer 44:1;2O|Cer 18:1;2O/26:0	Cer_NS	Cer_NS	Cer_NS:0.997	TRUE	Negative
	121	1349	DLCL 36:2|DLCL 18:1_18:1	DLCL	DLCL	DLCL:0.979	TRUE	Negative
	99	4964	PE 34:4|PE 16:1_18:3	PE	PE	PE:0.999	TRUE	Negative
	46	1070	Cer 42:2;2O|Cer 18:1;2O/24:1	Cer_NS	Cer_NS	Cer_NS:1.0	TRUE	Negative
	97	3149	PC 34:2|PC 16:0_18:2	PC	PC	PC:1.0	TRUE	Negative
	66	4185	PC 46:8|PC 20:4_26:4	PC	PC	PC:0.999	TRUE	Negative
	56	4026	PC 41:6|PC 19:0_22:6	PC	PC	PC:1.0	TRUE	Negative
	22	8030	SM 34:1;2O|SM 13:0;2O/21:1	SM	SM	SM:1.0	TRUE	Negative
	50	3182	PC 34:3|PC 16:0_18:3	PC	PC	PC:1.0	TRUE	Negative
	36	5832	PE 50:5|PE 30:1_20:4	PE	PE	PE:1.0	TRUE	Negative
	10	1651	HexCer 43:2;3O|HexCer 18:1;2O/25:1;O	HexCer_HS	HexCer_HS	HexCer_HS:0.896,HexCer_HDS:0.079	TRUE	Negative
	40	5504	PE 40:1|PE 22:0_18:1	PE	PE	PE:0.998	TRUE	Negative
	113	5437	PE 38:6;2O|PE 16:0_22:6;2O	OxPE	EtherPE	EtherPE:0.636,OxPE:0.327	FALSE	Negative
	64	2866	PC 31:0|PC 15:0_16:0	PC	PC	PC:1.0	TRUE	Negative
	60	4446	PC O-36:2|PC O-18:1_18:1	EtherPC	EtherPC	EtherPC:0.999	TRUE	Negative
	97	2765	NATau 18:2	NATau	NATau	NATau:0.887,SHexCer:0.016	TRUE	Negative
	97	5081	PE 36:3|PE 16:0_20:3	PE	PE	PE:1.0	TRUE	Negative
	50	1072	Cer 42:2;2O|Cer 18:1;2O/24:1	Cer_NS	Cer_NS	Cer_NS:0.971	TRUE	Negative
	26	5488	PE 39:6|PE 17:0_22:6	PE	PE	PE:0.278,EtherLPE:0.201,Cer_EOS:0.035,Cer_AP:0.029,BileAcid:0.024,PMeOH:0.017,SL:0.013,Cer_BS:0.012,MGDG:0.012,OxPS:0.011,GD1b:0.01,Cer_NS:0.01,LPI:0.01,LPS:0.01	TRUE	Negative
	36	8439	SM 44:0;2O|SM 18:0;2O/26:0	SM	SM	SM:0.996	TRUE	Negative
	26	4136	PC 44:2|PC 18:1_26:1	PC	PC	PC:1.0	TRUE	Negative
	77	1991	LPC O-16:0	EtherLPC	EtherLPC	EtherLPC:0.993	TRUE	Negative
	121	1831	LPC 18:1	LPC	LPC	LPC:0.999	TRUE	Negative
	111	404	Cer 30:1;2O|Cer 15:1;2O/15:0	Cer_NS	Cer_NS	Cer_NS:0.999	TRUE	Negative
	70	7248	PI 38:4|PI 18:1_20:3	PI	PI	PI:1.0	TRUE	Negative
	44	4773	PE 32:1|PE 16:0_16:1	PE	PE	PE:1.0	TRUE	Negative
	70	6133	PE P-33:0|PE P-16:0_17:0	EtherPE	EtherPE	EtherPE:0.999	TRUE	Negative
	14	1971	LPC 26:0	LPC	LPC	LPC:0.998	TRUE	Negative
	60	5610	PE 40:6|PE 18:0_22:6	PE	PE	PE:1.0	TRUE	Negative
	40	6980	PI 36:1|PI 18:0_18:1	PI	PI	PI:1.0	TRUE	Negative
	78	728	Cer 38:1;2O|Cer 18:1;2O/20:0	Cer_NS	Cer_NS	Cer_NS:1.0	TRUE	Negative
	66	1189	Cer 43:2;2O|Cer 18:1;2O/25:1	Cer_NS	Cer_NS	Cer_NS:0.999	TRUE	Negative
	99	3944	PC 40:5|PC 18:0_22:5	PC	PC	PC:0.999	TRUE	Negative
	22	4491	PC O-36:5|PC O-14:0_22:5	EtherPC	EtherPC	EtherPC:0.997	TRUE	Negative
	32	4692	PC O-44:4|PC O-24:1_20:3	EtherPC	EtherPC	EtherPC:1.0	TRUE	Negative
	111	3552	PC 36:6|PC 14:0_22:6	PC	PC	PC:1.0	TRUE	Negative
	46	603	Cer 36:0;2O|Cer 18:0;2O/18:0	Cer_NDS	Cer_NDS	Cer_NDS:0.998	TRUE	Negative
	101	1383	FA 21:0;(2OH)	OxFA	OxFA	OxFA:0.992	TRUE	Negative
	97	6065	PE O-41:1|PE O-15:1_26:0	EtherPE	EtherPE	EtherPE:0.444,PE:0.086,PG:0.047,Cer_AP:0.041,PMeOH:0.023,LPE:0.021,PEtOH:0.02,BileAcid:0.017,LPC:0.014	TRUE	Negative
	111	8334	SM 42:1;2O|SM 18:1;2O/24:0	SM	SM	SM:0.999	TRUE	Negative
	6	1674	LPA 18:0	LPA	LPA	LPA:0.964,DLCL:0.011	TRUE	Negative
	111	8213	SM 40:1;2O|SM 18:1;2O/22:0	SM	SM	SM:1.0	TRUE	Negative
	77	3201	PC 34:3|PC 16:1_18:2	PC	PC	PC:1.0	TRUE	Negative
	105	1049	Cer 42:1;4O|Cer 18:0;3O/24:1;(2OH)	Cer_AP	Cer_AP	Cer_AP:0.979	TRUE	Negative
	74	2571	LPI 18:1	LPI	LPI	LPI:0.997	TRUE	Negative
	56	2681	LPS 20:4	LPS	LPS	LPS:0.996	TRUE	Negative
	111	2665	LPS 18:0	LPS	LPS	LPS:0.996	TRUE	Negative
	66	8535	ST 27:1;O;S	SSulfate	SSulfate	SSulfate:0.997	TRUE	Negative
	14	875	Cer 41:1;2O|Cer 17:1;2O/24:0	Cer_NS	Cer_NS	Cer_NS:0.995	TRUE	Negative
	70	2822	PC 30:0|PC 14:0_16:0	PC	PC	PC:1.0	TRUE	Negative
	32	6660	PG 34:2|PG 16:1_18:1	PG	PG	PG:1.0	TRUE	Negative
	118	4954	PE 34:3|PE 18:1_16:2	PE	PE	PE:1.0	TRUE	Negative
	89	4055	PC 42:1|PC 26:0_16:1	PC	PC	PC:0.619,SM:0.089,EtherPC:0.042,OxPC:0.017,ASM:0.012,Cer_AP:0.01	TRUE	Negative
	77	6339	PE P-39:5|PE P-17:0_22:5	EtherPE	EtherPE	EtherPE:0.976	TRUE	Negative
	74	5306	PE 38:3|PE 18:0_20:3	PE	PE	PE:1.0	TRUE	Negative
	44	6125	PE P-32:1|PE P-16:0_16:1	EtherPE	EtherPE	EtherPE:0.999	TRUE	Negative
	36	6143	PE P-34:1|PE P-16:0_18:1	EtherPE	EtherPE	EtherPE:0.999	TRUE	Negative
	97	4833	PE 33:3|PE 15:0_18:3	PE	PE	PE:0.999	TRUE	Negative
	40	4914	PE 34:2|PE 16:1_18:1	PE	PE	PE:1.0	TRUE	Negative
	48	3511	PC 36:5|PC 16:0_20:5	PC	PC	PC:1.0	TRUE	Negative
	74	5782	PE 44:5|PE 24:1_20:4	PE	PE	PE:1.0	TRUE	Negative
	121	5468	PE 38:6|PE 18:1_20:5	PE	PE	PE:0.903,SM:0.095	TRUE	Negative
	107	3188	PC 34:3|PC 16:0_18:3	PC	PC	PC:1.0	TRUE	Negative
	36	4198	PC 48:5|PC 30:2_18:3	PC	PC	PC:1.0	TRUE	Negative
	52	132	BMP 42:11|BMP 20:5_22:6	PG	PG	PG:0.995	TRUE	Negative
	91	6344	PE P-39:6|PE P-17:0_22:6	EtherPE	EtherPE	EtherPE:0.999	TRUE	Negative
	10	944	Cer 42:0;3O|Cer 18:0;3O/24:0	Cer_NP	Cer_NP	Cer_NP:0.994	TRUE	Negative
	121	5371	PE 38:4|PE 18:0_20:4	PE	PE	PE:1.0	TRUE	Negative
	66	2946	PC 32:1|PC 16:0_16:1	PC	PC	PC:1.0	TRUE	Negative
	36	7813	PS 40:1|PS 10:0_30:1	PS	PS	PS:1.0	TRUE	Negative
	77	8152	SM 38:1;2O|SM 18:1;2O/20:0	SM	SM	SM:1.0	TRUE	Negative
	70	7114	PI 37:2|PI 18:0_19:2	PI	PI	PI:1.0	TRUE	Negative
	70	7632	PS 34:2|PS 16:1_18:1	PS	PS	PS:1.0	TRUE	Negative
	46	6072	PE O-42:1|PE O-20:0_22:1	EtherPE	EtherPE	EtherPE:0.916,HBMP:0.028	TRUE	Negative
	36	2317	LPE 28:2	LPE	LPE	LPE:0.997	TRUE	Negative
	10	1613	HexCer 42:1;3O|HexCer 16:0;2O/26:1;O	HexCer_HDS	HexCer_HDS	HexCer_HDS:0.722,HexCer_HS:0.108,HexCer_AP:0.047,HexCer_NDS:0.038,EtherPE:0.019,HexCer_NS:0.013	TRUE	Negative
	91	7026	PI 36:2|PI 18:1_18:1	PI	PI	PI:1.0	TRUE	Negative
	10	5326	PE 38:4|PE 16:0_22:4	PE	PE	PE:1.0	TRUE	Negative
	22	6785	PG 38:5|PG 18:1_20:4	PG	PG	PG:0.999	TRUE	Negative
	60	8362	SM 42:2;2O|SM 18:1;2O/24:1	SM	SM	SM:0.999	TRUE	Negative
	46	1457	FAHFA 38:5;O|FAHFA 20:4/18:1;O	FAHFA	FAHFA	FAHFA:0.993	TRUE	Negative
	56	2089	LPE 17:0	LPE	LPE	LPE:0.999	TRUE	Negative
	46	6574	PEtOH 36:2|PEtOH 18:0_18:2	PEtOH	EtherPE	EtherPE:0.496,PEtOH:0.387	FALSE	Negative
	74	280	CL 72:6|CL 18:1_18:1_18:2_18:2	CL	CL	CL:1.0	TRUE	Negative
	78	5139	PE 36:4|PE 16:0_20:4	PE	PE	PE:1.0	TRUE	Negative
	74	6246	PE P-37:4|PE P-17:0_20:4	EtherPE	EtherPE	EtherPE:0.998	TRUE	Negative
	97	937	Cer 42:0;2O|Cer 18:0;2O/24:0	Cer_NDS	Cer_NDS	Cer_NDS:0.993	TRUE	Negative
	111	4671	PC O-42:2|PC O-24:1_18:1	EtherPC	EtherPC	EtherPC:0.872,ASM:0.043	TRUE	Negative
	22	3903	PC 40:4|PC 18:0_22:4	PC	PC	PC:1.0	TRUE	Negative
	52	5017	PE 36:1|PE 18:0_18:1	PE	PE	PE:0.999	TRUE	Negative
	50	7000	PI 36:2|PI 18:0_18:2	PI	PI	PI:1.0	TRUE	Negative
	26	3950	PC 40:6|PC 16:0_24:6	PC	PC	PC:0.999	TRUE	Negative
	50	7376	PI 40:4|PI 20:0_20:4	PI	PI	PI:0.842,EtherPE:0.093	TRUE	Negative
	56	2216	LPE 20:3	LPE	LPE	LPE:0.995	TRUE	Negative
	97	6550	PE-Cer 46:2;2O|PE-Cer 18:0;2O/28:2	PE_Cer	PE_Cer	PE_Cer:0.995	TRUE	Negative
	70	6331	PE P-39:2|PE P-17:0_22:2	EtherPE	EtherPE	EtherPE:0.999	TRUE	Negative
	32	7723	PS 38:1|PS 20:0_18:1	PS	PS	PS:0.999	TRUE	Negative
	105	2958	PC 32:1|PC 16:0_16:1	PC	PC	PC:0.999	TRUE	Negative
	46	7406	PI 40:6|PI 18:0_22:6	PI	PI	PI:1.0	TRUE	Negative
	50	7205	PI 38:4;2O|PI 18:0_20:4;2O	OxPI	OxPI	OxPI:0.582,PI_Cer:0.198,OxFA:0.096,PG:0.041,EtherPI:0.033,PI:0.013	TRUE	Negative
	113	5198	PE 36:5|PE 16:1_20:4	PE	PE	PE:1.0	TRUE	Negative
	26	7853	PS 40:6;3O|PS 18:0_22:6;3O	OxPS	OxPS	OxPS:0.601,PS:0.249,LNAPE:0.013,EtherPS:0.012,PA:0.01	TRUE	Negative
	121	1690	LPC 14:0	LPC	LPC	LPC:0.997	TRUE	Negative
	113	534	Cer 34:1;2O|Cer 18:1;2O/16:0	Cer_NS	Cer_NS	Cer_NS:1.0	TRUE	Negative
	70	837	Cer 40:2;2O|Cer 18:1;2O/22:1	Cer_NS	Cer_NS	Cer_NS:1.0	TRUE	Negative
	101	873	Cer 41:0;4O|Cer 18:0;3O/23:0;(2OH)	Cer_AP	Cer_AP	Cer_AP:0.998	TRUE	Negative
	60	2205	LPE 20:1	LPE	LPE	LPE:0.999	TRUE	Negative
	74	7229	PI 38:4|PI 18:0_20:4	PI	PI	PI:1.0	TRUE	Negative
	74	2014	LPC O-18:1	EtherLPC	EtherLPC	EtherLPC:0.992	TRUE	Negative
	2	5201	PE 36:5|PE 18:2_18:3	PE	PE	PE:1.0	TRUE	Negative
	74	3102	PC 34:1|PC 16:0_18:1	PC	PC	PC:1.0	TRUE	Negative
	91	4676	PC O-42:5|PC O-18:0_24:5	EtherPC	EtherPC	EtherPC:0.513,PC:0.092,SHexCer:0.086,OxPC:0.07,BASulfate:0.057,ASM:0.029	TRUE	Negative
	101	620	Cer 36:1;2O|Cer 18:0;2O/18:1	Cer_NDS	Cer_NDS	Cer_NDS:0.997	TRUE	Negative
	91	2478	LPG 18:1	LPG	LPG	LPG:0.993	TRUE	Negative
	118	4218	PC 54:10|PC 20:4_34:6	PC	PC	PC:1.0	TRUE	Negative
	36	780	Cer 40:1;2O|Cer 16:0;2O/24:1	Cer_NDS	Cer_NDS	Cer_NDS:0.961,Cer_NS:0.027	TRUE	Negative
	70	4842	PE 34:0|PE 16:0_18:0	PE	PE	PE:1.0	TRUE	Negative
	52	2175	LPE 18:2	LPE	LPE	LPE:0.999	TRUE	Negative
	74	4693	PC O-44:5|PC O-24:1_20:4	EtherPC	EtherPC	EtherPC:1.0	TRUE	Negative
	70	998	Cer 42:1;2O|Cer 18:1;2O/24:0	Cer_NS	Cer_NS	Cer_NS:1.0	TRUE	Negative
	101	7559	PI-Cer 52:6;2O	PI_Cer	PI_Cer	PI_Cer:0.94,PE:0.017	TRUE	Negative
	66	7189	PI 38:3|PI 18:0_20:3	PI	PI	PI:1.0	TRUE	Negative
	44	5514	PE 40:2|PE 18:1_22:1	PE	PE	PE:1.0	TRUE	Negative
	77	4141	PC 44:2|PC 26:0_18:2	PC	PC	PC:1.0	TRUE	Negative
	97	1676	LPA 18:0	LPA	LPA	LPA:0.965	TRUE	Negative
	52	6839	PG O-33:2|PG O-18:2_15:0	EtherPG	CL	CL:0.158,LNAPE:0.157,EtherPG:0.091,PG:0.085,Cer_EBDS:0.074,OxPI:0.047,HBMP:0.04,Cer_EOS:0.026,PI:0.026,Cer_NS:0.019,EtherMGDG:0.018,HexCer_NDS:0.018,Cer_AP:0.017,PA:0.014,EtherPI:0.011,PMeOH:0.01	FALSE	Negative
	50	5575	PE 40:5|PE 18:0_22:5	PE	PE	PE:1.0	TRUE	Negative
	99	4877	PE 34:1|PE 16:0_18:1	PE	PE	PE:1.0	TRUE	Negative
	46	6747	PG 36:4|PG 18:2_18:2	PG	PG	PG:0.995	TRUE	Negative
	103	7309	PI 38:6|PI 16:0_22:6	PI	PI	PI:1.0	TRUE	Negative
	36	6969	PI 36:0|PI 10:0_26:0	PI	PI	PI:0.999	TRUE	Negative
	113	3480	PC 36:4|PC 16:0_20:4	PC	PC	PC:1.0	TRUE	Negative
	52	4745	PE 32:0|PE 15:0_17:0	PE	PE	PE:0.999	TRUE	Negative
	60	7329	PI 39:4|PI 18:1_21:3	PI	PI	PI:1.0	TRUE	Negative
	64	3873	PC 40:2|PC 18:0_22:2	PC	PC	PC:0.998	TRUE	Negative
	32	7900	PS 42:6|PS 18:0_24:6	PS	PS	PS:1.0	TRUE	Negative
	77	6008	PE O-39:7|PE O-17:1_22:6	EtherPE	EtherPE	EtherPE:0.988	TRUE	Negative
	2	7855	PS 40:6|PS 18:0_22:6	PS	PS	PS:1.0	TRUE	Negative
	6	5337	PE 38:4|PE 18:0_20:4	PE	PE	PE:1.0	TRUE	Negative
	64	2331	LPE O-16:1	EtherLPE	EtherLPE	EtherLPE:0.998	TRUE	Negative
	74	6454	PE P-44:7|PE P-22:1_22:6	EtherPE	EtherPE	EtherPE:0.998	TRUE	Negative
	14	475	Cer 34:0;3O|Cer 18:0;2O/16:0;(2OH)	Cer_ADS	Cer_ADS	Cer_ADS:0.989	TRUE	Negative
	97	2023	LPE 10:0	LPE	LPE	LPE:0.999	TRUE	Negative
	78	7231	PI 38:4|PI 18:0_20:4	PI	PI	PI:1.0	TRUE	Negative
	121	4606	PC O-38:7|PC O-16:1_22:6	EtherPC	EtherPC	EtherPC:0.998	TRUE	Negative
	2	4018	PC 40:8|PC 18:2_22:6	PC	PC	PC:1.0	TRUE	Negative
	97	8248	SM 41:0;2O|SM 17:0;2O/24:0	SM	SM	SM:0.995	TRUE	Negative
	40	1241	Cer 44:2;2O|Cer 18:1;2O/26:1	Cer_NS	Cer_NS	Cer_NS:1.0	TRUE	Negative
	14	484	Cer 34:0;4O|Cer 18:0;3O/16:0;(2OH)	Cer_AP	Cer_NP	Cer_NP:0.328,PE:0.278,Cer_AP:0.154,Cer_BS:0.044	FALSE	Negative
	77	8289	SM 41:2;2O|SM 23:1;2O/18:1	SM	SM	SM:1.0	TRUE	Negative
	36	2212	LPE 20:2	LPE	LPE	LPE:0.999	TRUE	Negative
	14	7961	SL 33:0;O|SL 17:0;O/16:0	SL	SL	SL:0.799,BileAcid:0.013	TRUE	Negative
	86	7798	PS 38:6|PS 16:0_22:6	PS	PS	PS:0.997	TRUE	Negative
	101	4	AAHFA 27:0;O|AAHFA 3:0/24:0;O	FAHFA	FAHFA	FAHFA:0.882,OxPC:0.041,BileAcid:0.016	TRUE	Negative
	60	8282	SM 41:2;2O|SM 18:1;2O/23:1	SM	SM	SM:1.0	TRUE	Negative
	2	3900	PC 40:4|PC 18:0_22:4	PC	PC	PC:1.0	TRUE	Negative
	66	7478	PI O-32:0|PI O-16:0_16:0	EtherPI	EtherPI	EtherPI:0.988	TRUE	Negative
	77	8538	ST 27:1;O;S	SSulfate	SSulfate	SSulfate:0.991	TRUE	Negative
	22	370	CL 78:9|CL 18:1_18:1_20:3_22:4	CL	CL	CL:0.974,PE:0.023	TRUE	Negative
	18	5168	PE 36:5|PE 16:0_20:5	PE	PE	PE:1.0	TRUE	Negative
	10	3395	PC 36:3|PC 16:0_20:3	PC	PC	PC:1.0	TRUE	Negative
	121	6214	PE P-36:3|PE P-16:0_20:3	EtherPE	EtherPE	EtherPE:1.0	TRUE	Negative
	97	3065	PC 34:0|PC 16:0_18:0	PC	PC	PC:1.0	TRUE	Negative
	46	2758	NAGlySer 31:1;2O|NAGlySer 16:0;O(FA 15:0)	NAGlySer	NAGlySer	NAGlySer:0.31,PMeOH:0.092,OxFA:0.084,Cer_NS:0.071,GD1a:0.07,PI:0.06,NAGly:0.025,EtherPE:0.018,OxPI:0.015,EtherPI:0.012	TRUE	Negative
	2	5290	PE 38:2|PE 20:0_18:2	PE	PE	PE:1.0	TRUE	Negative
	10	6784	PG 38:5|PG 18:1_20:4	PG	PG	PG:1.0	TRUE	Negative
	2	1736	LPC 16:1	LPC	LPC	LPC:0.999	TRUE	Negative
	77	8378	SM 42:2;2O|SM 18:2;2O/24:0	SM	SM	SM:1.0	TRUE	Negative
	97	5807	PE 48:1|PE 28:0_20:1	PE	PE	PE:1.0	TRUE	Negative
	52	7001	PI 36:2|PI 18:0_18:2	PI	PI	PI:0.986	TRUE	Negative
	97	647	Cer 36:1;2O|Cer 18:1;2O/18:0	Cer_NS	Cer_NS	Cer_NS:0.999	TRUE	Negative
	2	5660	PE 41:6|PE 19:0_22:6	PE	PE	PE:0.999	TRUE	Negative
	74	8021	SM 34:0;2O|SM 18:0;2O/16:0	SM	SM	SM:1.0	TRUE	Negative
	91	8179	SM 40:0;2O	SM	SM	SM:0.999	TRUE	Negative
	121	8059	SM 34:1;2O|SM 18:1;2O/16:0	SM	SM	SM:1.0	TRUE	Negative
	77	5138	PE 36:4|PE 16:0_20:4	PE	PE	PE:1.0	TRUE	Negative
	74	6965	PI 35:2|PI 17:1_18:1	PI	PI	PI:1.0	TRUE	Negative
	10	7787	PS 38:6|PS 16:0_22:6	PS	PS	PS:1.0	TRUE	Negative
	22	5963	PE O-38:2|PE O-16:1_22:1	EtherPE	EtherPE	EtherPE:0.999	TRUE	Negative
	78	6692	PG 36:1|PG 18:0_18:1	PG	PG	PG:0.997	TRUE	Negative
	52	126	BMP 40:8|BMP 18:2_22:6	PG	PG	PG:0.998	TRUE	Negative
	70	4868	PE 34:1|PE 16:0_18:1	PE	PE	PE:1.0	TRUE	Negative
	2	250	CL 70:7|CL 16:1_18:2_18:2_18:2	CL	CL	CL:0.979,Cer_NS:0.02	TRUE	Negative
	77	3990	PC 40:6|PC 20:2_20:4	PC	PC	PC:1.0	TRUE	Negative
	40	6933	PI 34:2|PI 16:1_18:1	PI	PI	PI:1.0	TRUE	Negative
	60	1347	DLCL 36:2|DLCL 18:1_18:1	DLCL	DLCL	DLCL:0.959	TRUE	Negative
	2	7883	PS 40:7|PS 18:1_22:6	PS	PS	PS:1.0	TRUE	Negative
	77	4667	PC O-42:1|PC O-24:0_18:1	EtherPC	EtherPC	EtherPC:1.0	TRUE	Negative
	52	3962	PC 40:6|PC 18:0_22:6	PC	PC	PC:1.0	TRUE	Negative
	50	3852	PC 39:6|PC 17:0_22:6	PC	PC	PC:1.0	TRUE	Negative
	86	524	Cer 34:1;2O|Cer 18:1;2O/16:0	Cer_NS	Cer_NS	Cer_NS:1.0	TRUE	Negative
	107	2161	LPE 18:1	LPE	LPE	LPE:0.999	TRUE	Negative
	113	8335	SM 42:1;2O|SM 18:1;2O/24:0	SM	SM	SM:1.0	TRUE	Negative
	77	2284	LPE 22:6	LPE	PA	PA:0.134,PE_Cer:0.097,EtherLPE:0.083,EtherMGDG:0.068,HexCer_NDS:0.065,OxPE:0.052,EtherPE:0.052,PE:0.041,LPE:0.034,LPA:0.027,CL:0.027,PS:0.023,BileAcid:0.015,AHexCer:0.013,NAE:0.013,NAGly:0.012,PEtOH:0.012,EtherPG:0.01	FALSE	Negative
	77	7430	PI 40:6|PI 18:1_22:5	PI	PI	PI:1.0	TRUE	Negative
	82	5566	PE 40:5|PE 16:0_24:5	PE	PE	PE:1.0	TRUE	Negative
	22	7975	SM 28:1;2O|SM 18:1;2O/10:0	SM	SM	SM:1.0	TRUE	Negative
	101	1048	Cer 42:1;4O|Cer 18:0;3O/24:1;(2OH)	Cer_AP	Cer_AP	Cer_AP:0.993	TRUE	Negative
	2	3585	PC 37:4|PC 17:0_20:4	PC	PC	PC:1.0	TRUE	Negative
	121	6612	PG 32:1|PG 16:0_16:1	PG	PG	PG:0.999	TRUE	Negative
	2	1804	LPC 18:1	LPC	LPC	LPC:0.999	TRUE	Negative
	2	784	Cer 40:1;2O|Cer 18:1;2O/22:0	Cer_NS	Cer_NS	Cer_NS:1.0	TRUE	Negative
	18	4769	PE 32:1|PE 16:0_16:1	PE	PE	PE:1.0	TRUE	Negative
	48	8040	SM 34:1;2O|SM 18:1;2O/16:0	SM	SM	SM:1.0	TRUE	Negative
	22	5772	PE 44:4|PE 24:0_20:4	PE	PE	PE:1.0	TRUE	Negative
	14	1637	HexCer 43:0;2O	HexCer_NDS	HexCer_HDS	HexCer_HDS:0.332,HexCer_NS:0.152,BileAcid:0.052,AHexCer:0.044,HexCer_AP:0.034,HexCer_NDS:0.03,Cer_EOS:0.028,Cer_NS:0.011,NAE:0.01	FALSE	Negative
	91	1893	LPC 20:3	LPC	LPC	LPC:0.998	TRUE	Negative
	56	3596	PC 37:7;O|PC 22:6_15:1;O	OxPC	OxPC	OxPC:0.974,PC:0.016	TRUE	Negative
	107	6930	PI 34:2|PI 16:0_18:2	PI	PI	PI:1.0	TRUE	Negative
	6	1530	HexCer 34:0;4O|HexCer 18:0;3O/16:0;(2OH)	HexCer_AP	HexCer_AP	HexCer_AP:0.711,HexCer_NDS:0.158,EtherLPC:0.079,HexCer_HDS:0.011	TRUE	Negative
	52	8515	ST 24:1;O5;S	BASulfate	BASulfate	BASulfate:0.697,SHexCer:0.13,SSulfate:0.066,BileAcid:0.019	TRUE	Negative
	74	7442	PI 40:7|PI 18:1_22:6	PI	PI	PI:1.0	TRUE	Negative
	22	795	Cer 40:1;2O|Cer 18:1;2O/22:0	Cer_NS	Cer_NS	Cer_NS:1.0	TRUE	Negative
	56	1871	LPC 20:0	LPC	LPC	LPC:1.0	TRUE	Negative
	18	7434	PI 40:7|PI 18:1_22:6	PI	PI	PI:1.0	TRUE	Negative
	91	4574	PC O-38:5|PC O-18:1_20:4	EtherPC	EtherPC	EtherPC:1.0	TRUE	Negative
	105	2375	LPE O-18:1	EtherLPE	EtherLPE	EtherLPE:0.99	TRUE	Negative
	111	5210	PE 36:6|PE 14:0_22:6	PE	PE	PE:0.705,BileAcid:0.016,PG:0.011,LNAPE:0.011,CL:0.01	TRUE	Negative
	99	745	Cer 39:1;2O|Cer 15:1;2O/24:0	Cer_NS	Cer_NS	Cer_NS:0.995	TRUE	Negative
	48	8275	SM 41:2;2O|SM 14:2;2O/27:0	SM	SM	SM:1.0	TRUE	Negative
	60	7760	PS 38:4|PS 18:0_20:4	PS	PS	PS:1.0	TRUE	Negative
	97	681	Cer 36:2;2O|Cer 18:2;2O/18:0	Cer_NS	Cer_NS	Cer_NS:0.998	TRUE	Negative
	66	4047	PC 42:1|PC 24:0_18:1	PC	PC	PC:1.0	TRUE	Negative
	36	6546	PE-Cer 46:1;2O|PE-Cer 18:0;2O/28:1	PE_Cer	PE_Cer	PE_Cer:0.999	TRUE	Negative
	40	5513	PE 40:2|PE 18:1_22:1	PE	PE	PE:1.0	TRUE	Negative
	50	8532	ST 27:1;O;S	SSulfate	SSulfate	SSulfate:0.997	TRUE	Negative
	18	8380	SM 42:2;2O|SM 23:1;2O/19:1	SM	SM	SM:1.0	TRUE	Negative
	91	6346	PE P-40:1|PE P-18:0_22:1	EtherPE	EtherPE	EtherPE:1.0	TRUE	Negative
	56	5517	PE 40:2|PE 18:1_22:1	PE	PE	PE:1.0	TRUE	Negative
	99	2996	PC 32:3|PC 14:0_18:3	PC	PC	PC:1.0	TRUE	Negative
	40	4445	PC O-36:2|PC O-18:1_18:1	EtherPC	EtherPC	EtherPC:0.998	TRUE	Negative
	52	4862	PE 34:1|PE 16:0_18:1	PE	PE	PE:0.999	TRUE	Negative
	118	2344	LPE O-16:1	EtherLPE	EtherLPE	EtherLPE:0.995	TRUE	Negative
	60	201	CL 69:4|CL 16:1_17:1_18:1_18:1	CL	CL	CL:0.999	TRUE	Negative
	64	221	CL 70:4|CL 16:1_18:1_18:1_18:1	CL	CL	CL:1.0	TRUE	Negative
	89	281	CL 72:6|CL 18:1_18:1_18:2_18:2	CL	CL	CL:0.997	TRUE	Negative
	121	7448	PI 40:7|PI 18:1_22:6	PI	PI	PI:1.0	TRUE	Negative
	60	2705	MGDG 32:1|MGDG 16:0_16:1	MGDG	MGDG	MGDG:0.941,CL:0.036	TRUE	Negative
	99	2310	LPE 28:0	LPE	LPE	LPE:0.998	TRUE	Negative
	32	2514	LPI 16:0	LPI	LPI	LPI:0.997	TRUE	Negative
	97	2438	LPE-N (FA)33:1|LPE-N (FA 17:0)16:1	LNAPE	PE	PE:0.945,LNAPE:0.017	FALSE	Negative
	60	6582	PG 30:0|PG 14:0_16:0	PG	PG	PG:0.997	TRUE	Negative
	60	2519	LPI 16:0	LPI	LPI	LPI:0.997	TRUE	Negative
	48	6362	PE P-40:3|PE P-22:1_18:2	EtherPE	EtherPE	EtherPE:0.999	TRUE	Negative
	36	6069	PE O-42:1|PE O-14:1_28:0	EtherPE	EtherPE	EtherPE:0.986	TRUE	Negative
	99	2642	LPS 10:0	LPS	LPS	LPS:0.995	TRUE	Negative
	64	5501	PE 40:1|PE 18:0_22:1	PE	PE	PE:1.0	TRUE	Negative
	99	2632	LPI 28:1	LPI	LPI	LPI:0.993	TRUE	Negative
	36	5315	PE 38:3|PE 20:1_18:2	PE	PE	PE:1.0	TRUE	Negative
	52	1145	Cer 43:1;2O|Cer 17:1;2O/26:0	Cer_NS	Cer_NS	Cer_NS:1.0	TRUE	Negative
	70	5136	PE 36:4|PE 16:0_20:4	PE	PE	PE:1.0	TRUE	Negative
	86	6154	PE P-34:1|PE P-18:1_16:0	EtherPE	EtherPE	EtherPE:1.0	TRUE	Negative
	118	5803	PE 46:6|PE 24:0_22:6	PE	PE	PE:0.968	TRUE	Negative
	2	371	Cer 30:1;2O|Cer 15:1;2O/15:0	Cer_NS	Cer_NS	Cer_NS:0.635,EtherPI:0.172,Cer_NDS:0.075,BileAcid:0.02,FAHFA:0.019	TRUE	Negative
	89	3544	PC 36:5|PC 18:2_18:3	PC	PC	PC:1.0	TRUE	Negative
	50	5543	PE 40:4|PE 18:0_22:4	PE	PE	PE:1.0	TRUE	Negative
	6	6914	PI 34:2|PI 16:0_18:2	PI	PI	PI:1.0	TRUE	Negative
	56	2419	LPE O-22:0	EtherLPE	EtherLPE	EtherLPE:0.997	TRUE	Negative
	74	4140	PC 44:2|PC 26:0_18:2	PC	PC	PC:1.0	TRUE	Negative
	77	3252	PC 35:1|PC 17:0_18:1	PC	PC	PC:1.0	TRUE	Negative
	22	4376	PC O-34:2|PC O-16:0_18:2	EtherPC	EtherPC	EtherPC:1.0	TRUE	Negative
	36	5806	PE 48:1|PE 28:0_20:1	PE	PE	PE:1.0	TRUE	Negative
	86	5067	PE 36:2|PE 18:1_18:1	PE	PE	PE:1.0	TRUE	Negative
	56	3356	PC 36:2|PC 18:0_18:2	PC	PC	PC:1.0	TRUE	Negative
	64	3624	PC 38:2|PC 18:1_20:1	PC	PC	PC:1.0	TRUE	Negative
	70	2389	LPE O-18:2	EtherLPE	EtherLPE	EtherLPE:0.999	TRUE	Negative
	111	2878	PC 31:0|PC 15:0_16:0	PC	PC	PC:0.999	TRUE	Negative
	118	2128	LPE 18:0	LPE	LPE	LPE:0.999	TRUE	Negative
	118	654	Cer 36:1;2O|Cer 18:1;2O/18:0	Cer_NS	Cer_NS	Cer_NS:1.0	TRUE	Negative
	111	3661	PC 38:3|PC 18:0_20:3	PC	PC	PC:1.0	TRUE	Negative
	60	2531	LPI 16:1	LPI	LPI	LPI:0.995	TRUE	Negative
	46	5994	PE O-38:6|PE O-16:1_22:5	EtherPE	EtherPE	EtherPE:1.0	TRUE	Negative
	77	4328	PC O-32:2|PC O-16:1_16:1	EtherPC	EtherPC	EtherPC:1.0	TRUE	Negative
	22	6833	PG 44:12|PG 22:6_22:6	PG	PG	PG:1.0	TRUE	Negative
	10	7945	SHexCer 42:1;3O	SHexCer	EtherPE	EtherPE:0.674	FALSE	Negative
	10	6014	PE O-40:1|PE O-18:1_22:0	EtherPE	EtherPE	EtherPE:0.998	TRUE	Negative
	82	5593	PE 40:5|PE 18:1_22:4	PE	PE	PE:1.0	TRUE	Negative
	111	2376	LPE O-18:1	EtherLPE	EtherLPE	EtherLPE:0.993	TRUE	Negative
	99	1301	Cer 47:1;2O|Cer 19:1;2O/28:0	Cer_NS	Cer_NS	Cer_NS:0.805,Cer_NDS:0.106	TRUE	Negative
	64	7203	PI 38:3|PI 18:1_20:2	PI	PI	PI:1.0	TRUE	Negative
	107	8272	SM 41:1;2O|SM 18:1;2O/23:0	SM	SM	SM:1.0	TRUE	Negative
	52	2199	LPE 20:0	LPE	PC	PC:0.67,NAGly:0.04,EtherLPE:0.039,EtherPE:0.03,LPC:0.023,HexCer_NDS:0.016,OxPE:0.011	FALSE	Negative
	26	5077	PE 36:3|PE 16:0_20:3	PE	PE	PE:0.997	TRUE	Negative
	46	8570	ST 29:1;O;S	SSulfate	SSulfate	SSulfate:0.997	TRUE	Negative
	118	5720	PE 42:4|PE 18:0_24:4	PE	PE	PE:1.0	TRUE	Negative
	48	893	Cer 41:1;2O|Cer 18:1;2O/23:0	Cer_NS	Cer_NS	Cer_NS:1.0	TRUE	Negative
	60	4940	PE 34:3|PE 16:1_18:2	PE	PE	PE:1.0	TRUE	Negative
	10	350	CL 76:11|CL 18:1_18:2_20:4_20:4	CL	CL	CL:0.983	TRUE	Negative
	99	4235	PC O-29:1|PC O-15:1_14:0	EtherPC	EtherPC	EtherPC:0.997	TRUE	Negative
	2	7750	PS 38:4|PS 18:0_20:4	PS	PS	PS:1.0	TRUE	Negative
	52	8507	ST 24:1;O5	BileAcid	BileAcid	BileAcid:0.992	TRUE	Negative
	18	501	Cer 34:1;2O|Cer 18:1;2O/16:0	Cer_NS	Cer_NS	Cer_NS:0.977,Cer_NDS:0.011	TRUE	Negative
	26	3369	PC 36:2|PC 18:1_18:1	PC	PC	PC:1.0	TRUE	Negative
	77	6924	PI 34:2|PI 16:0_18:2	PI	PI	PI:1.0	TRUE	Negative
	46	8039	SM 34:1;2O|SM 18:1;2O/16:0	SM	SM	SM:1.0	TRUE	Negative
	78	6210	PE P-36:3|PE P-16:0_20:3	EtherPE	EtherPE	EtherPE:0.999	TRUE	Negative
	22	6683	PG 36:1|PG 18:0_18:1	PG	PG	PG:0.999	TRUE	Negative
	91	7659	PS 36:1|PS 18:0_18:1	PS	PS	PS:1.0	TRUE	Negative
	91	7262	PI 38:5|PI 18:0_20:5	PI	PI	PI:1.0	TRUE	Negative
	56	2907	PC 32:0|PC 16:0_16:0	PC	PC	PC:1.0	TRUE	Negative
	32	3278	PC 35:2|PC 17:1_18:1	PC	PC	PC:1.0	TRUE	Negative
	66	5483	PE 39:4|PE 19:0_20:4	PE	PE	PE:0.982	TRUE	Negative
	97	8542	ST 27:1;O;S	SSulfate	SSulfate	SSulfate:0.993	TRUE	Negative
	2	3921	PC 40:4|PC 20:1_20:3	PC	PC	PC:0.946	TRUE	Negative
	91	4682	PC O-42:6|PC O-20:0_22:6	EtherPC	EtherPC	EtherPC:1.0	TRUE	Negative
	99	4847	PE 34:0|PE 16:0_18:0	PE	PE	PE:0.999	TRUE	Negative
	26	7361	PI 40:4|PI 18:0_22:4	PI	PI	PI:0.992	TRUE	Negative
	97	1279	Cer 46:1;2O|Cer 18:0;2O/28:1	Cer_NDS	Cer_NDS	Cer_NDS:0.683,Cer_NS:0.11,Cer_AS:0.029,NAGly:0.021,EtherLPE:0.013,FAHFA:0.012	TRUE	Negative
	18	1681	LPC 14:0	LPC	LPC	LPC:0.999	TRUE	Negative
	60	8077	SM 34:2;2O|SM 14:2;2O/20:0	SM	SM	SM:0.999	TRUE	Negative
	54	2974	PC 32:2|PC 16:0_16:2	PC	PC	PC:1.0	TRUE	Negative
	36	1304	Cer 47:2;2O|Cer 19:0;2O/28:2	Cer_NDS	Cer_NDS	Cer_NDS:0.731,Cer_NS:0.249	TRUE	Negative
	2	57	BA 24:1;O4;T	BileAcid	BileAcid	BileAcid:0.987	TRUE	Negative
	2	5741	PE 42:7|PE 20:1_22:6	PE	PE	PE:1.0	TRUE	Negative
	99	717	Cer 38:1;2O|Cer 16:1;2O/22:0	Cer_NS	Cer_NS	Cer_NS:1.0	TRUE	Negative
	36	2312	LPE 28:1	LPE	LPE	LPE:0.999	TRUE	Negative
	86	1477	GD1b 34:1;2O	GD1b	GD1b	GD1b:0.909,GT1b:0.043,GD1a:0.01	TRUE	Negative
	101	2374	LPE O-18:1	EtherLPE	EtherLPE	EtherLPE:0.997	TRUE	Negative
	6	3844	PC 39:4|PC 19:0_20:4	PC	PC	PC:0.999	TRUE	Negative
	66	2532	LPI 16:1	LPI	LPI	LPI:0.994	TRUE	Negative
	95	1169	Cer 43:1;3O|Cer 17:1;2O/26:0;(2OH)	Cer_AS	Cer_AS	Cer_AS:0.992	TRUE	Negative
	40	8423	SM 43:2;2O	SM	SM	SM:0.998	TRUE	Negative
	6	2346	LPE O-18:0	EtherLPE	EtherLPE	EtherLPE:0.995	TRUE	Negative
	118	535	Cer 34:1;2O|Cer 18:1;2O/16:0	Cer_NS	Cer_NS	Cer_NS:1.0	TRUE	Negative
	18	2804	PC 29:0|PC 14:0_15:0	PC	PC	PC:1.0	TRUE	Negative
	97	6073	PE O-42:2|PE O-14:1_28:1	EtherPE	EtherPE	EtherPE:0.986,PE_Cer:0.012	TRUE	Negative
	60	7573	PMeOH 34:1|PMeOH 16:0_18:1	PMeOH	PMeOH	PMeOH:0.771,HBMP:0.052,PEtOH:0.033,EtherPE:0.028,OxPE:0.022	TRUE	Negative
	32	5090	PE 36:3|PE 18:1_18:2	PE	PE	PE:0.999	TRUE	Negative
	113	3837	PC 38:7|PC 16:1_22:6	PC	PC	PC:1.0	TRUE	Negative
	77	6436	PE P-42:6|PE P-20:0_22:6	EtherPE	EtherPE	EtherPE:0.979	TRUE	Negative
	50	5644	PE 40:7|PE 18:1_22:6	PE	PE	PE:1.0	TRUE	Negative
	113	7395	PI 40:5|PI 18:0_22:5	PI	PI	PI:0.999	TRUE	Negative
	18	102	BMP 38:6|BMP 16:0_22:6	PG	PG	PG:0.999	TRUE	Negative
	97	3236	PC 34:5|PC 14:0_20:5	PC	PC	PC:0.999	TRUE	Negative
	111	2850	PC 30:1|PC 14:0_16:1	PC	PC	PC:0.999	TRUE	Negative
	121	3668	PC 38:3|PC 18:1_20:2	PC	PC	PC:1.0	TRUE	Negative
	121	825	Cer 40:1;2O|Cer 18:1;2O/22:0	Cer_NS	Cer_NS	Cer_NS:1.0	TRUE	Negative
	70	90	BMP 36:3|BMP 18:1_18:2	PG	PG	PG:0.999	TRUE	Negative
	113	5475	PE 38:7|PE 16:1_22:6	PE	PE	PE:1.0	TRUE	Negative
	6	3953	PC 40:6|PC 18:0_22:6	PC	PC	PC:1.0	TRUE	Negative
	97	2637	LPI 30:2	LPI	LPI	LPI:0.997	TRUE	Negative
	77	5561	PE 40:4|PE 20:0_20:4	PE	PE	PE:1.0	TRUE	Negative
	70	8047	SM 34:1;2O|SM 18:1;2O/16:0	SM	SM	SM:1.0	TRUE	Negative
	74	4609	PC O-39:4|PC O-19:0_20:4	EtherPC	SM	SM:0.557,ASM:0.398,OxPC:0.027	FALSE	Negative
	78	6415	PE P-40:8|PE P-18:2_22:6	EtherPE	CL	CL:0.561,EtherPE:0.348,HBMP:0.039	FALSE	Negative
	26	6805	PG 40:6|PG 18:0_22:6	PG	PG	PG:0.993	TRUE	Negative
	36	3263	PC 35:2|PC 17:0_18:2	PC	PC	PC:1.0	TRUE	Negative
	36	2542	LPI 18:0	LPI	LPI	LPI:0.998	TRUE	Negative
	10	6976	PI 36:1|PI 18:0_18:1	PI	PI	PI:1.0	TRUE	Negative
	97	4329	PC O-32:2|PC O-16:1_16:1	EtherPC	EtherPC	EtherPC:0.997	TRUE	Negative
	56	8263	SM 41:1;2O|SM 18:1;2O/23:0	SM	SM	SM:0.999	TRUE	Negative
	111	2071	LPE 16:0	LPE	LPE	LPE:0.999	TRUE	Negative
	107	1922	LPC 20:5	LPC	LPC	LPC:0.999	TRUE	Negative
	56	6750	PG 36:4|PG 18:2_18:2	PG	PG	PG:0.992	TRUE	Negative
	77	2022	LPC O-24:1	EtherLPC	EtherLPC	EtherLPC:0.994	TRUE	Negative
	82	5104	PE 36:3|PE 18:1_18:2	PE	PE	PE:1.0	TRUE	Negative
	14	1032	Cer 42:1;3O|Cer 18:1;2O/24:0;(2OH)	Cer_AS	Cer_AS	Cer_AS:0.961,Cer_ADS:0.011	TRUE	Negative
	2	7823	PS 40:4|PS 18:0_22:4	PS	PS	PS:1.0	TRUE	Negative
	77	4610	PC O-39:4|PC O-19:0_20:4	EtherPC	SM	SM:0.557,ASM:0.398,OxPC:0.027	FALSE	Negative
	91	5696	PE 42:2|PE 18:1_24:1	PE	PE	PE:1.0	TRUE	Negative
	32	2001	LPC O-18:0	EtherLPC	EtherLPC	EtherLPC:0.99	TRUE	Negative
	99	3213	PC 34:4;O|PC 14:0_20:4;O	OxPC	OxPC	OxPC:0.574,EtherPI:0.399	TRUE	Negative
	66	862	Cer 41:0;2O|Cer 19:0;2O/22:0	Cer_NDS	Cer_NDS	Cer_NDS:0.982	TRUE	Negative
	74	6356	PE P-40:2|PE P-22:1_18:1	EtherPE	EtherPE	EtherPE:0.999	TRUE	Negative
	77	8242	SM 40:2;2O|SM 20:2;2O/20:0	SM	SM	SM:1.0	TRUE	Negative
	14	1231	Cer 44:1;3O|Cer 18:1;2O/26:0;(2OH)	Cer_AS	Cer_AS	Cer_AS:0.972	TRUE	Negative
	26	3957	PC 40:6|PC 18:0_22:6	PC	PC	PC:1.0	TRUE	Negative
	40	2981	PC 32:2|PC 16:1_16:1	PC	PC	PC:1.0	TRUE	Negative
	6	6995	PI 36:2|PI 18:0_18:2	PI	PI	PI:1.0	TRUE	Negative
	2	7665	PS 36:2|PS 18:0_18:2	PS	PS	PS:1.0	TRUE	Negative
	103	3362	PC 36:2|PC 18:0_18:2	PC	PC	PC:1.0	TRUE	Negative
	82	4284	PC O-32:0|PC O-16:0_16:0	EtherPC	EtherPC	EtherPC:1.0	TRUE	Negative
	97	558	Cer 34:2;2O|Cer 18:2;2O/16:0	Cer_NS	Cer_NS	Cer_NS:0.995	TRUE	Negative
	60	514	Cer 34:1;2O|Cer 18:1;2O/16:0	Cer_NS	Cer_NS	Cer_NS:1.0	TRUE	Negative
	74	291	CL 72:7|CL 18:1_18:2_18:2_18:2	CL	CL	CL:1.0	TRUE	Negative
	18	2481	LPG 18:2	LPG	LPG	LPG:0.996	TRUE	Negative
	2	921	Cer 41:2;2O|Cer 18:2;2O/23:0	Cer_NS	Cer_NS	Cer_NS:1.0	TRUE	Negative
	99	5082	PE 36:3|PE 16:0_20:3	PE	PE	PE:1.0	TRUE	Negative
	91	8135	SM 38:0;2O|SM 16:0;2O/22:0	SM	SM	SM:0.999	TRUE	Negative
	10	2723	MGDG O-32:1|MGDG O-14:0_18:1	EtherMGDG	EtherMGDG	EtherMGDG:0.429,PG:0.39,CL:0.106	TRUE	Negative
	99	5007	PE 36:1|PE 16:0_20:1	PE	PE	PE:1.0	TRUE	Negative
	18	1520	HBMP 52:3|HBMP 18:1/16:0_18:2	HBMP	HBMP	HBMP:0.993	TRUE	Negative
	118	7912	PS 44:9|PS 22:3_22:6	PS	PS	PS:1.0	TRUE	Negative
	91	4554	PC O-38:4|PC O-18:0_20:4	EtherPC	EtherPC	EtherPC:1.0	TRUE	Negative
	26	7647	PS 36:1|PS 18:0_18:1	PS	PS	PS:1.0	TRUE	Negative
	14	8013	SM 33:1;3O	SM	SM	SM:0.998	TRUE	Negative
	74	951	Cer 42:0;3O|Cer 18:0;3O/24:0	Cer_NP	Cer_NP	Cer_NP:0.998	TRUE	Negative
	91	6359	PE P-40:3|PE P-18:0_22:3	EtherPE	EtherPE	EtherPE:1.0	TRUE	Negative
	121	6252	PE P-37:4|PE P-17:0_20:4	EtherPE	EtherPE	EtherPE:0.997	TRUE	Negative
	121	2711	MGDG 34:1|MGDG 16:0_18:1	MGDG	MGDG	MGDG:0.944,FAHFA:0.038	TRUE	Negative
	74	3221	PC 34:4|PC 14:0_20:4	PC	PC	PC:1.0	TRUE	Negative
	14	625	Cer 36:1;2O|Cer 18:1;2O/18:0	Cer_NS	Cer_NS	Cer_NS:1.0	TRUE	Negative
	89	3107	PC 34:1|PC 16:0_18:1	PC	PC	PC:1.0	TRUE	Negative
	56	7122	PI 37:3|PI 17:0_20:3	PI	PI	PI:0.998	TRUE	Negative
	121	6005	PE O-39:6|PE O-17:1_22:5	EtherPE	EtherPE	EtherPE:0.852,PMeOH:0.029,NAE:0.011	TRUE	Negative
	99	1274	Cer 46:0;2O|Cer 18:0;2O/28:0	Cer_NDS	Cer_NDS	Cer_NDS:1.0	TRUE	Negative
	74	6989	PI 36:1|PI 18:0_18:1	PI	PI	PI:1.0	TRUE	Negative
	77	6119	PE P-32:0|PE P-16:0_16:0	EtherPE	EtherPE	EtherPE:1.0	TRUE	Negative
	77	2059	LPE 16:0	LPE	LPE	LPE:0.999	TRUE	Negative
	52	1435	FA 28:0;(2OH)	OxFA	OxFA	OxFA:0.998	TRUE	Negative
	91	557	Cer 34:2;2O|Cer 18:2;2O/16:0	Cer_NS	Cer_NS	Cer_NS:1.0	TRUE	Negative
	26	22	AHexCer 58:1;3O|AHexCer (O-16:0)20:1;2O/22:0;O	AHexCer	AHexCer	AHexCer:0.994	TRUE	Negative
	113	5747	PE 42:8|PE 20:2_22:6	PE	PE	PE:0.969	TRUE	Negative
	70	177	CL 68:3|CL 16:0_16:1_18:1_18:1	CL	CL	CL:1.0	TRUE	Negative
	121	1753	LPC 16:1	LPC	LPC	LPC:1.0	TRUE	Negative
	91	5333	PE 38:4|PE 16:0_22:4	PE	PE	PE:1.0	TRUE	Negative
	77	6447	PE P-44:4|PE P-24:0_20:4	EtherPE	EtherPE	EtherPE:0.998	TRUE	Negative
	46	2401	LPE O-20:0	EtherLPE	EtherLPE	EtherLPE:0.998	TRUE	Negative
	118	3338	PC 36:1|PC 18:0_18:1	PC	PC	PC:1.0	TRUE	Negative
	89	6678	PG 34:4|PG 16:1_18:3	PG	PG	PG:0.948	TRUE	Negative
	26	826	Cer 40:1;3O|Cer 18:1;2O/22:0;(2OH)	Cer_AS	Cer_AS	Cer_AS:0.531,PG:0.114,FAHFA:0.021,Cer_NDS:0.019,Cer_EOS:0.019,EtherLPE:0.018,Cer_NS:0.013,BileAcid:0.013,Cer_AP:0.012,AHexCer:0.01	TRUE	Negative
	22	5746	PE 42:8|PE 20:2_22:6	PE	PE	PE:0.999	TRUE	Negative
	26	7737	PS 38:3|PS 18:0_20:3	PS	PS	PS:1.0	TRUE	Negative
	2	211	CL 70:4|CL 16:0_18:1_18:1_18:2	CL	CL	CL:0.998	TRUE	Negative
	66	6034	PE O-40:5|PE O-16:1_24:4	EtherPE	EtherPE	EtherPE:1.0	TRUE	Negative
	118	2577	LPI 18:1	LPI	LPI	LPI:0.998	TRUE	Negative
	99	6525	PE-Cer 43:2;2O|PE-Cer 19:0;2O/24:2	PE_Cer	PE_Cer	PE_Cer:0.995	TRUE	Negative
	99	2972	PC 32:2|PC 14:0_18:2	PC	PC	PC:1.0	TRUE	Negative
	52	2714	MGDG O-30:1|MGDG O-16:1_14:0	EtherMGDG	EtherMGDG	EtherMGDG:0.823,PE:0.024	TRUE	Negative
	113	4053	PC 42:1|PC 24:0_18:1	PC	PC	PC:1.0	TRUE	Negative
	2	1617	HexCer 42:1;3O|HexCer 18:1;2O/24:0;O	HexCer_HS	HexCer_HS	HexCer_HS:0.98	TRUE	Negative
	10	2859	PC 31:0|PC 15:0_16:0	PC	PC	PC:1.0	TRUE	Negative
	77	8453	SM 44:1;2O|SM 18:1;2O/26:0	SM	SM	SM:1.0	TRUE	Negative
	46	5037	PE 36:2|PE 18:0_18:2	PE	PE	PE:1.0	TRUE	Negative
	48	5038	PE 36:2|PE 18:0_18:2	PE	PE	PE:1.0	TRUE	Negative
	52	6586	PG 30:0|PG 15:0_15:0	PG	PG	PG:0.971,PI:0.025	TRUE	Negative
	74	79	BMP 34:2|BMP 16:1_18:1	PG	PG	PG:0.999	TRUE	Negative
	56	7625	PS 34:2|PS 16:0_18:2	PS	PS	PS:0.974	TRUE	Negative
	22	3442	PC 36:4;2O|PC 16:0_20:4;2O	OxPC	OxPC	OxPC:0.837,PC:0.084,HBMP:0.012	TRUE	Negative
	118	8550	ST 27:1;O;S	SSulfate	SSulfate	SSulfate:0.997	TRUE	Negative
	111	1093	Cer 42:2;2O|Cer 18:1;2O/24:1	Cer_NS	Cer_NS	Cer_NS:1.0	TRUE	Negative
	121	3482	PC 36:4|PC 16:0_20:4	PC	PC	PC:1.0	TRUE	Negative
	60	6596	PG 32:0|PG 16:0_16:0	PG	PG	PG:1.0	TRUE	Negative
	97	969	Cer 42:1;2O|Cer 18:0;2O/24:1	Cer_NDS	Cer_NDS	Cer_NDS:0.411,Cer_NS:0.282,Cer_ADS:0.132,OxFA:0.023,SL:0.021,NAGly:0.017,Cer_AS:0.01	TRUE	Negative
	26	3086	PC 34:1|PC 16:0_18:1	PC	PC	PC:1.0	TRUE	Negative
	52	828	Cer 40:1;3O|Cer 18:1;2O/22:0;(2OH)	Cer_AS	Cer_NS	Cer_NS:0.61,Cer_AS:0.191,Cer_NP:0.064,Cer_ADS:0.041	FALSE	Negative
	99	6160	PE P-34:2|PE P-16:0_18:2	EtherPE	EtherPE	EtherPE:0.999	TRUE	Negative
	77	6185	PE P-36:0|PE P-20:0_16:0	EtherPE	EtherPE	EtherPE:0.999	TRUE	Negative
	52	1302	Cer 47:1;4O|Cer 17:0;2O/15:0;(3OH)(FA 15:0)	Cer_EBDS	Cer_EBDS	Cer_EBDS:0.958	TRUE	Negative
	2	8168	SM 39:1;2O|SM 18:1;2O/21:0	SM	SM	SM:1.0	TRUE	Negative
	44	7840	PS 40:5|PS 18:0_22:5	PS	PS	PS:1.0	TRUE	Negative
	56	2282	LPE 22:6	LPE	LPE	LPE:0.984,EtherPE:0.015	TRUE	Negative
	103	8394	SM 42:3;2O|SM 18:1;2O/24:2	SM	SM	SM:1.0	TRUE	Negative
	52	3144	PC 34:2|PC 16:0_18:2	PC	PC	PC:1.0	TRUE	Negative
	22	6798	PG 38:6|PG 18:2_20:4	PG	PG	PG:1.0	TRUE	Negative
	99	3129	PC 34:2;O|PC 16:0_18:2;O	OxPC	OxPC	OxPC:0.991	TRUE	Negative
	26	5443	PE 38:6|PE 16:0_22:6	PE	PE	PE:1.0	TRUE	Negative
	118	8461	SM 44:2;2O	SM	SM	SM:0.601,PC:0.219,ASM:0.016,EtherPC:0.015	TRUE	Negative
	32	1777	LPC 18:0	LPC	LPC	LPC:0.999	TRUE	Negative
	91	729	Cer 38:1;2O|Cer 18:1;2O/20:0	Cer_NS	Cer_NS	Cer_NS:1.0	TRUE	Negative
	10	4768	PE 32:1|PE 16:0_16:1	PE	PE	PE:1.0	TRUE	Negative
	46	46	BA 24:1;O3;T	BileAcid	BileAcid	BileAcid:0.991	TRUE	Negative
	60	6847	PI 30:0|PI 14:0_16:0	PI	PI	PI:0.963	TRUE	Negative
	91	4492	PC O-36:5|PC O-14:0_22:5	EtherPC	EtherPC	EtherPC:0.998	TRUE	Negative
	56	4549	PC O-38:4|PC O-18:0_20:4	EtherPC	EtherPC	EtherPC:0.997	TRUE	Negative
	105	1412	FA 24:1;(2OH)	OxFA	OxFA	OxFA:0.998	TRUE	Negative
	121	6697	PG 36:1|PG 18:0_18:1	PG	PG	PG:1.0	TRUE	Negative
	105	54	BA 24:1;O3;T	BileAcid	BileAcid	BileAcid:0.496,SHexCer:0.493	TRUE	Negative
	78	7368	PI 40:4|PI 18:0_22:4	PI	PI	PI:0.997	TRUE	Negative
	91	2081	LPE 16:1	LPE	LPE	LPE:0.999	TRUE	Negative
	105	8054	SM 34:1;2O|SM 18:1;2O/16:0	SM	SM	SM:1.0	TRUE	Negative
	66	4568	PC O-38:5|PC O-18:1_20:4	EtherPC	EtherPC	EtherPC:1.0	TRUE	Negative
	52	457	Cer 34:0;2O|Cer 18:0;2O/16:0	Cer_NDS	Cer_NDS	Cer_NDS:0.999	TRUE	Negative
	2	2928	PC 32:1|PC 16:0_16:1	PC	PC	PC:1.0	TRUE	Negative
	97	3986	PC 40:6|PC 18:1_22:5	PC	PC	PC:1.0	TRUE	Negative
	36	6508	PE-Cer 42:1;2O|PE-Cer 18:0;2O/24:1	PE_Cer	PE_Cer	PE_Cer:0.999	TRUE	Negative
	6	2511	LPI 16:0	LPI	LPI	LPI:0.997	TRUE	Negative
	77	8009	SM 33:1;2O|SM 17:1;2O/16:0	SM	SM	SM:1.0	TRUE	Negative
	101	1371	FA 18:0;(2OH)	OxFA	OxFA	OxFA:0.902,OxPE:0.011	TRUE	Negative
	60	190	CL 68:5|CL 16:1_16:1_18:1_18:2	CL	CL	CL:1.0	TRUE	Negative
	121	122	BMP 40:7|BMP 18:1_22:6	PG	PG	PG:0.999	TRUE	Negative
	40	3279	PC 35:2|PC 17:1_18:1	PC	PC	PC:1.0	TRUE	Negative
	22	6808	PG 40:7|PG 18:1_22:6	PG	PG	PG:0.997	TRUE	Negative
	14	5087	PE 36:3|PE 18:1_18:2	PE	PE	PE:1.0	TRUE	Negative
	32	6958	PI 35:1|PI 18:0_17:1	PI	PI	PI:0.978	TRUE	Negative
	2	7176	PI 38:3|PI 18:0_20:3	PI	PI	PI:1.0	TRUE	Negative
	97	6553	PE-Cer 47:0;2O|PE-Cer 19:0;2O/28:0	PE_Cer	PE_Cer	PE_Cer:0.999	TRUE	Negative
	99	3228	PC 34:4|PC 14:0_20:4	PC	PC	PC:1.0	TRUE	Negative
	89	5687	PE 42:2|PE 16:1_26:1	PE	PE	PE:1.0	TRUE	Negative
	91	3716	PC 38:4|PC 18:0_20:4	PC	PC	PC:1.0	TRUE	Negative
	40	8260	SM 41:1;2O|SM 18:1;2O/23:0	SM	SM	SM:1.0	TRUE	Negative
	118	4611	PC O-39:4|PC O-19:0_20:4	EtherPC	EtherPC	EtherPC:0.96,PC:0.024	TRUE	Negative
	105	7099	PI 36:5|PI 16:0_20:5	PI	PI	PI:1.0	TRUE	Negative
	97	2780	PC 26:1|PC 8:0_18:1	PC	PC	PC:0.997	TRUE	Negative
	111	4525	PC O-37:1|PC O-19:0_18:1	EtherPC	EtherPC	EtherPC:0.998	TRUE	Negative
	99	5834	PE 50:5|PE 30:1_20:4	PE	PE	PE:1.0	TRUE	Negative
	46	2418	LPE O-22:0	EtherLPE	EtherLPE	EtherLPE:0.966,PE_Cer:0.029	TRUE	Negative
	54	5418	PE 38:5|PE 18:1_20:4	PE	PE	PE:1.0	TRUE	Negative
	52	8503	ST 24:1;O4	BileAcid	BileAcid	BileAcid:0.859	TRUE	Negative
	22	6581	PG 30:0|PG 14:0_16:0	PG	PG	PG:0.999	TRUE	Negative
	32	6762	PG 38:2|PG 18:1_20:1	PG	PG	PG:0.978	TRUE	Negative
	105	1730	LPC 16:0	LPC	LPC	LPC:0.999	TRUE	Negative
	6	7399	PI 40:6|PI 18:0_22:6	PI	PI	PI:1.0	TRUE	Negative
	97	5496	PE 40:1|PE 10:0_30:1	PE	PE	PE:1.0	TRUE	Negative
	32	6727	PG 36:3|PG 18:1_18:2	PG	PG	PG:0.999	TRUE	Negative
	105	1826	LPC 18:1	LPC	LPC	LPC:0.997	TRUE	Negative
	52	7955	SL 32:0;O|SL 17:0;O/15:0	SL	SL	SL:0.994	TRUE	Negative
	118	5476	PE 38:7|PE 16:1_22:6	PE	PE	PE:1.0	TRUE	Negative
	60	5449	PE 38:6|PE 16:0_22:6	PE	PE	PE:1.0	TRUE	Negative
	103	3973	PC 40:6|PC 18:0_22:6	PC	PC	PC:1.0	TRUE	Negative
	121	2882	PC 31:0|PC 15:0_16:0	PC	PC	PC:1.0	TRUE	Negative
	2	239	CL 70:6|CL 16:1_18:1_18:2_18:2	CL	CL	CL:1.0	TRUE	Negative
	97	4489	PC O-36:4|PC O-16:1_20:3	EtherPC	EtherPC	EtherPC:1.0	TRUE	Negative
	22	5237	PE 37:4|PE 17:0_20:4	PE	PE	PE:1.0	TRUE	Negative
	97	5143	PE 36:4|PE 16:0_20:4	PE	PE	PE:1.0	TRUE	Negative
	18	3311	PC 36:1|PC 18:0_18:1	PC	PC	PC:1.0	TRUE	Negative
	52	4751	PE 32:0|PE 16:0_16:0	PE	PE	PE:0.999	TRUE	Negative
	36	6514	PE-Cer 42:2;2O|PE-Cer 18:0;2O/24:2	PE_Cer	PE_Cer	PE_Cer:0.996	TRUE	Negative
	99	3718	PC 38:4|PC 18:0_20:4	PC	PC	PC:1.0	TRUE	Negative
	105	5680	PE 42:1|PE 24:0_18:1	PE	PE	PE:0.996	TRUE	Negative
	91	5758	PE 44:1|PE 26:0_18:1	PE	PE	PE:1.0	TRUE	Negative
	74	438	Cer 33:1;2O|Cer 17:1;2O/16:0	Cer_NS	Cer_NS	Cer_NS:0.999	TRUE	Negative
	2	1615	HexCer 42:1;3O|HexCer 16:1;2O/26:0;O	HexCer_HS	HexCer_HS	HexCer_HS:0.95,HexCer_HDS:0.011,HexCer_NDS:0.011	TRUE	Negative
	66	2033	LPE 15:0	LPE	LPE	LPE:0.999	TRUE	Negative
	103	3205	PC 34:3|PC 16:1_18:2	PC	PC	PC:1.0	TRUE	Negative
	103	3495	PC 36:4|PC 18:2_18:2	PC	PC	PC:1.0	TRUE	Negative
	32	7981	SM 32:1;2O	SM	SM	SM:1.0	TRUE	Negative
	74	8064	SM 34:1;3O	SM	SM	SM:0.998	TRUE	Negative
	22	300	CL 72:8|CL 18:2_18:2_18:2_18:2	CL	CL	CL:0.999	TRUE	Negative
	60	6857	PI 32:0|PI 16:0_16:0	PI	PI	PI:1.0	TRUE	Negative
	74	6338	PE P-39:5|PE P-17:0_22:5	EtherPE	EtherPE	EtherPE:0.976	TRUE	Negative
	56	803	Cer 40:1;2O|Cer 18:1;2O/22:0	Cer_NS	Cer_NS	Cer_NS:1.0	TRUE	Negative
	121	2379	LPE O-18:1	EtherLPE	EtherLPE	EtherLPE:0.987,LPE:0.011	TRUE	Negative
	103	2184	LPE 18:2	LPE	LPE	LPE:0.991	TRUE	Negative
	46	4714	PE 29:0|PE 14:0_15:0	PE	PE	PE:0.545,Cer_EBDS:0.081,BileAcid:0.013,OxPI:0.012,EtherPI:0.011,LPI:0.01	TRUE	Negative
	78	5425	PE 38:5|PE 18:1_20:4	PE	PE	PE:1.0	TRUE	Negative
	10	4497	PC O-36:5|PC O-16:1_20:4	EtherPC	EtherPC	EtherPC:0.992	TRUE	Negative
	82	2915	PC 32:0|PC 16:0_16:0	PC	PC	PC:1.0	TRUE	Negative
	70	5355	PE 38:4|PE 18:0_20:4	PE	PE	PE:1.0	TRUE	Negative
	97	528	Cer 34:1;2O|Cer 18:1;2O/16:0	Cer_NS	Cer_NS	Cer_NS:1.0	TRUE	Negative
	97	7537	PI O-42:1|PI O-14:1_28:0	EtherPI	EtherPI	EtherPI:0.994	TRUE	Negative
	107	7100	PI 36:5|PI 16:0_20:5	PI	PI	PI:1.0	TRUE	Negative
	99	6516	PE-Cer 42:2;2O|PE-Cer 18:0;2O/24:2	PE_Cer	PE_Cer	PE_Cer:0.999	TRUE	Negative
	99	4423	PC O-34:5|PC O-16:2_18:3	EtherPC	EtherPC	EtherPC:1.0	TRUE	Negative
	101	1393	FA 23:0;(2OH)	OxFA	OxFA	OxFA:0.995	TRUE	Negative
	10	4135	PC 44:2|PC 18:1_26:1	PC	PC	PC:1.0	TRUE	Negative
	111	7312	PI 38:6|PI 16:0_22:6	PI	PI	PI:1.0	TRUE	Negative
	60	804	Cer 40:1;2O|Cer 18:1;2O/22:0	Cer_NS	Cer_NS	Cer_NS:1.0	TRUE	Negative
	101	2747	NAE 18:0	NAE	NAE	NAE:0.971,Cer_NP:0.017	TRUE	Negative
	91	4370	PC O-34:1|PC O-18:1_16:0	EtherPC	EtherPC	EtherPC:1.0	TRUE	Negative
	52	6224	PE P-36:4|PE P-16:0_20:4	EtherPE	EtherPE	EtherPE:1.0	TRUE	Negative
	97	7468	PI 46:2|PI 28:0_18:2	PI	PI	PI:0.999	TRUE	Negative
	77	1247	Cer 44:2;2O|Cer 18:1;2O/26:1	Cer_NS	Cer_NS	Cer_NS:1.0	TRUE	Negative
	101	469	Cer 34:0;2O|Cer 18:0;2O/16:0	Cer_NDS	Cer_NDS	Cer_NDS:0.998	TRUE	Negative
	66	7587	PS 32:0|PS 16:0_16:0	PS	PS	PS:0.998	TRUE	Negative
	14	6915	PI 34:2|PI 16:0_18:2	PI	PI	PI:1.0	TRUE	Negative
	52	150	CL 60:0|CL 15:0_15:0_15:0_15:0	CL	PMeOH	PMeOH:0.27,SHexCer:0.207,Cer_EBDS:0.08,BASulfate:0.046,OxPI:0.022,Cer_AP:0.021,PG:0.021,EtherPG:0.013,EtherMGDG:0.011	FALSE	Negative
	89	5106	PE 36:3|PE 18:1_18:2	PE	PE	PE:1.0	TRUE	Negative
	99	4796	PE 32:2|PE 14:0_18:2	PE	PE	PE:1.0	TRUE	Negative
	97	3433	PC 36:3|PC 18:1_18:2	PC	PC	PC:1.0	TRUE	Negative
	56	6797	PG 38:6|PG 18:1_20:5	PG	PG	PG:1.0	TRUE	Negative
	2	8314	SM 42:1;2O|SM 18:1;2O/24:0	SM	SM	SM:0.999	TRUE	Negative
	2	3830	PC 38:7|PC 16:1_22:6	PC	PC	PC:1.0	TRUE	Negative
	66	3528	PC 36:5|PC 16:1_20:4	PC	PC	PC:1.0	TRUE	Negative
	99	3272	PC 35:2|PC 17:0_18:2	PC	PC	PC:1.0	TRUE	Negative
	74	3251	PC 35:1|PC 17:0_18:1	PC	PC	PC:1.0	TRUE	Negative
	48	6216	PE P-36:3|PE P-18:1_18:2	EtherPE	EtherPE	EtherPE:0.998	TRUE	Negative
	101	2340	LPE O-16:1	EtherLPE	EtherLPE	EtherLPE:0.998	TRUE	Negative
	32	7492	PI O-36:3|PI O-16:0_20:3	EtherPI	EtherPI	EtherPI:0.992	TRUE	Negative
	99	1699	LPC 15:0	LPC	LPC	LPC:0.999	TRUE	Negative
	107	3407	PC 36:3|PC 16:0_20:3	PC	PC	PC:1.0	TRUE	Negative
	10	1666	HexCer 44:2;2O|HexCer 20:2;2O/24:0	HexCer_NS	HexCer_NS	HexCer_NS:0.988	TRUE	Negative
	6	7378	PI 40:5|PI 18:0_22:5	PI	PI	PI:1.0	TRUE	Negative
	52	2756	NAGly 32:1;2O|NAGly 17:0;O(FA 15:0)	NAGly	NAGly	NAGly:0.88,PE:0.045,EtherPI:0.016	TRUE	Negative
	77	6106	PE O-44:7|PE O-24:2_20:5	EtherPE	EtherPE	EtherPE:0.999	TRUE	Negative
	91	4031	PC 42:0|PC 16:0_26:0	PC	PC	PC:1.0	TRUE	Negative
	52	1073	Cer 42:2;2O|Cer 18:1;2O/24:1	Cer_NS	Cer_NS	Cer_NS:0.999	TRUE	Negative
	50	2904	PC 32:0|PC 16:0_16:0	PC	PC	PC:1.0	TRUE	Negative
	14	1181	Cer 43:2;2O|Cer 17:1;2O/26:1	Cer_NS	Cer_NS	Cer_NS:1.0	TRUE	Negative
	50	3542	PC 36:5|PC 18:2_18:3	PC	PC	PC:1.0	TRUE	Negative
	118	8375	SM 42:2;2O|SM 18:1;2O/24:1	SM	SM	SM:1.0	TRUE	Negative
	14	2744	NAE 18:0	NAE	NAE	NAE:0.986	TRUE	Negative
	2	7734	PS 38:3|PS 18:0_20:3	PS	PS	PS:1.0	TRUE	Negative
	52	512	Cer 34:1;2O|Cer 18:1;2O/16:0	Cer_NS	Cer_NS	Cer_NS:1.0	TRUE	Negative
	74	7249	PI 38:4|PI 18:1_20:3	PI	PI	PI:1.0	TRUE	Negative
	10	321	CL 74:7|CL 18:1_18:1_18:1_20:4	CL	CL	CL:0.993	TRUE	Negative
	46	7299	PI 38:6|PI 16:0_22:6	PI	PI	PI:0.997	TRUE	Negative
	46	1711	LPC 16:0	LPC	LPC	LPC:0.999	TRUE	Negative
	18	3020	PC 33:2|PC 15:0_18:2	PC	PC	PC:0.999	TRUE	Negative
	118	368	CL 78:7|CL 18:0_18:0_22:3_20:4	CL	PE	PE:0.997	FALSE	Negative
	36	924	Cer 41:2;2O|Cer 18:2;2O/23:0	Cer_NS	Cer_NS	Cer_NS:0.999	TRUE	Negative
	18	2490	LPG 20:4	LPG	LPG	LPG:0.994	TRUE	Negative
	91	8473	SM 44:3;2O|SM 18:1;2O/26:2	SM	SM	SM:0.98	TRUE	Negative
	70	6859	PI 32:0|PI 16:0_16:0	PI	PI	PI:1.0	TRUE	Negative
	103	7418	PI 40:6|PI 18:0_22:6	PI	PI	PI:1.0	TRUE	Negative
	91	8023	SM 34:0;2O|SM 18:0;2O/16:0	SM	SM	SM:1.0	TRUE	Negative
	74	1023	Cer 42:1;3O|Cer 18:0;3O/24:1	Cer_NP	Cer_NP	Cer_NP:0.99	TRUE	Negative
	50	4929	PE 34:3|PE 16:0_18:3	PE	PE	PE:1.0	TRUE	Negative
	56	5722	PE 42:4|PE 22:0_20:4	PE	PE	PE:0.999	TRUE	Negative
	91	8540	ST 27:1;O;S	SSulfate	SSulfate	SSulfate:0.992	TRUE	Negative
	14	790	Cer 40:1;2O|Cer 18:1;2O/22:0	Cer_NS	Cer_NS	Cer_NS:0.998	TRUE	Negative
	99	5263	PE 38:1|PE 18:0_20:1	PE	PE	PE:0.719,OxPE:0.052,CL:0.017	TRUE	Negative
	78	2950	PC 32:1|PC 16:0_16:1	PC	PC	PC:1.0	TRUE	Negative
	36	2639	LPS 10:0	LPS	LPS	LPS:0.997	TRUE	Negative
	111	7801	PS 38:6|PS 16:0_22:6	PS	PS	PS:0.999	TRUE	Negative
	89	2154	LPE 18:1	LPE	LPE	LPE:0.999	TRUE	Negative
	60	4335	PC O-33:0|PC O-16:0_17:0	EtherPC	EtherPC	EtherPC:1.0	TRUE	Negative
	32	2541	LPI 18:0	LPI	LPI	LPI:0.998	TRUE	Negative
	74	6366	PE P-40:4|PE P-18:0_22:4	EtherPE	EtherPE	EtherPE:1.0	TRUE	Negative
	60	437	Cer 33:1;2O|Cer 17:1;2O/16:0	Cer_NS	Cer_NS	Cer_NS:1.0	TRUE	Negative
	2	7243	PI 38:4|PI 18:1_20:3	PI	PI	PI:1.0	TRUE	Negative
	97	1822	LPC 18:1	LPC	LPC	LPC:0.999	TRUE	Negative
	50	7207	PI 38:4;3O|PI 18:0_20:4;3O	OxPI	OxFA	OxFA:0.481,OxPI:0.09,EtherMGDG:0.047,PI:0.041,NAGly:0.032,Cer_EOS:0.024,AHexCer:0.014,OxPE:0.013,LPC:0.011	FALSE	Negative
	6	1737	LPC 16:1	LPC	LPC	LPC:1.0	TRUE	Negative
	101	5925	PE O-36:3|PE O-18:2_18:1	EtherPE	EtherPE	EtherPE:0.999	TRUE	Negative
	74	5677	PE 42:1|PE 24:0_18:1	PE	PE	PE:1.0	TRUE	Negative
	121	7583	PS 30:0|PS 14:0_16:0	PS	PS	PS:0.997	TRUE	Negative
	89	2477	LPG 18:1	LPG	LPG	LPG:0.996	TRUE	Negative
	66	1121	Cer 42:3;2O|Cer 18:2;2O/24:1	Cer_NS	Cer_NS	Cer_NS:1.0	TRUE	Negative
	77	4603	PC O-38:7|PC O-16:1_22:6	EtherPC	EtherPC	EtherPC:1.0	TRUE	Negative
	113	1850	LPC 18:2	LPC	LPC	LPC:1.0	TRUE	Negative
	22	4559	PC O-38:5|PC O-16:0_22:5	EtherPC	EtherPC	EtherPC:1.0	TRUE	Negative
	91	8000	SM 32:2;2O|SM 16:2;2O/16:0	SM	SM	SM:0.999	TRUE	Negative
	74	8218	SM 40:1;3O	SM	SM	SM:0.995	TRUE	Negative
	22	5600	PE 40:6|PE 18:0_22:6	PE	PE	PE:1.0	TRUE	Negative
	78	7887	PS 40:7|PS 18:1_22:6	PS	PS	PS:0.986,CL:0.013	TRUE	Negative
	66	3947	PC 40:5|PC 18:1_22:4	PC	PC	PC:1.0	TRUE	Negative
	121	4727	PE 30:0|PE 14:0_16:0	PE	PE	PE:0.922,SHexCer:0.053	TRUE	Negative
	64	5400	PE 38:5|PE 18:0_20:5	PE	PE	PE:1.0	TRUE	Negative
	86	1085	Cer 42:2;2O|Cer 18:1;2O/24:1	Cer_NS	Cer_NS	Cer_NS:1.0	TRUE	Negative
	14	1131	Cer 43:0;2O|Cer 17:0;2O/26:0	Cer_NDS	Cer_NDS	Cer_NDS:0.998	TRUE	Negative
	105	3974	PC 40:6|PC 18:0_22:6	PC	PC	PC:0.994	TRUE	Negative
	118	4291	PC O-32:0|PC O-16:0_16:0	EtherPC	EtherPC	EtherPC:0.999	TRUE	Negative
	103	2287	LPE 22:6	LPE	LPE	LPE:0.803,PE_Cer:0.192	TRUE	Negative
	22	2098	LPE 18:0	LPE	LPE	LPE:0.999	TRUE	Negative
	121	6387	PE P-40:5|PE P-18:0_22:5	EtherPE	EtherPE	EtherPE:0.999	TRUE	Negative
	50	8150	SM 38:1;2O|SM 18:1;2O/20:0	SM	SM	SM:1.0	TRUE	Negative
	118	6821	PG 42:10|PG 20:4_22:6	PG	PG	PG:0.991	TRUE	Negative
	26	4123	PC 44:12|PC 22:6_22:6	PC	PC	PC:1.0	TRUE	Negative
	22	4499	PC O-36:5|PC O-16:1_20:4	EtherPC	EtherPC	EtherPC:1.0	TRUE	Negative
	60	7512	PI O-38:5|PI O-18:1_20:4	EtherPI	EtherPI	EtherPI:0.959	TRUE	Negative
	121	6967	PI 35:2|PI 17:1_18:1	PI	PI	PI:1.0	TRUE	Negative
	52	6687	PG 36:1|PG 18:0_18:1	PG	PG	PG:1.0	TRUE	Negative
	86	3971	PC 40:6|PC 18:0_22:6	PC	PC	PC:1.0	TRUE	Negative
	74	6263	PE P-38:2|PE P-20:0_18:2	EtherPE	EtherPE	EtherPE:1.0	TRUE	Negative
	99	1857	LPC 18:3	LPC	LPC	LPC:1.0	TRUE	Negative
	66	191	CL 68:5|CL 16:1_16:1_18:1_18:2	CL	CL	CL:1.0	TRUE	Negative
	82	6153	PE P-34:1|PE P-18:1_16:0	EtherPE	EtherPE	EtherPE:1.0	TRUE	Negative
	54	3758	PC 38:5|PC 18:1_20:4	PC	PC	PC:1.0	TRUE	Negative
	97	5659	PE 41:1|PE 28:0_13:1	PE	PE	PE:0.999	TRUE	Negative
	91	2424	LPE O-22:1	EtherLPE	EtherLPE	EtherLPE:0.999	TRUE	Negative
	66	7441	PI 40:7|PI 18:1_22:6	PI	PI	PI:0.999	TRUE	Negative
	18	7857	PS 40:6|PS 18:0_22:6	PS	PS	PS:1.0	TRUE	Negative
	91	4560	PC O-38:5|PC O-16:0_22:5	EtherPC	EtherPC	EtherPC:1.0	TRUE	Negative
	2	3389	PC 36:3;2O|PC 18:0_18:3;2O	OxPC	OxPC	OxPC:0.876,SM:0.104	TRUE	Negative
	6	2131	LPE 18:1	LPE	LPE	LPE:0.999	TRUE	Negative
	74	2912	PC 32:0|PC 16:0_16:0	PC	PC	PC:1.0	TRUE	Negative
	105	2240	LPE 20:4	LPE	LPE	LPE:0.998	TRUE	Negative
	40	5126	PE 36:4|PE 16:0_20:4	PE	PE	PE:1.0	TRUE	Negative
	22	5154	PE 36:4|PE 18:2_18:2	PE	PE	PE:1.0	TRUE	Negative
	26	2707	MGDG 34:0|MGDG 16:0_18:0	MGDG	MGDG	MGDG:0.981	TRUE	Negative
	74	7366	PI 40:4|PI 18:0_22:4	PI	PI	PI:1.0	TRUE	Negative
	77	5526	PE 40:2|PE 22:0_18:2	PE	PE	PE:0.995	TRUE	Negative
	10	7931	SHexCer 36:0;2O	SHexCer	SHexCer	SHexCer:0.979	TRUE	Negative
	111	7082	PI 36:4|PI 16:0_20:4	PI	PI	PI:1.0	TRUE	Negative
	46	3813	PC 38:6|PC 18:2_20:4	PC	PC	PC:1.0	TRUE	Negative
	77	7355	PI 40:3|PI 18:0_22:3	PI	PI	PI:1.0	TRUE	Negative
	56	950	Cer 42:0;3O|Cer 18:0;3O/24:0	Cer_NP	Cer_NP	Cer_NP:0.998	TRUE	Negative
	113	4587	PC O-38:6|PC O-16:0_22:6	EtherPC	EtherPC	EtherPC:1.0	TRUE	Negative
	46	1758	LPC 17:0	LPC	LPC	LPC:1.0	TRUE	Negative
	6	6024	PE O-40:4|PE O-18:0_22:4	EtherPE	EtherPE	EtherPE:0.998	TRUE	Negative
	107	7311	PI 38:6|PI 16:0_22:6	PI	PI	PI:0.985	TRUE	Negative
	121	7202	PI 38:3|PI 18:0_20:3	PI	PI	PI:1.0	TRUE	Negative
	97	3029	PC 33:2|PC 15:0_18:2	PC	PC	PC:1.0	TRUE	Negative
	121	4417	PC O-34:3|PC O-16:1_18:2	EtherPC	EtherPC	EtherPC:1.0	TRUE	Negative
	22	984	Cer 42:1;2O|Cer 18:1;2O/24:0	Cer_NS	Cer_NS	Cer_NS:0.999	TRUE	Negative
	10	7058	PI 36:4|PI 16:0_20:4	PI	PI	PI:1.0	TRUE	Negative
	66	897	Cer 41:1;2O|Cer 18:1;2O/23:0	Cer_NS	Cer_NS	Cer_NS:0.999	TRUE	Negative
	22	4035	PC 42:10|PC 20:4_22:6	PC	PC	PC:1.0	TRUE	Negative
	2	492	Cer 34:1;2O|Cer 18:1;2O/16:0	Cer_NS	Cer_NS	Cer_NS:1.0	TRUE	Negative
	40	5968	PE O-38:2|PE O-20:1_18:1	EtherPE	EtherPE	EtherPE:1.0	TRUE	Negative
	105	3363	PC 36:2|PC 18:0_18:2	PC	PC	PC:1.0	TRUE	Negative
	64	7374	PI 40:4|PI 18:1_22:3	PI	PI	PI:0.991	TRUE	Negative
	40	3090	PC 34:1|PC 16:0_18:1	PC	PC	PC:1.0	TRUE	Negative
	111	6645	PG 34:1|PG 16:0_18:1	PG	PG	PG:1.0	TRUE	Negative
	77	1000	Cer 42:1;2O|Cer 18:1;2O/24:0	Cer_NS	Cer_NS	Cer_NS:0.999	TRUE	Negative
	97	527	Cer 34:1;2O|Cer 18:1;2O/16:0	Cer_NS	Cer_NS	Cer_NS:0.935,SL:0.013	TRUE	Negative
	121	4064	PC 42:2|PC 18:1_24:1	PC	PC	PC:1.0	TRUE	Negative
	121	2017	LPC O-18:1	EtherLPC	EtherLPC	EtherLPC:0.994	TRUE	Negative
	22	6604	PG 32:1|PG 14:0_18:1	PG	PG	PG:0.999	TRUE	Negative
	121	1096	Cer 42:2;2O|Cer 18:1;2O/24:1	Cer_NS	Cer_NS	Cer_NS:0.999	TRUE	Negative
	97	6537	PE-Cer 45:0;2O|PE-Cer 19:0;2O/26:0	PE_Cer	PE_Cer	PE_Cer:0.999	TRUE	Negative
	32	4856	PE 34:1|PE 16:0_18:1	PE	PE	PE:0.999	TRUE	Negative
	121	6405	PE P-40:6|PE P-18:1_22:5	EtherPE	EtherPE	EtherPE:0.997	TRUE	Negative
	101	3719	PC 38:4|PC 18:0_20:4	PC	PC	PC:0.999	TRUE	Negative
	121	8155	SM 38:1;2O|SM 18:1;2O/20:0	SM	SM	SM:0.992	TRUE	Negative
	121	4952	PE 34:3|PE 16:1_18:2	PE	PE	PE:1.0	TRUE	Negative
	88	4540	PC O-38:2|PC O-20:0_18:2	EtherPC	EtherPC	EtherPC:0.996	TRUE	Negative
	91	2393	LPE O-18:2	EtherLPE	EtherLPE	EtherLPE:0.999	TRUE	Negative
	10	6067	PE O-41:2|PE O-18:1_23:1	EtherPE	EtherPE	EtherPE:1.0	TRUE	Negative
	54	5544	PE 40:4|PE 18:0_22:4	PE	PE	PE:0.995	TRUE	Negative
	22	4122	PC 44:12|PC 22:6_22:6	PC	PC	PC:1.0	TRUE	Negative
	2	3735	PC 38:5|PC 16:0_22:5	PC	PC	PC:1.0	TRUE	Negative
	89	909	Cer 41:1;3O|Cer 17:1;2O/24:0;(2OH)	Cer_AS	Cer_AS	Cer_AS:0.924,BileAcid:0.01	TRUE	Negative
	36	550	Cer 34:2;2O|Cer 18:2;2O/16:0	Cer_NS	Cer_NS	Cer_NS:1.0	TRUE	Negative
	91	5552	PE 40:4|PE 18:0_22:4	PE	PE	PE:1.0	TRUE	Negative
	105	3799	PC 38:6|PC 16:0_22:6	PC	PC	PC:1.0	TRUE	Negative
	32	7648	PS 36:1|PS 18:0_18:1	PS	PS	PS:1.0	TRUE	Negative
	2	8444	SM 44:1;2O	SM	SM	SM:0.999	TRUE	Negative
	40	4984	PE 35:2|PE 17:1_18:1	PE	PE	PE:1.0	TRUE	Negative
	52	7947	SHexCer 42:2;2O	SHexCer	SHexCer	SHexCer:0.978	TRUE	Negative
	77	3654	PC 38:3|PC 18:0_20:3	PC	PC	PC:1.0	TRUE	Negative
	22	5642	PE 40:7|PE 18:1_22:6	PE	PE	PE:1.0	TRUE	Negative
	48	8261	SM 41:1;2O|SM 18:1;2O/23:0	SM	SM	SM:1.0	TRUE	Negative
	78	3104	PC 34:1|PC 16:0_18:1	PC	PC	PC:1.0	TRUE	Negative
	56	2471	LPG 18:1	LPG	LPG	LPG:0.992	TRUE	Negative
	97	6467	PE-Cer 32:0;2O|PE-Cer 18:0;2O/14:0	PE_Cer	PE_Cer	PE_Cer:1.0	TRUE	Negative
	118	2667	LPS 18:0	LPS	LPS	LPS:0.996	TRUE	Negative
	32	3699	PC 38:4|PC 18:0_20:4	PC	PC	PC:1.0	TRUE	Negative
	36	7155	PI 38:0|PI 10:0_28:0	PI	PI	PI:1.0	TRUE	Negative
	18	6190	PE P-36:2|PE P-18:0_18:2	EtherPE	EtherPE	EtherPE:1.0	TRUE	Negative
	10	7626	PS 34:2|PS 16:1_18:1	PS	PS	PS:0.999	TRUE	Negative
	14	1833	LPC 18:2	LPC	LPC	LPC:0.988	TRUE	Negative
	121	248	CL 70:6|CL 16:1_18:1_18:2_18:2	CL	CL	CL:1.0	TRUE	Negative
	121	8290	SM 41:3;2O	SM	SM	SM:0.999	TRUE	Negative
	121	4353	PC O-34:0|PC O-18:0_16:0	EtherPC	EtherPC	EtherPC:1.0	TRUE	Negative
	10	5502	PE 40:1|PE 22:0_18:1	PE	PE	PE:1.0	TRUE	Negative
	70	7793	PS 38:6|PS 16:0_22:6	PS	PS	PS:1.0	TRUE	Negative
	2	1771	LPC 18:0	LPC	LPC	LPC:0.999	TRUE	Negative
	36	4589	PC O-38:6|PC O-16:1_22:5	EtherPC	EtherPC	EtherPC:0.994	TRUE	Negative
	97	6547	PE-Cer 46:1;2O|PE-Cer 18:0;2O/28:1	PE_Cer	PE_Cer	PE_Cer:0.975,PE:0.024	TRUE	Negative
	89	292	CL 72:7|CL 18:1_18:2_18:2_18:2	CL	CL	CL:0.932	TRUE	Negative
	103	5293	PE 38:2|PE 20:0_18:2	PE	PE	PE:1.0	TRUE	Negative
	6	5597	PE 40:6|PE 18:0_22:6	PE	PE	PE:1.0	TRUE	Negative
	22	1497	GM3 38:2;2O	GM3	GM3	GM3:0.103,OxFA:0.099,BileAcid:0.027,SSulfate:0.024,GD1b:0.021,GD3:0.019,LPI:0.019,LPS:0.019,LPG:0.019,EtherLPC:0.018,EtherLPG:0.018,Cer_BS:0.018,MGDG:0.018,EtherPS:0.016,OxPS:0.016,GPNAE:0.016,EtherLPE:0.016,LPC:0.016,EtherPI:0.015,LPA:0.015,AHexCer:0.015,NAGlySer:0.015,LPE:0.015,AHexSIS:0.015,Cer_ADS:0.015,HexCer_AP:0.014,Cer_NP:0.014,HexCer_NDS:0.014,PEtOH:0.013,NAE:0.013,NAGly:0.013,EtherPG:0.…	TRUE	Negative
	60	4298	PC O-32:1|PC O-16:0_16:1	EtherPC	EtherPC	EtherPC:0.999	TRUE	Negative
	103	7051	PI 36:3|PI 18:1_18:2	PI	PI	PI:1.0	TRUE	Negative
	44	3091	PC 34:1|PC 16:0_18:1	PC	PC	PC:1.0	TRUE	Negative
	99	6230	PE P-36:4|PE P-16:0_20:4	EtherPE	EtherPE	EtherPE:1.0	TRUE	Negative
	121	5785	PE 44:5|PE 24:1_20:4	PE	PE	PE:0.937,EtherLPE:0.019	TRUE	Negative
	91	953	Cer 42:0;3O|Cer 18:0;3O/24:0	Cer_NP	Cer_NP	Cer_NP:0.994	TRUE	Negative
	91	273	CL 72:5|CL 18:1_18:1_18:1_18:2	CL	CL	CL:0.998	TRUE	Negative
	97	1747	LPC 16:1	LPC	LPC	LPC:0.999	TRUE	Negative
	56	3402	PC 36:3|PC 16:0_20:3	PC	PC	PC:1.0	TRUE	Negative
	103	5111	PE 36:3|PE 18:1_18:2	PE	PE	PE:1.0	TRUE	Negative
	105	3721	PC 38:4|PC 18:0_20:4	PC	PC	PC:1.0	TRUE	Negative
	99	5435	PE 38:5|PE 18:2_20:3	PE	PE	PE:1.0	TRUE	Negative
	107	69	BA 24:1;O4;T	BileAcid	BileAcid	BileAcid:0.986	TRUE	Negative
	97	3301	PC 35:4|PC 17:1_18:3	PC	PC	PC:0.999	TRUE	Negative
	101	1313	Cer 48:1;4O|Cer 17:0;2O/16:0;(3OH)(FA 15:0)	Cer_EBDS	Cer_EBDS	Cer_EBDS:0.979	TRUE	Negative
	46	7183	PI 38:3|PI 18:0_20:3	PI	PI	PI:1.0	TRUE	Negative
	26	2513	LPI 16:0	LPI	LPI	LPI:0.488,DLCL:0.318,LNAPE:0.033,PA:0.032,EtherPG:0.017,EtherPI:0.014	TRUE	Negative
	52	1345	DLCL 36:0|DLCL 18:0_18:0	DLCL	FAHFA	FAHFA:0.111,OxPS:0.059,PA:0.053,PG:0.046,EtherLPE:0.039,LNAPE:0.035,SSulfate:0.028,EtherPG:0.026,PS:0.023,LPA:0.022,OxPE:0.017,LPG:0.017,LPI:0.016,EtherLPG:0.015,DLCL:0.015,GD1b:0.015,LPS:0.014,EtherLPC:0.014,GD3:0.014,GPNAE:0.013,Cer_BS:0.013,MGDG:0.013,CL:0.013,EtherPS:0.012,ASM:0.012,OxPI:0.012,LPC:0.012,EtherPI:0.011,AHexCer:0.011,BileAcid:0.011,LPE:0.011,AHexSIS:0.011,Cer_ADS:0.011,HexCer_AP…	FALSE	Negative
	6	5992	PE O-38:6|PE O-16:1_22:5	EtherPE	EtherPE	EtherPE:1.0	TRUE	Negative
	36	630	Cer 36:1;2O|Cer 18:1;2O/18:0	Cer_NS	Cer_NS	Cer_NS:1.0	TRUE	Negative
	46	510	Cer 34:1;2O|Cer 18:1;2O/16:0	Cer_NS	Cer_NS	Cer_NS:1.0	TRUE	Negative
	91	8490	SM 56:3;3O|SM 40:2;2O(FA 16:0)	ASM	ASM	ASM:0.968,OxPC:0.016	TRUE	Negative
	40	3566	PC 37:2|PC 18:1_19:1	PC	PC	PC:1.0	TRUE	Negative
	48	6430	PE P-42:5|PE P-22:1_20:4	EtherPE	EtherPE	EtherPE:0.997	TRUE	Negative
	101	1352	DLCL 36:3|DLCL 18:1_18:2	DLCL	DLCL	DLCL:0.767,LPA:0.034,FAHFA:0.024,PA:0.015,PG:0.015,EtherLPE:0.014	TRUE	Negative
	52	6749	PG 36:4|PG 18:2_18:2	PG	PG	PG:0.998	TRUE	Negative
	50	1587	HexCer 41:1;2O|HexCer 18:1;2O/23:0	HexCer_NS	HexCer_NS	HexCer_NS:0.992	TRUE	Negative
	97	6529	PE-Cer 44:1;2O|PE-Cer 18:0;2O/26:1	PE_Cer	PE_Cer	PE_Cer:0.999	TRUE	Negative
	97	8190	SM 40:1;2O|SM 16:0;2O/24:1	SM	SM	SM:1.0	TRUE	Negative
	74	4570	PC O-38:5|PC O-18:1_20:4	EtherPC	EtherPC	EtherPC:0.999	TRUE	Negative
	77	1843	LPC 18:2	LPC	LPC	LPC:0.999	TRUE	Negative
	60	2109	LPE 18:0	LPE	LPE	LPE:0.999	TRUE	Negative
	50	5499	PE 40:1|PE 18:0_22:1	PE	PE	PE:0.956	TRUE	Negative
	70	7412	PI 40:6|PI 18:0_22:6	PI	PI	PI:1.0	TRUE	Negative
	89	4821	PE 33:1|PE 16:0_17:1	PE	PE	PE:0.998	TRUE	Negative
	22	695	Cer 37:1;2O|Cer 18:1;2O/19:0	Cer_NS	Cer_NS	Cer_NS:0.999	TRUE	Negative
	44	4388	PC O-34:2|PC O-16:1_18:1	EtherPC	EtherPC	EtherPC:0.998	TRUE	Negative
	99	4212	PC 52:4|PC 32:1_20:3	PC	PC	PC:0.978	TRUE	Negative
	91	320	CL 74:6|CL 18:1_18:1_18:1_20:3	CL	CL	CL:0.999	TRUE	Negative
	74	6194	PE P-36:2|PE P-18:0_18:2	EtherPE	EtherPE	EtherPE:0.999	TRUE	Negative
	99	4761	PE 32:0|PE 16:0_16:0	PE	PE	PE:0.999	TRUE	Negative
	77	7928	SHexCer 34:1;2O	SHexCer	SHexCer	SHexCer:0.978	TRUE	Negative
	91	8454	SM 44:1;2O|SM 18:1;2O/26:0	SM	SM	SM:0.993	TRUE	Negative
	18	129	BMP 42:10|BMP 20:4_22:6	PG	PG	PG:0.999	TRUE	Negative
	77	7128	PI 37:3|PI 18:0_19:3	PI	PI	PI:1.0	TRUE	Negative
	32	5298	PE 38:3|PE 18:0_20:3	PE	PE	PE:1.0	TRUE	Negative
	66	3652	PC 38:3|PC 18:0_20:3	PC	PC	PC:1.0	TRUE	Negative
	52	6254	PE P-38:1|PE P-20:0_18:1	EtherPE	EtherPE	EtherPE:0.999	TRUE	Negative
	113	3409	PC 36:3|PC 16:0_20:3	PC	PC	PC:1.0	TRUE	Negative
	91	8432	SM 43:2;2O|SM 18:1;2O/25:1	SM	SM	SM:0.999	TRUE	Negative
	99	2295	LPE 24:0	LPE	LPE	LPE:0.999	TRUE	Negative
	26	3617	PC 38:2|PC 18:1_20:1	PC	PC	PC:1.0	TRUE	Negative
	77	4553	PC O-38:4|PC O-18:0_20:4	EtherPC	EtherPC	EtherPC:0.999	TRUE	Negative
	56	1139	Cer 43:0;3O|Cer 18:0;3O/25:0	Cer_NP	Cer_NP	Cer_NP:0.96,PG:0.013	TRUE	Negative
	26	3757	PC 38:5|PC 18:1_20:4	PC	PC	PC:1.0	TRUE	Negative
	32	3664	PC 38:3|PC 18:1_20:2	PC	PC	PC:1.0	TRUE	Negative
	36	6503	PE-Cer 42:0;2O|PE-Cer 18:0;2O/24:0	PE_Cer	PE_Cer	PE_Cer:0.999	TRUE	Negative
	6	4095	PC 42:6|PC 20:0_22:6	PC	PC	PC:1.0	TRUE	Negative
	97	3943	PC 40:5|PC 18:0_22:5	PC	PC	PC:1.0	TRUE	Negative
	60	6688	PG 36:1|PG 18:0_18:1	PG	PG	PG:1.0	TRUE	Negative
	113	6783	PG 38:5|PG 16:0_22:5	PG	PG	PG:0.995	TRUE	Negative
	103	6656	PG 34:2|PG 16:0_18:2	PG	PG	PG:1.0	TRUE	Negative
	77	6180	PE P-35:2|PE P-17:0_18:2	EtherPE	EtherPE	EtherPE:0.998	TRUE	Negative
	6	4407	PC O-34:3|PC O-16:1_18:2	EtherPC	EtherPC	EtherPC:1.0	TRUE	Negative
	48	1630	HexCer 42:2;2O|HexCer 18:1;2O/24:1	HexCer_NS	HexCer_NS	HexCer_NS:0.999	TRUE	Negative
	118	2039	LPE 15:0	LPE	LPE	LPE:0.999	TRUE	Negative
	50	722	Cer 38:1;2O|Cer 18:1;2O/20:0	Cer_NS	Cer_NS	Cer_NS:1.0	TRUE	Negative
	74	5884	PE O-34:4|PE O-16:1_18:3	EtherPE	EtherPE	EtherPE:0.999	TRUE	Negative
	26	7859	PS 40:6|PS 18:0_22:6	PS	PS	PS:0.999	TRUE	Negative
	6	3901	PC 40:4|PC 18:0_22:4	PC	PC	PC:1.0	TRUE	Negative
	66	5755	PE 44:1|PE 26:0_18:1	PE	PE	PE:1.0	TRUE	Negative
	97	7534	PI O-41:1|PI O-15:1_26:0	EtherPI	EtherPI	EtherPI:0.995	TRUE	Negative
	26	6978	PI 36:1|PI 18:0_18:1	PI	PI	PI:1.0	TRUE	Negative
	36	3047	PC 34:0|PC 16:0_18:0	PC	PC	PC:1.0	TRUE	Negative
	56	5629	PE 40:6|PE 18:1_22:5	PE	PE	PE:1.0	TRUE	Negative
	82	1633	HexCer 42:2;2O|HexCer 20:2;2O/22:0	HexCer_NS	HexCer_NS	HexCer_NS:0.968,HexCer_NDS:0.018	TRUE	Negative
	36	4895	PE 34:2|PE 16:0_18:2	PE	PE	PE:0.999	TRUE	Negative
	91	8488	SM 52:3;3O|SM 34:1;2O(FA 18:1)	ASM	ASM	ASM:0.996	TRUE	Negative
	60	7563	PMeOH 30:1|PMeOH 14:0_16:1	PMeOH	PMeOH	PMeOH:0.987	TRUE	Negative
	86	4319	PC O-32:1|PC O-18:1_14:0	EtherPC	EtherPC	EtherPC:1.0	TRUE	Negative
	113	3075	PC 34:1;O|PC 16:0_18:1;O	OxPC	OxPC	OxPC:0.99	TRUE	Negative
	22	6917	PI 34:2|PI 16:0_18:2	PI	PI	PI:0.993	TRUE	Negative
	101	2067	LPE 16:0	LPE	LPE	LPE:0.999	TRUE	Negative
	48	3674	PC 38:3|PC 20:1_18:2	PC	PC	PC:0.898,SM:0.057	TRUE	Negative
	99	4959	PE 34:4|PE 14:0_20:4	PE	PE	PE:1.0	TRUE	Negative
	36	5792	PE 46:1|PE 28:0_18:1	PE	PE	PE:1.0	TRUE	Negative
	91	4182	PC 46:6|PC 24:0_22:6	PC	PC	PC:1.0	TRUE	Negative
	26	4227	PC 56:8|PC 20:4_36:4	PC	PC	PC:1.0	TRUE	Negative
	2	1182	Cer 43:2;2O|Cer 18:1;2O/25:1	Cer_NS	Cer_NS	Cer_NS:1.0	TRUE	Negative
	97	1296	Cer 47:1;2O|Cer 19:0;2O/28:1	Cer_NDS	Cer_NDS	Cer_NDS:0.855,Cer_NS:0.071	TRUE	Negative
	22	358	CL 76:9|CL 18:1_18:2_20:3_20:3	CL	CL	CL:1.0	TRUE	Negative
	121	3339	PC 36:1|PC 18:0_18:1	PC	PC	PC:1.0	TRUE	Negative
	99	7538	PI O-42:1|PI O-14:1_28:0	EtherPI	EtherPI	EtherPI:0.986	TRUE	Negative
	91	4118	PC 43:1|PC 25:0_18:1	PC	PC	PC:0.999	TRUE	Negative
	101	4819	PE 33:1|PE 15:0_18:1	PE	PE	PE:1.0	TRUE	Negative
	50	7408	PI 40:6|PI 18:0_22:6	PI	PI	PI:1.0	TRUE	Negative
	121	4303	PC O-32:1|PC O-16:0_16:1	EtherPC	EtherPC	EtherPC:1.0	TRUE	Negative
	14	3157	PC 34:2|PC 16:1_18:1	PC	PC	PC:0.999	TRUE	Negative
	101	4716	PE 29:0|PE 14:0_15:0	PE	PE	PE:1.0	TRUE	Negative
	77	2263	LPE 22:4	LPE	LPE	LPE:0.999	TRUE	Negative
	103	5164	PE 36:4|PE 18:2_18:2	PE	PE	PE:1.0	TRUE	Negative
	26	7215	PI 38:4|PI 18:0_20:4	PI	PI	PI:1.0	TRUE	Negative
	99	2812	PC 29:2|PC 11:0_18:2	PC	PC	PC:0.939,OxPC:0.018,BASulfate:0.016	TRUE	Negative
	66	3057	PC 34:0|PC 16:0_18:0	PC	PC	PC:1.0	TRUE	Negative
	46	2469	LPG 18:1	LPG	LPG	LPG:0.994	TRUE	Negative
	89	1368	FA 17:0;2O	OxFA	Cer_NS	Cer_NS:0.849,OxFA:0.072,FAHFA:0.033	FALSE	Negative
	60	4337	PC O-33:1|PC O-16:0_17:1	EtherPC	EtherPC	EtherPC:0.996	TRUE	Negative
	86	5951	PE O-38:1|PE O-18:0_20:1	EtherPE	EtherPE	EtherPE:0.999	TRUE	Negative
	77	2434	LPE O-24:2	EtherLPE	EtherLPE	EtherLPE:0.999	TRUE	Negative
	40	5914	PE O-36:2|PE O-18:1_18:1	EtherPE	EtherPE	EtherPE:1.0	TRUE	Negative
	99	8191	SM 40:1;2O|SM 16:0;2O/24:1	SM	SM	SM:1.0	TRUE	Negative
	101	2525	LPI 16:0	LPI	LPI	LPI:0.995	TRUE	Negative
	77	4870	PE 34:1|PE 16:0_18:1	PE	PE	PE:1.0	TRUE	Negative
	6	1030	Cer 42:1;3O|Cer 18:1;2O/24:0;(2OH)	Cer_AS	Cer_AS	Cer_AS:0.995	TRUE	Negative
	18	7257	PI 38:5|PI 16:0_22:5	PI	PI	PI:1.0	TRUE	Negative
	48	5978	PE O-38:4|PE O-18:0_20:4	EtherPE	EtherPE	EtherPE:0.998	TRUE	Negative
	50	5096	PE 36:3|PE 18:1_18:2	PE	PE	PE:1.0	TRUE	Negative
	14	624	Cer 36:1;2O|Cer 18:1;2O/18:0	Cer_NS	Cer_NS	Cer_NS:0.999	TRUE	Negative
	22	7332	PI 39:4|PI 19:0_20:4	PI	PI	PI:1.0	TRUE	Negative
	60	3938	PC 40:5|PC 18:0_22:5	PC	PC	PC:1.0	TRUE	Negative
	121	6162	PE P-34:2|PE P-16:0_18:2	EtherPE	EtherPE	EtherPE:0.999	TRUE	Negative
	82	522	Cer 34:1;2O|Cer 18:1;2O/16:0	Cer_NS	Cer_NS	Cer_NS:1.0	TRUE	Negative
	48	8224	SM 40:2;2O	SM	SM	SM:0.999	TRUE	Negative
	74	5230	PE 37:2|PE 18:1_19:1	PE	PE	PE:1.0	TRUE	Negative
	77	6053	PE O-40:6|PE O-18:2_22:4	EtherPE	EtherPE	EtherPE:1.0	TRUE	Negative
	14	7488	PI O-36:1|PI O-18:0_18:1	EtherPI	EtherPI	EtherPI:0.994	TRUE	Negative
	60	4241	PC O-30:0|PC O-16:0_14:0	EtherPC	EtherPC	EtherPC:0.997	TRUE	Negative
	121	5233	PE 37:2|PE 18:1_19:1	PE	PE	PE:1.0	TRUE	Negative
	97	782	Cer 40:1;2O|Cer 16:0;2O/24:1	Cer_NDS	Cer_NDS	Cer_NDS:0.96,Cer_NS:0.031	TRUE	Negative
	111	4302	PC O-32:1|PC O-16:0_16:1	EtherPC	EtherPC	EtherPC:1.0	TRUE	Negative
	56	6033	PE O-40:4|PE O-20:0_20:4	EtherPE	EtherPE	EtherPE:1.0	TRUE	Negative
	46	2435	LPE-N (FA)32:0|LPE-N (FA 16:0)16:0	LNAPE	LNAPE	LNAPE:0.914,PG:0.032	TRUE	Negative
	77	4282	PC O-32:0|PC O-16:0_16:0	EtherPC	EtherPC	EtherPC:1.0	TRUE	Negative
	36	5155	PE 36:4|PE 18:2_18:2	PE	PE	PE:1.0	TRUE	Negative
	2	286	CL 72:7|CL 18:1_18:2_18:2_18:2	CL	CL	CL:0.997	TRUE	Negative
	101	32	ASG 29:1;O;Hex;FA 16:0	AHexSIS	AHexSIS	AHexSIS:0.965	TRUE	Negative
	78	3909	PC 40:4|PC 18:0_22:4	PC	PC	PC:1.0	TRUE	Negative
	78	6925	PI 34:2|PI 16:0_18:2	PI	PI	PI:0.993	TRUE	Negative
	70	2112	LPE 18:0	LPE	LPE	LPE:0.999	TRUE	Negative
	18	7013	PI 36:2|PI 18:1_18:1	PI	PI	PI:1.0	TRUE	Negative
	111	7288	PI 38:5|PI 18:1_20:4	PI	PI	PI:1.0	TRUE	Negative
	99	4703	PE 26:1|PE 10:0_16:1	PE	PE	PE:0.999	TRUE	Negative
	54	7758	PS 38:4|PS 18:0_20:4	PS	PS	PS:1.0	TRUE	Negative
	105	4429	PC O-36:0|PC O-20:0_16:0	EtherPC	EtherPC	EtherPC:0.999	TRUE	Negative
	113	7150	PI 37:4|PI 17:0_20:4	PI	PI	PI:1.0	TRUE	Negative
	46	7863	PS 40:6|PS 18:0_22:6	PS	PS	PS:1.0	TRUE	Negative
	60	2837	PC 30:1|PC 14:0_16:1	PC	PC	PC:1.0	TRUE	Negative
	97	1998	LPC O-16:1	EtherLPC	EtherLPC	EtherLPC:0.986	TRUE	Negative
	36	5819	PE 48:5|PE 30:2_18:3	PE	PE	PE:1.0	TRUE	Negative
	111	4471	PC O-36:3|PC O-20:3_16:0	EtherPC	PG	PG:0.373,HBMP:0.119,OxPE:0.055,PEtOH:0.051,PI:0.033,LPC:0.029,EtherPC:0.02,PC:0.012,EtherPS:0.011,PMeOH:0.01,EtherPG:0.01	FALSE	Negative
	121	4641	PC O-40:6|PC O-18:0_22:6	EtherPC	EtherPC	EtherPC:0.979,ASM:0.014	TRUE	Negative
	97	2065	LPE 16:0	LPE	LPE	LPE:0.999	TRUE	Negative
	86	2845	PC 30:1|PC 14:0_16:1	PC	PC	PC:1.0	TRUE	Negative
	32	3725	PC 38:4|PC 18:1_20:3	PC	PC	PC:1.0	TRUE	Negative
	74	3250	PC 35:1|PC 17:0_18:1	PC	PC	PC:1.0	TRUE	Negative
	64	2791	PC 28:0|PC 14:0_14:0	PC	PC	PC:1.0	TRUE	Negative
	99	2214	LPE 20:2	LPE	LPE	LPE:1.0	TRUE	Negative
	97	1280	Cer 46:1;2O|Cer 18:0;2O/28:1	Cer_NDS	Cer_NDS	Cer_NDS:0.998	TRUE	Negative
	52	4999	PE 35:4|PE 15:0_20:4	PE	PE	PE:0.98	TRUE	Negative
	50	5480	PE 39:4|PE 19:0_20:4	PE	PE	PE:1.0	TRUE	Negative
	74	8433	SM 43:2;2O|SM 19:1;2O/24:1	SM	SM	SM:1.0	TRUE	Negative
	14	1643	HexCer 43:1;3O	HexCer_HS	HexCer_HS	HexCer_HS:0.473,BileAcid:0.095,EtherMGDG:0.054,HexCer_AP:0.042,AHexCer:0.031,FAHFA:0.02,HexCer_NS:0.017,Cer_EOS:0.016,EtherLPE:0.015,Cer_AP:0.012,PG:0.012,HexCer_HDS:0.012	TRUE	Negative
	111	5197	PE 36:5|PE 16:1_20:4	PE	PE	PE:0.989	TRUE	Negative
	60	5313	PE 38:3|PE 18:1_20:2	PE	PE	PE:1.0	TRUE	Negative
	60	7364	PI 40:4|PI 18:0_22:4	PI	PI	PI:0.999	TRUE	Negative
	22	419	Cer 32:1;2O|Cer 18:1;2O/14:0	Cer_NS	Cer_NS	Cer_NS:1.0	TRUE	Negative
	99	5859	PE O-32:3|PE O-14:1_18:PE P-32:2|PE P-14:0_18:22	EtherPE	EtherPE	EtherPE:0.929,PMeOH:0.03	TRUE	Negative
	77	6831	PG 44:10|PG 22:4_22:6	PG	PG	PG:0.977,EtherPI:0.016	TRUE	Negative
	6	7293	PI 38:6|PI 16:0_22:6	PI	PI	PI:1.0	TRUE	Negative
	44	5279	PE 38:2|PE 18:1_20:1	PE	PE	PE:0.999	TRUE	Negative
	77	4689	PC O-44:3|PC O-26:1_18:2	EtherPC	EtherPC	EtherPC:1.0	TRUE	Negative
	74	3427	PC 36:3|PC 18:1_18:2	PC	PC	PC:1.0	TRUE	Negative
	64	2259	LPE 22:3	LPE	LPE	LPE:0.999	TRUE	Negative
	66	8474	SM 44:4;2O	SM	PC	PC:0.971,SM:0.027	FALSE	Negative
	74	2521	LPI 16:0	LPI	LPI	LPI:0.996	TRUE	Negative
	99	6507	PE-Cer 42:0;2O|PE-Cer 18:0;2O/24:0	PE_Cer	PE_Cer	PE_Cer:0.999	TRUE	Negative
	101	7967	SL 33:1;2O|SL 17:0;O/16:1;O	SL	SL	SL:0.991	TRUE	Negative
	14	7966	SL 33:1;2O|SL 17:0;O/16:1;O	SL	SL	SL:0.993	TRUE	Negative
	44	1069	Cer 42:2;2O|Cer 18:1;2O/24:1	Cer_NS	Cer_NS	Cer_NS:1.0	TRUE	Negative
	103	8053	SM 34:1;2O|SM 18:1;2O/16:0	SM	SM	SM:1.0	TRUE	Negative
	82	1082	Cer 42:2;2O|Cer 18:1;2O/24:1	Cer_NS	Cer_NS	Cer_NS:0.999	TRUE	Negative
	18	453	Cer 34:0;2O|Cer 18:0;2O/16:0	Cer_NDS	Cer_NDS	Cer_NDS:0.998	TRUE	Negative
	44	5014	PE 36:1|PE 18:0_18:1	PE	PE	PE:1.0	TRUE	Negative
	74	1720	LPC 16:0	LPC	LPC	LPC:0.999	TRUE	Negative
	91	1193	Cer 43:2;2O|Cer 18:1;2O/25:1	Cer_NS	Cer_NS	Cer_NS:0.999	TRUE	Negative
	97	5812	PE 48:2|PE 30:0_18:2	PE	PE	PE:1.0	TRUE	Negative
	50	311	CL 72:9|CL 18:2_18:2_18:2_18:3	CL	CL	CL:0.997	TRUE	Negative
	2	6681	PG 36:1|PG 18:0_18:1	PG	PG	PG:1.0	TRUE	Negative
	6	494	Cer 34:1;2O|Cer 18:1;2O/16:0	Cer_NS	Cer_NS	Cer_NS:1.0	TRUE	Negative
	111	5181	PE 36:5|PE 16:0_20:5	PE	PE	PE:1.0	TRUE	Negative
	2	4629	PC O-40:5|PC O-18:0_22:5	EtherPC	EtherPC	EtherPC:1.0	TRUE	Negative
	82	1791	LPC 18:0	LPC	LPC	LPC:1.0	TRUE	Negative
	46	3783	PC 38:6|PC 16:0_22:6	PC	PC	PC:1.0	TRUE	Negative
	32	5054	PE 36:2|PE 18:1_18:1	PE	PE	PE:1.0	TRUE	Negative
	99	3434	PC 36:3|PC 18:1_18:2	PC	PC	PC:1.0	TRUE	Negative
	36	1116	Cer 42:3;2O|Cer 18:2;2O/24:1	Cer_NS	Cer_NS	Cer_NS:1.0	TRUE	Negative
	56	7780	PS 38:5|PS 18:0_20:5	PS	PS	PS:1.0	TRUE	Negative
	2	40	BA 24:1;O2;T	BileAcid	SL	SL:0.844,PE:0.042	FALSE	Negative
	66	7762	PS 38:4|PS 18:0_20:4	PS	PS	PS:1.0	TRUE	Negative
	2	6605	PG 32:1|PG 16:0_16:1	PG	PG	PG:0.993	TRUE	Negative
	52	2	AAHFA 26:0;O|AAHFA 4:0/22:0;O	FAHFA	FAHFA	FAHFA:0.857,Cer_NS:0.121	TRUE	Negative
	23	204	CAR 20:2	CAR	CAR	CAR:0.998	TRUE	Positive
	67	2297	DG 44:1|DG 26:0_18:1	DG	DG	DG:1.0	TRUE	Positive
	108	144	CAR 18:0	CAR	CAR	CAR:0.999	TRUE	Positive
	87	4496	PC 40:7|PC 18:1_22:6	PC	PC	PC:1.0	TRUE	Positive
	75	2875	HexCer 38:1;3O|HexCer 18:1;2O/20:0;O	HexCer_HS	HexCer_HS	HexCer_HS:0.628,EtherPC:0.202,LPC:0.033,SM:0.027	TRUE	Positive
	53	4830	PC O-38:7	EtherPC	EtherPC	EtherPC:0.989	TRUE	Positive
	83	4322	PC 38:5|PC 16:0_22:5	PC	PC	PC:1.0	TRUE	Positive
	67	6334	TG 44:0|TG 14:0_14:0_16:0	TG	TG	TG:0.999	TRUE	Positive
	119	1637	DG 32:1|DG 16:0_16:1	DG	DG	DG:0.999	TRUE	Positive
	104	2966	HexCer 41:1;2O|HexCer 18:1;2O/23:0	HexCer_NS	HexCer_NS	HexCer_NS:0.996	TRUE	Positive
	37	798	CE 22:0	CE	CE	CE:1.0	TRUE	Positive
	33	2266	DG 42:1|DG 24:0_18:1	DG	DG	DG:1.0	TRUE	Positive
	90	1779	DG 34:3|DG 16:1_18:2	DG	DG	DG:0.999	TRUE	Positive
	75	2611	DG O-42:4|DG O-24:2_18:2	EtherDG	EtherDG	EtherDG:0.857,DG:0.018	TRUE	Positive
	83	4176	PC 36:4|PC 16:0_20:4	PC	PC	PC:1.0	TRUE	Positive
	27	3093	HexCer 42:3;3O|HexCer 18:1;2O/24:2;O	HexCer_HS	HexCer_HS	HexCer_HS:0.983,HexCer_HDS:0.013	TRUE	Positive
	108	7811	TG 58:12|TG 18:2_20:5_20:5	TG	TG	TG:1.0	TRUE	Positive
	3	5471	PI 40:4	PI	PI	PI:0.999	TRUE	Positive
	15	2886	HexCer 40:0;2O|HexCer 18:0;2O/22:0	HexCer_NDS	HexCer_NDS	HexCer_NDS:0.811,HexCer_HDS:0.181	TRUE	Positive
	115	6845	TG 51:0|TG 16:0_17:0_18:0	TG	TG	TG:1.0	TRUE	Positive
	11	2863	HexCer 38:0;2O|HexCer 18:0;2O/20:0	HexCer_NDS	HexCer_NDS	HexCer_NDS:0.988	TRUE	Positive
	19	3631	MG 18:0	MG	MG	MG:1.0	TRUE	Positive
	33	1534	DG 30:0|DG 14:0_16:0	DG	DG	DG:1.0	TRUE	Positive
	11	4719	PC O-34:2	EtherPC	EtherPC	EtherPC:1.0	TRUE	Positive
	3	5545	PS 38:5|PS 17:2_21:3	PS	PS	PS:0.998	TRUE	Positive
	53	3496	LPE 20:1	LPE	LPE	LPE:0.975	TRUE	Positive
	102	5715	SL 34:0;O|SL 18:0;O/16:0	SL	SL	SL:0.993	TRUE	Positive
	115	858	CE 22:4	CE	CE	CE:1.0	TRUE	Positive
	75	2833	HexCer 34:1;3O|HexCer 18:1;2O/16:0;O	HexCer_HS	HexCer_HS	HexCer_HS:0.997	TRUE	Positive
	7	4104	PC 35:5|PC 15:1_20:4	PC	PC	PC:0.98	TRUE	Positive
	19	4059	PC 34:3|PC 16:1_18:2	PC	PC	PC:1.0	TRUE	Positive
	53	2278	DG 42:2|DG 20:1_22:1	DG	DG	DG:0.999	TRUE	Positive
	3	6744	TG 50:2|TG 16:0_16:1_18:1	TG	TG	TG:1.0	TRUE	Positive
	53	5504	PI-Cer 36:0;3O	PI_Cer	PI_Cer	PI_Cer:0.985	TRUE	Positive
	87	4208	PC 36:6	PC	PC	PC:1.0	TRUE	Positive
	96	6141	SPB 17:1;2O	Sph	Sph	Sph:0.918,Cer_HS:0.045	TRUE	Positive
	57	1943	DG 36:3|DG 18:1_18:2	DG	DG	DG:1.0	TRUE	Positive
	49	8074	TG 62:12|TG 18:1_22:5_22:6	TG	TG	TG:1.0	TRUE	Positive
	92	290	CE 15:1	CE	CE	CE:0.999	TRUE	Positive
	75	2975	HexCer 41:1;3O|HexCer 18:1;2O/23:0;O	HexCer_HS	HexCer_HS	HexCer_HS:0.99	TRUE	Positive
	37	8281	TG O-50:3|TG O-16:1_17:1_17:1	EtherTG	EtherTG	EtherTG:0.992	TRUE	Positive
	102	6224	ST 27:1;O	ST	ST	ST:0.916,CE:0.081	TRUE	Positive
	23	4408	PC 40:1|PC 16:0_24:1	PC	PC	PC:0.996	TRUE	Positive
	115	7354	TG 54:3|TG 18:1_18:1_18:1	TG	TG	TG:1.0	TRUE	Positive
	53	7171	TG 52:6|TG 16:1_18:2_18:3	TG	TG	TG:1.0	TRUE	Positive
	45	7610	TG 56:3|TG 18:1_18:1_20:1	TG	TG	TG:0.997	TRUE	Positive
	75	42	CAR 10:0	CAR	CAR	CAR:0.999	TRUE	Positive
	100	2385	DG O-31:1|DG O-15:1_16:0	EtherDG	EtherDG	EtherDG:0.922,DG:0.066	TRUE	Positive
	75	5645	SE 28:1/22:5	CASE	CASE	CASE:0.984	TRUE	Positive
	61	2937	HexCer 40:2;2O|HexCer 18:1;2O/22:1	HexCer_NS	HexCer_NS	HexCer_NS:0.997	TRUE	Positive
	122	676	CE 20:1	CE	CE	CE:1.0	TRUE	Positive
	122	3805	MGDG O-32:0|MGDG O-16:0_16:0	EtherMGDG	EtherMGDG	EtherMGDG:0.91,EtherDG:0.054	TRUE	Positive
	53	6039	SM 42:2;2O|SM 18:2;2O/24:0	SM	SM	SM:1.0	TRUE	Positive
	47	3208	LPC 17:0/0:0	LPC	LPC	LPC:1.0	TRUE	Positive
	92	3691	MG 18:2	MG	MG	MG:0.999	TRUE	Positive
	115	6237	ST 27:2;O	ST	ST	ST:0.997	TRUE	Positive
	53	5599	SE 28:1/16:0	CASE	CASE	CASE:0.977	TRUE	Positive
	7	6382	TG 46:0|TG 14:0_16:0_16:0	TG	TG	TG:1.0	TRUE	Positive
	3	5752	SM 33:1;2O|SM 17:1;2O/16:0	SM	SM	SM:1.0	TRUE	Positive
	7	1297	Cer 42:1;2O|Cer 18:1;2O/24:0	Cer_NS	Cer_NS	Cer_NS:0.996	TRUE	Positive
	96	1184	Cer 39:1;2O|Cer 17:1;2O/22:0	Cer_NS	Cer_NS	Cer_NS:0.999	TRUE	Positive
	75	5949	SM 41:1;2O	SM	SM	SM:0.998	TRUE	Positive
	75	5898	SM 40:0;2O|SM 18:0;2O/22:0	SM	SM	SM:0.999	TRUE	Positive
	98	4205	PC 36:5|PC 18:2_18:3	PC	PC	PC:1.0	TRUE	Positive
	98	5738	SM 32:1;2O|SM 16:1;2O/16:0	SM	SM	SM:1.0	TRUE	Positive
	98	2358	DG 50:4|DG 30:1_20:3	DG	DG	DG:0.999	TRUE	Positive
	102	6716	TG 50:1|TG 16:0_16:0_18:1	TG	TG	TG:1.0	TRUE	Positive
	98	4635	PC 52:5|PC 30:1_22:4	PC	PC	PC:1.0	TRUE	Positive
	75	1687	DG 34:0|DG 16:0_18:0	DG	DG	DG:1.0	TRUE	Positive
	92	950	CE 24:4	CE	CE	CE:1.0	TRUE	Positive
	19	5758	SM 33:1;2O|SM 19:0;2O/14:1	SM	SM	SM:0.999	TRUE	Positive
	57	7300	TG 54:2|TG 16:0_18:1_20:1	TG	TG	TG:1.0	TRUE	Positive
	19	521	CE 18:2	CE	CE	CE:1.0	TRUE	Positive
	75	6285	TG 28:0|TG 8:0_10:0_10:0	TG	PG	PG:0.514,TG:0.439	FALSE	Positive
	61	2518	DG O-36:2|DG O-18:1_18:1	EtherDG	EtherDG	EtherDG:0.995	TRUE	Positive
	47	1338	Cer 42:2;2O|Cer 18:1;2O/24:1	Cer_NS	Cer_NS	Cer_NS:0.999	TRUE	Positive
	7	4327	PC 38:5|PC 18:0_20:5	PC	PC	PC:1.0	TRUE	Positive
	53	7468	TG 54:6|TG 18:2_18:2_18:2	TG	TG	TG:0.999	TRUE	Positive
	75	80	CAR 16:0	CAR	CAR	CAR:0.998	TRUE	Positive
	92	844	CE 22:3	CE	CE	CE:1.0	TRUE	Positive
	75	5842	SM 36:1;2O|SM 16:1;2O/20:0	SM	SM	SM:1.0	TRUE	Positive
	98	804	CE 22:0	CE	CE	CE:0.999	TRUE	Positive
	27	6143	SPB 18:0;2O	DHSph	DHSph	DHSph:0.778,Cer_HDS:0.098,Cer_NDS:0.025,Sph:0.023	TRUE	Positive
	11	4351	PC 38:6|PC 18:2_20:4	PC	PC	PC:1.0	TRUE	Positive
	23	6473	TG 47:2|TG 14:0_15:0_18:2	TG	TG	TG:0.998	TRUE	Positive
	92	2302	DG 44:2|DG 18:1_26:1	DG	DG	DG:0.999	TRUE	Positive
	100	574	CE 18:3	CE	CE	CE:1.0	TRUE	Positive
	47	1326	Cer 42:1;4O|Cer 18:1;3O/24:0;(2OH)	Cer_AP	Cer_AP	Cer_AP:0.984	TRUE	Positive
	98	4613	PC 46:2|PC 16:1_30:1	PC	PC	PC:1.0	TRUE	Positive
	75	8184	TG 65:2|TG 23:0_24:0_18:2	TG	TG	TG:1.0	TRUE	Positive
	7	6986	TG 52:2|TG 16:0_18:1_18:1	TG	TG	TG:1.0	TRUE	Positive
	92	2919	HexCer 40:1;2O|HexCer 18:1;2O/22:0	HexCer_NS	HexCer_NS	HexCer_NS:0.998	TRUE	Positive
	53	3739	MG 22:1	MG	MG	MG:0.999	TRUE	Positive
	104	6508	TG 48:0|TG 16:0_16:0_16:0	TG	TG	TG:1.0	TRUE	Positive
	104	3626	MG 17:1	MG	MG	MG:0.951,CAR:0.031	TRUE	Positive
	47	4206	PC 36:6	PC	PC	PC:0.974	TRUE	Positive
	115	8316	TG O-52:2|TG O-18:1_16:0_18:1	EtherTG	EtherTG	EtherTG:0.991	TRUE	Positive
	19	485	CE 18:1	CE	CE	CE:1.0	TRUE	Positive
	98	3899	PC 31:0|PC 15:0_16:0	PC	PC	PC:1.0	TRUE	Positive
	75	977	CE 26:1	CE	CE	CE:1.0	TRUE	Positive
	61	8330	TG O-52:3|TG O-18:1_16:1_18:1	EtherTG	EtherTG	EtherTG:0.999	TRUE	Positive
	49	1862	DG 36:1|DG 18:0_18:1	DG	DG	DG:1.0	TRUE	Positive
	106	897	CE 22:6	CE	CE	CE:1.0	TRUE	Positive
	75	8043	TG 60:9|TG 18:1_20:3_22:5	TG	TG	TG:1.0	TRUE	Positive
	98	2490	DG O-34:3|DG O-16:1_18:2	EtherDG	EtherDG	EtherDG:0.996	TRUE	Positive
	3	4811	PC O-38:5	EtherPC	EtherPC	EtherPC:1.0	TRUE	Positive
	98	3840	PC 26:0	PC	PC	PC:0.956,SM:0.04	TRUE	Positive
	49	8034	TG 60:8|TG 18:1_20:1_22:6	TG	TG	TG:1.0	TRUE	Positive
	51	6324	TG 43:1|TG 9:0_16:0_18:1	TG	TG	TG:0.998	TRUE	Positive
	67	664	CE 20:1	CE	CE	CE:1.0	TRUE	Positive
	98	4553	PC 42:4	PC	PC	PC:0.999	TRUE	Positive
	3	5101	PE 39:4|PE 17:0_22:4	PE	PE	PE:0.995	TRUE	Positive
	100	1550	DG 30:0|DG 14:0_16:0	DG	DG	DG:1.0	TRUE	Positive
	83	5142	PE 40:6	PE	PE	PE:0.997	TRUE	Positive
	67	122	CAR 17:1	CAR	CAR	CAR:0.999	TRUE	Positive
	7	4430	PC 40:3|PC 22:1_18:2	PC	PC	PC:1.0	TRUE	Positive
	67	3089	HexCer 42:3;2O|HexCer 18:2;2O/24:1	HexCer_NS	HexCer_NS	HexCer_NS:0.851,HexCer_HDS:0.04,Cer_EOS:0.025,HexCer_HS:0.012	TRUE	Positive
	7	268	CE 15:0	CE	CE	CE:1.0	TRUE	Positive
	108	2248	DG 40:7|DG 18:1_22:6	DG	DG	DG:0.999	TRUE	Positive
	53	4307	PC 38:4|PC 18:0_20:4	PC	PC	PC:1.0	TRUE	Positive
	75	1778	DG 34:3|DG 16:1_18:2	DG	DG	DG:0.999	TRUE	Positive
	57	349	CE 16:1	CE	CE	CE:1.0	TRUE	Positive
	75	8345	TG O-54:1|TG O-20:0_16:0_18:1	EtherTG	EtherTG	EtherTG:0.997	TRUE	Positive
	122	553	CE 18:2	CE	CE	CE:1.0	TRUE	Positive
	19	4477	PC 40:6|PC 18:0_22:6	PC	PC	PC:1.0	TRUE	Positive
	19	3894	PC 31:0|PC 15:0_16:0	PC	PC	PC:1.0	TRUE	Positive
	92	7759	TG 57:7|TG 17:0_18:1_22:6	TG	TG	TG:0.997	TRUE	Positive
	67	996	CE 26:5	CE	CE	CE:1.0	TRUE	Positive
	53	16	ASG 29:1;O;Hex;FA 18:0	AHexSIS	AHexSIS	AHexSIS:0.896,SISE:0.065	TRUE	Positive
	98	6933	TG 52:0|TG 16:0_18:0_18:0	TG	TG	TG:0.896,EtherTG:0.043	TRUE	Positive
	11	1852	DG 36:1|DG 18:0_18:1	DG	DG	DG:1.0	TRUE	Positive
	11	5564	PS 40:6|PS 18:0_22:6	PS	PS	PS:0.998	TRUE	Positive
	7	3531	LPE O-16:1	EtherLPE	EtherLPE	EtherLPE:0.994	TRUE	Positive
	33	2198	DG 40:2|DG 18:1_22:1	DG	DG	DG:1.0	TRUE	Positive
	75	5808	SM 34:1;3O	SM	SM	SM:0.999	TRUE	Positive
	23	6865	TG 51:2|TG 16:0_17:1_18:1	TG	TG	TG:1.0	TRUE	Positive
	27	6498	TG 48:0|TG 16:0_16:0_16:0	TG	TG	TG:1.0	TRUE	Positive
	98	2570	DG O-40:2|DG O-20:2_20:0	EtherDG	EtherDG	EtherDG:0.644,PS:0.168,CE:0.105,Cer_HS:0.035	TRUE	Positive
	79	6964	TG 52:1|TG 16:0_18:0_18:1	TG	TG	TG:1.0	TRUE	Positive
	100	670	CE 20:1	CE	CE	CE:0.999	TRUE	Positive
	53	5452	PI 38:5	PI	PI	PI:0.999	TRUE	Positive
	47	1461	Cer 46:0;2O|Cer 20:0;2O/26:0	Cer_NDS	Cer_NDS	Cer_NDS:0.982,Cer_NS:0.013	TRUE	Positive
	47	5239	PE O-40:3	EtherPE	EtherPE	EtherPE:0.983,LPE:0.012	TRUE	Positive
	41	6695	TG 50:1|TG 16:0_16:0_18:1	TG	TG	TG:1.0	TRUE	Positive
	11	5836	SM 36:0;2O	SM	SM	SM:0.999	TRUE	Positive
	106	3123	HexCer 44:0;4O|HexCer 20:0;3O/24:0;(2OH)	HexCer_AP	HexCer_AP	HexCer_AP:0.992	TRUE	Positive
	49	6410	TG 46:1|TG 12:0_16:0_18:1	TG	TG	TG:0.999	TRUE	Positive
	51	8379	TG O-56:2|TG O-22:1_16:0_18:1	EtherTG	EtherTG	EtherTG:1.0	TRUE	Positive
	98	4443	PC 40:4|PC 18:0_22:4	PC	PC	PC:1.0	TRUE	Positive
	115	7361	TG 54:4;2O|TG 18:0_18:1_18:3;2O	OxTG	OxTG	OxTG:0.976	TRUE	Positive
	23	5307	PE P-40:6|PE P-18:1_22:5	EtherPE	EtherPE	EtherPE:0.997	TRUE	Positive
	75	8007	TG 60:4|TG 18:1_24:1_18:2	TG	TG	TG:1.0	TRUE	Positive
	122	382	CE 16:2	CE	CE	CE:0.827,DSMSE:0.156	TRUE	Positive
	7	6255	TG 24:0|TG 8:0_8:0_8:0	TG	TG	TG:0.997	TRUE	Positive
	41	6951	TG 52:1|TG 16:0_18:0_18:1	TG	TG	TG:1.0	TRUE	Positive
	100	3656	MG 18:0	MG	MG	MG:0.999	TRUE	Positive
	104	186	CAR 18:2	CAR	CAR	CAR:0.998	TRUE	Positive
	119	7021	TG 52:2|TG 16:0_18:1_18:1	TG	TG	TG:1.0	TRUE	Positive
	15	3757	MG 25:0	MG	MG	MG:0.999	TRUE	Positive
	3	3910	PC 32:0|PC 16:0_16:0	PC	PC	PC:1.0	TRUE	Positive
	87	3714	MG 20:0	MG	MG	MG:0.999	TRUE	Positive
	3	4233	PC 37:3|PC 19:1_18:2	PC	PC	PC:1.0	TRUE	Positive
	122	516	CE 18:1	CE	CE	CE:1.0	TRUE	Positive
	23	5001	PE 36:3|PE 18:1_18:2	PE	PE	PE:1.0	TRUE	Positive
	3	4485	PC 40:6|PC 18:1_22:5	PC	PC	PC:1.0	TRUE	Positive
	98	5923	SM 40:1;2O|SM 30:1;2O/10:0	SM	SM	SM:0.997	TRUE	Positive
	53	1466	Cer 46:1;2O|Cer 20:1;2O/26:0	Cer_NS	Cer_NS	Cer_NS:0.988	TRUE	Positive
	47	6868	TG 51:2|TG 16:0_17:1_18:1	TG	TG	TG:1.0	TRUE	Positive
	87	5143	PE 40:6	PE	PE	PE:0.997	TRUE	Positive
	83	1344	Cer 42:2;2O|Cer 18:1;2O/24:1	Cer_NS	Cer_NS	Cer_NS:0.999	TRUE	Positive
	3	4262	PC 38:1|PC 20:0_18:1	PC	PC	PC:1.0	TRUE	Positive
	53	1556	DG 30:0|DG 15:0_15:0	DG	DG	DG:0.998	TRUE	Positive
	57	2236	DG 40:6|DG 18:1_22:5	DG	DG	DG:0.998	TRUE	Positive
	19	2713	HBMP 50:1|HBMP 16:0/16:0_18:1	HBMP	HBMP	HBMP:0.97	TRUE	Positive
	90	6356	TG 44:2|TG 12:0_14:0_18:2	TG	TG	TG:0.997	TRUE	Positive
	104	215	CAR 20:4	CAR	CAR	CAR:0.999	TRUE	Positive
	7	961	CE 24:6	CE	CE	CE:0.991	TRUE	Positive
	53	4072	PC 35:0	PC	PC	PC:0.999	TRUE	Positive
	100	509	CE 18:1	CE	CE	CE:1.0	TRUE	Positive
	57	2205	DG 40:3|DG 22:1_18:2	DG	DG	DG:1.0	TRUE	Positive
	7	4967	PE 36:1|PE 18:0_18:1	PE	PE	PE:0.999	TRUE	Positive
	100	3699	MG 19:2	MG	EtherDG	EtherDG:0.573,MG:0.402	FALSE	Positive
	75	6102	SM 44:0;3O	SM	SM	SM:0.996	TRUE	Positive
	11	3143	HexCer 44:2;3O|HexCer 18:1;2O/26:1;O	HexCer_HS	HexCer_HS	HexCer_HS:0.997	TRUE	Positive
	61	386	CE 16:3	CE	CE	CE:0.998	TRUE	Positive
	61	1912	DG 36:2|DG 18:1_18:1	DG	DG	DG:0.999	TRUE	Positive
	122	581	CE 18:3	CE	CE	CE:0.999	TRUE	Positive
	11	6988	TG 52:2|TG 16:0_18:1_18:1	TG	TG	TG:1.0	TRUE	Positive
	23	8251	TG O-50:1|TG O-16:0_16:0_18:1	EtherTG	EtherTG	EtherTG:0.999	TRUE	Positive
	47	1199	Cer 40:0;4O|Cer 18:0;3O/22:0;(2OH)	Cer_AP	Cer_AP	Cer_AP:0.999	TRUE	Positive
	23	7146	TG 52:5|TG 16:1_18:2_18:2	TG	TG	TG:1.0	TRUE	Positive
	7	4058	PC 34:3|PC 16:1_18:2	PC	PC	PC:1.0	TRUE	Positive
	67	3647	MG 18:0	MG	MG	MG:1.0	TRUE	Positive
	15	1229	Cer 40:2;2O|Cer 18:1;2O/22:1	Cer_NS	Cer_NS	Cer_NS:0.991	TRUE	Positive
	7	2682	GM3 34:1;2O|GM3 18:1;2O/16:0	GM3	GM3	GM3:0.977	TRUE	Positive
	53	4915	PE 33:3	PE	PE	PE:0.999	TRUE	Positive
	53	1404	Cer 43:1;4O|Cer 18:1;3O/25:0;(2OH)	Cer_AP	Cer_AP	Cer_AP:0.997	TRUE	Positive
	47	6154	SPB 18:0;3O	PhytoSph	PhytoSph	PhytoSph:0.929,DHSph:0.033,Cer_AP:0.021	TRUE	Positive
	7	4555	PC 42:4|PC 18:0_24:4	PC	PC	PC:0.999	TRUE	Positive
	98	3321	LPC 20:4/0:0	LPC	LPC	LPC:0.999	TRUE	Positive
	92	390	CE 16:3	CE	CE	CE:1.0	TRUE	Positive
	102	2834	HexCer 34:1;3O|HexCer 18:1;2O/16:0;O	HexCer_HS	HexCer_HS	HexCer_HS:0.975,HexCer_NS:0.013	TRUE	Positive
	98	3399	LPC 28:1	LPC	LPC	LPC:0.909,EtherPC:0.089	TRUE	Positive
	75	6468	TG 47:1|TG 15:0_16:0_16:1	TG	TG	TG:1.0	TRUE	Positive
	75	8202	TG 68:4|TG 24:0_18:2_26:2	TG	TG	TG:0.994	TRUE	Positive
	23	3255	LPC 18:2	LPC	LPC	LPC:0.997	TRUE	Positive
	19	3181	LPC 16:0/0:0	LPC	LPC	LPC:0.999	TRUE	Positive
	3	4088	PC 35:2|PC 17:0_18:2	PC	PC	PC:1.0	TRUE	Positive
	115	870	CE 22:5	CE	CE	CE:1.0	TRUE	Positive
	79	8244	TG O-50:0|TG O-16:0_16:0_18:0	EtherTG	EtherTG	EtherTG:0.997	TRUE	Positive
	65	6704	TG 50:1|TG 16:0_16:0_18:1	TG	TG	TG:1.0	TRUE	Positive
	15	1155	Cer 37:2;2O|Cer 17:1;2O/20:1	Cer_NS	Cer_NS	Cer_NS:0.999	TRUE	Positive
	92	956	CE 24:5	CE	CE	CE:0.999	TRUE	Positive
	19	6544	TG 48:1|TG 16:0_16:0_16:1	TG	TG	TG:1.0	TRUE	Positive
	98	2258	DG 42:0|DG 14:0_28:0	DG	DG	DG:1.0	TRUE	Positive
	115	202	CAR 20:1	CAR	CAR	CAR:0.998	TRUE	Positive
	71	8219	TG O-48:0|TG O-17:0_15:0_16:0	EtherTG	EtherTG	EtherTG:0.999	TRUE	Positive
	53	7138	TG 52:5|TG 16:0_18:2_18:3	TG	TG	TG:1.0	TRUE	Positive
	33	2577	DG O-40:6|DG O-18:1_22:5	EtherDG	EtherDG	EtherDG:0.998	TRUE	Positive
	102	1647	DG 32:2|DG 14:0_18:2	DG	DG	DG:0.999	TRUE	Positive
	90	6485	TG 48:0|TG 14:0_16:0_18:0	TG	TG	TG:1.0	TRUE	Positive
	3	5478	PI 40:6	PI	PI	PI:0.999	TRUE	Positive
	104	7890	TG 58:8;2O|TG 18:1_18:1_22:6;2O	OxTG	OxTG	OxTG:0.996	TRUE	Positive
	7	4456	PC 40:5|PC 18:0_22:5	PC	PC	PC:1.0	TRUE	Positive
	3	1224	Cer 40:1;3O|Cer 18:1;2O/22:0;O	Cer_HS	Cer_HS	Cer_HS:0.99	TRUE	Positive
	98	3201	LPC 16:1/0:0	LPC	LPC	LPC:1.0	TRUE	Positive
	27	2672	GM1 36:2;2O|GM1 17:2;2O/19:0	GM1	GM1	GM1:0.952	TRUE	Positive
	7	5274	PE P-36:3|PE P-18:1_18:2	EtherPE	EtherPE	EtherPE:0.997	TRUE	Positive
	11	3502	LPE 20:4	LPE	LPE	LPE:0.88,ST:0.073,EtherPE:0.036	TRUE	Positive
	11	5356	PI 32:0	PI	PI	PI:0.999	TRUE	Positive
	67	421	CE 17:1	CE	CE	CE:1.0	TRUE	Positive
	75	2786	Hex3Cer 42:1;2O|Hex3Cer 18:1;2O/24:0	Hex3Cer	Hex3Cer	Hex3Cer:0.978	TRUE	Positive
	98	3940	PC 32:2	PC	PC	PC:0.999	TRUE	Positive
	98	2088	DG 38:3|DG 20:1_18:2	DG	DG	DG:1.0	TRUE	Positive
	7	3400	LPC 28:2	LPC	EtherPC	EtherPC:0.66,LPC:0.238,SM:0.048	FALSE	Positive
	3	4539	PC 42:2|PC 24:0_18:2	PC	PC	PC:0.999	TRUE	Positive
	23	6947	TG 52:1|TG 16:0_18:0_18:1	TG	TG	TG:1.0	TRUE	Positive
	47	6175	ST 27:0;O	ST	PE	PE:0.237,ST:0.089,EtherPE:0.06,NAGlySer:0.03,Cer_NS:0.02,EtherTG:0.02,NAOrn:0.016,PhytoSph:0.015,VAE:0.015,EtherLPC:0.014,AHexCer:0.013,Hex2Cer:0.013,DSMSE:0.012,EtherDG:0.012,CAR:0.012,CE:0.012,SL:0.012,DG:0.012,NAGly:0.012,Cer_HDS:0.011,CoQ:0.011,GM3:0.011,HexCer_HDS:0.011,DCAE:0.011,PG:0.01,LPC:0.01,PS:0.01,DGDG:0.01,DHSph:0.01	FALSE	Positive
	75	7508	TG 54:8|TG 14:0_18:2_22:6	TG	TG	TG:1.0	TRUE	Positive
	23	7862	TG 58:5|TG 20:1_18:2_20:2	TG	TG	TG:0.992	TRUE	Positive
	11	3224	LPC 18:0/0:0	LPC	LPC	LPC:0.999	TRUE	Positive
	53	5347	PG 36:2|PG 18:1_18:1	PG	PG	PG:0.937,BMP:0.043	TRUE	Positive
	71	352	CE 16:1	CE	CE	CE:1.0	TRUE	Positive
	7	4926	PE 34:1|PE 16:0_18:1	PE	PE	PE:0.999	TRUE	Positive
	7	436	CE 17:2	CE	CE	CE:1.0	TRUE	Positive
	7	4288	PC 38:3|PC 20:1_18:2	PC	PC	PC:1.0	TRUE	Positive
	19	4831	PC O-39:0	EtherPC	SM	SM:0.996	FALSE	Positive
	7	5384	PI 36:2	PI	PI	PI:1.0	TRUE	Positive
	7	2994	HexCer 42:1;2O|HexCer 18:1;2O/24:0	HexCer_NS	HexCer_NS	HexCer_NS:0.998	TRUE	Positive
	83	4653	PC O-30:0	EtherPC	EtherPC	EtherPC:0.989	TRUE	Positive
	3	7973	TG 60:13|TG 18:2_20:5_22:6	TG	TG	TG:0.999	TRUE	Positive
	3	6886	TG 51:4|TG 15:0_18:2_18:2	TG	TG	TG:1.0	TRUE	Positive
	23	8271	TG O-50:2|TG O-16:0_16:0_18:2	EtherTG	EtherTG	EtherTG:1.0	TRUE	Positive
	11	5741	SM 32:1;2O|SM 18:1;2O/14:0	SM	SM	SM:0.998	TRUE	Positive
	53	13	ASG 29:1;O;Hex;FA 16:0	AHexSIS	AHexSIS	AHexSIS:0.968,SISE:0.016	TRUE	Positive
	7	4487	PC 40:6|PC 18:1_22:5	PC	PC	PC:1.0	TRUE	Positive
	65	6797	TG 50:3|TG 16:1_16:1_18:1	TG	TG	TG:1.0	TRUE	Positive
	98	3735	MG 22:0	MG	MG	MG:0.999	TRUE	Positive
	15	4531	PC 42:1|PC 24:0_18:1	PC	PC	PC:1.0	TRUE	Positive
	3	6901	TG 52:0|TG 16:0_18:0_18:0	TG	TG	TG:1.0	TRUE	Positive
	23	3547	LPE O-18:1	EtherLPE	EtherLPE	EtherLPE:0.932,SM:0.063	TRUE	Positive
	7	4806	PC O-38:4	EtherPC	EtherPC	EtherPC:0.999	TRUE	Positive
	87	4773	PC O-36:4	EtherPC	EtherPC	EtherPC:0.993	TRUE	Positive
	7	4704	PC O-34:1	EtherPC	EtherPC	EtherPC:0.999	TRUE	Positive
	23	3175	LPC 16:0	LPC	LPC	LPC:0.936,DG:0.027,EtherDG:0.02	TRUE	Positive
	79	2437	DG O-34:0|DG O-18:0_16:0	EtherDG	EtherDG	EtherDG:0.992	TRUE	Positive
	116	7831	TG 58:2|TG 16:0_18:1_24:1	TG	TG	TG:0.998	TRUE	Positive
	27	2702	GT1b 36:1;2O|GT1b 17:1;2O/19:0	GT1b	GT1b	GT1b:0.971	TRUE	Positive
	23	4469	PC 40:6	PC	PC	PC:1.0	TRUE	Positive
	98	4076	PC 35:0|PC 17:0_18:0	PC	PC	PC:0.988	TRUE	Positive
	7	1899	DG 36:2|DG 18:1_18:1	DG	DG	DG:1.0	TRUE	Positive
	75	6077	SM 42:6;3O	SM	SM	SM:0.928,EtherPC:0.065	TRUE	Positive
	41	1592	DG 32:0|DG 16:0_16:0	DG	DG	DG:1.0	TRUE	Positive
	49	6352	TG 44:2|TG 10:0_16:0_18:2	TG	TG	TG:1.0	TRUE	Positive
	37	1740	DG 34:2|DG 16:0_18:2	DG	DG	DG:1.0	TRUE	Positive
	98	5210	PE 50:5|PE 28:0_22:5	PE	PE	PE:1.0	TRUE	Positive
	65	6821	TG 50:4|TG 16:1_18:1_16:2	TG	TG	TG:1.0	TRUE	Positive
	33	1674	DG 34:0|DG 16:0_18:0	DG	DG	DG:1.0	TRUE	Positive
	102	3813	NAGly 31:1;2O|NAGly 16:0;O(FA 15:0)	NAGly	EtherTG	EtherTG:0.224,TG:0.101,NAGly:0.092,HexCer_HDS:0.091,Hex3Cer:0.05,HexCer_NDS:0.016,GM3:0.014,EtherLPC:0.012,NAGlySer:0.012,PhytoSph:0.011,CAR:0.011,DG:0.011,Hex2Cer:0.011,SL:0.01	FALSE	Positive
	71	889	CE 22:6	CE	CE	CE:1.0	TRUE	Positive
	7	5674	SE 29:1/18:1	SISE	SISE	SISE:0.99	TRUE	Positive
	7	3205	LPC 17:0/0:0	LPC	LPC	LPC:0.996	TRUE	Positive
[truncated: 1,409 more rows]

## Sheet: TableS6
	Table S6. The number of spectral records used in this study, MassBank, and GNPS.
	Subclass name	Our data	MassBank	GNPS
	Glycerophosphocholines	15886	1305	13
	Triradylcglycerols	4501	65	7
	Glycerophosphoethanolamines	11654	803	21
	Glycerophosphoinositols	2051	171	3
	Glycerophosphates	34	47	12
	Glycerophosphoserines	1020	109	6
	Glycerophosphoglycerols	2610	144	5
	Counted by the full InChIKey information
	Subclass name	Our data	MassBank	GNPS
	Glycerophosphocholines	15886	232	12
	Triradylcglycerols	4501	17	5
	Glycerophosphoethanolamines	11654	206	15
	Glycerophosphoinositols	2051	48	3
	Glycerophosphates	34	4	4
	Glycerophosphoserines	1020	29	5
	Glycerophosphoglycerols	2610	39	4
	Counted by the first layer of InChIKey

## Sheet: TableS7
	Table S7. The precision, recall and f1 score from MS2Lipid and CANOPUS for the test queries that CANOPUS supported.
	Positive ion mode
	MS2Lipid	Precision	Recall	F1-score	Query count		CANOPUS	Precision	Recall	F1-score	Query count
	Ceramides	1	1	1	9		Ceramides	1	0.777778	0.875	9
	Diacylglycerols	1	1	1	11		Diacylglycerols	0.888889	0.727273	0.8	11
	Glycerophosphoethanolamines	1	1	1	1		Glycerophosphoethanolamines	1	1	1	1
	Glycerophosphoglycerols	0.5	1	0.666667	1		Glycerophosphoglycerols	1	1	1	1
	Glycosphingolipids	1	1	1	9		Glycosphingolipids	1	1	1	9
	Monoacylglycerols	1	1	1	1		Monoacylglycerols	0	0	0	1
	Phosphosphingolipids	1	1	1	22		Phosphosphingolipids	1	0.863636	0.926829	22
	Triacylglycerols	1	0.954545	0.976744	22		Triacylglycerols	0	0	0	22
	Accuracy	0.986842	0.986842	0.986842	0.986842		Accuracy	0.978261	0.978261	0.978261	0.978261
	Macro average*	0.9375	0.994318	0.955426	76		Macro average*	0.736111	0.671086	0.700229	76
	Weighted average**	0.993421	0.986842	0.988882	76		Weighted average**	0.681287	0.592105	0.632437	76
	Negative ion mode
	MS2Lipid	Precision	Recall	F1-score	Query count		CANOPUS	Precision	Recall	F1-score	Query count
	Ceramides	1	0.981595	0.990712	163		Ceramides	0.93125	0.91411	0.922601	163
	Fatty acids and conjugates	0.888889	1	0.941176	8		Fatty acids and conjugates	1	0.25	0.4	8
	Glycerophosphocholines	0.995595	0.995595	0.995595	227		Glycerophosphocholines	0.858407	0.854626	0.856512	227
	Glycerophosphoethanolamines	0.99639	0.989247	0.992806	279		Glycerophosphoethanolamines	0.8875	0.763441	0.820809	279
	Glycerophosphoglycerols	1	1	1	39		Glycerophosphoglycerols	0.902439	0.948718	0.925	39
	Glycerophosphoinositols	1	1	1	84		Glycerophosphoinositols	0.914634	0.892857	0.903614	84
	Glycerophosphoserines	1	1	1	62		Glycerophosphoserines	0.919355	0.919355	0.919355	62
	Phosphosphingolipids	1	1	1	40		Phosphosphingolipids	0.871795	0.85	0.860759	40
	Accuracy	0.996659	0.996659	0.996659	0.996659		Accuracy	0.893192	0.893192	0.893192	0.893192
	Macro average*	0.985109	0.995805	0.990036	902		Macro average*	0.910672	0.799138	0.826081	902
	Weighted average**	0.996789	0.992239	0.994466	902		Weighted average**	0.893748	0.843681	0.865218	902
	*Macro average: Calculate metrics for each label, and find their unweighted mean. This does not take label imbalance into account.
	**Weighted average: Calculate metrics for each label, and find their average weighted by support (the number of true instances for each label). This alters ‘macro’ to account for label imbalance; it can result in an F-score that is not between precision and recall.
	The definition of all scores is described in the website of scikit learn: https://scikit-learn.org/stable/modules/generated/sklearn.metrics.precision_recall_fscore_support.html#sklearn.metrics.precision_recall_fscore_support

## Sheet: TableS8
	Table S8. Prediction results for PC/PE co-eluted spectra
	Dataset ID	Alignment ID	Experimental m/z	MS/MS	Metabolite name assigned by MS-DIAL	PC and PE mixed spectra?	Predicted classes
	19	1541	768.55	83.08446:12 86.09376:24 95.08785:12 97.10553:12 113.12898:12 119.08012:12 131.08163:12 133.09772:12 146.98152:113 184.07156:72 185.07004:12 239.23296:24 313.27255:24 339.28229:24 339.30026:24 340.29236:24 341.29974:12 441.23764:12 453.24026:12 464.3212:12 563.50146:98 570.53394:12 579.5235:36 585.48859:195 599.46179:12 625.52588:36 625.54089:12 626.51953:48 627.5249:187 709.47339:190 710.47504:12…	PC 33:1	TRUE	PC:0.978,PE:0.018
	3	2055	818.569	79.05367:12 81.0685:24 83.08512:24 86.09686:24 91.05246:24 93.07128:36 95.08212:24 97.09875:24 105.06567:24 107.08211:24 109.10389:12 111.11237:12 117.06636:24 119.0841:24 121.09948:24 129.07159:12 131.08231:36 133.09883:36 135.11394:24 143.0825:48 145.09607:24 145.10391:48 147.11349:24 149.13228:36 155.08961:12 157.09746:12 159.11646:36 161.13419:12 169.09447:12 169.10358:12 171.11153:24 173.120…	PC 39:7|PC 17:1_22:6	TRUE	PC:0.922,PE:0.072
	98	2096	712.512	79.05461:12 81.06938:48 83.08461:12 86.09567:48 93.06943:36 95.08071:12 97.0999:12 109.09853:24 121.10034:24 125.00033:24 131.09189:12 135.11794:24 145.09428:12 147.11772:12 149.13409:24 166.06314:12 173.13013:24 175.14751:12 184.07249:496 219.21288:12 237.22379:36 243.20718:12 261.21454:12 280.26263:24 304.25964:12 311.26028:36 335.26266:12 383.32971:12 571.47247:700 571.54126:12 712.48267:48 71…	PE 34:4|PE 16:1_18:3	TRUE	PE:0.317,EtherPE:0.087,LPC:0.079,LPE:0.053,ST:0.025,EtherPC:0.025,SM:0.024,PC:0.011,NAGlySer:0.01,EtherLPC:0.01
	98	2231	732.554	71.07191:12 81.06898:12 85.10146:12 86.09329:12 95.08211:36 98.98237:12 109.09953:12 121.10148:12 124.99794:24 151.14693:12 166.06656:12 184.07191:2194 186.8952:12 253.24994:12 265.24948:12 308.28851:12 327.28647:12 419.2594:24 478.32526:24 494.36673:24 563.54462:12 577.50562:36 577.52814:24 591.53455:374 591.59735:24 592.53357:12 732.58844:260	PE 35:1|PE 17:0_18:1	TRUE	PE:0.964,PC:0.023
	98	2212	730.539	81.0697:12 83.08342:36 85.10025:12 86.09604:48 93.06855:24 95.08449:12 104.10636:12 107.08457:12 109.09935:24 123.12435:12 124.99906:48 135.11873:12 161.13217:12 166.06268:12 183.49644:12 184.07233:2394 189.91058:12 235.24353:12 253.25471:12 266.28329:24 306.26877:12 319.26663:12 327.29321:12 337.27917:24 369.3512:36 468.30777:12 480.32983:12 490.32724:60 504.33618:12 504.35352:12 561.47864:12 56…	PE 35:2	TRUE	PE:0.971,PC:0.017
	98	2316	744.554	71.07158:12 72.07918:12 79.05193:12 81.07038:24 86.09556:98 87.09922:12 91.05475:12 95.08581:12 98.98068:12 104.10713:12 123.11352:12 124.99782:48 126.00043:12 163.01465:12 166.06454:24 167.05603:12 170.0564:12 183.46828:12 184.07178:2919 184.14171:12 184.95471:12 185.07524:354 185.09753:12 186.07635:100 187.76285:12 191.20576:12 239.23843:12 263.23752:12 264.23605:24 265.23996:12 265.2496:24 321…	PE 36:2|PE 18:1_18:1	TRUE	PE:0.957,PC:0.022
	98	2295	742.546	71.07095:74 71.08482:48 79.05175:12 80.97208:12 80.97903:12 81.06929:60 83.08243:48 85.09827:36 85.83473:12 86.09464:613 91.05259:12 93.0666:60 95.08343:48 97.09867:12 98.98201:94 99.0713:12 104.10598:68 107.08468:24 109.09952:91 111.11502:12 119.08493:12 121.09916:48 123.11578:36 124.99712:501 133.09689:36 133.10596:12 135.11436:36 137.12775:12 145.09705:24 147.11752:12 149.13248:12 151.14552:12…	PE 36:3|PE 16:0_20:3	TRUE	PE:0.957,PC:0.017
	47	1725	770.567	71.08563:48 77.03806:24 79.05305:24 81.07013:24 83.08318:24 85.09941:24 91.05327:24 93.06954:48 95.08305:60 97.06492:24 97.09803:24 105.06758:24 107.08039:24 109.10126:36 111.11775:24 117.06453:12 119.08404:24 121.06479:12 121.09868:48 123.11856:24 125.12676:12 127.11012:12 131.07706:12 131.08688:24 133.1002:24 135.10959:24 135.11877:36 137.13063:48 145.09531:48 147.11769:24 149.12961:24 151.1508…	PE 38:3|PE 18:0_20:3	TRUE	PE:0.237,ST:0.089,EtherPE:0.06,NAGlySer:0.03,Cer_NS:0.02,EtherTG:0.02,NAOrn:0.016,PhytoSph:0.015,VAE:0.015,EtherLPC:0.014,AHexCer:0.013,Hex2Cer:0.013,DSMSE:0.012,EtherDG:0.012,CAR:0.012,CE:0.012,SL:0.012,DG:0.012,NAGly:0.012,Cer_HDS:0.011,CoQ:0.011,GM3:0.011,HexCer_HDS:0.011,DCAE:0.011,PG:0.01,LPC:0.01,PS:0.01,DGDG:0.01,DHSph:0.01
	7	2635	790.534	86.09727:12 120.97037:24 124.99263:12 133.089:12 164.00304:12 164.01208:24 183.49899:12 184.0726:240 184.94029:12 185.07655:162 186.07738:60 187.01221:24 187.08211:24 188.08691:12 341.30066:12 592.55292:12 602.69666:12 604.52551:36 605.54413:24 610.55035:24 610.61395:12 627.52753:36 627.54535:12 628.58557:12 649.51562:98 649.5531:12 733.5069:12 747.48914:67 748.50793:12 786.60956:24 787.57281:24 …	PE 38:4	TRUE	PE:0.974,SM:0.011,PC:0.01
	98	2525	768.556	71.07164:12 71.08485:24 72.08124:24 81.06862:12 83.08092:12 86.09549:24 91.05317:12 95.08473:24 104.10567:12 105.0664:12 107.08239:12 124.99882:48 131.08766:12 133.0995:12 147.11737:12 149.13509:12 151.14326:12 159.11464:12 165.16154:12 171.11559:12 184.07072:1805 185.07738:24 203.17638:12 239.23241:36 271.24527:12 282.27338:12 313.26688:36 313.27869:24 315.25812:12 358.31207:12 480.33817:36 502.…	PE 38:4|PE 16:0_22:4	TRUE	PE:0.985,PC:0.012
	47	1701	764.522	77.03979:12 79.0567:24 86.09639:24 125.0028:60 131.08379:60 133.10619:24 157.09628:24 171.1124:12 184.07303:1528 239.23361:12 311.24396:12 313.26733:36 329.31827:10 354.27069:24 449.26688:12 555.54315:10 575.50757:72 581.51178:36 592.21619:10 623.50946:1670 664.62512:10 705.50208:36 758.58514:24 764.50208:48 764.56805:75	PE 38:6|PE 16:0_22:6	TRUE	PE:0.98,PC:0.018

## Sheet: TableS9
	Table S9. Novel lipid subclasses characterized in this study
	Categories	Main class	Lipid subclass	Abbreviation	Species level	Molecular species level	Major adduct form (+)	Marker ion (+)	Major adduct form (-)	Marker ion (-)	Formula	Representative SMILES	Representative InChIKey
	Sterol Lipids [ST]	Bile acids and derivatives [ST04]	Esterified glycolithocholic acid	GDCAE	GDCAE 18:1	ST 24:1;O4;G/18:1	[M+NH4]+	NL of FA 18:1-2H2O (m/z 414.3003)	[M-H]-	m/z 281.2486 (FA18:1), NL of FA+H2O (m/z 430.2963)	C44H75NO6	O=C(O)CNC(=O)CCC(C)C1CCC2C3CCC4CC(OC(=O)CCCCCCCC=CCCCCCCCC)CCC4(C)C3CC(O)C12C	LWLWVWINOLJQLT-UHFFFAOYSA-N
	Sterol Lipids [ST]	Bile acids and derivatives [ST04]	Esterified glycolithocholic acid	GLCAE	GLCAE 18:2	ST 24:1;O3;G/18:2	[M+NH4]+	NL of FA 18:2-H2O (m/z 416.3159)	[M-H]-	m/z 279.2329 (FA18:2), NL of FA+H2O (m/z 414.3014)	C44H73NO5	O=C(O)CNC(=O)CCC(C)C1CCC2C3CCC4CC(OC(=O)CCCCCCCC=CCC=CCCCCC)CCC4(C)C3CCC12C	XERLAUJVFLZTMH-UHFFFAOYSA-N
	Sterol Lipids [ST]	Bile acids and derivatives [ST04]	Esterified taurodeoxycholic acid	TDCAE	TDCAE 18:1	ST 24:1;O4;T/18:1	[M+NH4]+	NL of FA 18:1-2H2O (m/z 466.2986)	[M-H]-	m/z 281.2486 (FA18:1), NL of FA+H2O (m/z 464.2840)	C44H77NO7S	O=C(OC1CCC2(C)C(CCC3C4CCC(C(C)CCC(O)=NCCS(=O)(=O)O)C4(C)C(O)CC32)C1)CCCCCCCC=CCCCCCCCC	GKTXYIDGEXVIIP-UHFFFAOYSA-N
	Sterol Lipids [ST]	Bile acids and derivatives [ST04]	Esterified taurolithocholic acid	TLCAE	TLCAE 18:1	ST 24:1;O3;T/18:1	[M+NH4]+	NL of FA 18:1-2H2O (m/z 466.2986)	[M-H]-	m/z 281.2486 (FA18:1), NL of FA+H2O (m/z 464.2840)	C44H77NO6S	O=C(OC1CCC2(C)C(CCC3C4CCC(C(C)CCC(O)=NCCS(=O)(=O)O)C4(C)CCC32)C1)CCCCCCCC=CCCCCCCCC	NWLXGBDGAMHBMI-UHFFFAOYSA-N
	Sphingolipids [SP]	Phosphosphingolipids [SP03]	Mannosylinositol phosphorylceramide	MIPC	MIPC 44:0;4O	MIPC 20:0;3O/24:0;(2OH)	[M+H]+	m/z 694.6701( C44H88NO4+)	[M-H]-	m/z 1114.7288 ( [M-H]-)	C56H110NO18P	O=C(NC(COP(=O)(O)OC1C(O)C(O)C(O)C(O)C1OC2OC(CO)C(O)C(O)C2O)C(O)C(O)CCCCCCCCCCCCCCCC)C(O)CCCCCCCCCCCCCCCCCCCCCC	XIPZYOHLBXRSLX-UHFFFAOYSA-N
